# Supplementary material for: Genome-wide identification and characterization of protein phosphatase 2C (PP2C) gene family in sunflower (Helianthus annuus L.) and their expression profiles in response to multiple abiotic stresses
Source: PLoS One. 2024 Mar 20;19(3):e0298543. doi: 10.1371/journal.pone.0298543 (PMC10954154; doi:10.1371/journal.pone.0298543)
Supplement: S2 Data — (TXT) [file pone.0298543.s002.txt]

>HanPP2C1
ATGAAGCAGAATCAAGTGCTGATGTTGTCTTGGGTGGGGAAGTTAGGAGCATCTGGTGGAAGCAAGGAAGTCAAGTTGGATGATGAGAAGGATCCACTGATTTGGTGTAAAGATGTGGAAAGGCATGCATTTGGTGAATTCTCATATGCAGTTGTACAGGCCAATGAGGTTGTTGAAGATCACAGCCAGGTGGAAGTTGGTCAAAAGGCCACCTTTGTTGGTGTTTATGATGGTCATGGTGGTCCTGAAGCCTCACGTTACATCTGTGATCATCTCTTCTCTCATCTCATTCGTATTGTTAAAGAAAAAGGAGTAATATCCTCAGAAACACTAAAAAATGCCGTTTCTGCTACTGAAGAAGGATTTTTAAAGTTGGTTCGTATGAGTTGTGGGATAAAACCGTTAATGGCGGCAGTTGGTTCTTGTTGTTTAGCCGGGATAATATCTGAAGGCACATTATATGTTGCTAACTTGGGTGATTCTAGAGCTGTTATTGGGCGTTTGCATAGGCGCAAGTCCAATAAGATTGTGGCTGAACAAATAACCGAAGATCATAACGCGTGTATGGATGAAATAAGACAAGAGCTTAAGAACAATCATCCGGATGATCCACATATTGTTGTTAAGAAACAAGGCGTGTGGCGTATCAAAGGCATTATTCAGGTTTCAAGAAGCATAGGAGACGCATACTTGAAGAAGCCGGAATTTGCTCTCGACTCATCTTTCCCACGGTTCTACCTTCGTGAACCCATCCGTCGACCCATTTTAGGAAACGGGCCATCTTTGTACAATAGAGAATTGAAACCGGATGACAAGTTTATCGTGTTTGCATCGGATGGGTTATGGGAACATATGACAAATCAGCAAGTTGTTGAGATTGTTCACAATAACCCTAGATCAGGTATAGCGAGGAGGCTTATAAAATTAGCAATAAACGAAGCTGCTCGTAAAGGGAAGATAAAGTATGAGGAAGTTAAAAGGATGGAAAAAGGGTCTAGGCGTGGTGTTCACGATGATATCACGGTAGCTGTTGTTTTTATCGACCAACAAGTAAATACAAACATCAATGAGGCGTCGATGCGTGGGTTTGCCAACTCAACCACAAAATCGAGTTTTAGCACCTTGTAA
>HanPP2C2
ATGTGTACCGTTGCAATCTCAAACTCACCGGTATTCTCCCCATCATCAAGAGTAACCTCTTCAATCTTCTGCAAATCATCACCAGATTCCTTGACTTTGACCCACTCCCCATCCTCTTGTTCCTCATCTCCCTCGTCTCCCTTCAAATTCCGTCTTCAAAAACCCCCGCCGCCGGTCAGTGGACTTATTAGAACTTGTAACGATGATGGAATCACAACCGCTTCTTCTTGTTCTTCTATTTCTCCTACGTTGTTGAAGAGAAAGAGACCCACTAGATTGGATATTCCGATTGGGTCGTTGACTTTTTCCGGTGACCGTTCAACGCCGGTGGCGGAGGACCGGTGGAAGGAGGTCGTGGTTGATGAAGATGGGTATTCGATTTATTGTAAGAGAGGGAAGAGAGAGAAGATGGAAGATCGGTTTACGGTCAACGTCGATTTTAACGGAGAGAAAAAACAGGCGTTCTTTGGTGTTTTTGACGGCCACGGTGGATCACAAGCTGCGGATTTCGCATCAGAAAATCTCCAAAAGAACATTCAAAATGAAGTAGAAAAGAGGGGTGATACCGAAATAGTTGAAGCAGTCAAACAAGGTTACTTAACCACGGATTCAGAGTTTTTAAAACAAGAACAACGAGGTGGAGCGTGTTGTGTAACCGCTATCATCACGTCCGGTAATCTAGTCGTATCAAACGCGGGTGATTGTCGTGCGGTAGTTAGTAGAGGAGGAGCCGCAGAGGCCCTCACTTCAGATCATCGCCCATCGAGATCAGACGAAAAACAACGAATTGAATCACTGGGTGGTTATGTCGATTGTAGTCGAGGCGTTTCTAGAGTTCTTGGATCACTGGCGGTTTCAAGAGGAATTGGCGATCGAAGCCTAAAACAATGGATTACAGCCGAACCCGAAACAAAAATGTTCAAAATTATGCCAGAGTTTGAGTTTTTGATCATGGCTTCTGATGGATTATGGGAGAAAGTTAGCAATCAAGAAGCGGTTGATTTAGCTCGACCTTTATGTGCGTCAACGGATAAATTAGATGCAATTTCGGCTTGCAAGAAGCTTGTTGAACTCTCGGTTTCACGAGGGTCGCTTGATGATACGAGTGTGATGATCGTTCAATTGGGTCGTTTCTGTTGA
>HanPP2C3
ATGAGTGAAAAGGAAACTATGAAGATGAAAACAATGCCTCCGCTTGTACCTCTTGGGACTCTGATAGGTCGTGAGCTTAGGCATGGAAATGTGGAAAAGCCTACTATCAATTATGGACAGGCGGCCCTTGCGAAGAAAGGGGAGGATTATTTCTTAATCAAGCCTGATTTTCTGAGAGTTCCCGAGGATCCATCAACATCTTTCTCGGTTTTCGCGATATTTGATGGGCATAATGGTATATCAGCTGCCATTTTTGCAAAGGAAAATTTGTTGAACAACATTTTAAGTGCGATTCCTCAAGGATGTGACCGTGAAGAATGGCTTCAAGCGCTTCCTCGAGCGTTAGTTGCAGGGTTTGTGAAAACTGACATAGAGTTTCAACAGAAAGGCGAGACATCTGGTACAACTGTTACATTCGTTGTGATTGACGGGTGGACTATAACCGTTGCATCTGTCGGTGATTCACGATGCATATTAGACACACAAACTGGTGTGGTATCGCTACTCACAGTTGATCATAGGCTTGAAGAGAATGTTGAAGAAAGGGAACGTGTAACAGCAAGTGGTGGTGAAGTTGGGCGCCTCAATATCTTTGGAGGGAACGAGGTTGGTCCACTACGTTGTTGGCCTGGCGGGTTGTGTCTCTCAAGGTCCATTGGTGATACAGATGTTGGGGAGTTTATAGTTCCAATACCACACGTTAAGCAAGTGAAGCTTTCAAATTGCGGGGGGAGACTTATAATTGCTTCTGATGGTATTTGGGATGCGTTATCATCTGACATGGCTGCTCAGTGTTGCCGTGGATTGCCTGCAGAGCTTGCTGCAAAGCTTGTTGTCAAGGAGGCTCTTAGGTCGCGTGGACTAAAAGATGACACAACATGTGTGGTTGTTGATATCATTCCTTATGGTTATCCAGCCATACCTCAAACACCTAAAAAGAAACAAAATCTGCTGACTTCACTTATTCCCGGAAAGAGGTTTCATAACTCTTTGAATAAAGAACCGAATAAGCTTTCAGCTGTTGGGACTGTAGAGGAGTTATTTGAAGAGGGGTCTGCAATGCTTGCTGAAAGGCTGGGAAAAGATTTGGCTTTAAATTCAAACTCGGGAACCTTTAGATGTGCGGTTTGTCAAGGGAACGAGGCACCAAATGACGATTTATCTGTGGGACCCATGCTGTGCTTGAAATGTAGCAGAAAGAAAGATGCAATGGAAGGGAAAAGGGCAAATGTAGGACACTGA
>HanPP2C4
ATGATGTGTGATCAATTCAATTCAGGTCTCTTGAAACTCGCCGCTGTTTCACCGGATTCCGCTTCGGTTTCGATCTCCATCTCTGAGAATTTGGATGTAAGCTGCTCTGTGAATATCAAGAGTAATACTGTTGTGGAGTCTACTGCAAGGAGTTTGAGTCCAACAAGCATCAGGTCAGGAGGTCATACGGACATTGGACCACGCAGATCAAACGAAGACCAACATATCATGATCGATGATCTGTCAAGGCATCTGGGTGATGCTTACAAATGGGGTCTCTCGAGTTCATTCTACGCTTTATTTGATGGTCATAATGGGTCCGAAGCAGCATCTTATGTTAAAGAACACGCCATGAGGTTATTCTTTGAGGATTCGGATCTACCACAAGCAGCACCAACGGGCGCTTCGGATGCAGATGTTTTGTTCTTAAAACAAGTGGAAGAGTCTCATAACAAAGCGTTTTTACAGGCTGACTTAGCCTTAGCTGATGAATGCAGTGTGAACGATTATTGTGGGACGACAGCTTTAACTGTTCTGATCATGGGAAGACATGTTATAATAGCGAATGCTGGTGACTCTCGTGCGGTCCTATGTAGGAACGGGTCGGCAACACAGATGACTCAAGACCACAGGGGGTCAACTTGTTTACAAGAAAAGGAAAGATGCGAGCGGTTAGGTGGTTACTTTGATGAAGACGGGTACCTGAATGGTCAACTGAGTGTGACGCGTGCGCTTGGAGACTGGCACATGAAGAAGGAGAAGTTGGTGATTGCTGAACCGGATGTGAGACAAATGGTGTTGACGGATAATGATGAGTTTATGATCATTGCGTGTGATGGGATCTGGGATGTGATGTCAAACCAAGAAGCGGTGGCTCTTGTTCGGTGTCAACTAAGGCAGCATAATGACCCTCAACGATGTGCTAAAGAGCTCATTGCTCAAGCATCACGCCTTCACTCGGCTGATAATCTAACTGCTATTGTCGTTTGCTTCTCTTCTCCCGCTCTTACCCCTGCTACTCAGGCTCGGTTTCCAAATTCTAGGCTCTTTAAGAAGAAACCCTTAAATGTCTTACTGTAA
>HanPP2C5
ATGATTGCTGGAGCAGCAGATATGATGTGCGATCAATTCAATTTAGGTCTTTTAAAACTCGCCGCCGTTTCACCGGAATCCGCATCGGTTTCGATCTCGATCTCTGAGAATTTGGCTGTAAGCTGCTCTGTGAATATCAAGAGTAATACTGTTGTGGAGTCTACCGCAAGGAGTTTGAGTCCAACGAACATCAGGTCAGGAAGTCATACGGACATTGGACCACGCAGATCAAACGAAGACCAGCATATCATGATCGATGATCTGTCAAAGCATCTGGGCGATGCTTACAAGTGGGGTCTCGCGAGTTCCTTCTATGCTTTATTTGATGGTCATAATGGGTCGGAGGCAGCATCTTATGTTAAAGAACATGCCATGAGGTTATTCTTTGAGGATTCGGATCTACCACAAGCAGCACCAACTGGTGCTTCAGATGCAGATGTTTTGTTCTTAAAACAAGTGGAAGAGTCTCATAACAAAGCGTTTTTACAGGCTGACTTAGCCTTAGCGGACGAATGCAGTGTGAGCGATTATTGTGGAACGACAGCTTTAACTGTTTTGATCATGGGAAGACATATAATAATAGCCAATGCTGGCGATTCTCGTGCGGTCCTATGTAGGAACGGGTCTGCAACACAGATGACTGACGACCACAGGGGGTCGACTTGTTTACAAGAAAAGGAAAGATGTGAGCGGTTAGGTGGTTACTTCGATGAAGACGGGTACCTGAATGGTCAACTGAGTGTGACGCGTGCGCTTGGAGACTGGCACATGAAGAAGGAGAAGTTGGTGATTGCTGAACCAGATGTGAGACAAATGGTGTTGACCGATAATGATGAGTTCATGATCATTGCATGTGATGGGATATGGGATGTCATGTCAAACCAAGAAGCAGTGGCTCTTGTTCGGTGTCAGTTAAGGCAGCATAATGATCCTCAACGCTGTGCTAAAGAGCTCATTGCTCAAGCTGCACGCCTTCATTCCGCTGATAATCTCACTGCTATTGTCGTTTGCTTCTCTTCTCCCACTGTTACTCCTGCTACTCAGGCTCGGTTTCCAAATTCTAGACTCTTTAAGAAGAAACCCTTAAATGTCTTGGTGTAA
>HanPP2C6
ATGATTGCTGGACCAGCCGTAGCAGAGATGATGCGCGATCAATTCAATTTAGGTCTCTTGAAACTCGCCGCTGTTTCACCGGATTCCACATCGGTTTCGATCTCCATCTCTGAGAATCTGGCTGTAAGCTGCTCTGTGAATATCAAGAGTAATACTGTTGTGGAGTCTACCGCAAGGAGTTTGAGCCCAACGAACATCAGGTCAGGAAGTCATACGGACATTGGACCACGCAGATCAAACGAAGACCAACATATCATGATTGATGATCTGTCAAAGCATCTGGGTGATGCTTACAAATGGGGTCTCGCGAGTTCATTCTATGCTTTATTTGATGGCCATAACGGGTCGGAGGCTGCATCTTATGTTAAAGAACACGCCATGAGGTTATTCTTTGAGGATTCCGATCTACCAGAAGCAGCACCAACTGGCGCTTCAGATGCAGATGATTTGTTCTTAAAACAAGTGGAAGAGTCTCATAACAAAGCGTTTTTACAGGCTGACTTAGCCTTAGCTGATGAACGCAGTGTGAGCGATTATTGTGGAACGACGGCTTTAACTGTTTTGATAATGGGAAGACATATAATGATAGCGAATGTCGGTGACTCCCGTGCGGTTCTATGTAGGAACGGGTCTGCAACACAGATGACTGACGACCACAGGGGGTCGACTTGTTTACAAGAAAAGGAAAGATGTGAGCGGTTAGGTGGTTACTTTGATGAAGACGGGTACCTCAACGGTCAACTTAGTGTGACGCGTGCACTTGGAGACTGGCATATGAAGAAGGAGAAGTTGGTGATTGCTGAACCAGATGTGAGACAAACGGTGTTGACCGATAATGATGAGTTTATGATCATTGCATGTGATGGGATCTGGGATGTCATGTCAAACCAAGAAGCAGTGACTCTTGTTCGGTGTCAGTTAAGGCAGCATAACGACCCTCAACGTGGTGCTAAAGAGCTCATTGCGCAAGCGTCACGCCTTCACTCAGCTGATAATCTAACTGCTATTGTCGTTTGCTTCTCTTCTCCCGCTCTTACCCCTGCTACTCACGCTCGGTTTCCAAATTCTAGACTCTTTAAGAAGAAACCCCTAAATGTCTTACTGTAA
>HanPP2C7
ATGATGATTGCTGGACCAGCAGAGATGATGTGCGATCAATTCAATTTAGGTTTGTTGAAACACGCCGCTGTTTCGCCGGAATCCGCATCGGTTTCGATCTCAATCTCTGAGAATTTGGCTGTAAGCTGCTCTGTGAATATCAAGAGTAATACCGTTGTGGAGTCTACTGCAAGGAGTTTCTGTCCAACAAGCATCAGGTCAGGAAGTCATACGGACATTGGACCACGCAGATTAAATGAAGACGAACATATCATGATCGATGATCTGTCAAAGCATCTGGGTGATGCTTACAAATGGGGTCTCGCGAGTTCATTCTATGCTTTATTTGATGGCCATAACGGGTCGGAGGCTGCATCTTATGTTAAAGAACACGCCATGAGGTTATTCTTTGAGGGTTCCGATCTACCACAAGCAGCACCAACTGGCGCTTCAGATGCAGATGATTTGTTCTTAAGACAAGTGGAAGAGTCTCATAACAAAGCGTTTTTACAGGCTGACTTAGCCTTAGCTGATGAATGCAGTGTGAGCGACTATTGTGGGACGACAGCTTTAACTGTTTTGATCGTGGGAAGACATGTTATAATAGCGAATGCTGGTGACTCTCGTGCAGTCCTATGTAGGAACGGGTCTGCAACACAGATGACTCAAGACCACAGGGGGTCGACTTGTTTACAAGAAAAGGAAAGATGTGAGCGGTTGGGTGGCTATTTTGACGAAGACGGGTATCTCAACGGTCAACTAAGTGTGACGCGTGCGCTTGGAGACTGGCACATGAAGAAGGAGAAGTTGGTGATTGCTGAACCAGATGTAAGACAAACGGTGTTGACCGATAATGATGAGTTTATGATAATTGCATGTGATGGGATATGGGATGTCATGTCAAACCAAGAAGCAGTGGCTCTTGTTCGGTGTCAATTAAGGCAGCATAACGACCCTCAACGCTGTGCTAAAGAGCTCATTGCTCAAGCCTCACGCCTTCACTCGGCTGATAATCTCACTGCTATTGTTGTTTGCTTCTCTTCTCCCACTCTTACCCCTGCTACTCAGGCTCGGTTTCCAAATTCTAGGCTCTTTAAGAAGAAACCCCTAACACTATGTTCCAGAGTTTACTAA
>HanPP2C8
ATGAACATTTTGGATGATATATATGCAAAACTCATGCCGAGTCATGGTTACCGTTGGAAAGGGAGACTAGGAGGGGTACAAGATGGAAGAACAAATGGGTTGTTGTGGTACAAGGATTTGGGCTGCCATGTTAGCGGAGAGTTTTCGATGGCGGTTATTCAAGCTAACAATTTGTTGGAGGATCAAAGCCAAGTTGAATCGGGCCAGTTGATAAACGGGCTTTATGGGACGTTTGTTGGTGTCTATGATGGACATGGCGGGCCGGAAGCAGCCCAGTTTGTGAACAACAATTTTTTCTCCAACATTAAGAAGTTCGCGTCTCAAGATGGACAAATGTCGGCGGATGTCATTAGAAAATCTTTCTTGAAAACCGAGGACGAGTTTATATCTCTTGTTAGAGATCAATGGCGTACGTGCCCACAACTCGCCTCGGTGGGCACGTGTTGTTTAGTGGGCGTTATTTGTAACGGGCTAATTTACATTGCAAATGCTGGGGACTCACGTGTGGTTTTGGGGAGGGAAGAGAGAGGTGGTAGACGAATCTCCGCCATTCAATTATCCGAAGAACATAATGTGAACCGTGAGTCTATACGAGAAGAGCTTCGTTTTTTGCATCCCGAGGATCCAAAGATCGTGGTTAAGAAACATAACGTTTGGCGTGTTAAAGGGCTTATTCAGGTCTCGCGATCGATAGGCGATGCATATTTGAAGAGTCCTGAGTTCAACAAAGAGCCTCTTTTGCCAAAGTTTCGGCTCGCGCAACCGTTTTCAAAGCAAATCCTTAGTCCTCGGCCTTCAGTCTCCATACATGAAATTAACTCACAAGACAAGTTTCTCATATTTGCATCGGATGGTTTATGGGATCATCTTAGCAACGAGGAAGCTGTTCATATCGTCCATAGTCACCCACGTAACGGGATCGCGAGGAGGCTAGTAAAGGCGGCGCTACAAGTGGCAGCAAGGAAACGTGAAATGAGGTATTCGGATTTAAAGAAGATCGAACGAGGGGTGAGGAGACATTTTCATGACGATATTACAGTTGTGGTTGTTTATCTCGACCCTTCTTTGATGAATATTAGTTCAAGTTTCTCTATGAAAGGACCCGCACCTAACGAATTCTGCATGTAA
>HanPP2C9
ATGGGGTCCTGCTTTTCTGCAGAAAGCAGGAACCCTCTCCCAGCTTCTCCAACATCAACTTTAGGGATCGGAAAAAGGAAAAATTACAAGAAAAGGCCACCGAGATTACGGTCGTTTGATCACGCAAGGGAAGAACAACTTCGTAGAATCGCAGGTCGAATGTGCTTGAACGGGTCTAGCGAAGTTGCTTCACTCTTTACTCAGCAAGGAAAGAAAGGAACCAATCAAGATGCCATGATTGTTTGGGAGAATTTCGGGTCAAGAACAGACACGGTGTTCTGTGGTGTTTTTGATGGTCATGGCCCGTTTGGTCACATGGTCGCTAAGAGGGTTAGAGATTCCCTTCCATTGAAGCTAAGTGAACACTGGGAAGTTAACCTTAAAAACACCGATGATGATGTCCTTCGGGAGATTGTCGGTTTAAACACCGAAGGGACATCAGTTAATTCACCAGATGAGACCTCCGTTAAGCTTGAAGAAACTGATAAGAACCCTGAAATCTTTCAAACCTTGAAAGAATCTTTTTTGAAAGCTTTTAAAGTGATGGATAGGGAGTTGAGTATGTATGCAAGTGTTGATTGCTTCTGTAGCGGGACTACTGCGGTGACATTGATCAAACAGGGTCAGCATCTTATAATTGGAAACATCGGGGACTCAAGAGCCGTATTGTGTACAAGGGATAAAGATAACTCTCTCGTTCCTGTTCAGTTGACGGTGGATCTAAAACCGAACCTACCAGAGGAAGCTGAGCGGATCCGTAAATGTAAAGGGCGTGTGTTTGCTTTACGGGATGAACCTGAAGTTGCTAGAGTTTGGCTACCAAATTACGATTCTCCCGGACTGGCCATGGCTCGTGCTTTTGGAGATTTTTGTCTCAAGGAATATGGTCTCATTTCCGTCCCTCAAGTTTCTTATAGGCGCCTTACAGAGAAAGACGAATTTGTCGTCCTAGCAACCGATGGGGTTTGGGACGTGCTTACAAACGAAGAAGTGATTGAAATTGTAGCTTCAACTGAACCACATTCACGTGCAGCACAAGCTGTGGTGGAGTCAGCAGTTGGCGCTTGGAAGCACAAATACCCGACTTCAAAAATTGATGATTGCGCGGTTGTGTGCCTGTTTCTTGGCTTAGATTCATCAACAACTTCTGCCAACAAATTCGATCATGGAAATAATGTGGAGGAGGAGGAGGATGAGTCATCATCCACCATGAATCTTGAAACAGGAAAAGACTGGTCTGCCCTCGAAGGCGTTTCGCGCTTAAACACATTACTAACCCTCCCGAGGTTTGCTCCCGGTGAGGATGATGAGAACCAAGAACCTGGAGGGAAAGCATAA
>HanPP2C10
ATGGGAATATACCTAAGCACGCCTAAAACTGACAAACTTTCTGAGGATGGTGAGAATGAGAACCTAAGATATGGGCTGTCATCCATGCAAGGGTGGCGTACGTCAATGGAAGATGCTCATGCTGCTTATCCTGATCTGGACTGTTCGACATCGTTTTTTGGCGTTTATGATGGCCATGGAGGTCAGGCAGTCTCCAAGTTCTGTGCTAAGTATCTTCATCAACAAGTGATCAAACATGAAGCTTATTCTAGTGGTGATATTGGCACTGCTATCCAGAAATCTTTCCTCAGATTGGATGAAATGATGTGTGGACAACGTGGTTGGAGAGAGTTGGCAATATTGGGAGATAAAAGAGATCAGTTTAGTGGCATGATGGAAGGATTAATTTGGTCTCCTAGGAGTAGTGAAACCAAAGGTCAAACTGATGACTGGCCTGTTGAGGAGGGACCACATTCTAACTATGAAGGGCCCACATGTGGCAGCACCGCTTGTGTGGCAGTCATTCGTAATAACCAACTTGTTGTGGCTAATTCTGGTGATTCTCGTTGTGTGATATCTCGAAAGGGTCAGGCATATAATCTGTCAAAAGACCATAAGCCTGATCTCGAAACTGAGAAAGAAAGGATATCAAAAGCTGGTGGTTTTATTCACTGTGGTCGAGTTAACGGGACTTTAAACTTGACAAGGGCTATTGGGGACATGGAACTGAAGAAGGATAAATCATTGCCTGCTGAAAAACAAATTTTGACCGCTAATCCCGATATAAACTTGGTTGAGCTTTGTGAGGACGATGATTTTATTGTTCTTGCTTGTGATGGAATATGGGATTGCATGTCAAGCCAACAGCTGGTGGACTTTGTACTGGAGCAACTAAAAACTGAAAGTAAGCTTTCAACGATCTGTGAGAAGGTATTTGAGAGGTGTTTGGCACCCACGTCGGGTGGTGAAGGCTGTGACAACATGACTATGATTCTGGTTCAGTTCAAGAAAAACCCAAATTCTGGTCCTTCAACTTCAGATCAACAGCCTTCGTCTGATCAACCATCTGAATCATCAGACGGCAAAGATAAATCCGGGGCGAATTAG
>HanPP2C11
ATGTCGTCGAATAAAGGCGAGCATCAGACGGTCCCGTTATCGGTGTTGTTGAAGCGTGAATTGGCCAATGAGAAGGTCGAGCGGCCGGAGATTGTTAGCGGTCAGGCGAATCAGTCGAAGAAAGGGGAAGATTTCACGTTGATTAAGAGCGAATGCCAACGCGTGTTGGGAGATGGTGTTACTACGTATTCTGTGTTTGGGGTACTTGATGGCCATAACGGGGCTGCAGCAGCTATATATACCAAAGAGAATCTTTTGAATAATGTTTTGAGTGCTATTCCTCCGGACCTGAACCGCGAAGAATGGATTGCGGCTTTGCCTAGGGCTTTGGTGTCCGGATTTGTGAAAACGGATAAGGATTTTCAAGAGAAAGGTCAACTGTCGGGAACAACAGTCACCTTTGTAATTATTGAAGGATTCATAGTTACTGTGGCATCAGTTGGTGATTCCCGGTGTATACTTGAATCTGCAGATGGGAGCCTATATTATCTATCAGCAGATCACAGATTTGAGGACAATGAAGAAGAGACGGAGCGTGTCACTGCAAGTGGAGGTGAGGTGGGTCGGCTGAATACTGGTGGAGGTACTCAGATCGGTCCTTTGAGATGTTGGCCAGGTGGCTTGTGTCTTTCAAGATCAATCGGAGATCTAGATGTTGGAGAGTTCATAGTTCCTGTCCCTTATGTTAAGCAAGTAAAGCTGTCCTCTGCGGGCGGACGGCTTATTATTGCAAGTGATGGTGTGTGGGATGCTATATCTGCAGAAGCGGCTCTAGAGTGCAGTCGTGGACTGCCACCAGATGCAGCAGCCGGACAAATTGTTAAAGAAGCTGTACTACCGAAAGGATTAAGAGATGATACAACGTGCATGGTGGTTGATATTCTACCTGCAGAAAAGATAAATCCCCCTGTGCCACAACCGAAGAAGAAGGGAGTATTTAAAGTCAAAGCCATGTTTAGAAAAAAGAGTACGGAGTCAACGTCTCAAATTGAAGAATATCTTGTTCCAGATGTGGTGGAGGAACTCGTGGAAGAAGGATCTGCTATGCTTTCTGAAAGGTTAGATACAAAATATCCGCTTTGTAACATGTTCAAATTGTTCACATGTGCTGTGTGTCAAGTTGAAATGAAGCCCGGTGAGGGTATATCGGTACATTCAGGATCATCATCTAATACAAGGCATTCAAGGCCATGGGATGGCCCTTTTCTTTGCATAAGCTGCCAAGAGAAAAGAGAAGCCATGGAAGGAAAAACTCTTTCTAGAAATAGGCGATACAGCAGTGGAAGTGAATAG
>HanPP2C12
ATGGGTTCCCTTTTACAGCGGCGACAAGGGGAGGATTATTTCTTGATCAAGCCTGATTGCCAGAGAGTTCCCGGGAATCCGTCGATTTTTTTCTCTGTTTTTGCGATATTTGATGGGCATAATGGTATATCAGCTGCCATTTTTGCCAAGGAGAATTTATTGAACAACATTTTGAGCGCGATTCCTCAAGGATGTGGACGAGAAGAATGGCTGCAAGCGCTTCCTCGAGCATTGGTTGCAGGGTTTGTGAAAACCGACATAGAGTTTCAACAGAAAGGTGAGGCATCTGGTACAATTTTTACATTCGTTGTGATTGACGGGTGGACTATAAGTGTTGCATCCGTCGGGATTCAAGATGCATATTAG
>HanPP2C13
ATGAATATAGTGGATGATTTATATGTAAAGTTCATGGTGTCTGGGAATAATTATTTGAACATGGTCAAACCCTGTTGGAAGCCTTCTTTGGAAGAGGGTTGTCTAAGAAAATCTGCAGATCAAATTGGTAGAACAGATGGGTTGTTGTGGTATAAAGATTTAGGGGTTCATATGAGTGGTGAATTTTCAATGGCTGCTATTCAAGCAAACAATTTGTTGGAAGATCAGAGCCAAGTTGAATCAGGGCTGTTAAGTTCTTCGAGTTCCGGCCCGTTCGGAACGTTTGTTGGAGTCTATGATGGGCATGGTGGACCGGAGACTTCAAGATTTGTGAATGAGAATCTGTTTGCTAATGTTAAGAAATTTGCATCTGAAGATCAAGAAATGTCAGCAGACGTGATCAAGAAAGCATTTTTAGCAACGGAAGATGAATTTCTATCGATTGTAAGAGAACAATGGCGTGTGTGCCCGCAAATAGCGACAGTAGGGACGTGTTGTTTGGCGGGTGTTATTTGCGACGGGTTAGTATACGTCGCTAATGCTGGAGATTCGAGAGCGGTGTTGGGGCGAGCAGATAGGGGTGTCGGAGGTGTTTCGGCTGTACAATTATCAACAGAGCATAATGCAAGCTATGCTTCCGTAAGAGACGAGCTTCATTCCGAGCATCCTGATGATCCGAAAATCGTTGTTATGAAACACAATGTTTGGCGTGTTAAGGGGATCATACAGGTTTCAAGATCCATCGGTGATGCGTATCTAAAGAAGGCAGAGTTCAATAGAGAACCTTTATTGGCAAAGTTTAGGTTGCCGGAACCCTTTTCAAAGCCGATTCTTAATCCAGAACCGTCGATATATATACACAAACTAACCCCGAAGGATCAGTTTCTCATATTTGCATCCGATGGTCTGTGGGAGCATCTTAGCAATGAGGAAGCAGTGGATATCGTTTATAATTATCCGCGTAACGGAATTGCAAGAAGATTAGTGAAGGCTGCACTTCAACTAGCAGCCAAGAAAAGAGAAATGAGATATTCAGATTTGAAGAAAATTGATAGAGGTGTTAGAAGACATTTCCATGATGACATCACAGTAGTTGTCATGTTTTTAGACCCGCCATCGACAAACCGAACTTCTACTCGTGCTTCGGCTCTATCAATAAAAGGAACCCGAGGATTACCTCGCACCAACAATTTGTAG
>HanPP2C14
ATGTGTGTGCAAGACCTAGAAAAAGTTTGTGAAGAAATAGACCATTTGTGTCTCTCAACAGACAATAATAATAACAACAATATTCATAATCATACCACTCAGGTTGCTGCAAATCAGATCAATCTTTCCACTTCTTTCCCTATGGAGAGCATATGTGAAAATACAGTTGTTTCAGAAGAAAAATATAACAACTTCATCCCGATCCTTCGGTCTGGAGAATGGTCTGATATTGGACAGAGACCATACATGGAAGACACTCACATCTGCATCCCAGATCTTGCTAGAAACTTCAGTAACAAGTTACTTGGTGAAGAAGCCATCTCATTTTATGGGGTGTTTGATGGGCACGGAGGCGAAGGTGCATCACATTTTGTGCGTGATAATCTGCCAAGAATAATTGTAGATGATGATAATTTTCCACTGGAACTTGAAAAGGTGGTGACGAGGTCGTTTATGGAGACAGATGCTGCGTTTGCCAGGTCATGTGCCGTTGAGTCTGCTCTATCTTCTGGCACAACTGCTCTTACTGCCATGATTTTTGGAAGATCACTACTTGTGGCAAATGCCGGAGATTGTAGGGCGGTTCTCTCACGACACGGGCTAGCTTTTGAGATGTCAAAAGACCATAGACCGTGCTACGACAAAGAACGCATCCGGATCGAATCCTTAGGTGGGTTCGTCGAGGACGGCTACTTAAACGGTCAACTAGCCGTGACTCGAGCCATAGGAAATTGGCATATCAAAGGGCTCAAAGAAATGGACGACCACATCGGTCCACTGAGTGCCGAGCCAGAGCTCAAACTCACCACACTAACGAAAGAAGACGAGTTTTTGATCATCGGAAGCGATGGGATCTGGGACGTGTTTAGGAACCAAAACGCGGTGGATTTTGTGAGGCGACGGTTGCAGGATCATAACGATGTGAAAAGGTGTTGTAAGGAGATGGTGGAGGAAGCGATGAAGAGAGGAGCGGATGATAATTTGACGGTGGTCATTGTATGTTTTCAGGCGGAACCGCCACCGCAAATGGTGGTGCCGAGAGGTAGAGTGAGGCGGAGCATTTCGGCTGAAGGGTTGCTTAATCTTAAATTCCATCTTGATGGGTAA
>HanPP2C15
ATGAATGGTTGGCCTTTTATAGGAGAAGAGGAGCAAATACAAAAGTCAAAATGTCAACCTTTTGACCTAGCTCCACAAATAGATATTTCTTTCTTGAATCCAATCAATCATATTCTCTCCGATTTTTGGGATCAGATCTCAACATCGATAGGCGCAACCATATTCACGCCGATTCATCTTAACCCTGTTGCAGATTCATCTCAAAACAGGAATATGGGCTATCTGGATTCGATAACGTCTGCGATCCCGGGTCAATCTAATGGTGATTCCCCGGACAGTGGTGGTGGTGTGAGCGAAGACTCAAAGTTTAGCTATGGGTTTGCAAGCTCTCCCGGAAAGAGATCTTCGATGGAGGATTTTTATGAAGCGAGAATCGATTGTGTAGATGGTGAAATGATTGGTTTGTTTGGAGTGTTTGATGGTCATGGCGGTGCTCGCGCTGCGGAATATGTGAAGCATCATCTTTTTAATACTCTGATTAAGCATCCGAAGTTTATATCGGATACGAAAGCAGCTATATCTGATGCGTACAGTCATACGGACACGGAGTTTCTGAAATCAGAGAACAATCAGAACCGAGATGCTGGATCAACTGCTTCGACAGCTATTCTAGTTGGCGACCGTTTGTTGGTGGCAAACGTTGGTGACTCACGCGCTGTTATCTCCAGGGGTGGTAAAGCGTTTGCTGTTTCTCGTGACCATAAGCCGGATCAAAGTGATGAACGACAGAGGATTGAGGATGCTGGCGGGTTTGTGATGTGGGCTGGAACGTGGAGAGTTGGTGGCGTTCTTGCTGTTTCTCGTGCGTTTGGTGATAAGTTGTTGAAGCAGTATGTGGTGGCTGACCCAGAGATTCAAGAGGAGAAAGTTGATAACTCGCTGGAGTTTTTGATCCTTGCTAGTGACGGTCTGTGGGATGTTGTGACGAATGATGAAGCAGTTGCGATGGTGAAACCGATTGAGAGCCCAGAAGATGCGTCAAAAAGGCTGGTGCAGGAAGCTTCTGAGAGAGGTAGTGCTGATAATATTACGGTAGTGGTTGTTCGTTTCTTGGAGAATGAAGCTAGTGGCTCGACTTCCCATTGA
>HanPP2C16
ATGGAGAAGAAGAATCCGGCTGCAACTGGTGGAATTCTGCACAAAATTAAGAAAGTTGCTTGCCTTGATGCATCCCCGTCTGATACGGGAAAAGGAAAAAGCAAGTCAGCTGATAGCAAAGTGTTCCATGGATTTCACTTGGTAGAAGGGAAGTCTGGACATGACATGGAAGACTATCATGTTGCTGAATACAGAACCATAAAAGGCCATGAGCTTGGGCTCTTTGCTATATTTGATGGTCACTTGGGTGATCGCGTACCGAGTTATTTGAAAGATAATCTTTTTAACAACATACTTGGTGAGCCAATGTTTTGGAAAGATCCTGAGACGGCGATAAAAAACGCTTATCGTTCTACTGATAGATTTATCCTTGAGAATGTGGGTCAACTAGGACCTGGTGGCTCAACAGCGGTTACCGCCATTGTCATTGATGGAAGAGATCTGTGGGTGGCGAATATAGGGGATTCTAGAGCTGTTTTATGTGAAAGGGGCTCAGCGAATCAGCTCACAGTGGACCATGAACCGCATGTAGAAAGGAGGAGAATCGAGAAACAGGGTGGATTCGTGACTAATCTTCCAGGTGATGTTCCTCGAGTCAACGGTCAACTTGCTGTAGCTCGTGCTTTTGGAGACCAAAGCCTTAAAGCACATCTTAGTTCAGAACCCGACATACGACATGTACCTATTGACGCCACCATAGAGCTTGTAATATTGGCCAGCGACGGCTTATGGAAGGTGATGAGCAACACCGAGGCGGTTGATATGGTGAAATCCATCAAAGATCCTTTAGCAGCCGCCAAGCGTCTGACCACAGAGGCATTAGCAAGAAAAAGCAAAGATGATATATCATGCATCGTCATCCGATTTGGTTGA
>HanPP2C17
ATGTTGCGAAAATGTGTTAATCCGTTTGGGAAAAGCCTGGATGGTGATCAACTGTTATGGCATACCGATTTGAAGCCACACGCCTCAGGCGACTTCTCCATCGCAGTTGTTCAAGCCAATTCTAACCTTGAAGACCAAAGTCAGGTGCTCACGTCTCCATCAGCTACATATGTTGGAGTCTTTGACGGACATGGTGGCCCTGAAGCTTCTCGCTTCGTTAACGGCCATCTTTTCCGTTGGATTGATAAATATGCAACACAGGAAGGACGAATGTCAACCAACGTTATCAAGAAGGCGTTCAGTGCCACTGAAGAGGGTTTCCTTCGAGTTGTGAAGAACTCGATACAAATCAGACCACAGATCGCCCAAGTTGGATCATGTTGTCTTGTTGGTGTTATTTCAAATGGTGAGTTATATGTTGCAAACCTCGGTGACTCAAGAGTGGTTCTTGGCAAGAAAGTTTCAGATAAAGGAAAAACAAGAGTCGTTGCAGAGCGATTATCGAGTGATCATAATGTTTCTCTAGTAGAAGTGAGGAAGGAGGTTGAAGCACAACATCCTGGTGATTCACATATTGTCGTTTATTGTCATGGAGGTTGGAGAATCAAGGGTATAATTCAGGTTTCAAGATCTATAGGTGACTTCTTTCTGAAGAAACCAGAATTCAACAGGGATCAATTCCTTATGCAATATGGAAATCAAGTTCCTCTAAAAAGACCTGCTTTGACCGCGGAACCTTCCATCATTTCCAGAAAGCTTAGACCTCAAGATTTGTTTCTGATATTTGCTTCAGATGGGCTTTGGGATCACCTAACTGATGAAGAAGCAGTAGATATCGTGCGCATTCATCCAAGACGGGGAATAGCTAAAAGATTAGTGGGAACTGCCCTTGACAAGGCTACAAAGAAGAGGGAACTGAGATACAATGACATCAAGAAAATCGAGAAGGGCGTTAGACGTCGCATCCACGATGATATCACGGTCATAGTAATCTATCTTGATCAACAAAAAAAGTTGGCCAATGGTACTAAGTTGGGCTGCACAAGTCCCCCTGTTGATATTTTCTCATGTAAGGATGATAAAAAGACCCATTTGGTTCAACACACATGA
>HanPP2C18
ATGGGTATCTGCATATCCAAAGCATCTCCAGAGATTCATGAGATAGACTATGGTCATGAAAATGTTATTTATTACCAAGACACCATTTGTGATCAAAAGATAGGTTCAATCCACACTCATCAAGGATCTAAAGGTTTCAACCAAGATGCTGCCATTCTTTACCAGGATTATGGAATGGACAATGGAGCATTTGGTGGTGTTTTTGATGGGCATGGAAGGAATGGTCAAATAGTGAGTAAATTTGTGAGAAACAAGTTGCCATCATTAATTATCAACCAAAGAAATGCCACCATGATGAAGGGTAAAACAGTAAATTATGAACAAGATGAGTTTGAATCCAAAGATTTCCATATTTGGAAAGAAGCATGTTATAGTGCCTTTAAAGTCATGGACAAGGAGATCAAGCTTTTGGAGCATATAGATTGCTCTTGTAGTGGTACAACTGCAGTTATTGTCATCAAACAGGGTGATGATCTGGTTATTGCTAATCTTGGTGATTCAAGAGCAGTGCTTGGAACAATGGCTGATAATGGAATTACCTCTGTGCAGTTGACCATTGATCTCAAACCAAGTGTACCTTCGGAGGGGGATCGAATAAGGAAGTTAAATGGTAGGGTGATGTCGTTAAAAGACGAACCACATATAGATCGAGTGTGGTTGCCATATCATGACTCACCGGGCCTAGCCATGTCTCGCGCTTTTGGGGATTTTGTACTCAAAAGTCACGGTATCATAGCCGTTCCTGATGTCTCCTATCACCGATTGACCCCAAACGATCAATTCATCGTTCTTGCAAGTGACGGGATTTGGGATGTGCTTAGCAACAACACCGTAGCATCCATAGTGTGGGGAGCAGAGAGTGAAGACTCAGCAGCAAAAGAAGTAGTTGCAGCCGCAACCGCAGCTTGGAAACAGAAGTTCCCTTCATCGAAGAGGGACGATTGCTCCGTCATCTGCTTATTCTTCCATAAAAAGAAGCAACAAGACTTGGACTTGTAG
>HanPP2C19
ATGCAAGGCTGGCGTGCAACCATGGAAGATTCTCATGCTGCAGTTCCTGATCTTGACTCCACTACATCTTTCTTTGGTGTATATGATGGCCATGGAGGTAAAGTTGTTGCTAAATTTTGTGCGAAGTATCTTCATCGACAAGTGGTCAAGCATGAAGCATATTCTAGTGGTGATATTGAAACTTCTGTACAAAAGTCGTTTACAAGAATGGACGAAATGATGCGTGGACAAAGGGGATGGAGGGAGTTATCTATTTTAGGAGATAAATTCAACAAGTTGACAGGCGTGATTGAGGGTCTCATTTGGTCTCCAAGAGGTGAAGCAAGTAATAAGGTTGATGACTGGGCTTTTGAGGAGGGGCCTCATTCCGATTTCGCAGGACCGACATCTGGATGTACAGCATGCGTTGCAATCATGAGGAACAATCAACTCATTGTTGCAAATGCTGGCGATTCTCGTTGTGTAATTTCTAGAAAGGGAGAGGCATACAATCTTTCTAGAGATCACAAGCCCGGGCTCGAGGTTGAGAGGGATAGGATATTGAAAGCCGGTGGATTCATTCATGCAGGACGAGTTAATGGCAGTCTCAATCTTACAAGAGCTATTGGTGACATGGAATTTAAACAGAACAAGTTTTTGTCACCTGAAAAACAGATGGTAACAGCTAATCCTGATGTCAACACTCTTGAGCTATGTGAGGATGATGAGTTTATTGTGCTGGCATGTGATGGTATCTGGGATTGCATGTCAAGCCAAGAGTTGGTGGATTTTATCCATGAGCAATTGATATCAGAAAATAAACTTTCAACCATATGTGAGAAAGTGTTTGATAGATGTTTGGCACCATCAACATCTATGGGAGAGGGATGTGACAACATGACGATGATCTTGGTGCAGTTCAAGAAGCCAATCCGCCCGCTTACTTCTACTACAGAAGAAGTAGATGATCAACTAAAAACTGCTTCTAATGAATCAAGCTAA
>HanPP2C20
ATGTCGAATTTAAGCTGCAGCCCATCAACCCCTGAAAATCTCGAGTTTGATTCCTTTTTATCAAAACCCTTAAGTGCACCGTCAAGAAATGAAGATTTTCTTAACGCGATCGAAGTACAAGTGGCGGGCGGTGCCGCTGGCGAAGATAGAGTCCAGGCGGTTTGTTCTGAGGAAAACGGTTGGCTTTTTTGTGCGATTTACGATGGATTTAATGGACGTGACGCAGCTGATTTTCTAGCGGGCACGTTTTACGAAACAATTAGGTGTAATCTGAATTCATTAGACATTGAATTTGATTATTTTGTTGATGATGGCAACACTATGAGGCCTAAAAACCGAGTTCTCGATAGCTTACAACGTGCTCTTAATCAAGCGGAAAACGATTTTTTATACATGGTTGAGCAAGAAATGGAGGATAGGCCTGATATAGTTTCGGTGGGCTCTTGTGTTCTTGTTGGGCTTATTCAAGGGAAGGAATTGTATATAATGAATTTAGGTGATAGTAGGGCAGTTTTAGCAACTGATGATGACGAAAAAAAGATTGATGAATTTAAGGGATTGAAAGCAGTGCAGTTAACGGATAGCCATACGGTTGATAATGAAGTGGAAAGAAACCAAATTCTTAGTGAACATCCTGATGATCCTAAGACAATTGTGCATGGAAGAGTCAAAGGGAAATTGAAGGTTACTCGGGCTTTTGGCGTTGGTTATTTAAAAAAGAAAGTTTTGAATGATGCTTTGATGGGTATTCTCCGTGTTCGTAATCTTTTAAGTCCTCCATACGTTTCTGTACAACCATCGCTGTATATGCATGAAATCTCAAGCTCTGATCATTTTGTAATACTCGGGAGTGATGGTTTATTTGATTTCTTCACAAATGATGAGGCTGTGAAACTTGTTCATTCCTACATATCGACAAAACCGTTTGGAGATCCGGCAAAATATCTGTTGGAGCAACTTGTACTTAAAGCCGCTTGTTCTGCAGGTTTTAGTACCGAAGAGTTGATGAGTGTCCCTGCTGGCCGGAGAAGAAAATATCATGATGATGTAACCGTTATTGTTATAATCCTAGGTACAAATAAACGCACTTCAAAGGCTTCAACTTGCATATAG
>HanPP2C21
ATGATTATGGTGCAGTTTTCTGCTTTTTTGAGCGGATTGACGAAAAATATTTCATCAAAAAAGGGGAAGAAACGAAGGATTAACCTTGGAAGAGAAGCTACCGAGACTTTGGCAAAGGAATCGCGGAAAAATGGTTTATTATTAACTTCTTCGGGTAACGTTTGTGCCGAATGGTCTAGTAATTACATATCGGCTTATTCCAAGGGTGGAAATAAGGGAACTAATCAAGATTCCTTCATCGTATGGGAGGGATTTGGAGGGAAGGAAGATGTGATGTTATGTGGAGTTTTCGACGGGCACGGGCCATGGGGGCATCTTGTCGGAAAACGAGTGAAGAAAGTAATGCCGGCTTATTTGCTACACTATTGGCAAGAAGCTATGGCTCAATGTTCAATCTTGATGGATGGGGAATTGTGTAAAAATGCAAACTTTGATCAATTTGGTGTGTGGAAGAACTCCTTCACCAAGGCTTGTTCTATGGTTGATTATGATCTTGAGCTTCATCCTGTAATCGATTCCTTTTACAGTGGTACAGCGGCTGTGACTATAATCCGCGAGGGAGATCTTATTGTGTTGGCAAATGTTGGTGATTCTAGAGCTGTTCTTGGGACCACTTCAGACGATGGGGAGGTGATAGCCGTTCAACTAACTGTAGACTGTAAACCGAGTTTATCTAAGGAAAGAGAGAGGATATACACATCAGGAGGGTGTGTGTGCGAATCAGATGATGAGCCAGGAGTGTCTAGGATTCGAGTTTCAATCAACGAGATACCAGAAGGTCCAGGACTTGCGCTTTCAAGAGCTTTCGGTGACTTTTTTGTTAAAGATTCCGGTCTTATTTCCGAGCCTGACGTGATACAAAGAACCTTGACCACACGCGATCGTTTTGTTATTTTGGCAACTGATGGGGTATGGGATGTTGTCTCAAATGAAAAGGCGGTGGAGATTGTTTCATCGTCAGCAGACGAAAGAGACGAATCAGCAAAACGCCTGGTTGAGTATGCAGCCGCTCAGTGGAAATGTAAACGACCGGGATTCGCAAAAGATGATATCTCAGTTGTCTGCATATTTTTCAACAATCCATCGTCTTCTCAAGATTAA
>HanPP2C22
ATGGGGTTTGAAATAGATTACACCCCACGTTGGGGTTTCTATTCAATTTCGGGTAAATTACCCGAGATGGAAGATTATGTGGCCGTGATTCCTCGTTTCATGCAACTCCCTCTTACAATGTTTGTTGGTGATGGGGTGTGTTCAAGTTTCACTCATTTCTTTGGCGTTTACGACGGACATGGTGGTTCCGAGGTTGCTATGAAGGGTGTTGGTAAAGAAATGACCAAGTACCTTAATGATTTTCAGTTCGGGGTCCGCGTGTCGGGTGGCGCTGAGGCCATTTTACATAGTGTCAACAGGGTTCTAAGTGAACGTCACACTGATGGGTCTCTTGCAATGCTTACTGTAGATTTTTCTAATGCTTTTAACCAGGTGGATAGATCAGCCTTACTTCGTGAGGTTAGGATGAGGTGCCCTTCTATTTCTTTGTGGGTGGAATTTCTATATGGGCAGCCAGCAAGATTGTATCTTGGAGATGGACACATTTGGTCTACCACGGGAGTTCAGCAAGGGGACCCATTGGGACCACTTCTTTTCGCTCTTGTTTTGCACCCCCTTGTGCATCAGATTAGAGACAAATGCAAGCTTCTCCTTCATGCTTGGTATCTTGATGATGGGACTATCATTGGAGGTTCAGAAGAGGTGGCTAGAGTGTTGGACACCATTAAGGTGACGGGTCCAACATTGGGTCTTGAACTCAATATTAAGAAAACTGAGCTATTTTGGCCTTCTTGTGATGGTAGCAAGTTTCGTGATGGGTTATTTCTTAAGGACATCGGGAGGCCATCAGTGGGGGCTTCATCCTATGCTTTTGTGGCCTCGAGGGCTCAATCCTGGGTGCTACAGGACCACATCTTAAGAGACAGTGGCATATGTGGTATGGATTCTGATTATGTTTGTGCTTTGGCTTGTCTTCGTGATACGATTCCAAGCTTTGACTTCAGCGGTTTCACTAATAAGGACACCGCCCCCCCTAAAGCCCAACATGCATTGGCGAGTGCTCTTTTTAGTAAAATTTTCCACGAAATCGAAGTACAGTTTGACTTGACCGTTAGACAAAAAGCCGTTTTTGAGTGTCTCCGAGCACCACATGCACAAGATTTCCTTCTTGCTATACCTATAGATGGGTTAGGCCAGCATATGTCGCCGGTTGAGTATCGTACTATCCTTAAGTATCGCCTCATGATTCCTTTATTCCCAGTTGATGAGCATGCAGTTCATTGTAGAGAGCTCCCGGTGTTCAAATACCGACATGATTTGGTTAGGGATGTCCTTTTTGACATATTCAGGTGCGCTGGTATTTCTGTTAAGAAAGAGGCACCCGTTAATTTCTTAATAGACCCGTTGGAAGGGAGATCTACCCTTCGACCGGCCGACATTCTGGTCTTTGGATGGGTAGGAGGAAAACATGCCTGTGTGGATCTAACAGGGGTTTCCCCGCTTGTGGGCTTAGGGGGTAGTGCTTTCACGGTGGGTCAGGCTGCTTTAAAGGCTGCTTCGGGTAAAGTGACCAAACATGAGAAAGCGTGCCTTGACAACCAACACGTGTTTATCCCATTTGCTTTTGATACTTTTGGTTTTCTGGCGCTAGAGGCTGTGGACCTACTTAGTCGAGTTCAAAGGGTCATGCATATTTCGAATTACTGTTCTGGTCGTCTTCATCATGCTTTAACAGAGGAACTCAAAGTGTTTGAAAAAGAAAACTTTAAAGGCACAATGCAAGATCAATGGGAAAAAGTTTTCACAAATTGTTTCCAAATGGTTGATGATGAAGTCGGAGGACGAATTGCCAAAAATGTTGGATCGACGGCTGTGGTTGCATTGATATGCTCATCACATATCATAGTTGCCAATTGCGGCGATTCAAGAGGCGTCCTTTATCGTGGGAAAGAAGCTGTGCCTTTATCAAATGATCACAAGCCATCTCGTGAAGATGAAAGGAGAAGAATCGAAGCGGCTGGTGGGACGATCATACAATATTACGGCCAACGTGTGTGCGGTGTTCTTTCAATGTCGAGATCAATTGGTGAGCAAACTATGCAAAATTTAAAGACCGGCCATATAGTCAATATATGA
>HanPP2C23
ATGATGTGTGATCAATTCAATTCAGGTCTCTTGAAACTCGCCGCTGTTTCACCGGAATCCGCATCGGTTTCGATCTCCATCTCTGAGAATTTGGCTGTAAGCTGCTCTGTGAATATCAAGAGTAATACTGTTGTAGAGTCTACTGCAAGGAGTTTCTGTCCAACAAGCATCAGGTCAGGAGGTCATACGGACATTGGACCACGCAGATCAAACGAAGACCAACATATCATGATCGATGATCTCTCAAAGCATCTGGGTGATGCTTACAAGTGGGGTCTCGCAAAACATGCCATGAGGTTATTCTTTGAGGATTCGGATCTACCACAAGCAGCACCAACTGGCGCTTCAGATGCAGATGATTTGTTCTTAAAACAAGTGGAAGAATCACATAACAAAGCATTTTTACAGGCTGACTTAGCCTTAGCTGACGAATGCAGTGTGAGCGATTATTGTGGGACGACAGCTTTAACTGTTTTGATCGTGGGAAGATATATAATAATAGCCAATGCTGGTGACTCTCGTGCGGTCCTATGTAGGAACGGGTCGGCAACACAGATGACTCAAGACCACAGGGGGTCAACTTGTTTACAAGAAAAGGAAAGGTGCGAGAGGTTAGGTGGTTACTTTGATGAAGACGGGTACCTGAATGGTCAACTTAGTGTGACCCGTGCGCTTGGAGACTGGCACATGAAGAAGGATAAGTTGGTGATTGCTGAACCAGATGTGAGACAAATGGTGTTGACGGATAATGATGAGTTTATGATCATTGCGTGTGATGGGATATGGGATGTGATGTCAAACCAAGAAGCAGTGGCTCTTGTTCGGTGTCAACTAAGGCAGCATAATGACCCTCAACGCTGTGCAAAAGAGCTCATTGCTCAAGCATCATGCCTTCACTCGGCTGATAATCTAACTGCTGTTGTCGTTTGCTTCTCTTCACCCGCACTTACCCATGTTACTCAGACTCGGTTTCCAAATTCTAGGCTCTTTAAGAAGAAACCCTTAAATGTCTTATTGTAA
>HanPP2C24
ATGGGGTCCTGCTTATCGGGAGAAAGCAGGAGCCCTCACCCAAGCTCCCCGACAACGCCGAGTTTTGGGGTTAAGAAACGGAGAAACTCGAAGAGAAGAACGTCGAGGAGTTCTTCGTTTAATACGCATAGGGAAGATCATTTGCATAGGATTCCGGGGAGGATGTTTCTGAATGGGTCTAGTGAAGTTGCTTCGTTGTTTACTCAACAAGGCAAAAAGGGTACTAATCAAGATGCCATGATTGTTTGGGAGAATTTCGGGTCAAGATCAGACACGATCTTCTGTGGTGTGTTTGACGGTCATGGACCGTTTGGCCACATGGTTGCTAAGAGAGTGAGGGACTCACTCCCCTTGAAATTAAGTGCAAATTGGGAAGTCAATACAAAGGGCAGTAACGATGTCCTTCGGGAGATCACCCTTAGCGAAGAAACGAGCTTTAATTCTGAGGATTCCCAGGCTCTTTTAGACCTTGAAATTAGTAAAAACCCTGAGAAATTGCAAGTGTTAAAAGACTCGTTTTTGAAGGCTTTTAAAGTCATGGATAGGGAATTAAGGATGTATGCTAATATTGACTGCTTTTGTAGCGGGACGACAGCTGTAACATTGATCAAACAGGGTCAGGATCTTATAATTGGAAATATTGGGGACTCAAGAGCTATATTGTGCACTAAAGATAAAAACAATTCTCATGTTGCAGTTCAGTTGACTGTGGATCTTAAACCAAATCTTCCAGCGGAAGCAGAACGGATCCGTAAATGCAGAGGTCGTGTTTTCGCCCTTCATGATGAACCTGATGTCACTCGAGTTTGGCTACCTAATAATGACTCTCCGGGTTTAGCCATGGCTCGTGCTTTTGGGGATTTTTGCCTCAAAGATTTTGGTCTCATCTCTGTCCCTGATATCTTTTATCGACGTTTAACCGAAGACGACCAGTTTGTTGTCTTGGCAAGTGACGGGATTTGGGATGTGCTCACAAACAAAGAAGTTGTAGACATCGTAGCGTCTGCCGAGTCACGTTCAGGTGCAGCTCGAGCAGTGGTCGAGTCAGCAGTGCGTGCATGGAGGTACAAATACCCCACCTCAAAAGTTGACGACTGTGCAGTCGTTTGCCTTTTTCTTACACCACACTCAAATAACATCTCAACTGCTTCCACACTTGATCATGTTGACAAAAACGAGCCGATCTTAAAACCTAGTGGTACAGTCCGAACCAGTGACGGGGTTCCAGGAGATGACGATTTGGCGGATGACAACGTAGATGAGGAGGATCCGGCAACTGTGAATGGCGACGGTGGGATAGACTGGTCCGCCCTTGAAGGCGTGTCTCGTGTCAATACATTGTTAAATTTGCCGCGCTTTGAGCCGAATGAGTCCGAGAAACAAACACCGGAACAGAAGAAGACGAATTGA
>HanPP2C25
ATGGGTAACGGAGTCGGCAAGCTGACCGTTTGCTTCACCGGAACAGCCGACATCCTTCACCGCCGGAAAGATCTAACCGCCGTTATCTCCGACCCGTTAGACGACCTGGGTCACTCCTTCTGCTACATACGACCCGAACAATACCAAATCTCATCCTCCAAAGTCCACAGTGAAGAAACCACAACGTTCCGGTCAATCTCCGGCGCCGCCGTCTCCGCCAACACCTCCACCCCACTCTCCACATCATTCCTCGATGTTTACTCTTACAACACAATCGATAAAGCTTCCGCCTTTGAAAGCTCCACGTCTTTCTCTTCAATTGCACTTCAACCCCTGCCCCGAAACTCCATCAATTCGGGTCCTTTAAACGGTTTTTCAGGTGGGTTTTCGGGTCCGATTGAACGTGGGTTTTTGTCGGGTCCGATGGAAAGAGGGTTTCAATCGGGTCCGATTGATAAGGATCAGTTCCAAAGAAGCTTTTCACATGGGGGTTTTGCTAGGTTGAGAAAGGGGAGTTTAATTCGGGTTATTCGACGGGCGATTTCAAAGACGTTTAACGGGCAGAATTCGAGCGTTGCACCGATGAAAAATGTTGCTAATTTGAAAGATCATGATTGGATGATTGAGAGGAATAATGAACTGACAGTTAGTAGTGTGAATTTGAGTAGTGAGGGTAGCTTGTTTGATGAGGATGGTGAGTGTTTGAATGGGAATAAGAGTCAGAATCTTCAATGGGCACAGGGGAAAGCAGGGGAAGACAGAGTACATGTGGTGGTTTCCGAGGAGAATGGGTGGGTTTTTGTTGGGATTTATGACGGGTTTAACGGTCCGGATGCACCGGATTTTCTGTTGTCGAATTTGTATGCAGCTGTGCATAAGGAACTCAAAGGGTTGTTGTGGGATGATGATCAAGTGGATTCGTCCGATTCCGTTAAGCAATCTTTAGATGATGTTGACTCTCTTATTAACGACGGAATGAAAAAGAATCGGTTACCGCGGTATGTGCATCAGCAGGAGAGTCACCCGTGTGTATCCGGGGATGTCGAGGTAAAAACGAGGGGGAGGGTTAGGAATCGTGGTGTGGCGAAGAAATGGGAGGAGAATCAAAGGAGGTGGAAGTGCGAATTCGATAGGGAAAGATTGGAACTTGATAGACGGTTAAGAGAATACATGAATTCTAACGGGTCGAAATCTGTTAATCATTCGGATGTTTTGAAAGCTTTGGCTCAAGGGTTAAAGAAGACGGAGGAGGCTTATTTAGATATTGCAGACCAGATGCTTGTTGAAAATCCTGAACTGGCTTTGATGGGCTCTTGTGTTCTTGTTATGTTGATGAAAGGGGAAGATGTTTATGTGATGAATGTTGGCGATAGTCGAGCCGTTTTAGCTCAGAAACCTGAGCCGGATATATGGAGACAAGATCTAGAAAAGATACATGAAGAAACATGGTACGATCTCGAGGTTTTCGACGCTGATATTGCTACCACAGATCCGAGTTTAACCGCGTGTCAGCTTAGCATAGATCATAGTACCTCTATCGAAGAGGAAGTTCAAAGAATAAAGAGTGAACACCCTGATGACGACAGCGCAGTGATGAATGACCGTGTCAAAGGCTCATTGAAGGTCACTCGAGCTTTCGGTGCAGGTTTTCTTAAGCAGCCAAAATGGAACAATGCACTACTAAAAATGTTCAGAATAGATTACGTCGGAAATGCTCCATACATAAACTGTCTCCCATGCCTTCACCATCACAGATTGGGCCCGAGAGATCGATTTTTGATATTATCCTCTGACGGTCTTTATCAGTATTTCACAAACGAGGAAGCTGTATCTGAAGTCGAGCTTTTTATTCAATGGTCACCCGAAGGCGATCCAGCTCAGCATTTAGTAGAAGAAGTTCTGCTTCGTGCAGCCAAGAAAGCTGGTATGGATTTTCACCAGTTGTTGGAAATACCACAAGGGGATCGAAGGCGTTATCATGATGATGTCACAGTAATCGTGATATCACTAGAAGGACGGATATGGAGATCCTGCGTGTAA
>HanPP2C26
ATGACGGAAATATGTCACGGAGCTGTGAGAGAGGAGGTGTCGTCGTGTGGCGAGTCGAGTTCACGCGCCGCACGACAGAAGAGGATGGAAATTAGAAAATTTAAATATGTACCTACGGTCGGTAACGGTAACGGGTGCAAAAAAGCGAAGCTGACGGTTTCACCAGTTTCGATGTCTCGTGGGTGCGATGCTACAGTTGATAACCGTTGTTTAACCGCGGGTGGTTTTGATGTCGAATCGGATCCGAAATTCGGTGTTGCGTCGGTTTGTGGACGGCGGCGAGAGATGGAAGACGCGGTGGCGATTCATCCGTCGTTTATTGAGGATGATAAAAAATCACTTGCGCATTATTTTGGGGTGTATGATGGCCACGGTTGTTCTCATGTTGCAAGAAGATGCAAACATCGGTTACACGAGTTGGTGAAAGAAGAATATAAGAAGAATGATGAGTGGAAGGATACGATGGAGCAAAGCTTCCGTAGAATGGACGAGGAAGTGACGGTTTGGAACCAGCAAGCATCGATTGGCGACTGCCGGTGCGAGCTTCACGCGCCGGAGTCATATGGGGTTGGATCTACGGCCGTGGTTGCGGTTGTGACTTCTGATAAGATTGTTGTTGCAAATTGCGGTGATTCGAGAGCTGTACTTTGTCGAAATGGCAAAGCGGTGCCGCTATCGAATGATCACAAGCCTGATAGTCCTGATGAGCTTAGCCGGATCGAATCAGCTGGTGGGAAAGTTTTATATTGGGATGGCGCGAGAGTTTGCGGGGTTCTAGCCATGTCTAGAGCTATCGGTGATGGTTATTTGAAACCTTATGTGATTTCCCAGCCAGATGTGACTATCACTGAACGGACAGCAGGGGACGAGTGTTTGATACTTGCAAGCGATGGATTATGGGATGTAGTGTCAAATGACACTGCGTGTGGACTCGCGAGTTTGTGTTTGAAAGGAAATGGACCGTCGGCGGAGATGAAGAGCCCACCCAATAATGAGGTGTCAGAGTATGAGAATTGTGACCGGGCTTGTTCCAATGCATCGTTGCTATTAACCAAGCTGGCTTTGGCTCGAGGGAGTGCGGACAATGTTAGCGTTGTTGTTGTAGATCTAAGGAAAACGGATCCTTATAATCAGGGACAATTTTGA
>HanPP2C27
ATGAATCGGGTGTACGGTAGTCGAAAGCACAGTGAGGAGGGTGAGGATACGGCGGTGAAATGCCGTGAGCGACGGCGCCGGAGAATGGCCATGCGGAGGATGGCGGTTAAAAGGGAAGCTGGAAATCAGGGGATAGTGAATTTGGAGGCTCCGGTGTACGGAACGGTGTCGGTGGTTGGACGGCAACGTGAAATGGTGGATGAAGTTTCTGTTCAAACCAACTTATGTCGCCCGGAGATCAACGGGTTTCAACCCGTGCATTTCTTCGGGGTGTTTGATGGTCACGTATCAGCATTGTGTAAGGAGCTGATGCACGTTATCATGAAAGAGGAGATGATGCGTGTGAAGGTGGTTGGAGACGGAGGCGGGGAGATGTGGAGGTTGGCGGTTAACCGGAGCTTTCACAGGATGGATGAGATGGCAGTGAAACTGTGCAGTTCCGACATCTGTAGATGCAACACGCAGCTGGGGTCGACCGCAGTGGTGTCCGTGATGACCAAAGAATACATGTTAGTGGCAAAATGTGGTAATTCAGGCGCCGTCATCTGCCGTGAAGGCAGGCCCGTCGACCTTACGGCTGATGATGAAGGAAGCTGTGGTGGACGAATCATGTCCCGACCAATAGATGAGATAGGATTCTGGGCAACATCTGAACCAGACATCTCCGTAACAAAACGGGAATCAAGAGACGAGTGTCTGATACTAGGTAGTAATGGACTATGGGATGTTGTGTCGAGTGACGCAGCATCCAAAACAGTACACCAATGTCTTGGAGAAAATGGGAATTCAAATGTGGAGCTTCGGATTGACACAGATGTAGGAACCAAGTTGGCAGCAACTCTATTGGCACGTCTCGCCTTGGGTCGTAGGAGTGCTGATAACATAAGTGTCATCGTCGTTGATTTGAGGAGGTGA
>HanPP2C28
ATGATATCTGGGTTCATGAACTTTTTGTGGGCTTGTTTCCGGCCACGTTCCGACAGACATGTTCACAACGGTTCTGATTCGGGTGGTCGTCAAGATGGTCTCTTATGGTACAAGGATACAGGACATCATTATAATGGAGATTTCTCCATGGCTGTAGTTCAAGCTAATAATTTATTAGAGGATCAGAGCCAGCTTGAATCGGGGTGTTTAAGCTTGCAAGAATCGGGACCTTATGGCACCTTTGTAGGAGTGTATGATGGGCATGGAGGTCCTGAGACGTCACGCTTTATTAATAGTAACTTATTTCAACATCTCAAGAGGTTCACTTCAGAGAATCAATCAATGTCAATGGAGGTAATTAAAAAGGCTTTTCAAGCAACAGAAGAGGGTTTCCTCTCTATTGTATCGAAACAGTGGCCAATGAAACCACAAATAGCAGCTGTTGGATCATGCTGTCTTGTTGGAGTTGTGTGTGGCGGGACCCTTTACATTGCTAATCTTGGAGATTCTCGAGCTGTTTTGGGAAGGCATGTGAAGGCGACTGGGGAAGTTCTTGCAATTCAGCTCTCAGAGGAACACAATGCATGTATAGAGTCTGTGAGACAGGAGTTGCACTCCGCGCACCCAGATGACTCGCAGATTGTAGTCTTGAAGCATAACGTGTGGCGGGTAAAAGGTCTTATACAGATTTCAAAATCCATTGGTGATGTATACTTAAAAAAGGCGGAATTCAATAAGGCACCTTTGTATGCTAAGTTCCGCCTGCGTGAACCGTTTCAAAGACCGATATTGAGCTCAGATCCATCTGTTTCGACGCACCAGCTGCAGCCACATGATCAGTTTATCATATTTGCTTCAGATGGCCTCTGGGAGCACCTAACCAATCAAGAAGCTGTTGATATTGTTCAGAATCACCCACGCAACGGAATTGCTAAGAGACTAGTAAAAGTTGCATTGCGCAAAGCAGCAAAGAAGAGGGAAATGAGATACTCTGACTTGAAAAAGATCGATCGTGGGGTCCGCCGTCATTTCCATGATGACATCACAGTGGTCGTTCTCTTTCTCGACTCGAACCTCACGAGCAGGGCTAGCTCTGTTAGAGCACCTAAAGTATCTGTGAAAGGAGCAGGAGTAAACCTGCCTTCAAACACACTTGCTCCCGGCCCCACCTGA
>HanPP2C29
ATGGCTGCAGGAACTGAATTTTCACCCTATGGAATGTTAGAAAGTGGTTTCAACAGAGATAATATGTCAACTGGAGAAGATATCATGTCACAGAATACAGATCATTTGAAACAGATGGTGATCCGGAAGCCACCGAGGCATGTATCCGGTGTTCGACATAGTATGAGCACTGCAACGCTGCAACCGCCTCATAGTCCGGATTTTGGCTTTGGGATTGTGGCTGTTACAGATGGGAAATCGGATTTTTTGCCCATGATTCGATCGGGAAGCTGTGCAGAAAAAGGACCAAAACAATATATGGAAGACGAACATATATGCATAGATGATCTTCTTGAATATTTAGATGGAATAGAAGGTTTCCCTTCCCCTGGAGCTTTTTACGGGGTATTTGATGGACATGGTGGTACAGACGCTGCAACTTATGTTAGAAAAAACATATTAAAGTTCATTATTGAGGATTCTCAGTTCCCTGTTTGTTTAGAAAAGGCGATTCAGAATGCATATGTGAAAGCTGACCACGCCTTTGCTGACAATGCATCTCTTGACATCTCATCAGGAACCACCGTCTTGACTGCACTTGTATTCGGAAGAATGATGGTAGTTGCCAACGCCGGCGATTGTCGGGCCGTATTAGGGAAACGAGGTAGAGCGATTGAACTATCAAAAGACCACAAACCGAATTCTCCATCTGAAAGACTAAGAATAGAACAGCTCGGTGGAGCCATCTACGACGGTTACCTAAATGGTCAATTATCAGTGGCCCGAGCCCTCGGAGATTGGCACATGAAAGGACCGAAAGGGTCAGCCTGCCCGTTAAGCGCTGAGCCGGAGCTGCAGCAAATCCAACTGACCGAAGACGATGAGTTTCTTATAATCGGGTGTGATGGTCTGTGGGACGTGATGAGCAGCCAATGTGCAGTGACAATTACTAGAAAAGAACTGATGGTACATAACGACCCAGAACGATGCTCGAGAGAGCTGGTTCGCGAAGCCCTGAAAAGGAACACTTGTGATAATTTAACGGTGATCGTCATCTGTTTCTCGCCGGATCCTCCACCACGAATTGAAATACCTCAGACTCGTGTCAGGCGAAGTATATCGGTGGAAGGTCTGAATTTTCTGAAAGGCGTATTGGACAGTAACTCATGA
>HanPP2C30
ATGGGTCGATTTGCATCGATGTTTAATGGGCTAGCGAAGTCGTTTTCGCCTGCAAAGAGATCGAAGAGTTCTGCGGGGGATAGTGGGAAAGAGACGGCAGAAGCCATGGCAAAAGATGCAAAGAAGAATGATATGATGCTAAGGTCTTCAGGCACTATTAATGTCAACAATGTCGTCTCGGTTTGTTCAAAACGGGGCGAAAAGGGGGTGAATCAAGATTGTTGCATTGTGTGGGAGGAATTTGGATGCCAAAAGGACATGATGTTCTGTGGGATTTTCGACGGTCATGGTCCATGGGGACATTATGTTGCAAAGCGCGTATGCGACTCGATGCCCTCATCTTTGCTATGCAATTGGCAAGAGATGTTACTTGAAGCTTCACTTGACCCGAAAAAGGTTGATAGATTCCATCTATGGAAGAACTCTGTCATAAAGACTTGTGCTGCTGTTGATCAGGATCTCCAACATTCACGCAAATTTGATTCCTTTCATAGTGGAACCACTGCCTTGACGGTCATCAGACAGGGTGAACTTTTAGTGATAGCAAATGTTGGAGATTCACGGGCGATACTAGCTACGACTAGTGAAGATGGGTGCTTGGTACCTGTCCAACTTACAGTTGATTTTAAGCCCAATCTACCTAATGAGGCGAAACGCATAGTTGAGTGTAAAGGGCGAGTTTTCTGCATGGAGGATGAGCCAGGTGTGCACCGCATGTGGCTGCCGCACGAGGACTCACCTGGTCTAGCTATGTCGAGAGCCTTTGGTGATTATTGTGTTAAAGATTTTGGACTTATATCTGTGCCTGAAGTAACCCAAAGAGTTATCACCTGCAAAGACCAGTTTCTGGTGCTAGCTTCTGATGGGGTGTGGGATGTTATTTCTAACGAAGATGCGGTGGAGATTGTGTCGTCAACGGTTGACAAGTCAAAGTCTGCAAAACGACTGGTGGAGTGTGCAGCACATGCCTGGAAACGCAAGAGGAAAGGAATAGCGACCGACGATATCTCTGCTGTCTGTCTCTTCTTTCATAGTGGTTCCCCCTCATCGTGCAAGGTCACCTTGTAG
>HanPP2C31
ATGCAAGGGTGGCGCACGTCGATGGAGGATGCTCATGCTGCTTTACTTGATTTGGACAACTCCACATCTTTCTTTGGTGTTTATGATGGCCATGGAGGTCAGGCAGTCTCTAAGTTCTGTGCCAAGTTTCTTCACCAACAAGTGCTCAAGCATGAAGCGTATTCTGCTGGTGATATTGGCACTGCAGCCCAGAAATCTTTTCTCAGAATGGATGAGATGATGTGTGGGCAACGTGGGTGGAGAGAGCTAGCTATATTGGGAAATAAAATGGATCAATTCGGTGGCATGATAGAAGGCTTAATTTGGTCACCAAGGAGCGGTAATTTAAAAGCAACGGAGGATGATTGGTCTTCTGAGGAGGGACCACACTCTAGTTACGATGGACCGACGTGTGGAAGCACAGCTTGTGTTGCAATCATCCGTAATAACCAACTTGTTGTAGCGAATGCTGGCGATTCTCGATGTGTGATATCCCGAAAGGGTCAGGCTTATAATTTGTCAAGGGATCATAAGCCTGATCATGAGGTTGAGAAAGAAAGGATATATACAGCTGGTGGTTATATTCAATACGGTCGAGTTAACGGGAGTCTAAACTTGGCTAGAGCTATTGGTGACATGGAGCTGAAAAGGAATACAACACTTCCACCTGAAAAGCAAATTTTAACTGCCAATCCTGATATAAACACAGTTGAGCTTTGCGAGGATGATGATTTTCTTGTTCTTGCTTGTGATGGGATATGGGATTGCATGTCAAGCCAACAACTGGTAGACTTTGTTCATGAACAATTAAAAACTGAAAGTAAGCTCTCAGCGGTGTGTGAGAAGGTCTTCGATAGGTGTTTGGCACCCACATCTGGTGGGGAAGGGTGTGACAATATGACTATGATCTTAGTCCAGTTCAAGAAACCAAAATCCGGTCCGTCCACTTCACAACCAATGGATTCATCTAACGATCAAGAAGTGCCCGGATCAAACTCGCCGTAG
>HanPP2C32
ATGGATAACTTATGCTGTTTGCCGTTCAGAGGAGGCCCGTCGTCTTATAGTTCCGGTAAGGGAAAAAACCATGAAGGTGATATCAAGTATGGGTTTGACTTGGTCAAAGGAAAAGCTAATCATCCAATGGAGGATTATCATGTTGCTAGGTTTGTGGAAATAGATGACCATGAACTCGGGCTTTTCGCCATTTACGATGGCCATTCCGGAGATCGTGTGCCTTCTTATCTTCAAAAGCATTTGTTTGATAACATCTTGAATGAGAGTGAGTTTTGGGTCGACCCAAAGCGATCGATAGCGAAAGCATACGAGAAAACCGATGCCGCAATTCTTTCAGACGATTCTGATTTGGGACGAGGCGGGTCAACCTCAGTGACAGCTATTCTTATGAATGGTCAAAGATTATGGGTTGCAAATTTGGGTGATTCTAGAGCGGTTATTTCGCAAGGTGGTGAAGCTATACAATTGAGTACTGATCATGAACCAAGTACGGAAAGAAGCAGTATTGAGCATAAAGGAGGGTTCGTCTCGAATATGCCAGGGGATGTTCCTCGAGTGAACGGACAACTGGCAGTATCTCGTGCATTTGGAGACAAAAGCCTGAAATCCCATTTGAGATCCGACCCTGCCATTCAAGATACACTTGTAGATAACAAAACCGATCTTCTTGTATTGGCAAGTGATGGTCTTTGGAAGGTTGTGGATAATCAAGAAGCGGTTGATATCGCAAGAAAAATCAAGGACCCACAGAAGGCTGCTAAGCGATTAGTAGCCGAAGCTTTGAAAAGAGACAGTAAAGATGACATATCTTGTGTGGTGGTTAGATTTAGGTGA
>HanPP2C33
ATGTCGTCGAATAAAGGCGAGCATCAGACGGTCCCGTTATCGGTGTTGTTGAAGCGTGAATTGGCCAATGAGAAGGTTGGGCGGCCGGAGATTGTTAGCGGTCAGGCGAATCAGTCGAAGAAAGGGGAAGATTTCATGTTGATTAAGATCGAATGCCAACGCGTGTTGGGAGATGGTGTTACTACGTATTCTGTGTTTAGGGTACTTGATGGCCATAATAGGGCTGCAGCAGCTATATATACCAAAGAGAATCTTTTGAATAATGTTTTGAGTGTTATTCCTCCGGACCTGAACCGCGAAGAATGGATTGGGGCTTTGCCTAGGGCTTTTGTGGCCGGATTTGTGAAAACGGATAAGGATTTTCAAGAGAAAGGTCAACTGTCGGGAACAACAGTCACCTTTGTAATTATTGAAGGATTCATAGTTACTGTGGCATCAGTTGGTGATTCCCGCTGCATACTTGAATCTGCAGATGGAAGCCTATATTATCTATCAGCAGATCACAGATTTGAGGACAATGAAGAAGAGTGA
>HanPP2C34
ATGGTGGAAATATGTTTCGGAGCCGTGAGTGAAAATGATCCGTCCGCTTCAAGCGCGTCAAGTTCACGCGCAACAACAGAAGCGGACGGAAACCAAACACTCAAATTTATAGCCGGAGGACGCAACGTTTACAAAGATAACGCGTTCAAAAAAGCGAGACTGACAATCTCATCGGCTTCGGCCGCAGTGGATAATCGAAGATATACAAAACTTGTGTCGGATGATGATAGAAGCGATGTTGTTGTAAGAGATAATCTAGCTATTGCAAATTCGTGTGGTTCGGGTGTTGATAGGTTTGTTCCTGCTCAATCAAGCCCTAGATATGGAGTTGCGTCGATGTGTGGACGGCGGAGAGATATGGAAGACGCGGTGGCCGTTCATCCATCGTTTATTGATACAGACCATCACCAGACATCTAATACGCATTATTTTGGTGTGTTTGATGGTCATGGTTGTTCTCACGTTGCAAGGATGTGCAAGAATCGGTTACATATGTTGGTGAGGGAAGAATTGAAGAAGAATGAGTGGAAGAAGACGATGGAGCAAAGCTTTCGTCGAATGGATGAGGAAGCGATGCTCTGGAACGAACAAGTTACAAAAGGTGTGTGTCGGTGTGAGCTTCATGGACCTGAGTCGTATGGGGTTGGGTCTACGGCGGTGGTTGCGGTTGTGACTCCTGATAAGATCATAGTTGCAAATTGTGGTGATTCAAGAGCTGTACTTTGTAGGAAGGGAAAAGCAGTGCCTTTATCAAATGATCACAAGCCTGATCGTCCTGATGAACTCAAGCGGATTGAAGATGCCGGCGGGAGAGTTTTATACTGGGATGGCGCTAGAGTTAGCGGTGTTCTCGCAATGTCTAGAGCTATTGGTGATAATTATTTGAAACCTTATGTGACTTGCGAGCCAGAGGTGACGATCACTGAACGAACGGTAGAGGACGACTGTTTGATACTTGCAAGTGACGGATTGTGGGACGTGGTATCCAATGACACCGCGTGTGGACTGGCGAGGATGTGTCTGAAAGGAAAAAGACCGTCTGCGGAGATGAAGAGTCCCCCTGTTATTGACGAATCCGAGTACCAGAATTGTGACCCGACATGTTCTAACGCATCATTGTTGTTAACCAAGTTGGCTTTGGCAAGACGGAGTGCAGACAATGTTAGTGTTGTTGTTATAGGTCTAAGGAAAAATGGGTCCTTATAA
>HanPP2C35
ATGGGGTCCTGCTTTTCTGCAGAAAGCAGGAACCCTGTCCCAACTTCTCCAACATCGACTGTCGGAATAAGAAAAGGAAAAAGTTCGAGAAAAAGGCCACCTTTGCTTGATCGTCGTAGGGAAGAACTTCTTCATAGAATTGCAAGCCGAAGGTTCTTGAACGGGTCTAGTGAAATTGCTTCACTCTTTACTCAACAAGGCAAGAAAGGCACCAATCAAGATGCCATGATCGTTTGGGAGAACTTTGGGTCAAGAACAGACACGGTGTTCTGCGGTGTTTTCGACGGTCACGGTCCGTTTGGTCACATGGTTGCTAAGAGGGTGAGAGATTCACTCCCATTGAAGCTAAGTGCACACTGGGAAGTCAACCTAAAAAACACCAATGACGTCCTTCGGGAGATTGTCGTCGGTGGCTTAAACTCTGAAGGAACATCCGTTAATTCACCTGTTGAGGCGTTTGAAGAAATCGATAAGAACCCTGAAATCTTTCAAACATTGAAGGAATCATTTTTGAAGGCTTTTAGAGTGATGGATCGGGAGTTAAGTATGTATGAAAATTTTAATTGCTTCTGTAGTGGGACGACTGCTGTAACGTTGATCAAGCAGGGTCAGCATCTTATAATCGGAAACATTGGGGACTCGAGAGCCGTGTTGTGTACATGCGCTAAAGATAACTCGCGTGTTCCTGTTCAGTTGACGGTGGATCTTAAACCTAACCTTCCAGAGGAAGCTGAGCGGATCCGTAAATGTAAAGGACGTGTGTTTGCCTTACGAGATGAACCAGAAGTTGCAAGAGTTTGGCTACCGAACCATGACTCTCCCGGGCTGGCCATGGCTCGTGCTTTTGGGGATTTTTGTCTCAAAGATTTCGGTCTCATTTCAGTCCCTCAAGTTTCATACAGATGCCTTACAGAAGAAGACGAGTTTGTTGTCCTTGCAACCGACGGGATTTGGGACGTGCTTTCAAACGAAGAAGTGATTGAAATTGTAGCTTCCGCTGAATCACATTCCCGCGCAGCTCAAGCTGTGGTGGAGTCAGCGGTTGGCGCTTGGAAGCACAAACACCCGACTTCTAAAGTTGACGATTGTGCGGTGGTGTGCCTGTTTCTTGGCTTGGATTCATCATCAACCGCCAAACCGAACGAGCACGAAGAAGAGTCATCATCCACCATGAACACTGAAACAGGAAAAGACTGGTCTGCCCTTGAAGGGGTTTCGCGGTTGAACACATTATTAACACTCCCGAGTTTTGTTCCTGGTGAGGATGATGAAAACCGCGAACCGGGAGGGAAAAGAAAGGTTTGA
>HanPP2C36
ATGTTAGATGGGCTTGTGAGGACATTTTCGACTGCGAAAAGAGGGACAAGTTCTACTAGTCAATGTGGTGGAAAAGAAGCTGCAGAAACCATGGCAAAAGATGCAAGAAAGAATGAGATGATCTTAAGATCATCCGGGACTGTCAATGTGAATGGATCAAACAATTTTGCTTCTGTTTTTTCGAAAAAAGGCGAAAAAGGAGTGAATCAAGATTGTTGCATTGTGTGGGAGGAATTCGGGTGCCAAGAAGACATGATGTTCTGTGGCGTTTTCGATGGTCACGGTCCATGGGGACATTACGTTGCGAAGAGGGTCTGCAACTCGATGCCATCAGCATTGTTATGCAACTGGCAAGAAATGCTAGTCCAATGTTCACTTGATCAAGATGATAAAGAGCTTGATAGGTTCAATCTATGGCATGATTCGTTCATAAAGACTTGTGTTGATATCGATCATGATCTAGAGAAATGCCACAAAATCGACTCGGTTTACAGTGGAACCACAGCCTTAACAGCCATTAGACAGGGTGATCATCTTGTGGTAGCGAACATTGGAGATTCTCGAGCGGTTCTAGCTACGACGACAGAAAATGGCTGCTTGGTACCCGTACAACTTACAGTTGATTTCAAGCCAAATCTACCTCAGGAGGTTGAACGGATAGTCGAGTGCAATGGGCGCGTTTTCTGCTTAGAGGATGAGCCTGGTGTGCACCGGGTATGGCTACCAAACGAGGACTCGCCTGGGCTGGCCATGTCACGAGCATTTGGCGATTACTGTATAAAAAAATTCGGTCTTATTTCGGTTCCTCAAGTCATACACCGAAATATAACCAGCAGAGACCAATTTATGGTTCTTGCTTCAGATGGGGTATGGGATGTTATATCAAATGAAGAAGCAGTGGAGATCGTGTCATCGACGGTAGACAAGGCCAAATCAGCTAAACAATTAGTGAATTGTGCAATCCGAGCATGGAAACGCAAGAGAAAAGGGATCGCAACTGATGATATTTCAGCCATTTGCGTCTTCTTTCATAATAATTCTCAAATCCACCATGTAGATACTCCAAAATAA
>HanPP2C37
ATGGAAGACGATGCTTTAATAGTCGCTAATAATGACGACCTTCAAGGTTTCTATTTTGCTGCTGTTTTTGATAGCCACACGGGTTTCTCTTCTATCAACTTTCTCAGGCTCGTATTCTGCACTGCACACCAGCTGCTTGAGATGACCAGTGAGGAGGATGATGAATCTGGTGCAATAGCTACTGCTATCTTCATAGGAAATGATATGCTATATATCTCACATGTTCTTTCACAATCTGGAAAAGCAGAGGAACTCACTAATTCTCAAAGACCCTATGGAAGAAACAAGGTTTCTCTTCAAGAAATCAAACGCATTCGAGAAGCAGGTGGATGGATTTCGGATAGAAGAATTTGTGGAGACATCTCTGTATCACGTGCCTTTGGTGACATACGGTTTAAGACCAAGAAGAATGAGTAA
>HanPP2C38
ATGGGTTGTGTTTGTTGCAAATGTAGTCGCAAAGCTCCGTCGTCTTGGTCGGATGGTGGGAAGAAAATAAAGGGGAAGAAAGATAGAAATGCAGCTGCAGATGAGTTGTTAGAAGTTGTCCCCATTCCTTCTCATAACTTCAAGCTTGAGTGTGCTGTGCTTACGCGCAGAGGGTATTATCCCGACACGCCGAATAAAGAAAACCAAGATTGTTTTTGTATCAAAACAAGTGTTCAAGGTAACCCAAATGTCCATTTCTTTGGTGTTTTTGATGGGCATGGTCATGCCGGGAAACAATGTTCAGAATTCGTACAAAACAGACTCGTCGAGCTTCTTTGCAATGACGATACGTTAGTTGAAGATCCTGTTAATGCTTTTAACGTAGCTTTCTCAACGACTAATACCGAGCTCCATGAAAATCCTGACATTGATGATTCGATGAGTGGCACGACGGCGATTACTGTTCTTGTTATTGGGGATAAGCTTTACGTCGCTAATGTGGGTGATTCGAGAGCTGTGATTGCTGTTAAAAAAGATGATCATGGTCATGTTGTTGCTCAAGATTTGTCTCAAGATCAAACCCCTTTTAGGAATGATGAATGTGAGAGGGTAAAAGAATGCGGGGCTAGGGTTTTGAGTGTTGATCAAGTTGAAGGTGTGAAAGATCCGAGCGTTCAATCGTGGGGTGATGAAGAGAATGCGGGTAGTGATCCACCACGGTTATGGATGCGGAATGCGATGTATCCAGGAACTGCGTTTACTCGTAGTGTAGGTGATAGCATTGCGGAAAAGATTGGTGTTGTGGCGGTTCCTGAAGTTTCAGTAGTTCAACTCACCGCTAATAACCCGTCTTTTGTACTTGCGAGTGACGGCGTGTTTGAATTCCTGTCTAGCCAAGCTGTCGTTGATATGGTTGATAGATACATGGATCCTAGGAGCGCGTGTGCTGCAGTTGCTGCAGAATCATACAAACTATGGTTAGAGCATGAGAATCGTACAGATGATATAACCATCATTGTTGTACATGTTAACGGCTTATTAAATCAGTCAGGTGTTACAAATGGTGATGAAGAAGGTGGAAGCAGTGGTGTCGAACCAACGGATGTTACACCACCGCGGTCAGAGAGGTTCCGGTCAGTGGGAAGCAATTTCTCACAGGCTCTTCATTTCCATCAAGCTTTGTTAACCAATGATAAGAAACCGCGTCTCGAGCCACCCAGATGA
>HanPP2C39
ATGGCAGGCATGTGTTGTGGTGAGACGACGTCATATAGAGATTCAACACCGTCAACTACCGAGCCTAGCGGTGGTGGTCGAGGAAGACGACGTCGTATGGCGATACAACAGCTTAAAAGCATCGCCACTACTGCCTCAAGTACAAAGACGGGGCAAGTCGGTTGTTCTACAGCAACCGTAACTACATCAAAGAGTTTTCGAGATGATGTTTTGGAGAAGGAGAGTTCCAGATTCGGTTTGACTATTGTGTGTGGAAGAAGGAGGGATCTAGAAGATGCTGTTTCGGTAAAACCGTCGTTTTGTAAAATGATTTGCTCTGATCTACACTTTTACGGTGTATTCGATGGCCATGGCTGCTCTCATGTGGCGACGAAGTGCAAAGACCGGATGCACGAGATAGTAAAAGAGGAAGTTGAGAATTGTGAGGACTGGAAAGAGATGATGATGAAGAGTTTTGCACGGATGGATAAGGATGTCAGTGAATGGAGCAAGTGTGCATCATCTTGCTCAGATTGTAGATGCCAGCTTCAAACACCACAGTCTAATGCTGTTGGATCTACTGCGGTTGTTGCGATTATGGCTCCGGATAAGATTGTTGTTTCTAACTGTGGTGATTCGCGTGCTGTGTCGGAATGGTGTTGCGATTCCGTTATCCACAGACCATAA
>HanPP2C40
ATGGCAGGCATGTGTTGTGGTGAGACGACGTCATATAGAGATTCAACACCGTCAACTACCGAGCCTAGCGGTGGTGGTCGAGGAAGACGACGTCGTATGGCGATACAACAGCTTAAAAGCATCGCCACTACTGCCTCAAGTACAAAGACGGGGCAAGTCGGTTGTTCTACAGCAACCGTAACTACATCAAAGAGTTTTCGAGATGATGTTTTGGAGAAGGAGAGTTCCAGATTCGGTTTGACTATTGTGTGTGGAAGAAGGAGGGATCTAGAAGATGCTGTTTCGGTAAAACCGTCGTTTTGTAAAATGATTTGCTCTGATCTACACTTTTACGGTGTATTCGATGGCCATGGCTGCTCTCATGTGGCAAGGAAGTGCAAAGACCGGATGTACGAGATAGTGAAAGAGGAAGTTGAGAATTGTGAGGACTGGAAAGAGATGATGATGAAGAGTTTTGCACGGATGGATAAGGACGTAAGTGAATGGAGCAAGTGTGCATCATCCTGCTCAGATTGTAGATGCCAGCTTCAAACTCCACAGTCTGATGCTGTTGGATCTACTGCGGTTGTTGCGGTTGTGGCTCCGGAAAAGATTGTTGTTTCTAACTGTGGTGATTCGCGTGCTGTGCTTTGTCGGAATGGTGTTGCGATTCCCTTATCCACGGATCATAAGCCTGATCGACCGGATGAACTTAAACGAATTGAAGATGCGGGTGGCCGTGTTATATATTGGGATGGAGCTAGGGTTCTTGGTGTTTTAGCTATGTCTAGAGCAATTGGCGACGATTATTTAAAACCGTATGTGATACCAGAACCAGAAGTAACCGTAACAGAACGGACGGATGACGACGAGTGCCTTATCATCGCAAGTGACGGCCTTTGGGACGTGGTATCAAACGACGTCGCATGCCGTGTGGCTCGCATGTGCCTGAGGTCGGAGGAGGTTCCATCGCCGCCGCAGTCTGATGGTAGTCCATTCAATGTGGCCCGTGGTGAGAGCTCCGATAAGGCGTGTTCGGATGCGTCGATGCTGTTAACGAAGTTAGCGTTGGCTAGACGGAGCTCGGATAACGTTAGTGTATTGGTGGTTGATCTTAGGAGGGATATATAA
>HanPP2C41
ATGGAGATACAACAGCTTACACTCATCGCCACTGTTGCCTCAAGCATAATTTCTCTACCGGAAAACAACAATTCAAAACCGCACCAAAACGAAGTACAACCAAAGACGGCTACAACAACCGTAACTACATCGAAAAAGAGTTTTCGAGATGATGTTTTGGAGAAGGAGAGTTCCAGATTCGGTTTGACTGTTGTGTGTGGAAGAAGGAGGGATCTAGAAGATGCTGTTTCGGTAAAGCCGTCGTTTTGTAAAACGATTTGCTCTTATCTACACTTTTACGGTGTATTCGACGGCCATGGCTGCTCTCATGTGGCGACCAAGTGCAAAGACCGGATGCACGAGATAGTGAAAGAGGAAGTTGAGAACTGTGAGGAAGCAATTTTGTGGAAAGAGATGATGATGAAGAGTTTTGCTCGGATTGATAAGGACGTAAGTGAATGGAGCAAGAGTGCATCATCCTGCTCAGATTGTAGATGCCACCTTCAAATTCCACAGTGTGATGCCGCTGGATCTACTGCGGTTGTTGCGGTTGTGGCTCCGGATAAGATTGTAGTTTCTAACTGTGGCGATTCGCGTGCTGTGCTTTGTCGGGATGGTGTTGCGATTCCGTTATCAACAGATCATAAGCCTGATCGACCGGATGAACTTAAACGAATCGAAAATGCTGGTGGTCGTGTTATACATTGGGATGGAGTTATGAGGGTTCTTGGTGTTTTAGCTATGTCTAGGGCAATTGGCGACGATTATTTAAAACCGTATGTGATACCAGAACCGGAAGTAACCGTAACAGAACGGACGGATGACGACGAGTGCCTTATCATCGCAAGTGACGGCCTTTGGGACGTGGTATCAAACGACGTCGTATGCCATGTGGCTCGCATGTGCCTAAGGTCGGAGGAGGTTCCATTGCCGCCGCGATCTGATGGTAGTCCGTTCAATGTGGCCCGTGGTGAGAGCTCCGATAAGGCGTGTTCGGATGCGTCGATGCTGTTAACGAAGTTAGCGTTGGCTAGACGGAGCTCGGATAACGTTAGTGTATTGGTGGTTGATCTTAGGAGGGATATATAA
>HanPP2C42
ATGCACAGTACAGTTGTAGTAACAAATTCGCCGGTGTTCTCATCATCACCGATGTTTCGTCAACCGATGATATCACCATCGCGCTCTCTTCATTCACTATCATCTCCATCCACTCCTGTTCGAAATCATACGAGTGGATACAAGGAAGGACCGATTATCGGTTGTGATTCGAATTTGTCTACTTCTTTGCTTTCAAAGAGAAAGAGGCCGGCAAGGATTCAGATTCCGCTTGTACCGTTAAGTTTTGTGGATGAGGTTGTTAAGCCGGATGATGATGTGGCAGAGATGGAAGAGGAAGGTGAGGAGTATGGTGTGTATTGTAAAAGAGGGAAGAGAAGATTTATCGAGGATCGATACTTCGCCGATGTTGATTTCCAAGGAGATTCTAAACAGGCTTTCTTTGGAGTTTTTGACGGCCATGGTGGATCAAAGGCTGCGGAATTTGCAGCGAAAAATCTGCATAGAAACATAATGTCGAAAGTAGCAAACAAATCATGTGAAGATGAAACTAAAGAAGCTGTTAGAGAGGGATATCTCGAAACAGATTCGGAGTTTTTAAAAGAAGATGTGAATGGTGGTGCTTGTTGTGTAACGGCATTGATTCGCAAAGGCAGCCTTATAGTCTCTAATGCGGGTGACTGTCGCGCTGTTATGAGCCGAGGTGGAGTGGCAGAAGCCGTTACTGTTGATCATAAACCTTCAAGGAAAGATGAACAAGATAGAATCGAAAGAATGGGTGGATATGTTGATTGTCGCAATGGTGTTTGGAGAATACAAGGTTCACTTGCGGTGTCAAGAGGGATAGGAGACAATCATCTCAAGAAATGGGTGATCGCGGAACCAGAAACAAGAATAATAGAAATCAGACCGGAATGCGAGTTCTTGATCCTTGCTTCTGATGGGATATGGGACAAGGTGAACAACCAAGAAGCGATCGACATTGTTCGTCCCTTTTGCGTGGGAACAAAGAAACCTGATCTAACTTCCGCTTGTAAGAAGCTCGTAAGCTTATCGGCGGCAAGGGGTTCTTATGATGACAAGAGTGTCATGGTCATCCGACTGCCTCATTTCATTTCATGA
>HanPP2C43
ATGCACAGTGCAGTTGTAGTAACAAATTCGCCGGTGTTCTCATCATCACCGATGTTTCGTCAATTGATGATATCGCCATCGCGCTCTCTTCATTCACTATCATCTCCATCCACTCCTGTTCGAAATCATACGAGTGGATACAAGGAAGGACCGATTATTGGTTGTGATTCGAATTTGTCTACTTCTTTGCTTTCAAAGAGAAAGAGGCCGGCAAGGATTCAGATTCCGCTTGTACCGTTAAGTTTTGTGGATGAGGTTGTTAAGCCGGATGATGATGTGGCAGAGATGGAAGAGGAAGGTGAGGAGTATGGTGTGTATTGTAAAAGAGGGAAGAGAAGATTTATCGAGGATCGATACTTCGCCGATGTTGATTTCCAAGGAGATTCTAAACAGGCTTTCTTTGGAGTTTTTGACGGCCATGGTGGATCAAAGGCTGCGGAATTCGCAGTGAAAAATCTGCATAGAAACATAATGTCGAAAGTAGCAAACAAATCATGTGAAGATGAAACTGAAGAAGCTGTTAGAGAGGGATATCTCGAAACAGATTCGGAGTTTCTAAAAGAAGATGTGAATGGTGGTGCTTGTTGTGTAACGGCATTGATTCGCAATGGCAGCCTTATAGTCTCTAATGCGGGTGACTGTCGCGCTGTTATGAGCCGAGGTGGAGTGGCAGAAGCTGTTACTGTTGATCATAAACCTTCAAGGAAAGATGAACAAGATAGAATCGAAAGAATGGGTGGATATGTTGATTGTCGCAATGGTGTTTGGAGAATTCAAGGTTCACTCGCGGTGTCAAGGGGGATAGGAGACAATAATCTCAAGAAATGGGTGATCGCGGAACCAGAAACAAGAATAATTGAAATTAGACGGGAATGCGAGTTCTTGATCCTTGCTTCTGATGGGATATGGGACAAGGTGAACAACCAAGAAGCGATCGACATTGTTCGTCCATTTTGCGTAGGAACAAAGAAACCTGATCTAACTTCCGCTTGTAAGAAGCTCGTAAGCTTATCGGCGGCAAGGGGTTCTTATGATGACAAGAGTGTCATGGTCATCCGACTGCCTCATTTCATTTCATGA
>HanPP2C44
ATGCACAGTACAGTTGTAGTAACAAATTCGCCGGTGTTCTCATCATCACCGATGTTTCGTCAACCGATGATATCACCATCGCGCTCTCTTCATTCACTATCATCTCCATCCACTCCTGTTCGAAATCATACGAGTGGATACAAGGAAGGACCGATTATCGGTTGTGATTCGAATTTGTCTACTTCTTTGCTTTCAAAGAGAAAGAGGCCGGCAAGGATTCAGATTCCGCTTGTACCGTTAAGTTTTGTGGATGAGGTTGTTAAGCCGGATGATGATGTGGCAGAGATGGAAGAGGAAGGTGAGGAGTATGGTGTGTATTGTAAAAGAGGGAAGAGAAGATTTATCGAGGATCGATACTTCGCCGATGTTGATTTCCAAGGAGATTCTAAACAGGCTTTCTTTGGAGTTTTTGACGGCCATGGTGGATCAAAGGCTGCGGAATTTGCAGCGAAAAATCTGCATAGAAACATAATGTCGAAAGTAGCAAACAAATCATGTGAAGATGAAACTAAAGAAGCTGTTAGAGAGGGATATCTCGAAACAGATTCGGAGTTTTTAAAAGAAGATGTGAATGGTGGTGCTTGTTGTGTAACGGCATTGATTCGCAAAGGCAGCCTTATAGTCTCTAATGCGGGTGACTGTCGCGCTGTTATGAGCCGAGGTGGAGTGGCAGAAGCCGTTACTGTTGATCATAAACCTTCAAGGAAAGATGAACAAGATAGAATCGAAAGAATGGGTGGATATGTTGATTGTCGCAATGGTGTTTGGAGAATACAAGGTTCACTTGCGGTGTCAAGAGGGATAGGAGACAATCATCTCAAGAAATGGGTGATCGCGGAACCAGAAACAAGAATAATAGAAATCAGACCGGAATGCGAGTTCTTGATCCTTGCTTCTGATGGGATATGGGACAAGGTGAACAACCAAGAAGCGATCGACATTGTTCGTCCCTTTTGCGTGGGAACAAAGAAACCTGATCTAACTTCCGCTTGTAAGAAGCTCGTAAGCTTATCGGCGGCAAGGGGTTCTTATGATGACAAGAGTGTCATGGTCATCCGACTGCCTCATTTCATTTCATGA
>HanPP2C45
ATGGCTTTATGGAGTCCACGATTGCAAAGATTTCTATTCACCAACACCAACCTTAGTAAGATCGACTTCAAGAAGACCAACACTAATTTCATTACCAGAAACCGCCGGCGTTGCTCAGCGATTGCTATTGACGCTCCTTCTTCTTATGGTCTCGCTTCTGGGATCAGATGGGGTTCCGCCAAATTACAGGGTGCTCGTGAGGAGATGGAAGACGATGCTGTAATAGTCGCTAATAACAACATCGACGACCTTCAAGGTTTCTATTTTGCTGCTGTTTTTGATGGCCACGCGGGTTTCTCTTCTGTCAACTTTCTCAGGGAGGAGCTGTACAAGGAGTGTGTGAAGGCTCTACAAGGGGGCCAATTGTTGGATAATAAAGACTTTATTGAAATTAAAAATGCCCTGCAAGAAGCTTTTCACAACGCTGATGCCAAACTTTTAAACTGGCTTGAGACGACCAGTGAGGAGGAGGATGATGATGATGAATCTGGTGCAACAGCTACTGCTATCTTCATAGGAAATGATATGCTATATATCTCACATGTTGGTGACTCATGTGCCGTTCTTTCACAATCTGGAAACGCAGAGGAGCTCACTAATTCTCACAGACCCTATGGAAGAAACAAGGTTTCTCTTCAAGAAATCAAACGCATTCGAGAAGCAGGTGGATGGATTTCGGATGGAAGAATTTGTGGAGACATCTCTGTATCACGTGCCTTTGGTGACATACGGTTTAAGACCAAGAAGAATGAGATGCTGAAAAAGGGAGTTGAAGAAGGAAGATGGTCCGAAAAGTTTGCATCCCGAATGAAGTTTTTTGAAGACTTGGTTATTGCTACTCCTGATATTTATCAAGTTGCATTGGGGCCTGATGCGGAGTTTGTATTATTAGCAACTGATGGCTTATGGGATTACATTAAGAGCTCGGATGCAGTCAGCTTTATCAGAAACCAACTTCGGGAACATGGAGATGTTCAGGTTGCATCTGAAGCGCTAGCTCAAATGGCCTTGAACCAGTATTCTCAAGATAATGTAACCATTGTGATCGCCGATTTGGGGCGGACGGATTGGAGGAATTTACCTATACAAGAACAAAATATTGCGTATGAACTGATCCAGGCTTTTGCAACGATTGGTATTGTGTCACTTGGGATATGGATGTCATCTAATGCTTCGTTTTGA
>HanPP2C46
ATGCCTCCTTGCACCCTCCGGTTCTCCGACACCAACAACGGAGAGCCTCTCTCCATCTTAACACCTTCTTCGAAAAAGCGAAAACGACCACCCATGATTGAGATCCCAAACATTCTTCAAGTAACCGAATCCGCAGCCGCTAAATTCACTTCCAAAAGCTTTGTCACGAAATCCGACGGTGTGGTATCCTCTAGTGGATTCGGTGTTGGTGTTTGTTCTGTTAAAGGTAGGAAGTCGTTCATGGAAGATGCTCATACTATCGTTTCTTCGTCGAATTGCGAAAAGGGATTTTTCGGGGTTTATGACGGACACGGTGGAAGCAAGGCGGCGGAGTACGTATCGAAGAATCTGCACTCGAATGTGTTGGAGATGTTGGAGAAATGTTCCGAGAATGCAACAACTGAAGAAGTTGTTAAAGCTGCATTCATGAAAACAGATGATGAGTTTCTTAAACAGGGATTAGAAAGTGGTGCTTGCTGTGTCACTGCTCTTATTAAGGAAAAGGAGCTTTTCGTCTCGAATTTAGGCGATTGCAGAGCGGTTATATCCAAAAAAGGAAAGGCGGAGTCTTTAACTATGGATCACAAAGCATCACATGATGATGAACGTAAACGGATACAAGATAAGGGCGGATATGTAGAGCTTCATCGCGGGACTTGGAGGGTTCATGGTGTACTAGCTGTGTCAAGAAGCATAGGTGATGCTCATTTGAAAGATTGGGTTTTGGGTGAACCCGAGACCAAGATTTTACCGTTGACAGATGATTTAGAGTATCTAATCTTGGCTTCTGATGGATTGTGGGACGAGGTTGGAAATCAAGAAGCTATTGATGTTGTGACGCGATGCATGACAAACCTATCTCCAAAAGTGAAAAAAGTTTATAGGGTCAAACGAATGAAACACAGAGAAAATAGCGAAAATGATGAACCACAACACATGGCTAGACGAGTGGTTAAGACCAGTGATCAGAACCAGGACCATGGCTTGACAGCTGATGGGCTTGTGGGTGCTTGCAAGGAGCTTGTGAACCTTGCTGTAAAGAGAGGTAGTTTAGATGATATTACAGTCATGATACTTGACCTTAAATCTTTCCAATAA
>HanPP2C47
ATGTGTACCGTTGCAGTCTTAAACTCACCGGTGTTCTCTCCATCACCAAGATTATCCTCTTCAATTTTCTGCAAATCGTCACCGGATTCTTTGACTTTAATTAACTCCCCATCGCCATCGAATTCGTTCAAGTTCCGCCTTCAGAAACCTCCTGTCAGTGGACCTTTTAGAGCTTCTAACGACGACGTACCCAATTGTTTATCTACTTCACCAACACAGTTGAAGAGAAAGAGACCCACTAGATTAAATATTCCCGTTGCGCCTTTGAGCTTTTCGGCTGACCGGTCAACGCCTTGTGCGGCGGAGGACCGGTGGAAGGAGGTGGAGGTTGATCAAGAGGAGTATTCGGTTTATTGTAAGAGAGGGAGGAGAGAGAAGATGGAAGACCGGTTTAAAGCTGAAGTGGTTTTTAATGGAAAAAATAAAATGGCGTTCTTTGGTGTTTTCGATGGCCACGGTGGATCAAAAGCTGTGGAATTTGCGTCAGAGAATCTTCAAAAGAACATTCAAAACGAGGTGGAAAAGAGAGGCGAAATCGAAATAGTGGAAGCAATCAAACAAGGTTACTTAAACACGGATTCCGAGTTTCTAAAACAAGAACAACGCGGTGGAGCTTGTTGTGTGACTGCCATTATAAGCTCGGGCAATCTCGTCGTATCAAACGCAGGTGATTGTCGTGCTGTTGTTAGTAGAGGAGGAGCCGCGGAGGCCCTTACTTCCGATCACCGCCCTTCAAGACCGGATGAGCAGCAACGAATCGAATCACAGGGTGGTTATGTCGATTGTAGCCGAGGCGTTTCTCGAGTTCTTGGATCACTAGCCGTTTCAAGGGGAATTGGCGATCGTAGCCTCAAACAATGGATTACTGCTGAACCCGAAACCAAAATGTTCAAAATCACACCCGAATTCGAGTTTTTGATCATGGCTTCAGATGGTTTATGGGAAAAAGTAACCAATCAAGAAGCGGTCGATTTAGCTCGACCTTTTTGTGCATCAAGTGATAAATCAGAAGCAATATCCGCTTGCAAAAAGCTTATCGAACTCTCGGCTTCACGGGGATCGGTTGATGATACGAGTGTGATGATCGTTCAGTTGGGTCATTTTAGTTCATAG
>HanPP2C48
ATGGCTGGTGGAACTGGTGTTACACCATCATGTGTGATTGTAGAAGAAGATGATTTTAAGAATAATAATATTAATATTAATATCACTTCTGGGGTGGAAGAAGAAAGATTAAAGAATTCAGACCAGTTGGATCAACTGGAAGTTGGAAAACCGCCAAGACATATGTCGGTTGTTCGCCATAGCGTGAGCACTGCTACGCTGCTGCCGCCTGCAAATCCGGACTTTGACCTTGGGATTGTTGGGGAATCTGAATATATGCCGATGATGATTCGATCAGGAAGTTGTGCGGAGAAAGGGCCGAAGGAATACATGGAAGATGAACATATATGTATAGACGATCTTCTAGAACATTTAGACACGATAGAAGGTTTACCTCCCGTTGGAGCTTTCTATGGGGTTTTTGATGGGCATGGTGGAACCGATGCTGCATCGTATGTTAGAAAGAACATATTGAAGTTCATAATTGAGGACCCGCAGTTTCCGGGCTGCTTGAAGAAGGCGATAAGAAATGCATACATAAAAGCCGATCAAGCATTTGCAGAAAACAGTTCTGTTGATATATCTTCGGGAACCACTGCATTGACCACTCTTGTATTTGGAAGGATGATGGTAGTTGCAAATGCCGGTGATTGTCGGGCCGTTTTAGGAAAACGAGGCAAAGCAATAGAATTATCGAACGACCACAAACCTAATAGTTTATCAGAGAGGCATAGAATTGAACAGCTCGGTGGTGTGATTTATGACGGGTACTTAAATGGTCAATTATCGGTGGCCCGAGCTCTTGGAGACTGGCACATGAAAGGCCCGAAAGGCTCTGCTTGCCCGTTAAGTGCCGAGCCGGAGTTGCAAGAAATTTTATTGATGGAAGATGATGAGTTTCTTATAATGGGGTGTGATGGACTGTGGGATGTCATGAGCAGTCAATGTGCTGTGACAATAGCCCGAAAAGAATTAATGATTCATAACGACCCGGAAAGATGCTCGAGAGAGCTCGTTCGTGAAGCACTTAAACGGAGTACGTGTGATAATTTGACGGTAATTGTGATATGTTTTTCTCCAGATCCACCACCTTGGATTGAGATTCAATCACAAATCGGACATAGGAGGGGTATTTCTTCAGAAGGCTTAAACTTTCTTAAGGGCATTTTAGATGGTAATTTATAA
>HanPP2C49
ATGAAAAATGTTACGAATTTGAAAGATCATGATTGGATGATTGAGAGGAATAATGAGTTGACAGTTAGTAGTGTGAATTTGAGTAGTGAGGGTAGTTTGTTTGATGAGGATGGTGAGTGTTTGAATGGGAATAAGAGTCGGAATCTTCAATGGGCACAGGGGAAAGCAGGGGAAGACAGAGTGCATGTGGTGGTTTCTGAGGAGAATGGGTGGGTTTTTGTTGGGATTTATGACGGGTTTAACGGTCCGGATGCACCGGATTTTCTGTTGTCGAATTTGTATGCAGCTGTGCATAAGGAACTCAAAGGATTGTTGTGGGACGATGATCAAGTGGATTCGTCCGATTCCGTTAAGCAATCTTTAGATGATGCTGACTCTCTTATTGATAATGGAATGAAAAAGAATCGGTTACCGCGATATGTGCATCAGCAGGAGAGTTACCCATGTGTATCCGGGGATGTCAAGGTAAAAACGAAGGGGAGGGTTAGGAATCGAAGTGTGGCGAAGAAATGGGAGGAGAATCAAAGGAAGTGGAAGTGTGAATTCGATAGGGAAAGATTGGAACTTGATAGACGGTTGAGAGAATACATGAATTATAACGGGTCGAAATCTGTTAATCATTCGGATGTTTTGAAAGCTTTGGCTCAAGGGTTAAAGAAGACGGAGGAGGCTTATTTAGATACTGCAGACCAGATGCTTGTTGAAAATCCTGAACTGGCTTTGATGGGCTCTTGTGTTCTTGTTATGTTGATGAAAGGGGAAGATGTTTATGTGATGAATGTTGGTGATAGCCGAGCCGTTTTAGCTCAGAAACCTGAGCCGGATATATGGAGACAAGATCTAGAAAAGATACATGAAGAAACATGGTATGATCTTGAGGTTTAG
>HanPP2C50
ATGATTACCGTTGCAATCCCAAATTCCCCAGTATTCTCACCCGTTTCATCATCCATTTTCTGCAAATCTCCACACGAATCCTGCCCCATAACCCACAACAATTCTCCATCTTCCACTTTCTCATTTCATATTCCAAAACCAATACCACCGGCTTCTGCTTCCGGTTCTTCCAAGCGGAAGAGACCGGCTAAGTTGGCGATTCCGGTGGCTTCTGTTTGCTTTTCCGGTGGGGTTGAGGTGGAGGACCGGTGGAAGGAGGTGGTGGTGGAGGGAGATGGGTATTCGGTTTATTGTAAGAGAGGGAAGAGAGATGTTATGGAGGATCGGTTTAAGGCTGTTGTTGAGTTTGACGGAGAACATAAACAGGCATTTTTTGGTGTTTTTGACGGACACGGTGGATCAAAAGCAGCTGAATTTGCAGCAGAGAATCTTGATAAGAACATATTAAATGAGGTTGAAAAAATGGGTGAAATTGAAATAATTGAAGCAATTAAACAAGGTTACATGACCACAGACTCACAGTTTCTAAATCAAAATCAACGTGGTGGATCTTGTTGCGTGACCGCTATTATCCGAGACAACAATCTTGTGGTGTCGAATGCAGGCGACTGTCGTGCGGTGGTGAGCATTGGCGGAACCGCCACACCCCTCACCTCGGACCACCGCCCATCGAGACAAGACGAGAAGCTCAGAATCGAATCACTCGGTGGGTATGTCGATAGTAGCCGTGGTGTTTCACGAGTTCTTGGGTCGCTAGCGGTTTCAAGAGGAATTGGCGATCAAAGTCTAAAGCAATGGATAACAGCCGAACCCGAAACCAAAATTGTCAAAATCGCGCCTGAATTTGAGTTTTTGATCATGGCTTCCGACGGTTTATGGGACAAAGTGAGCAATCAAGAAGCAATCGATTTAGCGCGGCCCTTTTGTGTAGGCTGTGATAAGTTAGAACCCGTGTCCGCTTGCAAAAAATTGGTTGAACTCTCGGCTTCTCGAGGTTCCATTGATGATGCTAGCGTGATGATAGTTCAGTTGGGCCGGTTTTGTTGA
>HanPP2C51
ATGGGAAACAAAGTAGGTAAATGTTTCACCGGCAACAACGACGTCGTTCAACGCCCAACTAAAGATTCATCCAACGACCCGTTAGACGATCTGGGTCACTCTTTTTGCTACGTTAGACCCGACCCATCTCGTCTCACATCCTCCAAAGTCCACTGCTCTGAAGAAACGACGACGTTCCGATCAATCTCCGGCGCATCCGTTTCCGCAAACACCTCAACTCCCTTATCAACATCTCTAATCGATTATTCATACAATTTCTTCGATAAAGCTTCCGCTTTCGAAAGCTCTACATCGTTCGCATCGATTCCTCTTCAGCCTTTACCCAGAAATTCAATTAATTCTATTAATTCGGGACCGTTACCGATTGGTACGGTCCCGTATTCGGGCCCGATCGAACGCGGGTTCTTATCGGGTCCGATTGAGCGGGGGTTTCAATCGGGTCCGATCTTTTCGGGCCCGATTAGTCAAGATCAGTTCCAAAGAAGCTACTCCCAAGGTGGGTTCAAGTTTAAGCATAGATCAAGAAAAGGGTTGTCGAGATCATCGTTGGTTCGGGTCATCCAACGGGCGATTTCGAGAAGTTTTGTGACCCGTGGGCAGAACTCGGTTGTTGCCCCGGTTAGCAAAACATTGGGTGGGTCTTTGAAGGTTCCGGATTGGGTTGTGGAGAAGAATAATGAGTTGACTATAAGTAGTGCTAATTTGAGTAGTGAGTGTAGTTTTCTTGATGATGATGAGAGTTTGAATAATCAGAATCAGAGTCAGAATCTTCAATGGGCTCAAGGGAAAGCGGGTGAGGATCGGGTACATGTTGTTGTTTCGGAGGAGCACGGGTGGGTTTTCGTGGGGATTTATGATGGGTTTAACGGTCCGGATGCACCGGATTATCTGTTGTCGAATTTGTATCCTGCTGTGCATAAAGAGTTAAAGGGGTTGTTGTGGGATGATGAGAATGATGGTTCCAATTCGAACAAGTGTTCGGTTGATGTTCAACCGGTGGGTGAGAATCATGAGATAGATTCGCGTGTTAACGATCAACAGTGTGTTGTTGATCAGCAGGAACGATATCCGGTTGAGGAGTTTGAAACGAATGGGAATAAGAAGAGGAGTAGTAAGAGTTCGAGGGGTAGGAGCCGAGGGGCGTCGAAGAAATGGGAAGATAATCATAGGAGATGGAAGTGTGAATTTGATCGCGAGCGGTTAGAATTGGATCGGCGGTTAAAAGAACAGTTAAACTCAAACGGGTCGAATTCGATTAACCATTCGGATGTTTTGAAAGCGCTATCTCAAGGGTTGAAGAAGACGGAAGAGGCTTATTTTAACGTTGCAGACCAGATGCTAGACGAAAATCCTGAACTGGCGTTGATGGGTTCGTGTGTTCTCGTTATGTTGATGAAAGAAGAAGATGTTTACGTGATGAGTGTAGGAGATAGTCGAGCGGTTTTAGCTCAAAAGCCCGAGCCTGATCTATGGAGACATGATCTAGAAAGAATTAAAGAGGAAACATTGTATGATCTCGAGGTTTTCGATACCGATGTTCCTAACCCGAATCCAACATTAACCGCTTGTCAGCTTACAACCGATCATAGTACCTCCATTGAAGAGGAAATTCAAAGAATAAAGAGCGAACACCCTGATGATGCTTGTGCGGTTATGAACGATCGCGTTAAAGGCTCGCTTAAGGTCACTCGTGCTTTCGGTGCTGGCTTCCTCAAACAGCCTAAATGGAATGATGCACTTCTGGAGGCGTTTAGGATCGATTACGTTGGAAAATCTCCGTACATAAACTGTATCCCGAGCCTTTACCATCACAAACTAGGCCCGAGAGATAGATTCTTGATATTATCGTCAGACGGGCTTTATCAGTATTTCACTAACGAGGAGGCCGTTTCTGAAGTCGAGCTCTTTATTCAGTGGTCGCCAGAAGGCGATCCAGCTCAGCATTTAATCGAAGAAGTTCTGTTTCGTGCAGCCAAGAAAGCCGGGATGGATTTTCATGAGTTGTTAGAAATACCGCAAGGGGACAGAAGGCGATACCATGATGATGTTTCAATAATCGTCATTTCACTTGAAGGAAGGATATGGAGATCATGTGTGTGA
>HanPP2C52
ATGACAATGGAAGGAGTTAAAAAGGAAAGAGAGACCTCACCACCAGGCAATGATGGTAAACCTCCCCATCCACTCTATCGGCGCTCCTCCTCCTCCTCTCTCCTGCGCCATCCCTCTCTGGTGAGGACAAGGATTGGGGATGATGCGTCTTCTGTTCAAGCACAAGCTGAGTTTTTACCGATTCTGCGCTCAGGAGCATGGGCGGACATGGGGTTCCGTGGAAGCATGGAGGATGTATATATCTGTGCTGACAGTTTTCTCAATCATTATGCTGCCAAGAATCCAATTCAAGGACCCGCTGCCTTTTATGCGGTTTTCGATGGACATGGAGGAAAACATGCAGCTGACTTTGCATGCGAGCATTTGCCCAGGTTCATCTTTGAAGATGATGACTTCCCAAGAGAGATTGAGAGAGTGATTGCTTCAGCCTTTGCACAGACTGACTCTGCATTTGCTAAAGCTTGCATGCTGGATGCTGATCTTGCTTCTGGTACAACTGCGTTGGCAGCTCTTGTTATTGGGAGCTCATTGGTGGTGGCAAATGCTGGAGACTGCCGGGCCGTTTTATGCCGACGTGGCAAAGCAATTGAGATGTCTAAGGACCACAAGCCTATGTGCATTAGAGAAAAGAAGCGTATAGAAGCTTCCGGAGGATATGTTTATGACGGTTATCTGAATGGACAACTTAACGTGGCCCGTGCTATTGGAGACTGGCACATGGAGGGACTGAAGAACCAAGATGGTGATGGTGGGCCCCTGAGTTCGGAACCCGAGTTGATGATGACGAAATTAACTGAAGATGACGAGTTTCTGATCATAGGTTGTGACGGGATTTGGGATGTTTTCATGAGTCAAAATGCAGTTGACTTTGCTAGGAGGAAACTGCAAGAACACAACGATCCAGTTTTATGCAGCAAAGAGCTGGTTAGCGAGGCGCTCAAGAGAAACAGTGGAGACAACTTATCTGCTGTTGTTGTTTGCTTTAAGTCTGAGCCACCCCCGAATTTGGTGGTTCCATGGGGGCGGAGAGTGCAGAGGAGTATCTCTGCGGAGGGGTTGAAGGAGTTGCAAGGCTTTTTGGATGGTTTGGAAACTTGA
>HanPP2C53
ATGAAAATGGCTGAGATTTGCTGCGGTGTTGTCAGCGATAACGAAGCCTCGTCTGTTGTCGCTGCTTGTGAGTCCAACTCACAAGCAGCGGCAACAACGAGACGGAAAAGGATGGAGATACACCGAGTCAATTTCGCTACCGGAATTGAACCGGATAATAATAATAATAATGGAGTTAAGCAACCACGGTTGTCTATATCTCCTGCTTCGTTCTCACGTGGTGGATGTACCTCTGTAACTCGTCCAAACTGTAACTGTTCGGAATTAACACATAAACAAGACGATGAAGGTCGTGATGCAGATGCTGCTGTTGTTGTTAAGCATACACATACACCACCTCTCGTTGCCGCCATTTTGAGACCTTTGGGCTCTGCTGTTCCGAAGTTCGGTGTTGCGTCGGTTTGTGGACGGCGGAGAGATATGGAAGATGCTGTGGCTATACATCCTTCATTTTTAACCACTGATCAAAATTGTTATCTGCATTACTTTGGCGTGTACGACGGTCATGGTTGTTCTCACGTGGCGACGAGGTGTAAGGATCGGCTGCACTTGTTGGTGAAAGAGGAATTGAATAAAAAAAAGGTTGAGTCGATGGAGTGGACGAAAACTATGGAGCGAAGCTTTAACCGGATGGATAAAGAAGTGATCGATTGGAACAAAGGAACACTTGGAGGTAACTGTCGTTGCGAGCTTCAAGCTCCGGATTCTGATGCTGTTGGATCTACTGCTGTTGTTGCCATTACCACTCCTGATAAAATTATCGTTGCGAATTGTGGGGATTCACGAGCTGTGCTTTGTCGAAATGGGAAAGCGGTTCCTCTTTCCAGCGATCACAAGCCGGATCGTCCCGATGAGCTCAACCGGATTCAAGCTGCCGGTGGGAGAGTTATATACTGGGAAGGTGCTAGAGTTCTTGGAGTTCTTGCCATGTCAAGAGCTATCGGTGACAATTATTTGAAACCATACGTTAGCTGCGAGCCGGAGGTGACGATCACTGAACGAACAGCTGAGGACGAGTGTTTGATAATCGCGAGTGATGGATTATGGGACGTGGTTTCAAACGACACAGCGTGTGGAGTAGCAAGGATGTGTTTAAAAGGCAAAGGGCCGTCGGCAAGTTTGAAAAATCCGATAGAGAACGAACAGGCAGGGTCGGAGAAGTGGGACAAAGCGTGCTCCGATGCATCCATGTTGCTGACAAAGTTGGCGTTGGCACGACGGAGTTCGGATAATGTTAGTGTGGTGGTTATAGATCTAAGGAGGAAATGA
>HanPP2C54
ATGGAATATTCCGACGACCAAATCGACTCATCGGAGCTCTCCTCAACGAGCTCCACCGTCTCCTCGATCTTCGGCAGCAGCGACGTCGATTTATCGAGCGCTTTCTCCATCACCAGCAGCTCCTCCGGCGAGATGTTAACGGTTCCGATCAAGTTAGGTCGTGAACTGAACGAAGAACGGTTGAGGAAATGCGTCGGGAGGAATAAGCGTGTTGCGTGGGGGATTAGGTCGGAGATTGGACGGCGGAAGGAGATGGAGGATGCGGTGGCGGTGGTGCCGGGATTCATGACGTGTAAGTGTGATCAAGTCGGAGGATGTACTGCCGGAAGTTCTAGAAGCTCCGGTGAGATCTCGCCGGTGCATTTCTTCGGTGTTTATGACGGTCATGGCGGTTCGCAAGTTGCGAAATTCTGTGCTGAACGGATGCATGAAGTGATAGCACAAGAGTGGGACCAAGATGCAAATGATGAGTTTAAATGGCAACAAAGATGGGAAGCGGTGATGTCAAGTAGCTTTCAGAGGGCCGACAATGAAGTAATTACAGATGCAGCAGCTTCTGAGATGGTGGGATCAACCGCGGTTACGGTGGTCTTATCTGGCTGCCAAATTATAGTATCCAATTGTGGTGATTCACGAGCAGTGCTTTGTCGAGGCACCGAAACTATCCCTTTGACTGTTGACCAAAAGCCGGATAGAGAAGACGAACTCTTGAGAATTGAAGCACAAGACGGGAAAGTCATAAATTGGAACGGAGCAAGAGTATTCGGAGTTCTTGCCATGTCGAGAGCAATAGGTGACCGGTACTTAAGACCATGGATAATACCAGTCCCCGAAATATCCTTTACAGCAAGAACCAATGAGGACGAGTGTTTGGTAATAGCAAGTGATGGGCTATGGGATGCCATGTCAAACAATGAGGTTGGTGAGGTGGCGCGTCGGGTTTTACGCCGCCGCAGGCGGACTGCCGATGCCGGTGAGGGAACGGCGGCACAAACACTTGCTGACAGCTTGACTGAGATAGCCATGGGAAGAAACAGTTCCGACAACATATCGGTAATCGTTGTTGATCTAAAATCAAAGAAAAAACAACAGAATATTACGTGA
>HanPP2C55
ATGTATAAAATCATATTCTTTTTATCCGTTTTAGGGTTTGTTACATATACCATTGGCGAATCATCGACGTGTTTGACGGTGTATAAAGAAGGAGGTGCACCGGTGGTCTTCTGGTCACCAGAGTGCCCGAGATGGAGCTTACCAAAACATGATTTAAGGAGACAGTCTACAATAGGGAGATGTCAATCAGCCACACGTCAAGGCCGGCGAAAATATCTTGAAGATCGCACATTCTGTATTGTTGATCTTCGGATTCCCTTTCCAGGCGCTAATGGTATTAGAGACACATCAGTTGCCATTGTCGCAGTTTTTGACGGACATAATGGCGCAGAAGCTAGTGAGATGGCTTCAAAAACGTTATTGGAGTATTTCACACTGCATACTTCTTTTCTTTTGGATACCACATTTTCTTTTTTGTCCAACATATCAAAGGGAATGTTACCAAATAAGGGGGGACATGGTTATGCCTCTCAAATGCCTGGTGAGCATCTTGGTGATTATGCGCTGCATACCGGAAGGATTAAGTTTACATTGTCAAAAATATTTAGTGAAGATTTCCACTTGGAAATCTTGAAAGAATCTTTGTTGAAGGCGATTGATGATATTGATGCCGGATTTGGTAAGGAAGCTTCTAGATACAACCTAAACTCTGGTTCTATTGCAGCGGTTATATTAATCGCAGATAATCAAATTTTAGCTGCGAATGTTGGAGACTCAAAGGCTTTCCTATGCTCTGAGATGTTTCAATCTCCTCATGAGGCTAAAGCTACGTTATTGAGATTGTATGAAAAGAGAAGACGTGAGGGTGCTTCTATACGCATGAAAGATTATAGAAATGTTAAATTGGGGGGCTTACCCCATTTTGTTGCGAAAGAGTTAACAATGGACCACCATCCCGACAGGGTTGATGAAAGATCTCGAGTAGAAGCGGCTGGCGGTTATGTCTCTGAATGGGCTGGTGTATCCCGAGTCAATGGCCACTTGGCTGTTTCACGTTCTATTGGTGATTTGCCCTTTAAAAGCTTTGGTGTTATATCTGTTCCTGAGGTGACCGATTGGCAACCTTTGACGGCTAATGATAGTTATTTGGTGGCTGTTTCTGATGGCGTTCTTGAAAAGCTGGGCACACAGGATGTATGTGATCTATTATGGGACTTACATACTCCTGCCCCCTTGGAAATGCAATACAGTCCTTCATGTTCATACTCATTAGCCGATTGCATTGTTGATACCGCTCTTGAAAGAGGAAGTATGGATAATGTGGCAGCTGTTGTAGTTCCATTTGGGCTACAGAATTTGTCTACTGTTGGATCCCAAGTGCAGAATTATGTGGACCGACAATCTGGTAATTTGACTATTTCAACTTTTTATTACTAA
>HanPP2C56
ATGAATAAAATCATATTCTTTTTAATCGTTTTAGGGTTTGTTACATATACCATTGGCGAATCATCGACGTGTTTGACGGTGTATAAAGAAGGAGGTGCACCGGCGGTCTTCCGGTCACCAGAGTGCCCGAGATGGAGCTTACCAAAACATGATTTGAGGAGACAGTCTACAATAGGAAGATGTCAATCAGCCACACGTCAGGGCCGGCGAAAATATCTGGAAGATCGCACATTCTGTATTGTTGATCTCCGGATTCCCTTTCCAGGCGCTAATGGTATTCGAGACACATCAGTTGCCATTGTCGCAGTTTTTGATGGACATAATGGCGCAGAAGCTAGTGAGATGGCTTCAAAAATGTTATTGGAATATTTCACGCTGCATACTTCGTTTCTTTTGGATACCACATTTTCTTTTTTGTCCAACATATCAAAGGGAATGTTACCAAATAAGGGGGGACATGATTATGCCTCTCAAATGCCTGATGCGAAACTTGGTGATTATGTGCTGCATATCGGAAGGATTAAGTTTACATTGTCAAAAATATTTAGTGAAGATTTTCACTTGGAAATTTTGAAGGAATCTTTGTTGAAGGCGATTGATGATATTGATGCCGCATTTGGTAAGGAAGCTTCTATATACAACTTCAACTCTGGTTCCACTGCAGCGGTAATATTAATTGCAGATAGTCAAATTTTAGTTGCGAATGTTGGAGACTCAAAGGCTTTCCTATGCTCTGAGATGTTTCAATCTCCTCATGAGGCTAAAGCTACGTTATTGAGATTGTATGAAAAGAGAAGACGCGAGGGTGCTTCTATACGCATGAAAGATTATAGAAATGTTAAATTGGGGGGCTTACCCCATTTTGTTGCGAAAGAGTTAACAATGGACCACCATCCCGACAGGGTTGATGAAAGATCTCGAGTAGAAGCAGCTGGTGGTTATGTCTCTGAATGGGCTGGTGTATCGCGAGTCAATGGCAACTTGGCTGTTTCACGTTCTATTGGCGATTTGCCCTTTAAAAGCTTTGGTGTTATATCTGTTCCTGAGGTGACCGATTGGCAACCTTTGACGGGTAATGATAGTTATTTGGTGGCTGTTTCTGATGGTGTTCTTGAAAAGCTGGGCACACAGGATGTATGTGATCTATTATGGGACTTGCATACTCCTTCCCCTTGGAATTACAATACAGTCCTTCATACTCATTAG
>HanPP2C57
ATGGTTTATTTCTCATGTGTTGCAGGCGCTAATGATATTAGAGACACATCAGTTGCCATTGTCGCAGTTTTTGACGGACATAATGGCGCAGAAGCTAGTGAGATGGCTTCAAAAATGTTATTGGAGTATTTCACACTCCATGCTTCTTTTCTTTTGGATACCACATTTTCTTTTTTGTCCAACATATCAAAGGGAATGTTGCCAAATAAGGGGGGACATGGTTATGCCTCTCAAATGCCTGGTGAGCATCTTGGTGATTATGCGCTGCATACCGGAAGGATTAAGTTTACATTGTCAAAAATATTTAGTGAAGATTTCCACTTGGAAATCTTGAAAGAATCTTTGTTGAAGGCGATTGATGATATTGATGCCGGATTTGGTAAGGAAGCTTCTGGATACAACCTAAACTCTGGTTCTACTGCAGCGGTTATATTAATCGCAGATAATCAAATTTTAGCTGCGAATGTTGGAGACTCAAAGGCTTTCCTATGCTCTGAGATGTTTCAATCTCCTCATGAGGCTAAAGCTACGTTATTGAGATTGTATGAAAAGAGAAGACGTGAGGGTGCTTCTATACGCATGAAAGATTATAGAAATGTTAAATTGGGGGGCTTGCCCCATTTTGTTGCGAAAGAGTTAACAATGGACCACCATCCCGACAGGGTTGATGAAAGATCTCGAGTAGAAGCAGCTGGCGGTTATGTCTCTGAATGGGCTGGTGTATCGCGAGTCAATGGTCACTTGGCTGTTTCACGTTCTATTGGTGATTTGCCCTTTAAAAGCTTTGGTGTTATATCTGTTCCTGAGGTGACCGATTGGCAACCTTTGACGGCTAATGATAGTTATTTGGTGGCTGTTTCTGATGGTGTTCTTGAAAAGCTGGGCACACAGGATGTATGTGATCTATTATGGGACTTACATACTCCCGCCCCCTTGGAATTGCAATACAGTCCTTCATGTTCATACTCATTAGCCGATTGCATTGTTGATACCGCTCTTGAAAGAGGAAGTATGGATAATGTGGCAGCCAGTGGCGAAGCTTGA
>HanPP2C58
ATGTACGACACAAAGATACAAGGTAGGAATGCTAGGAACTATTTTTGCCTTCTCAAGTCGTTCGGTGCTAATGGTATTAGAGACACATCAGTTGCCATTGTAGCAGTTTTTGATGGACATAATGGCGCAGAAGCTAGTGAGATGGCTTCAAAAATGTTATTGGAGTATTTCACATTGCATACTTCTTTTCTTTTGGATACCACATTTTCTTTTTTGTCCAACATATCAAAAGGAATGTTACCAAATAAGGGGGGATTAATGCCTATTTATATTAATCATGCCTCTCAAATGCCTATCGAGAAACTTGGTGATTATGTGCTGCATATCGGAAGGATTAAGTTTACATTGTCAAATATATTTAGTGAGGATTTCCACTTGGAAATTTTGAAGGAATCTTTGTTGAAGGCGATTGATGATATTGATGCCGCATTTGGTAAGGAAGCTTCTAGATACAACTTCAACTCTGGTTCCACTGCAGCGGTTATATTAATCGCAGATAATCAAATTTTAGCTGCGAATATTGGAGACTCAAAGGCTTTTCTATGCTCTGAGATGTTTCAATCTCCTCATGAGGCTAAAGCTACGTTATTGAGATTGTATGAAAAGAGAAGACGCGAGGGTGCTTCTATACGCATGAAAGATTATAGAAACTTTAAATTAGAGGGCTTATCCCATTTTGTTGCCAAAGAGTTAACAATGGACCACCATCCCGACAGGGTTGATGAAAGATCTCGAGTAGAAGCAGCTGGCGGTTATGTCTCTGAATGGGCTGGTGTATCCCGAGTCAATGGCCACTTGGCTGTTTCACGTTCTATTGGTGATTTGCCCTTTAAAAGATTTGGTGTTATATCTGTTCCGGAGGTAACGGATTGGCAACCTTTGACGGGTAATGATAGTTATTTGGTGGCTGTTTCTGATGGTGTTCTTGAAAAGCTGGGCACACAGGACGTATGTGATCTATTATGGGACTTGCATACTCCTGCCCCCTTGGAATTGCAATACAGTCCTTCATGTTTATACTCATTAGCCGATTGCATTGTTGATACCGCTCTTGAAAGAGGAAGTATGGATAATGTGGCAGCTGTTGTAGTTCCATTTGGGCTACAGAATCTGTCTACTGTTGGATTCCAAGTGCAGAATTATGTGGACAGACAATCTGGTAATTTGACTATTTCAACTTTTTATTACTAA
>HanPP2C59
ATGTGTGTACAAGACTTGGAAAGTGGTTGTGAAGAGATAGATGACTTGGGTCTTGTAGCAGCAGATCAGAATATTAATACTTCTCAGTTTGGTCCTCAGCAGATCACTGTTTCTAATTCTTTTCCGATGGAGAGCATTTGTGAAGATACCGTTGTTTCAGAAGAGAAATATAACAACTTCATACCAACGCTTCGTTCCGGAGAGTGGTCTGATATTGGTCATCGATCCTATATGGAGGACACTCACATATGCATTCCAGACCTCGCTAGAACCTTCAACAATAAATATATTGGCGAAGAAACCGTCTCATTTTACGGGGTGTTTGATGGGCATGGAGGAAAGGGTGCATCAAAATTTGTTCGTGATAATTTGCCAAGAATCATCGTTGATGATGCTAATTTTCCAATGGAACTTGAAAAAGTAGTCACGAGGTCGTTTGTGGAGACGGATGCTGCATTTGCGCGGTCGTGTGCTCTTGAGTCTACTCTTTCTTCTGGCACAACTGCACTTACTGCGATGATCTTTGGGAGGTCTTTACTCGTCGCAAATGCTGGAGATTGTCGAGCAGTTCTGTCTCGAAACGGGCTAGCTTTTGAGATGTCAAAAGACCATAGACCGTGTTGCGACAAAGAAAGACTCCGGATCGAATCCTTAGGTGGGTTCGTAGAAGACGGCTATCTAAACGGTCAACTAGGTGTCACTCGAGCCATAGGTAACTGGCACATCCAAGGGCTCAAAGAAACGGACAACCAAGTCGGTCCATTGAGTGCTGAACCGGAGCTCAAACTTGTGACACTAACAAAAGAAGACGAGTTTTTGATCATTGGAAGTGACGGGATTTGGGACGTGTTTATGAACCAAAACGCGGTGGATTTTGTGAGGCGGCGGTTGCAGGATCATAATGATGTGAAGCGGTGTTGCAAGGAGATGGTGGAGGAAGCGATGAAGAGACACGCGCTTGATAATTTGACGGTGGTTATTGTGTGTTTTCAGGCGGAACCGCCGCCGCCGGTCGTGGTTCAGAGAGGGAGAGTCAGGAGGAGCATTTCTGCTGAAGGGTTGCTTAATCTTAAATTCCATCTTGAAGGGTAA
>HanPP2C60
ATGAAAAAACTTGTTAGTTTCGGGAAGAAACTTGTTAGTTGTGGGAAGAAACCTGCTGTGCAAGGTGATGATGATACTGTTAATGGTCAAAAGGGGCGTCCGGGTGCGCGTGTCGAGGGATTGTGGTGGACTAGAGATGAGGGTGTGTTTTCGATTGCGATGATTCAGGCAAATGCTGTGTTGGAGGATCAGTGTCAAGTCGAATCTGGGAGTTTGAACATGGATGAGAATGGCCCTCGAGGAATGTTCGTTGGAGTGTATGATGGTCATGCTGGTCCTGAAGCCGCATGGTTTATCAAAGATCGTTTGTTTGAGAATCTGAAAAAATACGCTTCAGAAAATGCAGGAATGTCAGAGGAGGTTTTACGCCAAGCGTTTTTGAAAACCGATGAAGAATTTCTGCTGTCAGTCGAAAGAGAATGGGAAAATAATCCAAAAATAGCCTCTGTTGGCTCATGCTGTTTGGCTGGAGTCGTATGCAACGGAATGCTGTACGTTGCAAATGCTGGAGACTCAAGGGCAGTACTCGGGAAACAAGTGGATAAAACTGAAAAAGCATTTATGCCTGTCCGACTTTCACAGGATCACAATGCAAACGATGAATCCATTAGGGAGGAGCTAATAGCATTATTTCCAAATGATCCCAACATCGTTGTTTTTAAGCAAAATATATGGCGTGTGAGGGGTCTTATCCAGATTTCTAGGTCTATTGGTGATGCATATCTGAAGCGGTTCGATTTCAATAAACCCCCGTTACCGGCGAAGTTTATACAGTCTGAACCGTTCTCTAAACCGATACTGAAAGCGGAACCAACCACACTAGTGACGAAGCTCGTCCCTGAAGATCAGTTTGTTATATTTGCTTCTGATGGTTTATGGGATCATCTTACTGATCAACAGGCGATTGATCTTGTGAAAAGTTCTCCACGCAATGGAGTTGCAAGAAAACTTGTGAGAGCTGCACTTGCTGAAGCAGCAAGGAAGGCAGGAATGAGCTACTCTAAGTTGGAAACAATAGAGAAAGGGTTGAGAAGAAATATTCACGACGATATCACAGTCGTTGTTCTGTTTCTTGACTGTGATTCGGCATCCCACACTTCTTCTTCTGCTGGGCAAAGTTCCTCGGGTGGGCCCATGACGCTGTCAGTCAAGAGTCCGATTTCCTTTTAG
>HanPP2C61
ATGGGGTATTTGAGTTCAGTTTCATCGGCCAGCATGGGTCAACCGAATGGTGATTCGCCTGTTAGTGGTGGTGGTCTGAGTGAAGACTCAAAGTTCAGCTACGGGTTTGCAAGTTCTCCAGGAAAAAGATCTTCGATGGAGGATTTCTACGAGGCAAGAATCGATAGCGTAGATGGTGAAACGATTGGTTTGTTTGGAGTGTTTGATGGTCATGGTGGAGCTCGAGCTGCAGAGTACGTCAAGCAACATCTTTTCAGTAATCTCATCAAGCATCCGAAGTTCATATCTGACACCAAAGCGGCAATATCGGACGCGTACAGTCATACAGATACCGAGTTTCTGAAATCAGAGAACAATCAGAACCGTGATGCTGGATCAACTGCTTCAACCGCTATTCTTGTCGGTGACCGTTTGCTCGTTGCAAACGTCGGTGACTCACGCGCTGTTATTTGCAGGGGTGGTAAAGCCTTTGCTGTTTCCCGTGACCATAAGCCGGATCAAAGTGATGAACGACAACGTATTGAGGATGCTGGTGGTTTTGTCATGTGGGCTGGGACTTGGAGAGTCGGTGGTGTTCTTGCTGTTTCCCGTGCGTTCGGTGATAAACTTTTGAAGCAATACGTTGTGGCGGATCCGGAGATTCAAGAGGAAAAGGTTGATAACTCACTTGAGTTTCTAATTCTCGCAAGTGATGGGCTCTGGGATGTTGTAACCAACGATGAGGCCGTTGCAATGGCGATACCAATTGACAGCCCAGAAGAAGCAGCAAAAAGGCTGATGCAGGAGGCGTCTCAGAGAGGTAGTGCGGATAATATAACAGTAGTTGTCGTTCGTTTCTTGGATAATGAAGCTAGTGGCTCGAGTTCCCATTGA
>HanPP2C62
ATGGCAGAGATGCTTCCGGCGGTGATAGTGCCATTGGATTTAGGTAATTCGTTGCGTAAAACCCTGAATTTGGAGGAGACTCTTGTGATAATTACTGGGATACAACAAATTATGGCGGAGAACACGAGTTCGGTTAGTTCGGTTCAAGATCCTGTTAACAATCATGACTGTAGTAATCATGGTGTTCAAGATGATGGATTTCAAGAAAGTGAAGATGAGGTAATGTCGTTAGAGGGTGATCGGGTTTTTGAAACCGCGTTGGTGAGTGATTCGACTGGTTTATGTGGTGAGGATTTGATAGCGTTTGAGTCTGTAACGTCAGAGATGAGTGCATTGGGATCACATGATGGGGAGAAGGGTGTTTCGGGCCATTCGGCGGTGGAGGGTAGTATTGTAATTTCGGAGAAAGTGTCGAGTGCGGCTGGGACGGTAGCGCGAAGCGTGTTTGAAGTGGATTGTGTACCGTTGTGGGGTTTCACTTCTATCTGTGGAAGGAGACCCGAGATGGAAGATGCGGTTGCGACCGTGCCTAGATTCTTGAAGGTTCCTATTCAAATGTTGACCGGTGACCGCGGTGTTGTTGACCGGTTGAGCAAAAGTTTGACCCATTTGACCACCCATTTCTTTGGGGTCTATGATGGGCATGGTGGTTCTCAGGTTGCGAACTACTGTAGTACGCGTGTTCATAATGCGTTACAAGAGGAACTGGAGCCTCTAATGGCGAGTTGGGGTGGTGATGAAAGCGATAATAACTGTCAAGAAATGTGGAAAAAAGCGTTTCACAACTGTTTTCTTAAGGTTGATGATGAGATTGGAGGAAAACAAGGGGGTCATGAACCCGTCGCTCCCGAAACTGTGGGCTCCACTGCCGTCGTTGCGTTAATATGTTCATCGCATATCGTAGTGTCAAATTGTGGTGATTCGAGGGCCGTTTTATGCAGAGGGAAAGAAGCCATGGCACTCTCTGTAGATCATAAACCAAATCGAGAAGATGAATATGCAAGGATTGAAGCGTCCGGAGGCAAGGTCATACAATGGAACGGGCATCGTGTTTTCGGTGTTCTCGCAATGTCAAGATCTATTGGAGATAGATATTTGAAACCATGGATCATCCCGGATCCCGAAGTAACATTCATCCCCCGAGCCAAAGAAGACGAATGCTTAATTCTCGCAAGCGACGGTTTATGGGATGTGATGAGCAACGAGGAAGCGTGTGAAATCGCTAGAAAAAGAATACTGTTATGGCATAAGAAAAACGGTTCAAACAATCTTCCGACGGAAAGAGGTGAAGGGATCGATCCAGCAGCCCAAGCGGCTGCAGAAAGCCTGTCGAACCGTGCTCTTCAAAAGGGAAGTAAAGATAACATTACAGTGATTATTATAGACTTGAAAGCACAGAGAAAGTTCAAGACTAAAACAACAGCATCATCATAA
>HanPP2C63
ATGGCCGGTATGTGTTGTGGTGTTGTTGGTGAGACGGAGACTCCGTCCACCGTTGACCAGAGCGGTGTTGCTCGTCAATCGAGGCGTCGGCAGATGGAAATTCACCAGCTGAAGTTCCTGGCTGCTTCTGATGTTGTTGCGCCTCTGCCGGAGAACAGTAAAAAGCGGAGGAAGGTTGAGAGTCTTGAGACGATTGATTGTGGGTTTGAATCTAAAGCTGTAAATTTATCCAAACCGGAGACGGAGGCGGTTAGTAAAACTGTTTGCGATAATAATGAAGCTAGATTTGGCGTGACGACTGTGTGTGGAAGGAGGAGAGACATGGAAGATGCGGTTGCTGTAAAACCGTCGTTCAGTAGTGATTTTAACTTTTATGGTGTTTACGACGGCCACGGCTGCTCACACGTGGCGATGAAGTGCAAAGATCGAATGCACGAAATAGTGAAAGACGAAGTGGAAACCGCTGGCGAATCAGTTAACTGGAAAGATACGATGGGGGTGAGTTTTTCACGGATGGATAAGGAGGTAACCGATTGGAGCGAAGGTTCTTCGATTTCCAACTGTCGATGCGAGTTACAAACTCCTCAATGCGACGCGGTTGGATCAACGGCTGTTGTGGCGACGGTGACTCCCGACAAGATCATTGTTTCAAATTGCGGGGATTCACGAGCTGTACTTTGCCGTAACGGTGTTGCTATCCCTCTATCCACCGATCATAAACCGGATCGACCAGACGAACTTGCGAGAATAGAAGCTGCTGGCGGACGTGTGATATACTGGGATGGAGCTCGGGTTCTTGGTGTTTTAGCTATGTCAAGAGCTATAGGCGACAATTACTTAAAGCCGTATGTGATACCAGAACCGGAGGTAACCGTAACGGATCGAACACCAGAAGACGAGTGTCTAATCTTAGCAAGCGATGGACTTTGGGACGTGGTATCAAACGACGTTGCGTGTAGTGTCGCACGCATGTGCCTGACCTCTCAAAAACCTCCGTCGCATCTCCGGTCGGCCGGAAACGATGTGAACATCGCCGGCGGTGAAAGTTCCGATAAGGCATGTTCGGATGCTTCAATGCTTCTTACAAAGCTAGCTTTGGCAAGACAGACGTCAGATAACGTCAGCGTCGTTGTGGTTGATCTTAGACGAAATCAATAA
>HanPP2C64
ATGTTATGCAGAAGTTACTTCAGGAAAGTGATTCTGCGATCTGCGCGTATTTGCAATATAACACCGCAATTTGTTCATTTTGCTACTTTGAAAAAGGGTTTGAAGACTCTTCCTGCAGCAACATCGTCGGGTGATCAAAAAGTGACGGTTAGCAAATCGAAGGCGGATATGGATCCTAGTAGTAACCGGAGTTTGATGACTATAACTTCACTTGAGAAGAAAGATGGTGGTTGCTATGCAAGTGGTGGATGGAAGAGTGAAGATGGAAGATTGAGCTGTGGTTTCTCAAGTTTCAGAGGAAAAAGGGCAACCATGGAAGACTTCTTTGATGTCAAAACTTGCAAGATCGATGGGCAGACCGTCTGCCTATTTGGGATATTTGACGGCCATGGTGGTTCACGTGCAGCCGAGTATTTGAAGCAAAATCTTTTTAACAACCTCATGATGCACCCTCAATTCATGACAAACACTAAAATGGCCCTAAGTGAAACTTATCAAAGAACCGACTCAGAGTTTTTGGAGTCTGAAAAGGATAACTCGAGTGATGATGGTTCTACTGCTTCAACTGCAGTCTTGGTAGGTAATCGTTTGTTTGTCGCTAACGTTGGAGATTCTCGGACTATAATATCAAAGGCAGGCAAAGCTATCCCTCTTTCTGAGGATCATAAACCAAATAGAAGTGATGAAAGGGAGAGAATTGAAAATGCTGGTGGGGTTGTCATGTGGGCAGGCACTTGGAGGGTTGGAGGTGTTCTAGCAATGTCCCGTGCTTTTGGAAACCGCATGCTTAAGCAATTTGTTGTTGCAGAACCCGACATCCAGGAACAAGAGCTTGGGGAAGAACTTGAAATGCTAATTCTTGCAAGTGATGGTCTCTGGGATGTAGTACCTAATGATGATGCGGTTTCACTTGCACAAACTGAAGAGGAACCTGAAGCAGCAGCTAAAAAGTTGATAGAGACTGCTTTTAGCTGTGGAAGTGCAGATAATATCACCTGCATAGTAGTGAAGCTTTATCATGATTCCACTTCTGAATCCAAACCCAAATCCGAGTCGTTAACCTCAACTGAAACCAAGACATGA
>HanPP2C65
ATGTTATCAAGATTGATAAATTTTTTAAAAGCCTGCTGGCGACCGGCCGATGGGTTTGATTCGGCCGGCCGCCAGGAGGCCCTTCTATGGTTTAAGGATATTGGTCATCACATTAATGGTGAGTACTCAATGGCTGTGGTCCAAGCCAACATGTTGCTTGAGGATCAAAGTCAAATTGAGTCGGGCTCCTTGAGCTTTCTTGATTCGGGTCCGTTTGGAACGTTTGTTGGTGTTTATGATGGTCATGGTGGCCCCGAGACTTCGCGTTATGTCAATGACAATCTTTTTCACAATCTCAAAAGGCTTGTGTCCGAACAACATTCGATGTCAGCGGATGTGATAAGAAAAGCGTTTCAGGCAACCGAAGAGGGGTTTTTATCGATTGTTGCTAAGCAGTGGACGGTGAAGCCACAATTGGCGGCTGTTGGAACATGTTGCTTAGTTGGCGTGATATGTCATGGGACCCTTTACATTGCTAACGCTGGTGATTCGCGTGCGGTTTTGGGAAGAGGTGTGAAGGCAGCGGGTGAGGTTATTGCCATACAGTTGTCTGTGGAACATAATGCGAGCATAGAGTCGATCAGGCAGGAGCTTCACACGTTGCATCCTGATGATCCTCATATTGTGGTTTTAAAGCATAATGTATGGCGCGTGAAGGGCCTCATACAGATATCAAGATCTATAGGTGATGTGTACCTGAAGAAGGCAGAGTTTAACAGGGAGCCATTGTATGCCAAGTTTCGTCTTCGTGATCCCATCCGACGGCCGATATTGAGCTCAGATCCGTCCATATCTGCTCATGAAATCCAACCACACGATCAATTTCTGATATTTGCATCCGACGGTTTGTGGGAGCACCTTAGCAATCAGGAGGCAGTTGATATAGTCCAAAGTAACCCTCATAATGGAAGTGCTAAGAGGCTGGTGAAAGCCGCCTTACAGGAGGCAGCAAAGAAGCGGGAAATGAGGTACTCGGATTTAAAGAAAATCGAGAGGGGAGTAAGACGGCATTTCCACGATGACATTACAGTTGTAGTCGTGTTTCTGGACTCGAATCTTGTCAGCAAAGCGAGCATAAAGGGCCCCACGGTGTCAATGAGAGGTGGTGGCATAAATCTCTCAGCAAAAACACTTGCGCCGCTAGCGGCCACCACCACCTGA
>HanPP2C66
ATGGGTCCTGGGACTGATCAATGTACATCATTGGATAATGGGTATTTGAAGGAATGTGTGCCTCCTTTGGAAGATAATATTGATCAACCAAATGCTGCTGCTAAGCCTCCTAGGAGTCTTCAGCCTGTGAGACATTGTATTAGCCAGGCTATGCTGGCTGGCACCTCGGATTCGTCTGTAAAGAAATCTACAAACGAAGGCAGCGGCCTGAAATCACCACAAAACGAGAAATGCGCGTATACGCCCATCTTTCGCTCAGGCAGCTGTTCCGAAATGGGTCCAAAACCGTATATGGAGGACGAATATATTTGTGTAGATGATCTTCAACAACATTTAGATCCACAACCAGATTACCCTTTTCATGGAGCTTTCTATGGGGTTTTCGATGGACATGGTGGCATTGATGCTGCATCATTTACTAAAAGAAACATTCTTGAGTTCATTCTCGAGGACTCTATTTTCCCAAAGGGGGTGAAGAAAGCTGTCAAGAATGCGTTTGCCAAAGTTGATCATGCGCTAGCGGATACTAGATCTCTTGATAATTCCTCTGGAACTACTGCATTGACTGCCCTCATATTAGGAAGGAATATGTTAATTGCAAATGCTGGGGACTCGAGAGCTGTACTAGGGAAACGAGGAAGAGCGATTGAGCTTTCAACAGACCACAAACCGAGCTGCACATCTGAGAAAATGAGAATAGAGAAACTTGGAGGTGTGATTTACGACGGGTATCTCAACGGACAGCTGTCAGTAGCACGTGCACTGGGAGACTGGCACATGAAGGGTCCCAAAGGTTCGGATAGCCTCTTGAGTGCTGAGCCAGAACTGGAAGAAGTAACACTAACTGAAGAAGACGAGTTTCTGATAATCGCGTGTGATGGTCTATGGGATGTGATGAGCAGCCAATACGCGGTAACAATTGTAAGGAAGGAACTTATGCTACATAACGACCCTGAGAAGTGCTCTAGACAACTTGTTAGGGAGGCTTTGAAGCGGAACAGTTGTGACAATCTGACGGTTGTGGTCGTCTGTTTCTCATCCGACCCGCCACCAAAGATCGAGATACCCAAAATGCATAGACGCAGGAGCATATCCGCTGAAGGACTTGATGTTCTAAAGGGTATTTTGGATAATGATTGA
>HanPP2C67
ATGGCTGCGGTTAAGGGTGAGCATCATCACGCGATTCCGTTATCGGTGTTGTTGAAACGTGAACTGGCGAGTGAGAAGACGGAGAGACCGGAGATTACTTGTGGTCAGGCTAGCCAGTCTAAGAAAGGGGAGGATTTCGCGTTGGTTAAGACGGAATGTCAACGTGTGTTAGGGGATGGTGTCACTACGTATTCGGTATTTGGGATATTTGACGGTCATAATGGGTCTGCGGCAGCTATATATGCTAAGGAGAACCTTTTAAACAATGTATTGGGAGCTATTCCTAAAGACCTTAACCGAGATGAATGGGTCACAGTGTTGCCCAGGGCTTTGGTGGCAGGATTTGTGAAAACAGATAAAGATTTCCAAGAACAAGTTCAATCCTCAGGAACAACTGTCACCTTTGTAATTATCGAAGGATCAGTTATCACCGTAGCTTCTGTTGGTGATTCCCGCTGCATACTTGAGTCTGCAGATGGTGGCTTATATTATTTATCAGCAGATCACAGGCTTGATTGCAGTGAAGAAGAGAGGGAGCGTGTCACTGCAAGTGGCGGTGAGGTTGGTCGGCTTAATGCTGGTGGTGGTGCACAAATTGGTCCTTTGAGATGTTGGCCCGGTGGATTGTGCCTCTCCCGATCGATTGGAGATGTAGACGTTGGAGAGTTCATCGTGCCTGTTCCTTATGTTAAGCAAGTGAAGCTGTCCTCTGCTGGTGGAAGGATGATTATTGCAAGCGATGGGGTATGGGATGCCATGTCAGCAGAAGCAGCTCTAGTTTGTTGTCGTGGACTGCCACCAGATACAGCAGCTGCACAAATTGTTAAAGAAGCTGTACAATTCAAAGGATTAAGGGATGACACAACCTGCATTGTCGTTGATATTCTTCCTCCAGAAAAGACGAACTCTAACGTCCCACATGCAAAGAAGACTGGTAAAGGGGTATTAAAATCCATGTTTAGGAGAAAGAGTTCCGGGTCTCCCCCTCAGGTTGATGCAGTGTATCTTCAGCCAGATGTGGTGGAAGAGCTAATAGAGGAAGGATCAGCTTTGCTTTCAGAAAGGTTTGTTACATACCAAATACCCGTTGTCTAA
>HanPP2C68
ATGGATGATATAACTCCACCAAGGATTCTAATAAATGATATGACACAGGTGAGTGATTATTGTGTTGGGTCATTGCACCAAGAATTGGAAGAAGCATGGGGATCTGAAGGCTCTACAAATGAATGGAACAAAAAGTGGCAATCTGCACTATCTAAGGCGTATGATAACGTTGATAAAGCTTGTGTAAAAGATCTTTCAGGTGGATCAACTGCAGTAGTTGTGCTAATTTCACCTTGCCAGATCATTGCTGCAAATTGTGGTGATAGTAGGGCCATTCTTTGTCGCGGGTTCTACACCATTCCTCTCACTGCTGATCATAAGCCTTACAGGCAAGATGAAAATGAAAGAATCGTCAGGAGTGGGGGTCTTGTTATACCAGACACATGGGGTCTACTGAGAGTTGATGGTGTTCTTGCCATGACAAGGGCAATAGGAGATGGGTCGATGAAGCCATATGTAAGCGCGGTTCCTGAGGTGACTTTTACCACCAGGACCGATGAGGACGAGTGTTTAATAATGGCTAGTGATGGTTTATGGGATGTTATGTCTACAGAGCTTGTGGGAACTATGGCTACTAGTATGCTGCGACATGAGCGGGAATTTCCAAGCACCAATGAAAAACCAACACAACGTGTCGCAAAATATCTTTTCAAAGAGGCATTGGCAAGATCAAGCAGCGATAACTTTTCGGTTATTATTGTGGACTTGAAAAGGCAGCCATAA
>HanPP2C69
ATGGAAGAGATGCGACCTACGGTTTCAGTTACGTTTAGTTTAACGAATCCGATCTCCGAAAACGCTGCTCTACAAAGTCATGTGGATTTCACTCAAATGAATCTGTTTTCCGAAACAACTGTTCTTCATGGAAATAGCAAGGGGATGACCGGTAAGGGAATTGTCGGTGACGAGATTATGATTCAAGAAAGCGATGCGGATGAAACTATGTCTGTTGAGGACGTGCCGATTGAAATCAACAGTGAGTTGTTAGCCATGAATGCAAATTCGGGTGGTTTAAAGGCGTCTGTAATGGCGGAAATCAACAGTGAATTGTTAGCCATGAATGCAAATTCGGGTAGTTTAAAGGCGTCTGTAATGGCTATTGAGGGCATAGATAACGGTCAAATAGTTGCAAAAGTTATTAGTTTGGAAGCTACGACAAATGAGCATACTTTAAAAGCGTCGGTAATGGCGATTGCTGATAAGCAACATAGTAAAGTTGTAAAAAGTGTTTTTGAGTTGGAGTATTTACCACTTTGGGGATCTAATTCGGTTTGTGGTAAAAGGCCAGAAATGGAAGATGCTGTAATAGCGGTTCCTCAGTTTATGAAAATTCCGATTAAGATGCTTGTTGTCGATCATGCAGCGAATCCAAATCTCAGTGATTTAACTGCTCATTTTTTTGGTGTTTACGACGGACATGGTGGATCTCAGGTCGCCAATTATTGTCGAGATCGTGTTCATGTCGCTTTACAAGAGGAACTAAAAATCATGAAACAAGAATTGGCGAAAGGAACGATCAACGACAGTGTACAAATCTGCTGGGAAAAAACCTTCACTAATTGCTTTAAGAAGGTAGATGATGGGGTCAGCGGGACCGCAACGACTGAACCAGTGGCTCCCGAAACCGTAGGGTCCACGGCTGTGGTGGCGTTAATCTGTTCATCACATATTGTAGTTGCAAATTGTGGCGATTCTCGGGCTGTACTTTATCGCGGCAAAGAAGCCATACCTTTATCAAATGATCATAAACCAAACAGAGAAGATGAATATGCGAGAATTGAGGCAGCAGGGGGCAAGGTTATACAGTGGCAAGGACACCGTGTTTTTGGTGTACTTGCGATGTCAAGATCTATTGGTGATAGGTATTTAAAGCCATCGATAATACCTGAACCAGAAGTTACATTCACAGCCCGAGCCCGAGAAGACGAGTGCCTGATATTAGCAAGTGATGGGTTATGGGACGTAATGTCAAACGAAGAAGCGTGTGAGGTCGCAAGAAAAAGAATCCTAATCTGGCATAAGAAAAATGGCGGTAATGTAGTCGAACGAGAGCTTAACGGGGTTGATCCTGCAGCGCAAGCAGCAGCCGATTACCTTTCCATGTTGGCTTTACAAAAAGGAAGCAATGACAATATATCAGTGATGGTGGTGGATCTTAAAGCTCAAAGAAGGTTTAAAACAAAATCTTGA
>HanPP2C70
ATGTTACAGACGAAACCTATGGCCAAATATGTCTTCATCTTTACCGTATTAGGGTTTATAATCTGCATTACCTCCGGCGAATCGTCGACGTGTTTAGCGTTGTACAAAGAAGGCGGTGCACCAGCGGTGTTCCAGTCACCAAAATGTTCTAGATGGAGCTTACCGAAACACGATTCTCGTAGACGATCCACATCAGGAAGATGTCAATCTGCCACACGTCAGGGCCGACGGAAATCTCACGAAGATCGCACTTTCTGTACTCTCGATATTCGGATTCCTTTTCCAGGCCCTAATGGCATAAGAGATACGTCAGTTGGCATCGTGGCAGTTTTTGATGGACATAATGGTGCAGAAGCCAGTGAGATGGCCTCAAAGCTGTTATTCGAGTACTTCACGCTGCATACCTTTTTTCTTCTTGATACCGCATATTCTTTTCTGTCCAAGGTATCAAAAGGAATGTTACCAAATAAGGGGCAACATGATTATGCTTCTCAAGTACTTGGTTGGGATGAGAAACTTGGTGAATATGTGCTGCATATCGGAAGGATTAAGTTTACATTGTCAACAATCTTCAATGGAGATTTCCACTTGGAAATTCTGAAGGAATCTTTGTTGAAGGCGATTGATGATATTGATGCATCATTTTGTAAGGAAGCTTCTAGATACAACTTCCACTCTGGTTCCACTGCGACAGTTATATTAATAGCTGATAGTCAAATTCTAGCTGCCAATGTTGGAGACTCAAAGGCTTTCTTATGCTCTGAAACGTTCCAATCTCCTCCTGAGGCCAAAGCTACGTTATTGAGATTATACAGAAACAGAAGAAGTGATGGTGCTTCTATACGTTTGAAAGATTATGGAAATTATAAACTGGCGGCATCTGACGGCTTGTCCCATTTTGCCGCCAAGGAGTTGACCAGGGACCATCATCCCGACAGGGTTGACGAACGGTCTCGAGTAGAAGAGGCTGGTGGTTATGTCCTTGAATGGGGCGGTGTATCCCGAGTCAATGGTCATTTGGCTGTTTCACGTGCTATTGGTGATTTGCCCTTTAAAAGCTTTGGTGTTATATCTGTTCCTGAGGTGACAGACTGGCAACCTCTGACAGCTAACGATAGTTATTTGGTGGCTGCATCTGACGGTGTTCTTGAAAAGCTGGGCCCACAGGATGTCTGTGATCTATTCTGGGAATTAGATACTCATGCCCCCCTTGAATTACATTACAGTCCTTCATGTTCATACTCATTAGCCGATTGCATTGTGGATACTGCTCTTGAAAAAGGCAGTATGGATAATGTGGCAGCTGTTGTCGTTCCGTTTGGGTTGGAACCTCTGCCTACTGAACGATCCCGAGAAGTTGGACTGCAGAATTATGTGGAGGGAGAATCTGGGTCGGAGAATGGTGAATCAGTTATTGACAAGTTTGGACGTTTATTGGTTGAAGGAAAGCATGACACTTACGGATATTTCTATCTATCGGAGAGTCTAAATGAAAACGATGACTCCACGTTCTGGATTTCAAAGGATGAGCAGGATTCGATACATGGTTCACTGCAAGCCTTACCTGACATACCTAATCATAATCATGGTGGACCTTTAAATTTGTACCGTGAACAGATGATGTGTTTACACTTTGGGAGGTCTAGTGCCGGAGATAGAGATCAGTGCATTAATCCCGAGGGTCTCGCAAGTTTTTTGGGTTTCTTAGGATCACTCCCGACACATAATCATGAATCTTTTGAGCGTGCCACTCCTAACACAAGGTATATACTGAAAAAAAGATTTGACCGTGGATCATATGGAGAAGTTTGGGTGGCGTTTCATTCGAATTATCTCCGACAAAGCAACGATACAGAACAACATGCGAAAAACAAATTTCAATTTCATAGCACTCATCTCGGCACTGAAAATGGAACTTCCGGTCCTTCAGATAATAACATTTTCATTTTAAAGCGTATAATGGTAGAAAAGGGTAACACAGTTTACTTAAGCGGTATACGCGAGAAGTATTTCGGTGAACTTTTTCTAAACGCGTCTTCATATTTGGGTGGTACATTATCAGTAACGGATTCATACCCATACCCCTACCCCTACCCACACCCTTATAATCTGCTAAGAATGGATGAATCGGTTACTCCGGAGCATATACCGTCAAGAAAGAACAGACAGCCGCAGGTTGCTTATGAAGAAGGGCTGAAGCATATTGCAAGATATATCGAGTCTTTTGAGTCAAAGTCCAGTGAGATATGGCTTGTGTTTCGCCATGAAGGTGTTTCTTTATCGAAACTTTTGTATACTGCAGACGATATTGGAAGTAGTGATGGCGAAACAAATGATAGTGATGATCACGTTAAACATGTTCGTATACTACATCCATCGAAATGGTGGCGGTGGTTGAAGACCACAAAAGCGGGCCAAGAGGAAATGAAAAATCTTATATGGCAGTTGTTGTCGGCACTTAAAGCTTGTCATGACCGTAACATCACCCACAGGGATATTAAACCCGAAAATATGATCGTTTGCTTTGAAGATCGTGATTCTGGAAGATGCCTAAAAGGAAGCCCTAGTGGAAATGAAACGTATATCACTAAAATGCGCATTATTGACTTCGGTAGTGCAATGGATGAATTTACCATAAAGCATTTATACGGGGCTGCTGGACCCTCTAGGGATGAACAAACTTACGAGTACATGCCTCCAGAAGCTTTTCTAAATGCTACTTGGTATCATGGGCCATCAAGCATAACTACAAAGTATGACATGTGGAGTATCGGTGTTGTGATCTTAGAGTTGATTATAGGATCGCCAAATGTGTTTCAAATAGATGCTATAACACGTGCTCTTTTGGATCAACATCTTGAAGGTTGGAATGATGGATTGAAGGAGCTTGCTTATAAGCTAAGGTCATTTATGGAATTATGCATTTTGCTTCCCGGAAGTTCCTCAAAACATCTTTATAGTTGGGGTCATAATGGGAAGAGCTCGGGTTCACCAGCGTCATGGAAATGCTCTGAAGAATTTTTTGCGAGTCAGATTAAGAGCAGAGATCCTCTTAAAATAGGGTTTCCAAACGTTTGGGCTTTGAGATTAGTACGCCAACTATTAGTTTGGGATCCAGAGGATCGATTGACTGTTGATGATGCTTTGAGGCATCCTTATTTTACGCACCATACAACACAATGA
>HanPP2C71
ATGCTGGCACAAGAGGAAGGTCCACATGAATTAAGGGGGAGGGTTCTGTTCAAGAGTTTAGGGATTTATCAAATAGGAAGAACAGATGGGTTATTATGGTATAAAGATTTAGGGTGTCATGTAAGTGGTGAATTTTCAATGGCTGTGATTCAAGCAAACAATTTGTTAGAAGATCAGAGCCAGGTTGAATCAGGACCGTTGAGTTCGATGAATTCAGGTCCGTACGGAACGTTCATCGGCGTCTATGACGGACATGGTGGACCGGAGACGTCAAGATTCGTTAACGAGAATCTGTTCGCTAATCTCAAGAGATTGGCGTCTGAGGATCAAGAAATGTCGGCGAATGTTATCAAGAAAGCGTTTTTAGCGACGGAAGATGAGTTTCTTTCGGTGGTAAGAGAACAATGGCGTATTTGCCCGCAAATAGCGTCTGTGGGGACGTGTTGTTTGGTGGGTGTTATTTGCAACGGGTTGATTTACGTTGCGAATGCTGGAGATTCGAGAGTGGTGTTAGGGAGAGCCGATAGGGGTGTTAGAGGTGTTTTGGCTATACAATTATCAACCGAGCATAATGCGAGTTATGCTTCTGTTAGAGATGAACTTCATTCCGTGCATCCTGATGATCCAAAGATTGTTGTTTTGAAACACAATGTTTGGCGTGTTAAAGGGATTATACAGGTTTCAAGATCCATTGGCGATGCATATCTAAAGAAGGCGGAGTTCAACAGAGAGCCTTTATTAGCAAAGTTTAGGCTGCCCGAACCCTTCTCAAAGCCAATTCTAAATCCCGAACCGTCAATATTAATCCACAAACTAAACTCAAAGGATCAGTTTCTTATATTTGCATCCGATGGTCTATGGGAGCATCTTAGCAACGAGGAAGCCGTTGATATTGTCCATAATTATCCACGTAGCGGAATAGCAAGAAGACTTGTGAAGGCTGCACTTCAAATAGCAGCCAAGAAAAGAGAAATGAGATATTCGGATTTGAAGAAAATCGATAGAGGGGTTAGAAGGCATTTCCATGATGACATCACTGTGGTTGTCATGTTTCTAGACCCGCCATTGACAAACCGAGCTTCTGCACGCGCTTCGGTTCTATCAATAAAAGGAAGCCGAGGATTACCACACACCAAGTTGTAG
>HanPP2C72
ATGGGGTATCTTGATTCGGTTGTATCATGGGTCAACCCAAATGGTACCGGTGTTTCTCCAGTTACAGGAGGTGGTCTGAGTAAAGATTCAAGATTTAGCTACGGTTACGCTAGCTCTGCTGGGAGAAGATCATCAATGGAGGATTTTTACGAGACAAGAATCGACGGTGTGGATGGGGAATTGGTTGGTCTCTTTGGAGTTTTTGATGGGCATGGTGGCGTTCGGGCTGCAGAATACGTTAAACACAATCTTTTTAGTAATCTTATTAAACACCCAAAATTCATTTCAGATACCAAATCCGCCATATCTGAATCGTACAGTTACACTGACTCAGAGTTTATAAAATCAGAAAAGAATCAAATGAAAGACGTAGGGTCAACCGCTTCCACTGCCATCCTTGTCGGTAACCGTTTGCTAGTTGCGAACGTTGGTGACTCCAGAGCTGTGATTTGCAGAGACGGCAATGCGATTGCTGTTTCTAGAGATCACAAGCCGGATCAATCTGATGAACGACGACGGATTGAAGATGCTGGTGGTTTTGTGATGTGGGCGGGAACTTGGAGAGTTGGTGGCGTTCTTGCTGTTTCGCGTGCTTTTGGTGATAAATTGTTGAAACAGTTTGTTGTTGCTGATCCGGAAATTCAAGAAGAAGTGATTGATGGATCTTTAGAGTTTCTTATTCTTGCAAGCGATGGACTTTGGGATGTTGTGAGCAATGAGGAAGCTGTCGCAATGGTGAAACCGATTCAGAGCCCAGAAGATGCTGCAAAGACATTGATGCAGGAAGCTTCTGAGAGAGGTAGTGCGGATAATATTACAGTAGTAGTCGTGCGCTTCTTGAGGACGACTTGTTAA
>HanPP2C73
ATGGGTAATTTGTTCTCCAATTCTCTTTCCAAGCTTTATCATGGTGAAGCATCGGAAGGGTCAGGCAAGGGGCAAGGCCATCATGGGTCAGTGAAATACGGTTTCAGCCTTGTTAAAGGGAAGGCTAATCATCCGATGGAAGACTACCATGTGTCCAAATTCATCTCTCATCGTGGACGTGAGCTCGGGCTTTTCGCTATTTACGACGGGCATCTGGGCGATGAGGTGCCTGTGTATCTTCAAAAGCATTTGTTCCCTAATATCATCAAGGAGGGTGAGTTTCTGAAGGATCCACACCGATCAATTTCGAAAGCCTATGAAAGAACCGACCAAGCGATTCTTTCTCATGATCCCGACCTTGGAAGAGGTGGGTCCACTGCAGTTACCGCTATCGTCATCGACGGTCGTAAGTTATGGGTGGCAAATGTTGGAGATTCCCGTGCGGTTCTTTCTAAGAGGGGACAAGCTATCCAGATGAGTACTGATCATGAGCCCAATAACGAGAGGGGCAGTATTGAAAATCGAGGAGGTTTCGTCTCAAACATGCCAGGAGATGTGGCAAGAGTGAACGGACAGCTGGCCGTTTCGCGTGCTTTTGGAGACAAGAATCTCAAGAGTCATGTCCGCTGTGATCCGGATATAGCAAACTCAGATATCGACGCAAACACCGAGATTCTCATTCTCGCAAGTGACGGTCTGTGGAAGGTTATGACTAACCAAGAGGCAGTGGACATCGCGATAAAGATCAAGGACCCGAAAAAGGCGGCCAAGCAACTAGCCGTTGAAGCACTGAATCGAGAAAGCAAGGATGATATCTCTTGCATCGTTGTGCGATTCAAGTGGTGA
>HanPP2C74
ATGCTGCGTATGTGTGTGAAGCCGTTGGAGAGATGTCTAGGGCGACGGAGCGGTGACGTATTGCTGTGGCACAACGACCTCAAGCCTCATTCCTCCGGCGACTTTTCAATCGCCGTTGTTCAGGCGAATTCGAACCTTGAAGATCAAAGTCAGGTGTATACGTCACCTTCTGCTACGTATGTTGGCGTTTATGATGGTCATGGAGGTCCTGAAGCTTCTCGGTTTGTTAATACGAATCTGTTTCCGTTTATTCACAAGTATGCAACAGAACAAGGAGGTATATCTGCAGATGTTATAAAGAAGGCATTCAGCGCGACTGAAGAAAAGTTCCTTCAATTTGTAAGACATCAAATGCCAGTTAGACCTCAGATTGCATCAGTTGGCTCATGTTGTCTTGTCGGTGCCATCTCTGACGGTGAATTACACGTAGCTAACCTCGGGGACTCGCGAGTAGTTCTCGGTCAGAAAGTTTCCGATGGAGGAAAGGCTAGAGTTGTTGCAGAGCGTTTGTCCAGAGATCATAACGTTTCGTACGAGGAGGTCAGGAACGAGGTAGAAGCCCAACATCCTGGTGATTCACCTGTTGTTATATATTGCAGGGGAGTTTGGAGAATCAAGGGTATAATTCAGGTATCAAGATCTATAGGTGACTTCTATTTGAAGAAACCCGAATTTCACAGGGACGCACGTCTTATGCAATACGGACACCACATTCCTTTGAAAAAACCCGTATTGACTGCGGAACCGTCCATCATATCTCGCAAACTTAAATCCCAAGACTTGTTTTTAATATTCGCTTCTGACGGGCTTTGGGAGCATTTGAGTGACGAAGCAGCAGTTGATATCGTTTACAAAAATCCAAGAGCGGGAATAGCAAAAAGATTGGTGGGTGCAGCGATCCGCGAGGCTACAAAGAAACGGGAGTTGAGATACAAAGATATAATGAAGATAGAAAGGGGAATCCGGCGACATTTCCATGATGACATATCGGTGATTGTAATATATCTTGATCATGAGAAAGCATCCAAACATAGCAAAATAGGGTTCACAACTGCGCCTGTTGATATATATTCTCATAATGAAGATAAAGTTGTGGAAGATCCTCTTTTGTTGAAGAACTAA
>HanPP2C75
ATGTTACCAGGGTTGATGAACTATTTTTGGGCTTGTTTTCGGCCTCGGTGGGGGAGATATGTTTACAGTGGTGAATCCAGTGGTCGGCAGGACGGGTTGTTGTGGTATAAGGATTCAGGGCATCATGTCAGTGGGGATTTCTCCATGGCTGTAGTTCAGGCTAATAATTTGTTGGAAGATCAGAGCCAGGTTGAGTCAGGGTGTTTGAGCTTGCAGGAGTCCGGCCCGTATGGGACTTTTGTTGGAGTTTATGATGGGCATGGTGGTCCCGAGACGTCGCGCTTTATTAATAGTAATTTGTTTCAGCATCTCAAGAGGTTTACATCAGAGAATCAATCAATGTCAGTGGAGGTAATCAAGAAGGCTTTCGAAGCAACAGAAGACGGGTTTCTTTCTCTTGTAACCAAACAGTGGCCATTGCAGCCGCAAATAGCGGCCGTTGGATCATGCTGCCTTGTGGGAGTTGTGTGTGGTGGGAACCTTTACATTGCTAATCTCGGAGATTCTCGAGCTGTTTTAGGAAGACTTATGAAGTCAACCGGAGAAATTGTTGCACTTCAGCTTTCGGCTGAACACAATGCGTGTATAGAGTCTGTGAGACAAGAGCTGCACTCAATACATCCAGATGATTCACAGATTGTAGTTTTGAAGCATAACGTGTGGCGGGTAAAAGGTCTTATACAGATTTCAAGATCCATTGGAGATTTTTACTTAAAAAAGACTGAATTCAATCGGGCACCTTTGTATGCCAGATTCCGCCTTCGTGAACCGTTTAAAAGACCGATATTGAGCTCAGATCCATCTGTTTCGGTGCACCAATTGCAGCCACATGATCAGTTTATCATATTTGCTTCTGATGGCCTCTGGGAGCATCTTACTAACCAAGAAGCTGTTGACTTTGTTCAAAATCATCCACGTTCCGGAAGTGCTAAGAGATTAGTAAAAGTTGCACTGCGGTCTGCAGCAAAGAAGAGGGAAATGAGATACTCGGACTTGAAAAAGATCGATCGTGGGGTCCGCCGTCATTTCCATGATGATATCACGGTGGTTGTGCTATTTCTTGACTCAAACCTCGTGAGTAGGGCTAGCTCGATTAGAACCCCTAACATATCCGTGAAAGGCGCAGGAATAAACCTGCGTCCAAACACACTCGCTCCTGGGCCCGCCTGA
>HanPP2C76
ATGGGGTTACAAATCATTCATCCCAACACTTGCATCAGAGGCTGCTGCACCAGCGATTCAATCCCTCTGCATCTTCCCCCTTCTTCCTACACAATCTTGCTCCCAATTGCCAGAGGAGCCGAGAGTGTTGTTTATGATGCAACTTTGGACGGCAAACGGGTTGCTGTTAAAAAGCCAGTTTTATCCACCTCTGAAGATATCAATAAGTTTCATAAAGAATTGCAGTTGTTATGCAAGTTGGATCATGAAGGAATTGCAACGTTGGTGGCGGCACATGCGAGGCCGCCAAACTACATGTTTTTTTTCGAGTTCTATGAGTTTGGAAATCTTTCGCACAAGTTACATGTTGAGCAGTGGAGTCCAAGTGTTGATCAAGCACTTATGATCACTAAACAGCTAGCAAATGCTTTGCAGTATCTTCATAACATTGGAATTGTGCATAGAGATGTGAAGCCAGCCAACGTTCTTCTTGACAAAAGCATGAGGCCACATCTTGCAGATTTCGGTTTGTCTGAATACAAATACGATCTTCAAAAAGTCACACTGGAGAACTGGAGATCATCAGGCAAGCCAACGGGTGGTTTTCATAAGAAGAATATGGTAGGTACTATTATCTACATGGCACCTGAAGTATTGAGGAAAGAAATTCATACTGAAAAATCAGACGTATACAGTTTTGGAATTACTATCAATGAACTTTTCACAGGTGTTGTCCCATATACCGATCTTCGCACTGAAGCACAGGCTCACACCGTGCTGGAAATGAACTATACTGAGCAGCAACTTACGGCAGCCGTTGTGTCTGAACAACTCAGACCTGCTCTTGCCGGAACCGAATCCGGTGCTCCACCAAGATTACTGTCACTGATTCAAAGATGCTGGGATGCCAACACCGACAATCGACCTTCATTTGACGATATAGTCACAGAGCTTGATCTGATATCTGAAAATAACAAGAGCTTCACATTGGAAGAGAATGACGTCGTTGAATCAACCGATGACAGCACTAAAATGGTTCAACCCTTTAAAGAGAATGTAAACTGGTTTTCTCAGGGTGAGAATATATCGAAGACTGTTTGTCAAAGTGGTTTTGATGTGAAAAGTTGGAGTAATTATTTGAAAAATTCTTCACTGTACGTTCCGGTTTTATCTTGGGGTTCTTTTGCTACGTGTGGAAGAAGGGAGACTATGGAGGATACACATTTTCTTATGCCTCGTTTGTGGAATGAAAATGATATTCATATGTTTGGAATCTTTGACGGTCATCGAGGTGCTGCAGCGGCAGAATTTTCTGTTCGAGCTCTACCACGACTATTGCAAACTCTGGATTGCACCAGCAGTCCCACAGATGCACTCAAAGAAGCATTCATCAACACAGACGTCGCATTCAGAAAGGAATTACATAATCAGCGTAAATCTAAGGCGTTTATCCAGAAAGATTATCATCCTGGTTGTACAGCAATTACCGCTCTTATAGTTCAAAATAGGCTTTATGTTGCTAATGCTGGCGATTGCAGGGCGATCATATGTCGGGCAGGTTGCCCGTATCCTCTTAGTAAGGACCATGTTGCAAGTTGTCTTGATGAGAAAGAACGCGTTACCGGTCTTGGTGGTCAAGTCAAATGGCAGTTTGATACGTGGAGGGTTGGTCCTGCTGCCCTACAGGTCACACGTTCTATCGGTGATGATGATCTGAAGCCGTGGGTAACTGCAGAACCAGAAGTTACCGAGACTGTACTTTCGGATGATGATGAGTATCTGGTGATGGCTAGTGATGGACTATGGGACGTTGTAAGCAATCTTGAAGTTGTTAACATAATCAAGGACACGGTGAAAGAGCCACGAATGTGCTCCAAGAGATTGGCAACGGAGGCTGCTGAGCGTGGCAGTAACGATAATATAACAGTAATTGTTGTGTTTCTTCGGCCCGTTTCAACTGCAGAGAGAATTTACTAA
>HanPP2C77
ATGGCAGGTCGAGATATTCTCCACAAGATGAAGGAAAAGGTTTGTCTATCATCAACAACATCGTCAGCATCTTCAGCTGAAACTGGAAAAGGAAAGAGCAAGATTTCGAAACATGTAACACACGGGTATCATTTAGTTAAGGGAAAATCACACCATGATATGGAAGATTATGTATTCGCAGAGTTCAAAAACGTTGATGATAACGAGCTTGGATTGTTTGCTATATTTGACGGTCACTTAAGTCATGAAGTTCCTGATTATCTCCGTTCGCATTTATTCGAAAACATTTTAAACGAGCCTGATTTCTGGAGGAAAACCGAGGATGCAATCAGACGGGCGTATCGTGTAACTGATAAAACAATCCTGGATAAAGCAGTTGATTTAGGTAAAGGAGGTTCAACTGCAGTTACTGCCATTTTAATAAACTGTAAAAAGCTTGTAGTCGCGAATGTTGGCGATTCACGGGCTGTGATATGCAAAAACGGTGTGGCGAAACAGTTATCAGTTGACCATGAACCTAGTAAGGAAAAAGAGCTAGTTGAGAACAGAGGAGGTTTTGTATCCAGAATGCCAGGTGATGTGCCACGTGTTGACGGGCAGTTGGCGGTAGCAAGAGCTTTTGGTGACAAGAACTTGAAGGAGCACCTGAGTTCTGAACCGGATGTATATATGGAGATGATAGATGATGACACCGAGTTCATAATATTGGCAAGCGATGGCGTGTGGAAGGTTATGTCGAATCAGGAGGCTGTGGATTGCATCAAGAATGTGAAGGATGCAAAGGCAGCTGCAAAGCGACTGACCGAAGAGGCACTGGCAAAGAAGAGTAGTGATGATATATCCTGCATTGTTGTAAGCTTCTTTTGA
>HanPP2C78
ATGATGTGCCATAAGAGTGAGCACGTGCCGTTATCGGTGTTGTTGAAGCGTGAGTTGGTGAACGAGAAGGCTGATAGGCCGGAGATTGTTTGTGGTGAGGCTAATCAATCCAAAAAGGGGGAGGATTTTGCTCTAATCAACACCGATTGCGAGCGGGTGGTTGGAGATGGTGTTGTTACCACTTATTCTGTCTTTGGGATATTTGATGGGCATAATGGCTCTGCAGCTGCTATATATACTAAGGAGAATCTTTTAAACAACGTTTTGTGTGCCATTCCGCCTGATCTTAACCGCGATGAATGGGTGGCATCGCTGCCTAGGGCTTTGGTGGCTGGGTTCGTGAAAACGGATAAAGATTTTCAAGAAAAAGCCCAAAGGTCGGGGACGACTGTCACCTTTGTAATTATTGAGGGTTCAATTGTGACGGTGGCATCAGTTGGGGATTCCCGCTGCATTCTTGAGTCTGCTGATGGGGCAATATATTATCTATCAGCAGATCACAGACTTGACTCTAATGAAGAAGAGAGAGAACGTGTCACTGCAAGTGGTGGTGAGGTTGGTCGGCTTAATACTGGTGGTGGCACCGAGATTGGGCCTTTGAGATGTTGGCCTGGGGGCTTATGCCTTTCACGATCTATCGGAGATCGGGATGTTGGGGAGTTCATTGTTCCTGTTCCTCATGTTAAGCAAGTGAAGCTATCCTCTGCTGGTGGGAGGCTTGTTATCTCAAGTGATGGTGTGTGGGATGCTCTTTCTGCCGAAGAGGCTTTAGAGTGCAGTCGTGGTTTGGCACCCGAAGCAGCAGCAGCACAAATTGTTAAAGAAGCTGTACAATTGAAAGGATTGCGGGACGATACAACCTGCATTGTGATTGATATACTACCGCCCGAAAAGACAAATCCTCCATTGCAACCACCAAAGAAAACGGGTAAGCGTGTATTTAAGGCCATGTTCCGGAAAAGGAGTACCGAGGAGCCACCGAAGCTTCATGATGAAGAAGAATATTTTGACCCAGATTTGGTGGAGGAGCTTGTGGAGGAAGGATCTGCTATGCTTTCTGAAAGGTTAGATACGAAATACCCGCTCTGTAATGTTTTCAGGTTGTTCATTTGTGCGGTGTGTCAAATTGAAATGAAACCCGGGGAAGGGATTTCAATACACCATGGATCATGTAATACAAGGGGAAACTTAAGGCCCTGGGATGGTCCTTTCCTTTGCGTTAGCTGCCAACACAAGAGAGACGCCATGGAAGGGAAAATGCCATCCACAAATGCGCGATACAGTAGCGAAAGTGATTGA
>HanPP2C79
ATGGGTTTGATTGAAGAGATGACACCGGCCGCTTCGATTTCGATTAGTTTAGCTAGTCCCATATCGAAAATCGCGCTATTAACGGGCGCAACGAGCTTGCTATCTGATCATGTTCCCATGTTTCTCGATGGGTCAAATAATGATCTTAATATGATTCAAGAAATTGGAACCGACGGGTTGGTTAACGTTAACGGTGATATTATTATTCAAGAAAACATCCCAAAAGAAATTATGTCCATCGGGCATGAATCAAATTCGATTACGGTTGCGATCACCGATATAGACGATGGTCAGATAGTTGCGGAAGTAATAAGTTTAGGGAAAGAAACAATCGAGAGTGCGATCGGGCATACTTTAACAGCATCGGTAGTGGTGGTTGCTGATAAGACTCATAGTAAAACCGTAAGGAGTGTTTTTGAATTAGAATATGTGCCGCTTTATGGGTCTCATTCGGTTTGTGGTAGAAGACCGGAAATGGAAGATGCGGTTGCAAGTGTTCCTGCATTTATGAAAATTCCTTTGAAAATGTTGGTTGGCGATCGTGTAATTAATGGGATTAATTCAAATTTGAATGATTTGACTGCTCATTTCTTTGGAGTATATGATGGTCATGGAGGCTGCCAGGTGGCCAATTACTGTCGTGACCGTCTTCATATTGCTTTAGAGGAGGAAATCAAAGTTATGAAACAAGAACTGATCAAAGGAACCACAAATGAGACGGTACAAGTTCAATGGGAGAAAACATTCATAAATTGCTTTAAAAAAGTCGATGATGAAGTTGGAGGTAAAACAAGCGGAATCATTGACGGGTCAAATGCGATCGCTGAACCCGTAGCTCTAGAAACTGTAGGATCCACTGCTGTGGTGGCATTGATCTGTGCATCGCATGTTGTAGTTGCAAATTGTGGTGATTCGAGAGCCGTACTTTATCGTGGGAAAGAAGCCATTGCTTTGTCAAGTGATCATAAACCGAACCGTGAAGATGAGTATGCAAGGATTGAGGCGGCAGGTGGCAGGGTCATAGAATGGAACGGGCCTCGAGTTTGTGGTGTCCTTGCAATGTCAAGGTCTATTGGTGACGGGTATTTAAAGCCTTCGATAATACCTGATCCGGAAGTCACATTTACACCCCGAGGTAGAGACGACGAGTGTCTTATTTTAGCTAGTGATGGTTTATGGGACGTGATGTCAAATCAGGAAGCGTGTGAAGTTGCTAAGAGACGCCTTTTAATTTGGCACAAAAAGAACGGTGGATCGGCCATTGAGGGGGAGGTCGGTGGGCCGGATCTAGCGGCACAAGCAGCAGCTGATTATCTTACAATGTTGGCTCTTCAAAAAGGAAGCAAAGATAATGTTTCTGTGATTGTGGTGGACCTCAAATCCCAAAGGAAGTTTAAAGCTAAACCTTGA
>HanPP2C80
ATGGCTGGTATGTGTTGCGGTGTTGTTGGCGAGACAAAAACAACATCCACTGTTGAGCCTAGCGGTGGTGGTGGTCAAACTAGACGTCGTATGGAGATTCAACAGCTTAAATTGTTTGCCGTCGCCGCATCTAACGTGGTGGCGGAGAACAACCGTAAGCGGAGAAAGGTTATCGAGAAGATTGAAACTAAGGATGATGATATCGCTTCAATTAAGCTAAAAAACACAGTTGAACCAAATGATGTGAAACCAGAGGAAGTTTTGGATAAAGAAGGTTCTAGATTCGGTCTTACTGTTGTGTGTGGGAGGAGGAGAGATTTGGAAGATGCTGTTGCGGTAAAACCGTCGTTTTGTAAGACGAATTCTTCAGTTTCCGATGATCTACACTTTTATGGAGTTTATGATGGCCATGGATGTTCACATGTGGCGATGAAGTGCAAAGATAGGATGCACGAGATAGTAAAAGAAGAAGTGGAGAATTGCGAGGAATCAATCGAATGGAAGGAGACGATGGTGAAGAGTTTCTCACGAATGGATAAGGACGTAGCTGAATTGAGCAGCTCTGTTTCCAGTTCCAGTTCCAGCTCAAACTGTAGATGCGAACTTCAAACTCCACAGTGCGACGCCGTTGGATCTACCGCCGTGGTTGCGGTGGTTTCTCCAGATAAGATTGTCGTCTCTAACTGCGGTGATTCACGTGCTGTGTTATGCCGAAACGGTGTTGCCATACCCCTCTCCACAGATCATAAGCCTGATCGGCCGGATGAACTCGCAAGAATCGAAGAGGCCGGTGGTCGTGTTATATATTGGGATGGCGCTAGAGTTCTCGGCGTTCTAGCCATGTCTAGAGCAATCGGTGATAACTATTTAAAGCCTTATGTGATACCGGAGCCAGAAGTAACGATAACGGAACGGACAGCTGAAGATGAGTGTCTTATTTTAGCAAGTGATGGCTTGTGGGACGTGGTATCAAATGATGTTGCATGCAGTGTGGCGCGCATGTGTCTACGTTCTCAGGAGGTTCCGTCACCGCCGCGGTCTCCCGGAAGTGTGTTAAATGTTGCCCGTGGTGAAAGCTCCGATAAGGCTTGTTCCGATGCTTCAATTCTGTTAACGAAGTTAGCTTTGGCTAGACGGAGCACGGATAACGTTAGCGTCCTGGTGGTTGATCTTAGAAGAAATTTATGA
>HanPP2C81
ATGGGAAATGGTGTAGGGAAGCTTACGATATGTTTCACCGGAAACGACGTCGTTCACCGGCGAAAAGACACTTCGGTTATCATATCCGACCCGTTAGATGATCTGGGTCACTCTTTTTGCTACATTAGACCCGACCCGACTTGTATTTCTTCATCGAAAGTTCATTCGGCCGAAGAAACAACTTTCCGGTCAATCTCCGGCGCCGCCGTCTCCGCCAACACCGCCACCCCCCTCTCAACTGACATATACTCGTATAACGCGATTGATAACAAAGCATCGGCTTTTGAAAGCTCGACGTCTTTTGCTTCAATCCCTCTTCAACCGCTGCCCAGGAACTGTGTTAACTCTGACCCGTTATCGGGTCATGTTCAGTTCTCGGGCCCGGTTGAACGAGGGTTTCTATCGGGCCCAATTGAACGCGGGTTTCAATCAGGCCCACTGTTCCTGACTACCCTCTCAGGCTCCCTGGAAAAGGGTAGTCAGGAACAGGAGTTTCAGCGAAGTTATTCGCAAGGGGGGTTTGGGTTAAAACAAAGGTTGAGAAAACAGTCGTTGATTCGGCTTATCCAACGGGCCATTTCGAGGACTTTTGTTTCCGTTGGACAGAACCAGAACTCGGTTGTTGCACCGGTTGCTAAGAGTGTTGTTTCATTGAAACAACACGATTGGACTGGTGGGAATTCGGAGAAAACGAATGAGTTAACGATTAGTAGTGCGAATTTGAGCAGTGAAAGTAGTTTTTTAGATGATGATGAGTGTTTTAATCATAGTCAGAATCTTCAATGGGCTCAAGGGAAAGCAGGGGAAGATCGGGTTCAAGTGGTAGTATCCGAAAAACTCGGGTGGGTTTTCGTCGGGATTTATGATGGATTTAACGGTCCGGATGCACCCGATTTCTTGTTGTCGAATTTGTATCAATCGGTTTATAAGGAGCTCAAAGGATTGTTATGGGATGATGAGGATAATACTAAACTTAACTCGTCGAATTCGAGTTCTTCGGTGCAGTCTTTGGATAGTTTGGATTCTCATGTAGATGATCAACGTGAAACAAATCGATTTTCAAGCCCAAACTCTGTCGATTTGCAAGAAAGTTACCCGTCGGGGACAGAGGACTTAAAGGGCTCGCGGAGGAAGAGGAGCAAGAATTCCAAGGGTAGGAATCGGGTTTCGGAGAATCAGCGATGGTGGAAGTGTGAATTCGATCGCGAAAGGTTAGAATTGGATCGGAGATTAAAAGAATATTCGAACTCAAACGGGCCCGATTCGAACCATTCGGAGGTTTTGAAAGCATTATCGCGAGGATTAAAGAAAACCGAGGACTCGTTTTTGGATATCGCAGACCAGATGCTCGACGAAAATCCCGAACTAGCTTTAATGGGTTCGTGTGTTCTTGTTATGTTGATGAAAGGAGAAGATGTTTACGTGATGAATGTTGGTGATAGTCGCGCAGTTTTAGCTCAAAAACCCGAGCCTGATCTCTTTAGGCAAGATCTCGAACGGATAAACGAAGAGACTTTATACGATCTTGAGGATTCGAGTGCTGATAATGGTGCGATAAATCCCAGCCTAACCGCGTGTCAGCTTAGCGTTGATCATAGTACCTCAGTCGCCGAGGAAGTTCAAAGAATAAAAACCGAACACGTGGATGATTCTTGTGCGGTTGTGAACGATCGCGTTAAAGGCTCGCTAAAGGTCACTCGCGCTTTTGGTGCTGGTTTCCTTAAGAAGCCCAAATGGAACAATGCATTACTAGAAATGTTTCGAATCGACTACGTAGGAACTTCGTCGTACATAAATTGTAACCCATATCTTCACCATCACAAACTCGGCCCGAGAGACCAGTTCTTGATATTATCCTCGGACGGGTTATACCAATACTTCACAAACGAGGAAGCGGTTTCAGAAGTTGAACTCTTCATTCAATGGTCACCCGAAGGGGACCCCGCTCAACATTTAGTCGAGGAAGTACTGTTTCGGGCCGCCAAGAAAGCTGATATGGATTTTCACGAGTTGCTAGAGATACCACAAGGGGACCGAAGGCGTTACCATGATGACGTTTCGGTTATCGTCATTTCACTCGAAGGAAGGATATGGAGATCGAGCGTGTAA
>HanPP2C82
ATGGGTGCTTGTTATTCCACCTCCAAGAGTGTTAATCGGAAGTCCGGTGATGCAAAGTTCAAGTTTGGTAAGGGTCCGACCCCGGAGGAACGGGCGCTCCATCAGATTCCGGGTCGGGTTTTTGGAAATGGGTCAAGTAGTATTGCTAGTTTGTATACACAGCAGGGGAAGAAGGGGACTAATCAAGATGCCATGATTGTTTGGGAGAAATTCAGTTCAACAAACGAAGCCGTATTTTGCGGGGTATTTGACGGGCACGGTCCGTACGGGCATATGGTTGCGAGAAAAGTTAGGGACTATCTTCCAGTTCTATTATCTACTCATTGGAAAACTGGTTCCGATGTTGAAAACGGCAATGTTAACGGAAACACACATGAGGAAGAAGATGAAGATGACGATTTGTGTGAAGAATCCGAGAAACAACAAGTTCCCGAGAAATATATTCCGCTTAAAAAGTCGATATTAAAAGCTTTCAGATTATTGGACATGGAATTGAAGACACATCCAGCCATTGACTGTTTCTGCAGCGGGTCAACTGCGGTTACCTTGGTCAAACAGTCTCAAGATCTCATACTTGGTAATCTCGGAGACTCAAGAGCAGTACTGGCAACCAAAGACGAAAACAACGGTTTAACCGCGGTCCAATTAACCGTTGATTTAAAACCCAATCTCCCAAGAGAAGCGGCTAGGATTCAAAAGTTTAAAGGACGGGTTTTTGCGTTACAAGACGAGCCAGAGGTCGCGCGCGTGTGGTTACCCAATAGTGATTCTCCCGGTTTAGCAATGGCTAGAGCTTTTGGTGACTTCTGTTTAAAGGATTTTGGTTTAATTTCCGTACCGGATATTTATTACCACCGTATCACCGATAAAGACAAGTTTGTAGTTCTTGCAACTGACGGGGTATGGGATGTCCTTTCAAATAAAGAAGCTGTCGACATTGTGGCTGCAGCCCCTAGCCGGGCAACTGCAGCCCGAGCTCTTGTCGACTGCGCTACACGCGCCTGGCGGCTCAAATACCCAACATCAAAAAACGACGATTGCGCCGCCGTTTGCTTATTTCTTGACTCAAAACCCACACCCACTTCACCCAAAGAAGAAACAAAAGAACCCGATACTAGTATTGTTCCACCAGACGGAACAGAACCAGTACCTGTTCTTACGCATTCAGGCACCGTTACGGAATCGAGTGAGATTGTGCCGTGTGTCGAGCCAGAAGACGGTAAGTTACCTGAAAAGGGTGTTGGGGCATCTAAAAGGAGTTTAGCTGAGTGCATATCGAACCCTGAAGATGAAGAATGGTCAGCGCTTGAAGGGGTGACTCGGGTCAATAGTTTGCTAAGCATTCCAAGGTTCTTGACTGGTGATAAAAAGTCAACGAGTTCAAGAAAATCTGTTGTCAAGATATGA
>HanPP2C83
ATGGGTAATTTATGCTGCAGTTCTGCTTCTAAGCTCTCGGGCGGCCAATCAACGCATGACACTGGCAAGGGGCGGGGCCACCAAGGGTCGGCGAAATATGGATTCAGTTTGGTTAAAGGGAAAGCTAATCATCCAATGGAAGATTACCATGTGGCCAAATTTATATCTCATCAAGGGCACGAGCTTGGACTTTTTGCTATATATGATGGCCATCTAGGAGATAACGTGCCTGCGTATCTTCAAAAACATTTATTCTCCAATATTATAAAAGAGAACGAGTTTTGGACGGATCCAAACACCGCAATATTTAAAGCTTATGAAAAAACGGACGCGTCAATTCTTTCCCATAATCCGGACCTGGGAAGAGGTGGATCTACCGCAGTTACTGCAATTTTAGTCGACGGTCGTAAATTATGGGTAGCGAATGTTGGTGATTCTCGGGCAGTTTTGTCTAAGAACGGGCAGGCAATTCAAATGAGTATTGATCATGAACCCAGTGCCGAAAGAGGCAGCATCGAAAATAGAGGAGGTTTTGTATCCAACATGCCAGGAGACGTAGCACGAGTGAACGGGCAGCTAGCTGTTTCACGCGCATTTGGAGATAAGAATCTCAAGAATCATTTGCGGTCTGATCCTGACGTCACAAATGCCGATATTGATGCCAATACAGAAATTCTCATTCTTGCAAGTGACGGTCTATGGAAGGTTGTGACAAACCAAGAGGCAGTGGACATAGCGATAAAGATCAAGGACCCACAGAAAGCGGCAAAAGAACTAGCAGTTGAAGCGTTGAATCGAGAAAGCAAAGACGACATTTCATGCATTGTGGTTCGGTTTAACTGA
>HanPP2C84
ATGTTACTCATGAGAGGATTCAAGAATACGGTCCCAACATTCTTACTTGTTTCTAGAATAATGATAATAATATTATTATCCTCAGCAACTTCATCTCCATGTATGATCAATTACAACAACGGTGGTGTTGTTCAGTCTCCAGATTGTGCTGCCGAATGGGGTTTGATGGTCGAATTGCTGAAAAATTCGAGTGAAGTTTGTGAATTCGCAAGTCTTCAAGGGCATAGAAAGTATCAAGAGGATCGTGTGTCTTGTAATGTTGGTATACGCGTACCAGTAATCGGGAAAGATGAGGCTAAGATCGATTTACTTGCAGTATTTGATGGTCATGGAGGCATAGAAGCTAGTGAAATGGCTAAACAGCACTTGCTAGATTACTTTCTTGTTCATATCATTGCGGGCGCTTTCAAAAAAGCATCAGTTGTTGATCATCACCATGATTCAATCACATCGACACAACGTTCTCATGGAGTTTTACCAGCCGTTGACGACAAATCTTTACATGACATCTTAAAAGAAGCATTACTGGGCGCGATTCGTGATATTGATCAGAAATTTTCAATGGAAGCATTTAAGAAGAAGTATAGTGCAGGATCAACGGCTAGTGTTGTTCTTTTGTTGAATGATGAAGAATTGCTGGTTGGCAATGTTGGCGATTCCAGAGTGATCTTATGTGCAGGGTATGCTGAGCAATTGACTCATGATCATCATCCAGACAGAGATGATGAATGGGCCCGAATAGAAGGTGCTGGTGGTTTCGTTCTTGATTGGGATGTGCCACGTGTCAATGGCATACTGGCCGTTTCTCGAGCCATTGGTGATGTTTCTCTGAAGAGGTATGGTGTGATTGCAGAACCAGAAATGGTATCTTGGCGAAACTTGACTGCCAAAGATGCGTATTTGGTTATTTCAAGTGATGGTGTTTTTGAGAGTTTGACTCTTGAGAATGTTTGTCAACTTATTGAAGATCAAGAAACCGGTACCACAAACGATAGATTTCCGTTTTTACCGTCGTATTCATTGGCATATTGCATTGTGAAGACAGCATTGGAGAGGGGTAGTAGTGACAATTTGAGTGCTATTGTGGTTCCATTGGCACAAGCACCTGGTGGAGTGCACAAAGATGAGTTGTGA
>HanPP2C85
ATGTTAGATGGGCTCGCAAGGACGTTTTCAACTTCCAAACGAGGTGCAAATTCGAGTCAATGCGGTGGAAAAGAAGCTGCAGAAGCTATGGCAAAAGACGCAAAGAAGAATGAGATGATCTTAAGATCATCTGGTACTGTCAACGCCAAGGGGTCGAATAATTTTGCTTCCGTTTGCTCGAAAAGAGGCGAAAAAGGAGTGAATCAAGATTGTTGCATAGTGTGGGAGGAATTTGGGTGTCAAGAGGACATGATGTTTTGTGGAGTGTTTGATGGTCATGGTCCGTGGGGACATTTCGTCGCCAAGAGGGTCTGTAACATGATGCCGGCATCATTGCTATGCAATTGGCAAGAAATGCTAGTTGAAGGTTCGATTGATCAGATTGACAAAGAGATTGATAGATTCAATCTATGGCAGGATTCTTTTGTAAAGACTTGTGCTGATGTAGATCAAGATCTAGAGCAATACCGTAAAATCGATTCGGTTTACAGTGGAACCACAGCTTTAACAGCCGTCAGACAGGGTGATCATCTTGCTGTAGCAAATGTTGGAGATTCCCGAGCAATACTCGCTACAGCTACCGATGATGGCGGCTTGGTACCCGTACAACTTACAGTTGATTTTAAGCCAAATCTACCTCAGGAGGCTGAACGGATAGTCGAGTGCAATGGTCGCGTTTTCTGCTTAGAGGATGAGCCCGGTGTGCACCGCGTATGGCTGCCAAATGAGGAATCACCTGGCTTGGCTATGTCACGTGCCTTTGGCGATTACTGTATAAAAAATTTCGGCCTTATTTCTGTTCCTCAAGTCATACAACGACATATAACCACTCAAGACCGATTTATGGTTCTTGCTTCTGATGGGGTATGGGATGTTATTTCAAATGAAGAAGCAGTGGAGATTGTGTCATCAACCAAAGACAAGGCCAAATCGGCTAAACGATTGGTGGATTGTGCGATCCAAGCATGGAAACGCAAGAGAAAAGGGATCGCTACCGATGATATTTCAGCCATTTGTGTTTTTTTTCATAATGAATCTCCCTCAACTAACCAAAGTCATACTGCGAAATAA
>HanPP2C86
ATGTATAGTTTTATGTCGGGTAATAGTTACTTAGATATGGTCAAACCCTGTTGGAAAGGGAGACTAGGAGGGGTGCAAAATGGAAGAACAAATGGGTTGTTGTGGTACAAGGATTTGGGGAGTCATGTGAGCGGTGAGTTTTCGATGGCGGTTGTTCAAGCCAACAATTTGTTGGAGGATCAAAGCCAAGTTGAATCGGGCCAATTGTGTTCGTCGAAGAACGGGATTTATGGGACGTTTATTGGCGTTTACGATGGACATGGTGGACCGGAAACGTCACGGTTCGTGAATGAACATTTGTTCTCCAATCTTAAGAAATTTGCGTCTCAAGATGAAGAAATGTCGGCGAATGTGATTAGAAAATCTTTCTTGAAAACCGAGGAGGAATTTATCTCTCTCGTTAGAGATCAATGGTGTACGTGCCCGCAAATTGCCTCGGTGGGCACGTGTTGTTTGGTGGGAGTTATTTGTAACGGGTTAATATACATTGCAAACGCCGGTGATTCACGGGTGGTCTTGGGGAGATCAGAGAGAGGCGGTAGAGGAATCTTGGCCATTCAATTATCCGAAGAACACAATGTGAACCGCGAGCCTATACGAGATGAGCTTCAGTCGTTGCATCCCGAGGATCCAAAGATTGTGGTTATGAAACATAACGTTTGGCGTGTTAAAGGGCTAATTCAGGTCTCGAGATCAATAGGTGATGCGTATTTAAAAAGTCCCGAGTTCAATAGAAAGCCGCTTTTGCCAAAGTTTAGGCTTGCGCAACCGTTTTCAATGCCTATCCTTAGTCCCGAGCCTTCAATCTCCATACATGAAATAAACTCGAAAGATGAGTTTCTAATATTTGCATCCGATGGTCTATGGGAGCATCTTAGCAACGAAGAAGCCGTTAATATCGTCCATAACTACCCACGTAATGGGATTGCACGGAAACTAGTTAAGGCGGCCCTTCGCGTAGCAGCAAAAAAACGAGAAATGAGATATTCGGATTTGAAGAAAATCGAAAGAGGAGTGAGGAGACATTTCCACGACGATATTACAGTTGTGGTTGTTTTTCTCGACCCGTCTTTAATGAATATCACTTCAAGTTTCTCTATAAAAGGAGGCGTCGGGCTACCCGCCCCTAACAAGTTCTGCATGTAG
>HanPP2C87
ATGTCAGAAGGGTTCATGAATCTGCTTTCTGTGTGTTGGAAGCCATTCAAGGGCGACAGTAGCGAAAACCCGGGTGCTGTTGCTGCTGGGAATGGTGATGGCGTTGACTTTGAGAAAGATGGGTTGTTGTGGTTTAGAGATATTGGGAAATATGGTGGTGGTGAGTATTCTATGGCGGTAGTTCAGGCTAACCAGGTGCTTGAGGACCAGAGCCAGATTGAGTCGGGTTCCTTCGGGACATTTGTTGGGGTCTATGATGGTCATGGTGGGCCGGATGTGGCTCGTTACGTTTGCGATAATTTGTTCAGGAATTTTCAAGCAATATCTGCCGAGCATTACGGTGTCGTGACCCCGGAGACGATAAGAAGAGCGTTTCTTCAAACAGAGGATGGATTCACTGCTCTTGTATCTGAGTCATTTAATACACGCCCTAGCATTGCAACCGTTGGATCGTGTTGCTTAGTTGGAGTAATATATCAGCAAACTCTTTTTATTGCAAATCTTGGAGATTCTCGTGCTGTTCTTGGTAAGAAAGTTGGTAGCACGGGTGGTATGGCGGCTATTCAACTGTCGTCAGAGCATAATGCAAATCTTGAGGAGGTTAGACATGAGTTGAAAAATTTACACCCACATGATCCAGATATCGTTGCCATGAAGCATGGGGTCTGGAGGGTCAAAGGCATTATTCAGGTTTCGAAGTCCATTGGGGATGTTTATATGAAACATGCAGAATACAATACTGACTCAATTGCACAAAAGTTTCGACTTCCTGAAGCAACGGTTATGCCTATTTTGTCTGCTACTCCCACAATCCTTACTCATGAGATCCACCCGAATGATTCTTTTCTTATATTTGCCTCTGATGGTTTATGGGAACACTTGAGCAATGAAGAAGCTGTGGAGATTGTTCACAATAATCCACGCTCCGGAATAGCAAAGAGGCTAGTGAAAGCGGCTCTACAGGAAGCTGCAAAAAAGCGAGAAATGAGATATTCTGATCTGAAGAAGATCGACAAGCGCGTGCGGCGTCACTTCCACGATGATATAACTGTAATTGTATTGTTTCTAAATTATGATCAAATATGTAAAGGAGGCGGCGGGGGCGCGTCACAGAATGTCTCTCTTCGAAGCGCGCTGGAACACTAA
>HanPP2C88
ATGGCAGGCCGAGACATACTCAACAAGATGAAGGAAAAGGTTGGTCTATCATCATCTTCAGCCGAAACAGGAAAAGGAAAGAGCAAGATGTCGAAACACGTTACGCACGGGTATCATTTAGTCAAGGGGAAATCATACCATGATATGGAAGATTACGTATTTGCGCAGTTCAAGAATGTCGATGATAACGAGCTTGGCCTGTTTGCTATATTCGACGGTCACTTAAGCCATGAAGTCCCCGATTATCTGCGATCTCATTTATTCGAAAATATTTTAAAAGAGCCCGATTTTTGGACCAAAACCGAGCATGCAATTAGAAAGGCGTACCGGGTAACTGATAAAACGATTCTGGACAAAGCAGTTGATCTGGGAAGAGGAGGTTCAACTGCGGTTACCGCCATTTTAATAAACTGTAAAAAGCTTGTAGTCGCTAATGTTGGGGACTCGCGGGCTGTGATATGCAAGAAAGGTGTGGCGAAGCAGTTATCGATTGACCATGAACCGAGCAAGGAACGTAAGCTTATTGAAAACAGAGGCGGTTTTGTATCCACCTTTCCAGGTGACGTGCCACGCGTTGATGGGCGGTTAGCAGTGGCAAGAGCGTTTGGTGACAAGAGTTTGAAGGAACACCTGAGTTCTGAACCAGATGTGTTTATGGAAATGATAGATTGTGATACCGAGTTCATAATATTAGCAAGCGATGGCATTTGGAAGGTTATGTCGAATCAGGAGGCGGTAGATTGCATCAAGAATGTGAAGGATGCAAGGGCGGCTGCAAAGCATCTGAATGAGGAGGCACTTGCAAGGAAGAGTACAGATGATATTTCTTGCATTGTTGTAAGGTTCCAATGA
>HanPP2C89
ATGGCTGCTGGTAGCGGTTTTTCGGGCTCATGTGTAATGGTGGAAGATGGTTTTAGTAATGATGTTTGTTGTGGAGGTGAAGAGAAGTCACAGAATTCAGACCAGTTGAGTCAACTGGATGTTGGAAAACCGCCGAGATGTGTGTCGGTTGTTCGACATAGTATAAGTACTGCAACGCTGCTGACGGCGCCTGCAGATCCGAATTTTGTCCTCGGGATTGTTGGGATCAAGTCAGTTTCAGATGGCAAATCCGAATACATGCCCATGATTCGATCAGGAAGTTGTGCAGAGAAAGGGCCGAAGGAATACATGGAAGACGAACATATATGTATAGACAACCTTCTAGAACATTTAGACAGAATAGAAGGTTTACCTTCTCTTGGAGCTTTCTACGGGGTTTTTGATGGGCATGGTGGAACCGATGCTGCATCTTACGTTAGAAAAAACATATTGAAGTTCATAATCGAGGACCCTCAGTTCCCGGGGTGCTTGAAGAAGGCTATAAGAAACGCATACATAAAAGCCGATCAAGCTTTTGCAGAAAACAGCACGGTCGATATCTCTTCCGGAACCACCGCATTGACCACCCTCATATTCGGACGGATGTTGGTAGTTGCAAACGCTGGTGATTGCCGGGCTGTTTTAGGAAAACGGGGCCGAGCGTTAGAACTATCAAACGACCACAAACCAAACAGTATACCCGAGCGACATAGAATCGAACAACTCGGTGGCGTGATCTACGACGGTTACTTAAACGGTCAACTATCAGTGTCCCGAGCTCTTGGAGATTGGCACATGAAATGCTCGAAAGGATCCGTTTGCCCATTAAGTGCCGAACCCGAGTTGCAAGAAATCCTGTTGATGGAAGATGACGAGTTTCTTATTATGGGATGTGACGGACTGTGGGATGTCATGAGCAGTCAATGTGCGGTAACAATAGCCCGAAAAGAGTTGATGATTCATAACGATCCCGAGAGGTGCTCGAGGGAGCTCGTTCGTGAGGCGCTTAAACGGAGTACGCGTGATAATTTAACGGTGATTGTGGTCTGTTTTTCACCGGATCCACCGCCATGGATTGAGATACAATCGCAAATGGGACACAGGCGGAGTGTTTCTTCAGAAGGGTTAAACTTTCTTAAGGGTATTTTGGATGGTAACTCGTGA
>HanPP2C90
ATGTTTTCTTGGGTGGGGAAGTTAGCATCAGCAGCATTATGGCTACCGTTAAGTCTCTATGCCCGTATGAACAAGGATGACAGCTTAGATGACGACAACGATCCGCTCATATGGTGTAAGGATTTGCAAAAACACGCGTTTGGAGAATTCTCATTTGCAGTTGTGCAGGCTAATGAAGTTCTGGAAGATCACAGCCAAGTGGAAGTAGGTCATAATGCCACATTTATTGGTGTTTATGATGGCCATGGTGGTCCCGAAGCCTCACGCTATATTTGTGATCATCTGTTTTCACATCTCGTTCGTATTGTTCGAGAAAAAAGATTAATATCCTTAGAAATCCTTAAAACCGCTGTTTCCGCTACCGAAGATGGATTCATATCGTTGGTGCGCAGGAGCTGTGGGATAAAGCCATTGATGGCGGCTGTGGGTTCTTGTTGTCTAGCCGGGTTAATATCTGAAGGCACATTATATGTTGCTAATATGGGCGATTCTAGAGCTGTTATTGGGAAGTTAAATAGGCCTAAATCGAACAAAATTGTAGCCGAACAAATAACTGAAGACCATAATGCGTGTATGGATGAAATTAGACAAGAGCTTAAGCAAGATCATCCCGATGATCCACATATTGTTGTTATGAAACAAGGCGTGTGGCGTATCAAAGGCATTATTCAGGTTTCAAGGACCATAGGAGACGCGTACTTGAAGAAACCAGAATTTGCTCTTGATGCATCTTACCCACGGTTCCACCTTCGTGAACCCATTCGAAGACCCGTTTTAGGAAACGGTCCGTCTATGTACACTAGAGAGTTGAAACCTGATGACAAGTTCATTGTTTTTGCATCGGATGGATTATGGGAGCACATGACAAATCAGCAAGTAGTTGATATCGTTCACAACAATCCTAGATCAGGTATTGCGAGAAGGCTTGTGAAATCTGCAATAAATGAAGCTGCACGGAAAGGCAAAAGGAGGTACGACGAGGTGAAAAAGATGGAGAAAGGGTCTAGGCGTGCTGTGCATGATGATATCACAGTGGCTGTCGTTTTTATCGACCAACATATGAATACTGACATCGATGATGTGTCGATGCGTGGGTTCACTAACTCGACCACTAAATCTATTTTTAGCACCTTGCAAGAAATAGGAAAGGGTGCATCAATCGGTTGA
>HanPP2C91
ATGGTATGCAGCAGTTATCTAAAGACGGTGATTCTGCAAGCTGGGAAGTATATTCAGAAAGTCACGAGAGGGTTGGGGCAGTTTGCGAGTTTAAGAAGAAGTCCGAAGACGATTTCTGCAGTAAGGTTTTCCTCTGATCGAATATTTCCATCCTTTCGGAAAATGATGGTGGATACTGGTGCAGCGACAAACCGTGGTATGGCTACGAACAATTCACCAGAGAAGCTTGATGATGGCGGCTATGCAAGTGGAGGTTGGAAGAGTGAAGACGGAAAATTGAGCTGTGGGTATTCAAGTTTCAGAGGTAAAAGAGCTAGCATGGAGGATTTCTATGACGTCAAGACATGCAAGATAAATGGGCAGACAGTCTGCCTATTTGGGATATTTGATGGTCATGGTGGTTCACGTGCAGCCGAGTATCTGAAGGAAAATCTTTTTAAGAACCTCATGAATCATCCTGAATTTTTGACAAACACCAGATTGGCCATAAGCGAGACTTATCAACAAACGGACTCAGATTTTTTGGAGTCTGGAAAGGATACATTCCGTGATGATGGTTCTACCGCTTCAACAGCAGTTTTGGTCGGTAATCATTTGTATGTTGCTAATGTTGGAGATTCTAGGACCGTCATATCAAAGGCAGGCAAAGCTATCCCTCTCTCTGAGGATCACAAACCAAATAGAAGTGATGAGAGGAAAAGAATTGAAAATGCTGGTGGAGTTGTGATGTGGGCAGGTACTTGGAGGGTTGGAGGTGTTTTAGCAATGTCACGTGCTTTTGGGAACCGTATGCTGAAGCAATTTGTTGTGGCGGAGCCTGAAATCCAGGAACTAGAACTTGACGAAGAGTTTGAATTGCTTGTTCTCGCAAGTGACGGTCTGTGGGATGTTGTACCTAACGAGGATGCTGTCTCACTAGCACTGTTGGAAGAAGAACCCGAGTCGGCTGCTAGAAAGTTGACCGAGACGGCTTTTAGCCGCGGAAGTGCTGATAATATCACCTGCATTGTAGTCAGGCTTTACCATGAGTTAGAAACTAAACCACAACCCGAAACCCAAACCCAGTCTGACACTGAAATGGAACCGCAAGCCCAGATCGATCCCAAAACCGAACCCAAAACAGAAACTGAGGCAGAAACCAAAACGGAAGCCCAAACTGAGACTGAACCAGAAGCTACAAGCAAAGCCCAAACCGAGACTGAACCAGAAGCTAGAACCGGACCCGAAGGCCAAACTGAAACAGTAACCAAGAGTGGTCCAACAGATGGGTGA
>HanPP2C92
ATGTTCAAAAAACTGATAAATTGTTGTTCGGTTTGTTGGTTCGGGCATGATCATAAAGAAACTGTTGTCGGTGTCAACGGTGATTTTGGGAAAGATGGGTTGTTGTGGTTTCATGATGTTGGAAAGCATGTGTACGGGGAGTACTCGATGGCTGTAGTTCAAGCGAACCAGGTGCTTGAAGATCAGAGCCAGATTGAATCGGGTCCGTTTGGGACGTTTGTTGGAGTTTATGATGGTCATGGTGGACCCGATGTTGCAAGATATGTATGTGATCATTTGTTCCGACATTTTCAAGCAAATATAACTGAAAATCACGGTATTGTGACTCCCGAAACGATCAAAAGGGCGTTTCTCGAAACAGAAAACGGGTTCACGTCTCTTGTAGCTAAAATGTGGAATGTTCGACCCAGCATTGCAACCGTCGGATCGTGTTGTTTGGTCGGGGTAGTCTATCATCAAACACTTTTTGTGGCAAATCTCGGAGATTCTCGTGTTGTGCTCGGTAGGAAAATCGGTGGCAGTGTGACCGCCATTCAGTTGTCGAAGGAACATAATGCTAATCTTGATAATATTAGACGCGAGCTTAGAGATTTGCATCCACATGATCCGCAAATTGTGGTAATGAAACACGGAGTTTGGAGAGTCAAAGGCATTATTCAGGTTTCGAAATCAATTGGGGATGCTTATATGAAACATGCGCGGTACAACAAGGAACCGATTGCGGCAAAGTTCCGGCTCCCGGAACCGATGGTGATGCCGATTTTGTCTGCTGTACCATCTGTCATCTCTCATCCAATTCAACCGGGTGACTCTTTTCTTATATTTGCTTCTGATGGTTTATGGGAACACTTGAGTAATGAAGAGGCTGTTGATATTGTTCATCGTAATCCACGTGCGGGAATTGCCAAGAGACTGGTGAAGGCTGCTTTACAGGAAGCAGCTAAAAAGCGAGAAATGCGGTATTCGGATCTGCGTAAGATTGATAAACATGTTCGGCGACATTTCCATGATGATATAAGCGTAATTGTTTTATTCTTAAACCACGATCTTATATCCAAAGGGTCGACCAACGGCCATAACGTCTCTCTCCGAAGCGCATTAGAACACTAG
>HanPP2C93
ATGGCGATGCAGCCGATCATGGCGGTGGTTCATGGCATTGCCACCACACACGCCGCTCTACTACCCTACCTCCTCCTCCTCCTCTCCACGCTCCTCCTCATCCTCCTCCTCATCATTTTCATCGCCTGTAAACCATGGCGATTTTTCTCTCGTAATCTCCGTTCGCAGACCATCAAGGCCACCGCATCCTCCGATGTTGACGAAGACGTACAACAGCCTCTCGTTTCTCAAGATTTAGAGAGCAACATCACTGAGCATTCTAGCAATTCCGCTTCTGAAGATTCATGTCATCAAACTGATGGGCTGCATCTCAGTTCACCGCGAACCCATGGCCCCACTCATAAACACAGGCTTCCACCCACTCCTTCGCAATTGTCACATGGTGACACCCTTATGTTTGATATGTCTGACCATTCTGAGGGTGTTGTGATTGGTCAAACTTTAAAGCGTCCTTCCGGAGAACTAAAATACGATGCAAAGGATGATACGAGTTACAGATCGAATAATAATGGTAGTTCCAGTCAGTCAGTATCTAGGTCTTCTGCATATCAAAGAAGCATCCTTAATTTGGAGGTTATATCTGGTCCGTCGTGCGGTGCACATTACTTTGTACAATCAACAGACAGGTCTAAGCTCCCGTTGACTCTCGGAAGAGTTTCACCAAGTGATGTATTAGTTGTAGATTCTGAAGTATCGGGAAAGCATAGCATGATTAACTGGAACCTGAATAAGTTGAAATGGGAGCTGGTTGACATGGGTAGCTTGAACGGAACTCTCTTGAATTCACGCGCAGTTCACCATCCTCAAACCGGTAGTAGAAACTGGGGTGATCCGGTGGAGCTGAGTAGCGGAGACGTAATCACTCTTGGCACAACTTCAAAGATATCCGTTCAAATTAATAAGCTTCCATTTGGAATTGGAGTAGTGTCAGATCCAATGTGTGCGCGTAGAGGTGGTAAGAAACTACCAATGGAAGATGTATGCTATTGCCATTGGCCTTTGTCGGGGGCTGATCAGTTTGGACTGTTTGGCATATGTGACGGGCATGGCGGAGTGGCTGCTGCCTCATCTGCCAGCAAATTAATGCCTGAGATGGTTACTAGAATCTTATCAGATACGCTTAGAAGAGAGAAGGTTTTTTCACGGTGTGATGCTTCAGATGTTCTTCGAGAAGCGTTCTCTCAAACAGAAGCGCATTTGGACCACTTATATGAGGGTTGTACTGCAACAGTGCTTCTAATATGGGCTGATGGTCATGACAATTACTTTGCTCAATGTGCAAATGTTGGAGATTCAAGCTGTATTGCAAATATCGAAGGGCAACTCGTTAAGATGTCGGAAGACCATCGCATATCCAGTCACACTGAAAGACTGCGGATGGCAGCAGCTGGAGAACCACTCAAGGACGGGGAAACACGACTATGCGGGTTAAACCTTGGACGAATGCTGGGAGACAAGTTTCTTAAGCAGCAAGATGCGCGATTTAGTTCTGAACCTTACATAAGTCAGGTCGTGTACATGAATTCAGAAAGCCGTGATTTTGCTATAATGGCCAGTGACGGGTTTTGGGACGTGGTTAACACGAAGAAGGCCATGCAAATTGTCCATCAGGAAAGAGAGAGAAATGCTGCGAGTTCTGAACATAGTTCAACAGAAAGGATTGCCGAGGCGTTGTTGGGTGAGGCTAGATCACAGCGTACGAAAGACAACACATCTATAATTTTCTTAGATTTTGACGTATACGATTCTTGTAAACGTGACGATGTATAG
>HanPP2C94
ATGAAGCGGGTTTACGGTAGTTTGAAGAGTATGATGGTTGGTGAAAATGGTGATGATTCGACCGCGAAATGCCGCGAGCGGCGCCGGCGGAGGATGGCCATGAGGCGTATAGCTGCAGTCTCCTCCGGCGCGTCCGGCTCCGTTATGGGAGAAGAAAAGCCCAACGGTGTGGCGAAGACGCGAGGCGATGGTCCCGTGTCCGCCAATACTGCGGCGGCGATCATGAGCTTGATTATGCCGCCGCCTCCGGTTTATGGAGTGTTGTCGGTGATTGGCCGACAACGTGAAATGGAAGACCATGTTTCGGTTAGACTGAATTTATGCGGGCCGGAAATTAATGGGTTCCGGCCCGTGCATTTTTTCGGTGTGTTTGATGGTCACGGCGGGCGTCATGTATCAGCATTGTGTAAAGAGCAAATGCACGTTTTCATGGAAGAGGAGTTGATGCGGGTGACGGTGGACGGAGGGGAGTCAAGCGGTGGTGGCGGAGATGTAGAGCGGTGGAGGTTGGCGATTAATCGGAGTTTTCAGCGGATGGATGAGATGGCGCTGCGGTTGTGTCTGTGTGGTGCGGTTGGCAGTAGTTCCAATATATGTAGATGCAGCCCGAAGTTGTCTTTCATGGGATCGACGGCAGTGGTGTCCGTCGTAACGAATGAATACATATTTGTTGCAAATTGCGGGGATTCGCGTGCTGTACTCTGCCGCAACGGCAGGGCCATACCGCTTTCGGTCGATCATAAGCCCAATAGGGAAGACGAACGGGCAAGAATCGAAGGTTGTGGCGGGCGAATCATTTTTTCTAATGGAGCGCGCGTTGAAGGAATCCTTGCCATGTCTCGAGCCATAGGGGACAGGCTTCTAAAACAGTGGGTGACGTCTGAACCAGAAATCTCGATCACAAAACGGGAAGTAGGAGATGAGTGTTTGATACTTGGTAGCGACGGATTATGGGATGTTTTGTCGAGTGAATTAGCATGCAACATTGTGCACGAATGTCTCCAAGAAAACAGGAGTTCAAACGTCGAGCCTCGGACTGAAACACATGAAGGGGGCAATGGAGAAGGACCGTGTCCTTCTAGAAGCGAGTCGGCTGCAACTTTACTAGTACGTCTTGCTTTGGGGCGAAGGAGTACCGATAATATCAGTGTTATTGTTATTGATTTGAGGTGA
>HanPP2C95
ATGCAAGGATGGCGCGTAACAATGGAAGATGCTCATGCGGCGCTTCCTGATCTGGACCACACTACGTCTTTCTTTGGTGTATACGACGGTCATGGAGGTAAAGTTGTTGCTAAGTTTTGTGCAAAGTATCTTCATCAACAAGTGCTCAAGCAGGAAGCATATTCTACGGGTGATATCGAAACCTCTGTACGAAAGGCATTTATCAGAATGGATGAGATGATGCGTGGACAAAGAGGGTGGAGGGAATTATCAATTTTAGGAGATAAAATAAACAGATTCACGGGTGCGATCGAGGGCCTTATATGGACTCCTAGAGGTGGAGAAGCAAGCAGCAAGATTGATGACTGGGCTTTTGAGGAGGGACCTCATTCTGATTTCACAGGACCAACATCTGGATGTACAGCATGTGTTGCAATCATGAGGAACAATCAACTCGTTGTTGCAAATGCCGGTGATTCTCGTTGTGTTATTTCCAGAAAAGGCGAGGCATACAATCTTTCTAGAGATCACAAGCCCGCGCTTGAGGTTGAGAGGGAGAGGATACTAAAAGCAGGTGGATTCATTCATGCAGGCCGAGTTAACGGCAGCCTCAATCTTACAAGGGCTATAGGTGATATGGAATTTAAGCAGAACAAGTTTTTATCTGCTGAAAAGCAGATAGTAACTGCTAATCCTGAAGTCAACGTTGTTGAGCTATGTGAAGATGATGAGTTTCTTGTGTTGGCATGCGATGGTATCTGGGATTGCATGACGAGCCAACAATTAGTGGATTTCATTCATGAACAGTTGAAATCAGAAAGTAAACTTTCAAGAATCTGTGAGAGAGTGTTTGATAAATGTTTGGCACCGTCAACATCTACAGGCGAGGGATGTGACAACATGACTATGATCTTGGTGCAGTTCAAGAAGCCAATTCAGTCACCTGTTTCTGCAGAAGAAGTAGATGATAAACTAAAAACTGCTGGTTGA
>HanPP2C96
ATGGAGTTTGATTACTTTATAGGAGATGGTAATAGTTATAGTAATAGTAATACTATGAGGCCTAAAAACCGAGTTCTTGATAGCTTACAACGAGCGCTTAATCAAGCGGAAAATGATTTCTTATACATGGTTGAGCAAGAAATGGAGGATAGGCCCGATATAGTGTCGGTGGGCTCGTGTGTTCTTGTTGGGCTTATTCATGGGAAGGATTTGTACATAATGAATTTAGGTGATAGTAGGGCGGTTTTAGCAATGGATGATGACGAAAATACGATCGATGAATCTAAGGGGTTGAAAGCCGTACAGTTAACAGATAGCCATACTGCTGATGATGAAGCGGAAAGAAACCGAGTTCTCGGTGAACATCCCGATGATCCGAAGACAATCGTGCATGGAAAAGTCAAAGGCAAGTTGAAGGTCACTCGCGCTTTTGGAGTTGGTTATTTGAAAAAGAAAGTGTTGAACGATGCTTTAATGGGTATTCTACGGGTTCCCAATCTTATAAGTCCTCCATACGTCTCTGTACAACCATCACTGTATATGCATGAAGTTTCAAGCTCTGATCACTTTGTAATACTCGCGAGTGATGGTTTGTTTGATTTCTTCTCAAATGATGAGGCCGTGAAGCTTGTTCATTCCTACATATCCGCAAAACCGTACGGGGATCCGGCAAAATATCTACTGGAGCAACTTGTACTCAAAGCTGCTTGTTCTGCAGGTTTCAGTGCTGAAGAGTTGATGAGTGTCCCTGCTGGCCGGAGAAGAAAATACCATGATGATGTAACGGTTATTGTTATAATCCTTGGTACAAACAAACGCACTTCGAAGGCTACAACTTGCATATAG
>HanPP2C97
ATGAGAGTGGCTGTAAGCTGCTCTGTGTATATCAAGAGTAATACTGTTGTGGAGTCTACTACAAGGAGTTTCTGTCCAACAAGCATCAGGTCAGGAGGGAGGTCATGCGGACATTGGACCGCGCAGATCAAACGAACACCACATATCATGATTGATGACCTCTCAAAGCATCTGGGCGATGCTTACAAGTGGGGTCTCGCAAGTTCCTTCTATGCTTTATTTGATGGTCATAATGGGTCGGAGGCTGCATCTTATGTTAAAGAACATGCCATGAGGTTATTCTTTGAGGATTCGGATCTACCACAAGCAGCACCAACTGGTGCTTCAGATGCAGATGATTTGTTTTTAAAACAAGTGGAAGGGTCTCATAACAAAGCGTTTTTACAGGCTGACTTATCCTTAGCTGATGAATGCAGTGTGAGCGATTATTGTGGAACGATAGCTTTAACTGTTTTGATAATGGGAATACATATAATAATAGCCAATGCTGGCGACTCTCGTGCGGTCCTATGTAGGAACGGGTCTGCAACACAGATTACTGACGACCACAGGGGGTCGACTTGCTTACAAGAAAAGGAAAGATGTGAGTGTTTAACAGCCATTCCTGGACTTTCTGACCTGATAGATTTTCTATGCAGGTCATACTCGCCTTCTCTTCAACAACCTGTAGTTGCTGGATCTACATGTGACGCCATGTCAGGGAACAACACTGTCGCCGGCTATTCAGAAAAATGGACCACCCTAGAAGCCATCTTGAACGACGGAAGAAGAAATAGGCAACACACGAGTGCTGAATTCACCTGTCATGTTCAACTTAAGCGCATACGCAATAACCAGGAGTGGTTTAGGCTGACATGTGGCGGTGGAGGCTGCATGAAAGGTGTGGTACGTGAAGACAACAATATGTGGTGTGATGGGTGCGAAAACCCCGTACTCTTCCCAAGAGTAAGAACTCGAGGTGTTTGA
>HanPP2C98
ATGAAAAAGATGGTGCATTTCTCGTCTTTGTTGAGCGGATTTTCACCGAAAAACGGGAAGAAACGGAGGATTAATCTTGGAAGAGAAGCTACTATTGCTTTGGCCAAAGAAGCAAGGAAAAACGGGTTGTTATTGACGTCTCCTGGTAACGTTAGTGCCAAATGGTCTGATAATTATGTTTCCGCCTATTCTAAGGGCGGAAATAAAGGAATTAATCAAGATTGTTTCATTGTATGGGAGGGGTTTGGAGGGAAGGAAGATGTGATGTTTTGTGGTGTTTTTGACGGGCATGGGCCGTGGGGGCATCTCGTGGGAAAACGAGTGAAGAAAGTAATGCCGGCTTATTTGCTTCATTATTGGCAGGAAGCTATGGCGCAATGTTCGATCTTGATGAATGGGGAGTTGTTTAAGAATGCAAACTTTGACCAGTTTGGTATGTGGAAGAAATCTTTCTTGAAGGCTTGTTCTACAGTTGATTATGATCTTGAGCTTCATCCTGTAATTGATTCCCTTTACAGCGGTACAGCTGCGTTGACTATCATTCGCGAGGGGGATCTTATTGTGTTAGCAAATGTTGGTGACTCTCGAGCCGTTCTAGGGACAACTTCAGACGATGGAAGCCTTGTAGCTGTGCAGCTTAGTGTAGACTTCAAACCGAATTTACCTCAGGAAGCCGAGAGGATACATCAGTCAGGAGGGCGTGTGTGTCAAGCAGAAGATGAGCCAGGAGTGTCCAGGATTCGTGCTTCGATTGATGAGGAACCGGAAGGACCAGGGCTGGCTCTTTCAAGAGCCTTTGGTGACTTCTTTGTTAAAGATTTTGGTCTTATTTCTGAGCCAGATGTAATACAAAGAACCATAACTGCACGCGATCGTTTTGTTATCTTGGCGACCGATGGGGTATGGGATGTTGTCTCAAATGAAAAGGCAGTTGAGATTGTTTCAGCCGGAAAGGAGGAATCGGCGAAAAAGTTGGTAGAGTATGCAGCCGCTCAGTGGAAGCGTAAGCGGCCAGGATACGCGGCTGATGACATATCGGTTGTCTGCCTATTTCTCCACAATCCATGA
>HanPP2C99
ATGTTGGAACAATTGATGAGTATTTTAACAGCCTGCTGGTTTCCGGTGTCGGACCGGTATGATATCGGTCCGGAGAGTGTCGTCGGCCGGCAGGAAGGGCTTTTATGGTGTAAGGATTATGGGAAACATATCAATGGGGAGTACTCTATGGCTGTGGTTCAAGCCAATATGTTGCTTGAAGATCAGAGCCAGATTGAGTCCGGCTCGTTGAGCTTTAGTGATTCGGGTCCATACGGGACGTTTGTTGGAGTGTATGATGGTCATGGTGGACCGGAAACGTCGCGTTATGTTAATGATCATCTGTTTCAGAATCTCAAAAGGTTTGCTACAGAACAAAAATCAATGTCTATGGATGTGATCCGTAAAGCGTATCACGCAACAGAAGACGGGTTTTTATCGATTGTTGCTAAGCATTGGACGGTGAAACCGCAGTTAGCTGCTGTTGGAACTTGTTGTCTGGTTGGTGTTATTTGTGACGGGGTGCTTTACATTGCTAATGCTGGTGATTCTCGTGCTGTTTTGGGAAGAACCGTGAAGGCGACGGGGGAGGTTATCGGTATTCAATTATCGGTGGAGCATAACGCGAGTATCGAGTCGGTTAGACAAGAGCTTCATAGTTTGCATCCCGATGACCCGCAAATTGTGGTGTTGAAACATAACGTGTGGCGTGTAAAGGGGCTCATACAGATTTCAAGATCTATAGGTGATGTATACCTAAAAAAGGCGGAATTCAACAGGGAACCGTTGTACGCAAAGTTTCGTCTTCGTGACCCGATTCGGAGACCGATACTTACCGCTGACCCGTCAATATCCATGCATGAAATCCAACCGACCGATCAATTTATCATATTTGCATCCGATGGTCTCTGGGAGCATTTTAGCAATCAGGAGGCCGTCGATATAGTGCAGAATCACCCACGTAAAGGAATTGCTAGAAGACTAGTGAAAACCGCCTTACAAGAGGCGGCAAAGAAGAGGGAGATGAGGTACACAGATTTGAAGAAAATCGACAGGGGAGTAAGGCGTCATTTCCACGACGACATTACAGTTGTAGTTATATTTCTAGATTCGAATCTAGTGAGTAAAGCAAGCTCATTAAAAGGTCCTACTTTGTCTCTTAGAGGTGGCGGCGTCAACCTCTCAGGGAAGGCGGCACCACCATCAATCGCCTAG
>HanPP2C100
ATGGGAGGCGGTTTCTCGCACCTCCTCCCCTGCTTCAATCCGGCTGAGCACCGCCGTAACCACTCACCGGACCTCATTTTCACGGCCGCCGAACCTCTTGACGAAACCCTAGGTCACTCCTTCTGTTACGTCCGTTCCTCCGCTCGCTTTATCTCACCTACACACTCAGATCGCTTCAATTCGCCCTCTCAATCGCTCCGATTCTCGCCGGAATCCTCATCTAGGTCACGCCAGGTTAACGGCGTTACGGAGACAGGTTTCAGATCCATTTCCGGTGCTTCTGTAAGTGCGAATAGTTTAACTCCTGTAACTGTTGTTAAATTAGATAATATTGTTGATGATGATGTTAATCGTGTTGGTGTTGGCGGTGGTGTGAGGTCTAGTGGTAGTCATATTGTTAGTGGATTTGAGAGTACGTCTTCGTTTAGTGCTCTACCGCTGCAGCCGCTGCCGCGAGGCGATTCGGCTAGGGCAGCGGTAGGGCAGATGGAGAGGGCGTTTTTTATGTCTGGACCGATTGAGCGAGGGGCTTTGTCTGGTCCGTTGGATTCGAGTATGAATATCGGTTCCGATTCGGTTAATAGTAACGGTGTGCCGTTCTCTGCGCCGTTGAATGGTGGTGGTTATGTTAAAAAGAGGAGGAAGAGGTCGGTTAATGGGATTCGGAAGGCGTTTAATCGGAATTTTCCTCGGCCGTGGGTGGTTCCTGTTAGGAATTTTGTCGGACGGAAGGAGAGTTCGGTTAAGGGAGGGGTGGAGCGATCAGATGTGAAGAATGATAGGGATGTGCAGTGGGCTTTAGGGAAAGCTGGTGAGGATCGGGTGCACGTGGTGGTTTCGGAAGAGCATGGTTGGTTGTTTGTCGGGATTTACGATGGGTTTAACGGTCCGGATGCTCCCGAGTTTCTGATGGGGAATTTGTATAAGGCTATGTATAAAGAACTCGAAGGTTTGTTTTGGGATTTAGATGATGCAGCTCAAGCTCCCGCTCCAGCTCCTGCTCCTGCTCCAGCTGAATCCTGTTCGGCACAATTACAAGAAGAAGCAACGGATGTAAAGAATGATTCGTTTCGTTCAGGAGGAGAAGAGATAGTGACTAGACGGAAACGCTTATGGGAATATCTTGCAGAGGAAGGACCTAGAGATGGACTTGATCTTTCCGGTTCCGAACGGTTTGCGTTTTCAGTGGATGATGCACTCAGTATAAGCAAAACGAGTTCAGGCGCTAACCACCGGTCATTTCTTCTGTCAAAATTAAGAAACGGGCTTACTAAGCATAAGGAGGGTAGTAAATTATTCGGTTGGAAACTCGGGTTGGATTCCAAAGAGCAAAAAGAAGCGGAAACCAGAGTAGAGGAGACAGATAATGTTGTTAAAAACGGCAGGAAGAAAAAAACCGGTCCGGTAGACCATGAACAGGTTTTGCGAGCAATGTCAAGGGCTTTAGAAGTAACGGAGTTTGAGTATCTGGATATGACTGATAAGGTTATGGATCAATATCCTGAGCTTGCGCTTATGGGTTCGTGTTTACTGGCTGTTTTGATGAGGGACGAGGATGTGTATGTGATGAATTTAGGAGATAGTCGGGCTATCGTTGCGCAAGATGATGAAACCAAAGAAGCTGTTCTATCTCAAACAACGGATAGTGGGACGGTCATTGAGGATGTAGTTAAAGAATCCATTGATGCAGACGGAAAGGAAAATTGTACGGAAAACGAGGGGCACGCTCACGATAAGAGGTTGACCGCGTTGCAACTGTCGACTGATCATAGCACAAGCATTGAAGAAGAAGTTACTAGAATCAAGAACGAGCATCCGGATGACGATCATTGTATCGTCAATGATAGAGTCAAAGGTCGTCTTAAGGTTACTCGTGCTTTTGGGGTTGGTTCTCTTAAACAGGCAAAATGGAATGACTCATTACTTGAGATGTTTCGCAACGAGTATATTGGAAATGCACCCTACATATCGTGTGTACCTTCTCTTAGACACCATCAACTATGTAAAAAAGACCAGTTTTTGGTACTTTCGTCAGACGGTTTGTATCAGTATTTTAGCAATCAGGAAGTCGTTTCACATGTCGATAGCTTCATGGAGAAGTTTCCGGATGGTGATCCAGCTCAGCACCTGATAGAAGAGCTTCTGTTACGCGCAGCCAAGAAAGCTGGGATGGATTTGCACGAATTGCTCGACATCCCACAAGGCGACCGCCGGAAATACCATGACGATGTTACAGTCATGGTCGTTTCTTTAGAAGGACGAATTTGGAAATCATCAGGAAAATATCTCTAA
>HanPP2C101
ATGCTAGAGTCCTGTTACAGGCCGCTGGAGCGCTGTTTCGGCAGCGGCGGTGACGACGGACTTCTATGGAACATCGACTTGAAGCCACACGCTTCCGGCGAGTACTCCATTGCCGTTGTTCAAGCAAATTCAACGCTCGAAGATCAAGCTCAAGTGCTGACGTCACCTTCTGCGACTTATGTCGGTGTTTACGACGGTCACGGTGGTCCTGAAGCCTCCAGATTCATCACTAATCATATGTTTGGTTACTTACAGAGATTTTCTGCTGAACACGGAGGATTATCCAAAGAGGTGATCGAAAAGGCATTCGATGCAACCGAAACAGCTTTTGTGAATTTAGTGAGAGAATCCTGGCTGGATAGACCCCAGATTGTATCCGTAGGTTCATGCTGTCTTGTTGGTTTGATCTCAAACGGTACCCTTTATGTGGCAAATGTCGGTGACTCACGGGCGGTGCTGGGTCGGCAAGTAGCGGGGAGCAGGATCTCAAATTCTTCAACCGTTGTCGCAGAACGGTTAACGACTGACCATAATGTTGGGGAAGAGGAGGTTAGAAAGGAGGTTAAAGCTCTTCATCCCGATGATCCACATATTGTTGTGTATACTCGTGGGGTCTGGAGATTAAAAGGCATTATTCAGGTGTCGAGATCGATTGGTGATGTGTACTTGAAGAAACCGGAGTTTAACAGGAATCCTCTATTCCAGCAGTACGCAGCTCCTATACCTTTAAAAAGAGCTGTGATGTCAGCAGAACCATCGATATTGATTCACAAGTTGAGGCCGCAAGACCTGTTCATAGTTTTTGCTTCAGATGGTCTGTGGGAACAACTCAGTGACGATGCCGTTGTTGAAATTGTTCATAAAAATCCAAGAAATGGAATAGCAAAGAGATTAATAAGAGCTGCAATAGAGGTGGCAGCAAAGAAAAGAGAAATGAGATACGATGATATAATGAGAATTGAAAAGGGGGTGAGGCGCCATTTTCACGATGATATTACTGTGGTGGTTGTTTACCTCGACAACAATCAAGGATGGCCTAACGGGGGCGGTAGAATCCAAGAGGATATCACTACCACCCCGATCGATATCTTCACTTTCAATTCAGATAATGCTGACTTTTCTCCTTGA
>HanPP2C102
ATGCCCGGTGGTGCGGTTGTAGTAACAAACTCTCAGGTGTTCTTATCGTCACAGATGTTTCGTCAACCGATGATCTCTCCATCGTCACCGCTCTCTCTCCGTCATACATCTCCGGTACCGTCATCTCCGTCGTCAACTCTTCATACAAATGGATCAGCTCTTCATACAAATGGATATAATGAAGGATCGGTTGTTAGTTGTGATAATTCGAATAATTCGTCACCAACGGTTCTTTCAAAGCGGAAGAGGCCTGCGAGGATTCAGATTCCGTTTGCGCCGTTGAGGTTTGTGGATGAGGTGGTTAAGCCGGTTGATGATGTGGCGGAGATTCATGATGAAGGTGAGGAGTATTCTGTGTATTGTAAAAGAGGAAAACGAGGCGCTATGGAGGATCGCTACTCGGTTGTTGTTGATCTTCAAGGCGATTGTAAACAGGCTTTCTTTGGAGTTTTTGATGGCCATGGAGGAACAAAGGCGGCGGATTTTTCAGCAAAGAATTTGAACAGAAACATAATGTCGAAAGTGGCAAAAAAATGTGAAGATGAGATTGCAGAAGCAGTTAGGGAGGGATATATCGCTACGGATTCGGAGTTTCTAGAAGAAGATGTCAATGGTGGTACTTGTTGTGTGACTGCGTTGATTCGTAAGGGCAACCTTATAGTCTCTAATGCTGGTGACTGTCGTGCGGTTATGAGCCGAGGTGGTGTGGCTGAAGCTCTCACTGTTGATCACAAACCTTCAAGGGAAGACGAAAAAGATAGAATCGAAAAAATGGGTGGATATGTTGATTGTCGCAATGGTGTTTGGAGAATACAAGGTTCACTAGCGGTATCAAGAGCGATAGGAGACAATCATCTCAAGAAATGGGTGATTTCAGAACCGGAAACAAGAGTAATCAACATTAGACCTGAATGCGAGTTTTTAATCCTTGCTTCCGATGGAATTTGGGATACGGTAACCAACCAAGAAGCAATCGACATTGTTCGCCCCTTTTGCATAGGAACCATGAAACCTGACCTAACTTCCGCGTGTAAGAAGCTCGTTGGCTTATCAGCAACAAGAGGCTCTTATGACGACATGAGTGTGATGATCATCCGGTTGCCTCATTTCATGTCATGA
>HanPP2C103
ATGTTATCAAAGTTGATAAACTTTTTAAAGGCCTGTTGGCGACCATCGGTCTGTTATACGGGTTCGGATGCAACCGGCCGACAAGAGGGGCTGCTTTGGTATAAAGACATCGGTCAACACTTGACCGGCGAGTTCTCAATGGCGGTGGTTCAGGCCAATATGTTGCTAGAGGATCAAAGCCAGATCGAATCGGGCTCGTTGAGCTTCCAAGATTCCGGCCCGTACGGAACGTTTATTGGAGTTTATGATGGTCATGGTGGGCCCGAAACTTCCCGTTATGTCAACGATAACCTTTTTCAGAATCTCAAAAGGTTGACGTCAGAACAACAGTCGATGTCGGTGGATGTTATACAAAGAGCGTTTAGAGCGACAGAAGAAGGGTTTTTATCGATTGTTGCTAGACAATGGACGGTGAAACCACAGTTGGCTGCGGTTGGATCTTGCTGTCTGGTTGGTGTGATTTCTAACGGAATACTTTACATTGCGAATGCTGGCGATTCACGTGCGGTTTTGGGGCGGACCGTCAAGGCTACGGGGGAGGTTATTGCAATCCAACTGTCGACCGAACACAATGCAAGCATAGAGTCCGTGAGACAAGAACTTCATAAGTTGCATCCCGATGATCCTCATATCGTAGTTTTGAAACATAATGTGTGGCGTGTGAAGGGCCTCATTCAGATATCTAGATCTATAGGTGATGTATATCTAAAAAAAGCAGAGTTCAATAGGGAACCATTATATGCTAAATTTCGGCTTCGTGACCCTATAAGAAGGCCGATATTGAGCGCGGACCCATCAGTCTCGATGCATGAAATCCTGCCAGAAGATCGGTTTGTTATATTTGCGTCTGACGGTCTTTGGGAGCACCTTAGCAATCAGGAAGCTGTTGATATAGTGCAAAATCACCCTAATAATGGAAGTGCTAGAAGGCTAGTGAAAGCAGCATTACAAGAAGCCGCAAAGAAACGAGAAATGAGGTATTCGGATTTAAAGAAAATCGAAAGGGGAGTAAGGCGTCATTTCCATGATGACATCACAGTCGTAGTCGTATTTCTGGACTCAAATCTAACGAGTAAAGCGAGCTCATGGAAGGGCCCCACTTTGTCTCTAAGAGGTGCCAGTCTCAACCTCCCAGCTAAAACATTGGCACCACTATCATCAACCACCACCGCCTGA
>HanPP2C104
ATGATGTACGAGGACTTCGACACGCCGATTACGTGTCGCGAGCGTCGTCGTCGTAGGATTGAGATGCGGAGGCGGCTGACTTCGGTTTCCACAGTTGCTAGATTGAAGCACCAAGGTGTTATGAAGTTATCGGTTACGGATACGATGAATGAGAATTTTGAGGGTGTGACACCGGATTACGGTTCGATGTCGGTCGTTGGTAGGGCGAGAGAAATGGAGGATGAGATATCGGTTAAGATGAATTTATGTCGGCCGGAGATAAATGGTTATCGGACGGTGCATTACTTTGGAGTGTTTGACGGTCACGGTGGGCATCAGGTGTCTACATTATGCAAGGAGAACATGCACATCATCATGGAAGAGGAGTTGATGCGCGTGAAACCCACGACGGTGAATCTCAACAGCACTGAATTAGACGAGGCGTGGAGGACGACGATTAACCGGGCGTTCGAGAGAATGGATGAGATGGCGTTGAACTTATGCCAATGTGACGGGCTTGAAAACTATAAGGTGTGTAAATACCACCCGCAATTGTCTTTGGTAGGATCGACGGCAGTGGTGGTGTTGTTGACTCAGGAATACATAATCGTCGGAAACTGCGGTGACTCACGTGCCATCCTGTGTCGAAATGGCAACGCCGTACCACTCTCCATTGACCAAAAGCCTGAACGGGAAGATGAACGGAAAAGAATCGAAGCTCTCGGAGGTCGGATTATGTTCGCTGGAAATGTAGCACGAGTTGAAGGTGTTCTAGCCATGACTCGAGCTATAGGGGACCGGTTTTTGAAACCGTTGGTGATATCGGAACCCGAGTACATGGTCATGAAACGGGAAGCGCAGGATGTGAGCTTGATATTAGCTAGTGATGGATTGTGGGACGTTTTGTCTAGCGAATTGGGTTGCGAGGTGGCTGAAATGGTGGTTCGTGGTGGTGGAGCGTCGTACACTGCGGCAGCGTTACTAGTGCGACTTGCTATGGGACGAAGGAGCACTGATAACATAAGTGTGATAGTTGTTGATTTGAGAGGGTGA
>HanPP2C105
ATGGGGTCCTGCTTGGGTGGAGAAAGCAGGAGCCCTCGCCAATCACCCCTCAAAAGGAGGAAGAAATCAATGTCAATGTCAATGACAACCTCATCCTCGTTTAAGGAAGAGCACCTGCATCTGCATCGGATCCCCGGGAGGATGTTTTTGAATGGCTCCAGTGAATTTGCTTCTTTGTATACTCAGCAAGGCAAAAAGGGTACCAATCAAGATGCCATGATTGTTTGGGAGGATTTCGGGTCAAGAAGAGACACAGTCTTCTGTGGTGTATTTGATGGTCATGGACCATTTGGACACATGGTTGCTAAGAGAGTAAGAGACTCGCTACCCTTGAAGTTAAGGGAAGTCGATACAAGTGATGTCTTACCGCCGGTTAATGAAGCATCTGAGAAATTTCAGGCTTGGAAAGACTTGTTTCTCAATGCTTTTAAAGTCATGGATAGGGAACTAAGGATGCATACTAATATTGACTGTTTTTGTAGCGGGTCGACAGCTGTCACGTTGATTAAACAGGGTGAGGATCTTATAATTGGGAATGTTGGGGATTCTAGAGCTATTTTGTGTACAAGAGATGAACGCAATTCTCTTGTTGCGCTTCAGTTGACTGTGGATCTAAAACCAAACCTTCCAGCGGAAGCGGAACGGATCCGTAAAAGCAAAGGTCGAGTTTTTGCTCTTCAAGAGGAACCCAGTGTAACTCGAGTTTGGCTACCTAATAACGACTCTCCGGGTCTAGCCATGGCTCGTGCTTTTGGGGACTTTTGCCTTAAAGATTTTGGTCTTATTTCTATTCCAGATATCTTTTATCGACGTTTAACAGAAAATGACCAGTTTGTGGTCTTGGCAAGTGACGGGATTTGGGACGTGCTGACAAACAAAGATGTGATTGACATCGTGGCGTCTGCTGAATCGCGTTCTTGTGCAGCTCGAGCGGTGGTGGAGTCAGCGGTGCGTGCGTGGAATCATAAATACCCGACTTCTAAAGTTGACGATTGTGCAGTGGTTTGCCTTTTTCTTACCCCACCCCCAAACACTATCTCAATGGCGAGTGGTACAACGCAAATACGTGAAGAAGAAGAAGAAGAAGGAATAGGAACCACCGATGTAGAGGAGGATTTGGTGGATCACGTCCTAGACGAGGACCCTGACGGGGGGGATGTAATACACTGGTCTGCCCTTGACGGCGTCACTCGTGCCAACACATTGTTAAATTTGCCTGAATTCATGCCGGAGGAGCCCCACAACAAGAAAACCAATTGA
>HanPP2C106
ATGGCTGGAGGGTCCTGTTTCCCGTACTTGACCGCCGAAATCACCCACTTTCACGTCACCTGTCCCCCCTATACATATCACATTCAACCCAACTCAAAATTCCATATTCATAAAATGCTCCATCATAATAATATTAAGGATCATACCATATCTTCATCCCCGTCCGTTAGCAGTTGCCTGCAAGCCGCGGGTTGTTCCGATAAAGCCGAGGTTATCTTAACCCGACGGAGACGAACCGAGCTGAGGTGGTTGAAGGCGTTATCACATGGAGATGATAGTTTAATAAATATAAAGCAGTTTGTAAAAGTTCAAGATCCGCCACTGTGTGAACATGATCATGATCATGATTTTGCGCATCGATGTTCGGTGATCGGGAGGCGTAGGGAGATGGAGGATGCGGTGAGCGTGGAGCTCGGGTTTGTCGAGTTTTCGAACTCGAGGAAGTTTGATTTTTATGGGGTTTATGATGGTCACGGTGGATCGCGAGTTGCGAGTGCGTGTCGCGAGCGGTTGCATAAGTTGGTTGCGGGGGAGATGTTGGTGAGGAATGCGAGTGTGGAGGGGGTGAATTGGGAGGGTTTGATGGTGGAGGGTTTCGCGAAGATGGATGAGGAAGTTAATGAGACGGATATTGTTGGGTCGATGGGTTCGACCGCGGTTGTGGCCGTGGTTGGGGATGAGGAGATTGTTGTTGCGAATTGCGGGGATTCGAGAGCCGTACTTTGTCGGGGCGGGGTTGTCGTGCCGATGTCGAATGATCATAAGCCGGATAGACCCGACGAGCTAGAAAGGATCAAACACTCGGGAGGAAGGGTGGTGAATTGGAACGGGCAACGTGTACTCGGAATTTTAAGTACTTCAAGATCAATAGGTGATCAACATTTAAAACCTTATGTAATAGCAAAGCCAGAGGTTATTGTAAAGAAAAGAGAGGACAAAGATGAATTCATAATATTAGCTAGTGATGGTTTGTGGGATGTGATATCTAACGATTTGGCGTGTCATGTTGTGCAAAAATGTCTCGATGGAAGGATTATTTGTCGAAGGAGATCGAACGATAGCAAATACAGAATCACGAATGCGGCTGTTGTTTTAACGGAACTCGCAATGGCACGCGGAAGTAAAGATAACATAAGTGTTGTTGTTGTGAATCTTAAGATTAGATCTCATGTTGTTGGTGATACATGA
>HanPP2C107
ATGGGTCCTGGGACTGATGTGTGGCCTCAATGTAGCTCCTTGGATAATGGGTGTTTGAAGGAATGTGTGGAAGAGGATGATGAGCCTGAGGATTCGGATAATGTGAGTCAACCCAAGGCGGCTAAGCCGCCCAGGAATTACCAGCCTATGCGCCATTGTATTAGCCAGGCGATGCTGGCTGGCGCCTCCGATTCGAGACCAACAAATGAAGGCAGTGGCGTGAAACCACCAAATAACGAGAGATGTGCGTATGTGCCCATTTTTCGGTCCGGAAGTTGTTCGGAAATGGGTCCAAAACCGTATATGGAGGACGAATATATTTGTGTAGACGATCTTCGAGAACATTTAGATGCGCAACGAGATTACCCTTTTCTTGGAGCTTTTTATGGGGTGTTTGATGGGCATGGTGGCATTGATGCCGCATCGTTTACTAAACGAAACATTCTCGAGTTCATTCTTGAGGACTCTAGTTTTCCAAAGGGGGTGAAGAAAGCCGTAAAAAATGCTTTTGCTAAAGTTGATCATGCACTAGCGGACACTAGATCTCTCGATAATTCTTCTGGAACTACAGCATTGACTGCCCTCATATTAGGAAGGAATATGTTGATTGCAAATGCTGGAGATTCGAGAGCTGTGCTAGGCAAACGAGGAAGAGCGATCGAGCTTTCAACGGACCACAAACCAAGCTGCACATCCGAGAAAATGAGAATCGAAAAGCTTGGAGGTGTGATTTACGACGGGTATCTCAACGGTCAACTGTCGGTAGCACGTGCACTTGGAGACTGGCACATGAAGGGCCCGAAAGGTTCAGATGGCCCCTTGAGTGCCGAGCCAGAGCTGGAAGAGGTAACGTTATGTGAAGAAGACGAGTTTTTAATAATCGGGTGTGACGGTCTATGGGACGTGATGAGCAGCCAATACGCGGTGACAATAGTAAGAAAGGGACTTATGATGCATAACGATCCGGAAAAGTGCTCTAGACAACTTGTTATGGAGGCTTCAAAGCGGAATAGTTGCGATAATCTCACTGTCGTTGTCATCTGTTTCTCATCCGACCCACCACCGAAGATTGAAATACCGAGAATGAACAGACGCAGGAGCATATCCGCTGAAGGACTCGATGTTCTAAAGGGTGTTTTGGGTGATGCTTGA
>HanPP2C108
ATGAACAAGAAAATCAAACATGGGTATCATTCTGTTGAAGGAAAAATGCCTCATTCAACTGAAGATTATGTTTTCGCACAATTCAAACAGATTGATGACAACGAGCGCGGCCTATTTGCTGTGTTCGACGGTCATTCAGGTCGACAAGTTCCCGATTACTTACTCTCACATTTGTTCGACAACATCATAAACGAGTTGGTGGTAGCCAACGTTGGTGACTCACGTGCGGTTTTGTGCCAAGATGGTGTGGCCAAACAGTTATCGGTTGATCACAAGCCTAACAAGGAGCGCAAAGTTATCGAAGAAAGGGGTGGATTTGTAACGGAATTCGCAGGGGATTGTCCGCGCGTGGATGGATGCTTGGCAATGTCGAGGGCGTTTGGTGATAAAAGGTTGAAAGAACACATCAGTTCAGAACCGGATGTGTGGGTGGGGGATGTAGACGACGAGAGTGAGTTTCTGATCTTGGCGAGCGATGGCATTTGGAAGGTTATGTCGAACGAAGAGGCCGTGGATTGTGTGAAGGGTGTGGAGGATCCACGGGCAGCAGCAAAGCAGCTGATCAAAGAGGCGCTGGCGAAGAAAAGCAGGGTTGATATTTCATGCATTGTTGTTAGGTTTCAGTGA
>HanPP2C109
ATGGGTTGTGTTTATTCTATAGATTGTAATTGTATCGGTGATATATGTGCACCTAGAGATGCTAAATCGAAAGATGCTGATAATGTGAACGCCTCTGAGATTGGCGTGTTTTCGCCTAGTAAGGATGATGATGGCGAAGCGAATCAGAATCCTGAAGTGGGTATAACAAGATTACGAAGGGTTTCGGCGCAGTTTCTACCTCCTGACGGGTCGAGAATTGTTGTTGTTCCAAATGGGAATTACAGGCTGCAGTATTCCTATCTGTCTCAAAGAGGGTATTACCCCGACGCACTTGATAAAGCGAATCAAGATAGTTTTTGCATTCATACCCCGTTTGGGACGAATCCGAATGATCATTTCTTTGGTGTTTTTGATGGGCATGGAGAATTCGGGGCTCAGTGTTCGCAATTTGTGAAGCAGAAGTTATGTGAGAATTTACTTAGAAACAGCCGGTTTCACGTTGATCCGGTTGAAGCGTGTCATGCTGCGTTTTTATCCACGAATGCTCAACTACATGCTGACATGGATATAGACGATAGTATGAGTGGGACAACCGCGATTACCATTTTGGTCCGTGGGAAGACGCTTTACGTTGCTAATTCTGGCGATTCAAGAGCTGTTATAGCAGAAAGACGAGGGGCGGAGATTGTGGCTGTTGACTTGTCGATAGATCAAACTCCGTTTAGAGAGGATGAGCTTGAAAGGGTTAAACTTTGTGGGGCCCGGGTGCTTACTTTGGATCAGATTGAAGGTTTGAAGAATCCTGATGTGCAGTGTTGGGGCACTGAAGAAGGTGATGATGGTGATCCGCCTAGGTTGTGGGTCCCGAACGGGATGTATCCGGGGACTGCTTTTACTAGAAGTATTGGTGATTCGATTGCAGAGACGATTGGCGTTGTAGCAAATCCGGAAATTGTTGCGTTGGATCTCACACCAGAACACTTGTTCTTTGTGATTGCTAGTGATGGTGTGTTTGAGTTTCTTTCTAGTCAAGCTGTCGTTGACATGGTTTCAAGCTATACGGATCCGCGTGATGCTTGTGCAGCGATTGTAGCTGAATCTTATCGGCTTTGGTTGCAATACGAGACCCGGACAGATGACATCACTGTCATAGTAGTCCAAATAAGTGGACTAACTGGGGCTACAGTTGGTCAAGCAGCCATTTCAGGGACTGCTTTAAGACCTCCAATACCACAAGTTGTAGAATTGTCGGGATCAGAGTCTCCAACAACGATGAGCTGGCATGCTAAAAACCAGCGAGCGCGAACTGATATATCGAAAACACGTTTGCGAGCAATCGAAAGTTCTTTAGAGAACGGGCAAGTGTGGGTCCCACCATCTCCAGGCCATAGAAAAACTTGGGAAGAAGAAGCACACATTGAACGGGCTTTGAATGACCATTTTCTTTTTAGAAAACTTACTGACTCTCAGTGTCATGTTTTGTTGGACTGCATGAAAAGAGTTGAAGTTCAAGCAGGGGAAACTGTGGTCAAACAGGGTGGAGAGGGTGATTGTTTTTATGTTGTTGGAAGTGGTGAATTTGAGGTGTTTGCAACACAGGAGGAAACAACCGGAGCGGTTCCTAGGGTCTTACAGCGGTACACAGCCGATAAGCTATCGTCCTTCGGTGAGCTGGCATTAATGTACAATAAACCCCTACAAGCTTCTGTTCGGGCTGTGACAAATGGAACTCTATGGGCCCTAAGAAGAGAAGACTTTCGAGGAATTCTTACTTCAGAATTTTCAAATTTATCTTCTTTGAAGTCACTCCGATCCGTTGATCTTCTCTCAAGGTTGACCATCTTACAACTTAGTCTCATTGCCGACACTCTTTCAGAAGTTTCCTTTTCCAATGGACAAACAATAGTCACTAAGGGTAATGATCTTTTGGGACTGTATATGATCCAGAAGGGAAAAGTGAGGATTAGTTTTAACTCGTATATAAGTAGTGAAAATGCATCGAGCCTCATGTCGGATATTCAAAAAATGGATGAAGAGAGCGGTACGGGCACTGAGCTGTCAATGGAGAAAAATGAAGGGAGTTATTTCGGAGAATGGACACTACTTGGTGAACGCATAGATTCTTTAAATGTTGTCGCTTTAGGCGATGTGGTATGTGCTGTTTTAACAAAAGAAAAATTCGAGTCAGTTGTTGGTCCTCTAACAAAGATCTTACAAGATGGATACAGGTCAAGAGAAACTTCTAGTGATTTTCCACGGGAACCGGTCAGAAGTATAGATGCATCTTTGCTTTCAAAAGTGCAGCTCTCGGATTTGGAATGGAAAACGTGTTTATATTCCACAGACTGCTGTGAGATCGGGCTCGTACAACCAAAAGATTCAGAACATTTGTTCAGCTTAAAAAGATTTTCAAAACAGAAGCTGAAGAAACTTGGGAAGGAAGAGCAAGTTTTGAAGGAGAAGCAACTATTCAAAGAGATAAGTGCATCGGGTGGTGTGCCACAAGTGTTATGCACGTGTGCGGACCGAACTCATGTGGGCATACTTTTGAACACAATTATTTCATGTCCCATTGCTTCTATACTTCACTCTCCACTTGACGAACACTCTGCTCGTTTTTGTGCTGCCTCCGTGGTAGTAGCCTTGGAAGATTTACACAAGGCTGGCATTCTCTACCGAGGTGTATCACCAGAAGTTGTAATGTTTGCCCAAACAGGACATGTGCAGCTAGTTGATTTCCGATTTGGAAAGAAATTATCGAGTGAGAGAACTTTTACGATTTGTGGAATGGTCGACTCTTTAGCTCCAGAAATTGTCCAAGCGAAAGGCCATGGTTTTGCTGCCGACTGGTGGGCATTGGGAGTGTTGATCTACTTTATGTTACAAAGCGAAATGCCATTTGGTTCATGGAGACAAAATGAACTTGATACCTTTGCAAAGATTGCCAAAGGCCAATTTACTCTCCCGGAAACTTTTAGCCCTGAAGTCGTTGATCTCATTACCAAGTTACTTGTAGTAGACGAGAACGAAAGACTTGGAAGCAATGGCGTTGACTCTGTGAAAAGTCATATGTGGTTTAATGGTGTCAACTGGGAAAGTGTAAAAAATGGTAGCTGCACAGTTCCACAGGAGATCCTCACCCGTATCGATCAGTATCTTGAAACTCGTCCTGCTGACATCTCAGCGCCAGATGTTTCGACAAATGATGACGTGGACGAGCTTAACACGCCAGAATGGCTCGAAGACTGGTAG
>HanPP2C110
ATGACTTTAATACTAGAAATAATTGTTTTCTTAAACTTATGTTCTATCTTTTTGCAGGAAATTCAAAGAATTAAGAGTGAACACCCTGATGATGCTTGTGCGGTTATGAACGATCGCGTTAAAGGCTCGCTTAAGGTCACTCGTGCTTTCGGTGCTGGCTTCCTCAAACAGCCTAAATGGAATGATGCACTTCTAGAGGAGTTTAGGATCGATTATGTTGGAAAATCTCCGTACATAAACTGTATCCCGAGCCTTTACCATCACAAACTAGGCCCGAGAGATAGATTCTTGATATTATCATCAGGCGGGCTTTATCAGTATTTCACTAACGAGGAGGCCATTTCTGAAGTCGAGCTCTTTATTCAGTGGTCTCCAGAAGGCGATCCAACTCAGCATTTAATAGAACAAGTTCTGTTTTATGCAGCCAAGAAAGAAAGCTGGTAA
>HanPP2C111
ATGGGTGCATGTTGTTCGTGCCAAGTGGGTACAAGACTCCGAGGGGGCTTATCTGGTGACCATTGTATCGGGCTTAATGATAACAAGGAGGCCGAGGATGATGGCCAAGTGATAGCCATTGGTGCTTATGGGGCTCGTATAAGGTTACGTGGGTCTACCAAATTTGTATCCATGTTCTCACGAAAAGGTCGAAAGGGGACGAATCAAGACGCCATGACCGTTTGGGAAGACTTTGGTGGCAATAGGGGAGTGGTCTATTGCGGTGTATTTGATGGACATGGTCCATCAGGTCACAAGGTATCACGTTACGTACGTGATACCTTGCCATCAAAACTCTCGTGGTTGTTAAGAGGGTCACATATTCGTGGCAGAACTTGTGCAAATCGTGTTTATGGTTTTGGCGATGAGGTGATCAACGTCAACGATAGTAAAGATCCCGTTTTGTATTCATGGAAAACAAGTATCGCAAGATCATTTAAAGAAATGGATGACCGTCTAGAAGCACATAGGAGTATAGATAGTTATTGTAGCGGCTCAACATGTGTATCCGTACTTAAACACGGCGAAAATTTAATAATCGCAAATGTGGGAGATTCTCGAGCACTTCTTTGCACCAGACATGGTAATCAACTGCACCCGATCCAGCTCACAGTCGACTTGAAACCACAGACTCAAGGTGAATATGAAAGAATAAAGAGATGTGGTGGGAGAGTAGGGGCAATGGGACACGAACCGAGCATATATCGGGTATGGATGCCGGATCAAGATTGCCCTGGACTTGCAATGTCACGGGCTTTCGGGGATTTTTGTTTGAAAGACTATGGACTTATATCCGTACCGAATGTATATTATCATAAACTTACAGAACAAGATGAATTTGTGGTCTTAGCAACTGATGGAGTGTGGGATGTCCTTAAAAATGAGGAGGTGGTAAAGATTGTTTGGTCAGTGAACAAGAGATCAATGGCAGCAAGATTTGTTGTTGATTATGCAGTGAGAGCCTGGAGACAAAAGTACCCGGCTTCGAAAATCGATGATTGCACCGTTGTTGTATTATATTTCAAGAAACGACTGTGTCTAGCCAACTCGGCCCCGGAAGAGATCAATTTAGGTTCACTTTAA
>HanPP2C112
ATGCTAACCAAAGCAGCTGCAGCAGTAGAGGTGATGGGAGAAGACATTGCAAACGACGTCGTTCTTACTCATCTCGATAATACTAATAAACTACCGGTACCAAAATCTGTTGATCCGCAAGGTTTTCCAAGCATTAGATCTGGAAGCTATGCGGATATCGGTATTCGAAGATCAATGGAAGATGAACATATCAGAATAGATGACTTGTCTGCATATTTAGGCTCTCTACCAAATCCGAGCGCCTTTTATGGAGTTTTTGATGGTCATGGAGGACCTGAAGCGGCTGCCTATGTTAAGGATAATGTGAAGCGTTTATTTCTTCGGAATCCTCAAATATCGCACGCAGATGAAGTTGAGGATTATCTCAGGAAGGCGTTTCGTTCAGCTGATATCGCTTTGGCGGAAGAACCTAGCGTCAGCAGCTCCACTGGGACTACGGCATTGACAGCTCTACTCTTAGGAAGGTACATTCTTTTTCTTATAGCCTCGGCTTCTTGTGGTAGCGAATGCAGGAGACTGTCGAGCCGTTCTTTGCAGAAAAGGCACAGCAATTAA
>HanPP2C113
ATGGGGAATTTATGTTCCAATTCTGGTTCCAAGCATGCAGGAGAGAAGTCATCGAATGGCTCGGGCAAGGGACAAGGCCAACACGGGTCGGTGAAATACGGTTTCACCCTAGTTAAAGGGAAGGCTAATCATCCAATGGAAGACTACCATGTTTCCAAATTCATCCCTCATCAAGGACGTGAGCTCGGCCTCTTTGCTATTTACGATGGGCATCTAGGGCATAGCGTGCCTGCATATCTTCAGAAACATTTATTCCCCAATATCCTAAAGGAGAGAGAGTTTTGGACAGATCCAAACAGGTCAATTTCGAAAGCCTATGAAAGAACCGACCAAGCAATTCTTTCTCACAATCCCGACCTGGGAAGAGGTGGGTCCACTGCGGTTACTGCTATCCTTATCAACGGTCGAAAGTTATGGGTAGCAAATGTCGGAGATTCTCGGGCAGTTCTTTCAAAGAGCGGGCGGGCAATTCAGATGAGTATCGATCATGAGCCCGGTAAAGAGAGGAGCAGTATTGAAAATAAAGGCGGCTTCGTCTCGAACATGCCAGGAGACGTAGCACGAGTGAACGGACAACTAGCTGTTTCACGCGCTTTCGGGGACAAGAATCTCAAGATTCATTTACGATCCGACCCGGATATAAGAAGCACAAATATCGATGCAAATACCGAAATTCTCATTCTCGCAAGTGACGGTGTGTGGAAGGTCATGACTAACCAAGAGGCGGTGAACATAGCGATAAAGATCCGGGACCCACATAAGGCGGCGAAGCAACTAGCATCTGAAGCACTGAATCGAGAAAGTAAAGATGATATCTCATGCATTGTTGTGCGTTTTAAGTGA
>HanPP2C114
ATGTTACGGTTGTGTGTGAAGCCTTTGGAGAGATGTATAGGTCGCCGGAGCGGTGACGTGTTGCTGTGGCACAACGATTTGAAGCCGCATGCGTCCGGTGACTTCTCGATCGCCGTTGTTCAGGCGAATTCCAACCTTGAGGATCAAAGTCAGGTGTATACGTCACCTTCTGCTACTTATGTTGGTGTTTATGATGGTCATGGTGGCCCTGAAGCTTCTCGATTCGTCAACAATAATCTCTTCCCCTTTATTCATAAGTATGCAACAGAACAAGGGGGTATATCTGCAGATGTTATTAAGAAGGCGTTCAATGCTACCGAGGAGAAGTTTTTACAGTTTGTGAAGCATCAAATGCCTATCAGACCGCAAATCACATCGGTTGGGTCGTGCTGTCTTGTTGGTGCTATTTCCGATGGTGAATTACATGTTGCTAACCTTGGAGACTCACGAGTAGTGCTCGGACAGAAAGTTTCTGTTGGAGGAAAGGCTAGAGTGGTCGCAGAGCGACTGTCAAGAGATCATAATGTTTCGTACGAGGAGGTGAGGAAGGAGGTTGAAGCACAGCATCCTGGTGATTCACATGTCGTTGTATATTGTCGTGGAGTTTGGAGAATCAAGGGTATAATTCAGGTATCAAGATCTATAGGCGATTTCTATTTAAAGAAGCCCGAATTTCACAGGGACCCACGTTTTCTGCAATACGGACACAATGTTCCACTGAAAAAGCCTGTATTGACTGCGGAACCTTCCATCATTTCTAGAAAACTTAGATCACAAGATTTGTTTTTGATATTTGCTTCCGATGGGCTTTGGGAGCATTTGAGCGATGAAGCAGCGGTGGATATTGTTTACAGAAATCCAAGAGCGGGAATAGCAAAAAGATTGGTAGGAGCTGCGATTCGTGAGGCTACAAAGAAACGCGAGTTGAGATACAAGGATGTAATGAAAATAGAAAGGGGCGTTAGGCGTCATTTCCATGATGACATATCTGTGATAGTAATCTACCTTGATCGCGAGAAAGCATCAAAACATGCCAATTTAGGATTCACAACCGCACCTGTTGATATTTTTTCTCATAAGGAAGATAAAGTTGGTGAAGACCCTCTTCTGTTAAAGAACTAA
>HanPP2C115
ATGGGATCAAGGGTGGAGAGGGGTCCACGTCGTCATCCTGATTTTGTGTCTTTAGCCATGTTAATGAGTAGAGAATTGAGAAGTGAGAAGATGGAGAAACCATGTGTGAAATATGGGTGCTCTGCTCAATCAAGAAAAGGTGAAGATTATTTCTTGATGAAGACTGGTTGCCACAGGGATTCTTCCACAAGTTTTTCTGTTTTTGGGATTTTTGATGGTCACAACGGCGATGCTGCAGCGATATACTCACGCGATAATCTTTTAAACCATGTTTTGGATGCAATACCTCATGGTCTTAACTGTGATGAGTGGCTTCAAGCTTTACCTAGAGCTTTGGTGGCTGGTTTTGTAAAGACCGATAAGCAGTTCCAAAGCAAAGGACTAACATCTGGAACAACTGCAACCTTTGTGATTGTTGATAAATGGACCGTGACGGTTGCTTCGGTTGGAGACTCTCGTTGCATTCTTGATACACCAGACGGAGTTGTATCCGTGTTGACCGTTGACCATAGGCTTGAGGAAAACACCGAAGAAAGAGAACGTGTGACGGCTAGTGGAGGAGAAGTGGGGAGACTCAATGTTGTCGGTGGCCCTGAGATTGGACCGCTTCGTTGTTGGCCTGGTGGGTTATGTCTTTCGAGATCTATCGGTGATATGGACGTTGGCGAATTTATTGTTCCGATACCATACGTGAAGCAAGTGAAGCTTTCAAATGGTGGTGGAAGGCTTATAATCGCTTCCGATGGCATTTGGGACGCTTTGTCGTCTGAGACTGCCGCTAAATCTTGTCGCGGTTTGCCTGCAGAACTTGCTGCTAGGCAAGTAGTCAAGGAAGCATTAAGAACAAGGGGACTGAAAGATGATACAACCTGCATAGTTGTGGATATAGTCCCGCCCGATAATTCATTGCCGCCACCCCCGAAACAGCAGAGCAAGCTCCGGTCGTTGTTGTTCAGAACCAAGTTCCACGGTGGTTGCGCTAGTAAACTGTCCAAAAAACTGTCAGCTGTATGTATTGTTGAGGAACTCTTTGAAGAAGGTTCAGCAATGCTTGCAGAAAGATTGGGGAACACTGAGACGTGTGGTTCATCTACATCCGGACTGTTCACATGTGCGGTGTGTCAAGTTGACCTAGCCGCAAGCGAAGGTATCTCGGTTAATGCTGGTTCCATCTTCTCCACGAGCTCAAAACCGTGGCAAGGTCCTTTTCTCTGTGTCGGTTGTCGCGAAAAAAAAGATGCAATGGAAGGAAAACGACCTAGTGGAATTAAAGTAGTTTAA
>HanPP2C116
ATGTTATCAAAATTGATAAATTTTCTAAAGGCCTGTTGGCGACCATCAGACCGGTTTTCGTATGCGGGTTCGGATGCAACGGGCCGGCAAGATGGTCTTCTTTGGTATAAAGACATTGGTCAGCACTTGGCTGGTGAGTTCTCAATGGCAGTGGTTCAAGCCAATATGTTACTTGAGGATCAAAGCCAGATTGAGTCTGGCCCGTTGAGCTTTCTGGATTCTGGACCGTTTGGAACGTTTGTCGGAGTTTATGATGGTCATGGTGGGCCCGAAACCTCGCGTTATATCAATGATCACTTGTTTCAGAATCTCAGAAGGTTTGCTACAGAACAACAGGCGATGTCGGTGGAGGTTATACAAAAAGCGTTTCATGCAACAGAAGAAGGGTTTTTATCCATTGTGGCGAGACAATGGACGGTGAAGCCACAATTGGCTGCTGTTGGATCTTGTTGTCTGGTTGGTGTGATTTGTAATGGGATGCTTTACATCGCGAATGCTGGTGATTCGCGTGCTGTTTTGGGGAGGGCGGTTAAGGCTACGGGGGAGGTTATTGCAATCCAATTGTCGACTGAACATAATGCGAGCATAGAGTCGGTTAGGCAAGAACTTCATAGTTTGCATCCTGATGATCCTCAAATTGTAGTTTTGAAACATAACGTGTGGCGCGTGAAGGGCCTCATACAGATATCTAGATCTATAGGTGACGTATACCTCAAAAAAGCAGAATTTAACAGGGAACCCTTGTATGCAAAATTTCGTCTTCGCGACCCTATTCGAAGGCCGATACTGAGTGCAGATCCATCGATATCTATGCATGAACTTCAACCAGAAGATCGGTTTCTCATATTAGCATCTGATGGTCTTTGGGAGCATCTTAGCAATCAAGAAGCTGTCGATATAGTGCAAAATCACCCTAATAATGGAAGTGCTAGACGGCTAGTGAAAGCAGCGTTACAAGAGGCGGCAAAGAAGAGAGAAATGAGGTATTCAGATTTAAAGAAAATCGAAAGGGGAGTAAGACGTCATTTTCACGATGACATCACAGTGATAGTCGTATTTCTGGACTCGAATCTAGTGAGTAAAGCCAGCTCATGTAGGGGCCCCACTTTGTCGTTAAAAGGGGGTGGTGTCAACCTCCCGGCGAAAACATTGGCACCATTATCAACTTCCACGGGCCTCGCTAGCGCGGCAACCTGA
>HanPP2C117
ATGGGGTGTTGTGTTTCCACAAGTAGCAAGAGTTCTTGTAGCAGCATGAGTGATGGAGACGTCGTTTCTCCACCGTCTTGCTTTGAAATCACTATTTTTGGCGGACAAAGAAGAACAAAAAGAACGTTTGTGAACCACGTAAGCGCCTTGCAGCATATGTCCTCTATACCAAACCGTATTTTTACAAACGGGAAAAGCCGAAGCTCTTGCATATTTACTCAACAAGGTCGTAAGGGTGTAAATCAGGACGCGATGATCGTGTGGGAAGATTTCATGGCAGAAGATTTGACATTTTGCGGAATCTTTGATGGCCATGGACCTTATGGTCATCTGGTTGCGCGTAAAGTTCGTGATACGTTACCGTTGAAATTATTTTCATTTTTTGATTCTTTCGAGTCAAAGAAAAACAAATCTGCTAGCACTATTTGTTGCAGTCAAGACACTGTATCCGAAGGAGCCGACTGTGAAACTGGAATAGAAGATAAAACAGGCTTGTCATGGAAAGATGCATTTTTGAAATCGTATAAATCGATGGATAAAGAATTGCGGTATCATCCCAGTTTAGATTGTTTTTGTAGCGGTAGCACCGCTGTCACCATTGTAAAACAGGGATCGAATCTTTTTATGGGAAGCATAGGAGATTCACGCGCTATCATGGCATCTTCCGACAGCAACAATTCACTTGTAGCGGTTCAATTGACCGTTGATCTGAAGCCTGACTTACCAAGAGAGGCTGAAAGGATTAAACGTTGCAAAGGTCGAGTTTTCGCGTTGCAAGATGAACCCGAGGTATCAAGAGTTTGGTTACCATTCGATGATGCACCAGGGTTAGCAATGGCACGTGCTTTCGGAGATTTTTGTTTGAAGGAGTATGGAGTTATATCGGTTCCGGAATTTTCGCACAGGGTTCTCACCGATAGAGATAAGTTCATTGTCCTCGCTTCAGACGGGATTTGGGATGTTTTAAGCAATGAAGAGGTGATCGAGATAGTGTCATCATCTTCAACTCGGTCATCTGCGGCAAGAAACCTAGTTGACTCAGCTGCTCGTGAATGGAAAACGAAATACCCGACGTCTAAAATGGATGATTGTGCGGTAATTTGCTTATTTCTGGATGGTCGGATGGACTCCGAATCTGATTGTGAAGACCAAGGGTTCTCGTCTGCAACACTAGCAGGTGAATCGGATGATGGCCAGAACTGTGAGCCATCGTTGCAGAGAAACTGTACGGTCAGATCACCCGAAGAGAACCCTGATGGTTTAACAATAGTTGGGGATGAGGAAACGGCTGCTGGGTGGTCAGGGTTGGAAGGTGTCACCCGAGTTAACTCGCTTGTCCAACTTCCGAGATTTTCGGAAGAGAAACCCCGACCGTGA
>HanPP2C118
ATGAATATTGTGGATGATTTATATGTGAAATTCATGGTGTCTGGGAATAATTATCTGAACATAGTCAAACCCTGTTGGAGGCCATCTTTGGAAGGTGATGAGGGTTGTGTAAGAAAATCTGCAGATCAAATTGGAAGAACAGATGGGTTATTATGGTATAAAGATTTAGGGGTTCACATGAGTGGTGAATTTTCAATGGCTGCTATCCAAGCAAACAATTTGTTGGAAGATCAGACCCAAGTTGAATCAGGGCTGTTAAGTTCTTCGAATTCGGGCCCCAACGGAACGTTTATCGGCGTCTATGATGGACATGGTGGACCGGAGACATCAAGATTTGTGAATGAGAATCTGTTTGCTAATCTTAAGAAATTTGCATCTGAAGATGAAGAAATGTCAGCAGATGTGATCAAGAAAGCGTTTTTAGCAACGGAAGATGAATTTCTGTCGATTGTAAGAGAACAATGGCGTGTGTGTCCACAAATAGCGACTGTAGGGACGTGTTGTTTGGTGGGTGTTATTTGCAACGGGTTAGTATACATCGCTAATGCTGGAGATTCGAGAGCAGTGTTAGGGCGAGCGGATAGGGGTGTTAGAGGGGTTTTGGCTGTGCAGTTATCAACAGAGCATAATGCAAGCTATGCTTCTGTTAGAGACGAGCTTCATTCCGAGCATCCTGATGATCCGAAGATTGTTGTGATGAAACACAATGTTTGGCGCGTTAAAGGGATCATACAGGTTTCAAGATCCATTGGTGATGCATATTTAAAGAAGGCAGAGTTCAATAGAGAACCTTTATTGGCAAAGTTTAGGCTGCCCGAACCATTTTCAAAGCCGATTCTTAATCCAGAACCGTCAATATATATACACAAACTAACCCCGAAGGATCAGTTTCTCATATTTGCGTCTGATGGTCTATGGGAGCATCTTAGCAATGAGGAGGCAGTTGATATCGTTTATAATTATCCACGTAACGGAATTGCAAGAAGACTAGTGAAGGCTGCACTTCAACTAGCAGCCAAGAAAAGAGAAATGAGATATTCAGATTTGAAGAAAATTGATAGAGGGGTTAGAAGACATTTCCATGATGACATCACAGTAGTTGTCATGTTTTTAGACCCGCCATCGACAAACCGAACTTCCACTCGTGCTTCGGTTCTATCAATAAAAGGAACCCGAGGATTACCTCGCACCAACAACTTGTAG
>HanPP2C119
ATGGAGATGCAACAGCTTAAACTCATCGTCACTGCTGCCTCAAGCATAATTTCTCTACCAGAAAACAACAAATCAAAACCGCATGAAAACGAAGTACAACCAAGGTCGGCTACAACAACCGTAACTACATCAAAAAAGAGTTTTGGAGATGATGTTTTGGAGAAGGAGAGTTCCAGATTCGGTTTGAATATTGTGTGTGGAAGAATGAGGGATCTAGAAGATGTTGTTTCGGTAAAATCATCGTTTTGTAAAACGAATGCTTCGGTTTGCTCTGATCTACACTTTTACGGTGTATTCGACGGCCATGGCTGCTCTCATGTGGCGACCAAGTGCAAAGACCGGATGCACGAGATAGTGAAAGAGGAAGTTGAGAACTGTGAGGAAGCAATTTTGTGGAAAGAGATGACGATGAAGAGTTTCGCACGGATGGATAAGGACGTAAGCGAATGGAGCAAGAGTGCATCATCGTGCTCAGATTGTAGATGCGAGCTTCAAACTCCACAATGTGATGCCGTTGGATCTACTGCGGTTGTTGCGGTTGTGACTCCGGATAAAATTGTTGTTTCTAACTGTGGCGATTCACGTGCTGTGCTTTGTCGGAATGGTGTTGTGATTTCGTTATCGACAGATCATAAGCCTGATCGACCGGATGAACTTAAACGAATTAAAGATGCCGGTGGCCGTGTTATACATTGGGATGGAGTTAGGAGGGTTCTTGGTGTTTTAGCTATGTCTAGGGCAATTGAACCGGAAGTAACCATAACAGAACGGACGGATGACGACGAGTGCCTTATCATCGCAAGTGACGGCCTTTGGGATGTGGTATCAAACGACGTGGCATGCCGTGTGGCTCGCATGTGCCTGAGGTCTGAGGAGGTTCCATCGCGGCCTGATGGCTACCCCTTGTTCCTATATACATCCGCCCCTGCCCGTGGTGAGAGCTCCGATAAGGCGTGTCCGGATGCGTCAATGCTGTTAACGAATTTAGCGTTGGCTAGACGGAGCTCGGATAACGTTAGTGTATTGGTGGTTGATCTTAGGAGGATATATAACCACCGTTACAATATTTTTAGTTCGTTTTAG
>HanPP2C120
ATGGGATCTCATCAGCATCATGATCTTGTGCCATTAGCTGCATTGATCAGTAGAGAAATGAAAAGTGAGAAGATGGAGAAACCGACTGTTCGGTACGGCTATGCGGCTCAATCGAGGAAAGGTGAAGATTATTTCATGATGAAAACCGATTGTGCACGGGTTCCTGGTCAACAATCGACAAGTTTTTCAGTTTTCGCGGTATTTGATGGTCATAATGGGAATGCTGCAGCATTATATTCAAGGGATAATCTTTTAAACCATATTTTGAGCGCGATTCCTCGTGGTCTCGGACGTGAAGAGTGGCTTCAGGCGTTACCTAGGGCTTTAGTTGCCGGTTTTGTCAAGACCGATAAGGAGTTCCAGAGCAAAGGTCAAACTTCAGGAACGACTGCAACCTTTGTAATCGTTGATAGATGGACAGTAACGGTTGCATCGGTTGGGGATTCCCGTTGCATTCTGGATACACAAGGTGGCGGTGTGTCTGTTTTGACCGTTGATCATAGACTTGAAGAGAATCAAGAGGAACGAGAACGCGTAAAGGCTAGTGGCGGGGAAGTCGGGCGGCTCAGTATCTTGGGCGGTGCTGAGATCGGTCCCCTTCGTTGTTGGCCAGGAGGTTTATGTCTTTCTAGATCGATCGGGGACATGGATGTCGGAGAATTTATAGTTCCCATACCATATGTAAAGCAAGTCAAGTTATCGAATGCGGGTGGAAGGCTTATAATAGCTTCCGATGGCATTTGGGATGCCGTGCCATCGGAGATGGCTGCAAAGTCTTGTCGGGGTTTGCCTGCTGAACTTGCTGCTAGGCAAGTTGTGAAGGAAGCATTAAGGACAAGGGGATTGAGGGATGATACAACCTGCATAGTTGTGGACATAATTCCTCCGGACAACGCAATGCCGCCAGCATCCCCACCGCGTAAAAAGCAAAGCAAGCTCAAAGCTTTCTTTCTCAGAGCAAAGTCTCTTGGTTCTACTAGTAAAATGTCAAAGAAACTGTCTGCTGTAGGCATTGTTGAAGAACTTTTTGAAGAAGGTTCAGCCATGCTTGCCGAAAGATTGGGGAATGATGAGACGGGCGGTTCATCAACATCGGGTCTTTTCATTTGTGGTATCTGTCAAGTTGACATCGCAGCAAGTGAAGGCATATCGGTTCATGCTGGTTCCATCTTTTCAACAAGCTCAAAGCCTTGGCAAGGTCCTTTTCTCTGTGCGGATTGTCGTAATAAGAAAGATGCAATGGAAGGAAAACGACCAAGTGGAGTCAAAGTCACCTAA
>HanPP2C121
ATGGGGGGTTGTGTCTCCACAAATAGTCGGAGTTTTGGCGGGAAGAGAACCAGAAAAACATTTTCTGATCAAGTTACCGCGTTTCAGCACTCGTCGTCGGCACCCAATAGGATATTTGCAAATGGGAAAAGCCGAAGTTCTTGTATATATACTCAACAGGGTCGTAAGGGAATCAACCAAGATGCAATGATCGTATGGGAAGATTTTATGGCTGATGATGTGACATTTTGTGGAGTATTTGATGGGCATGGGCCCCACGGACATCTTGTTGCGCGTAAAGTTCGTGACACGTTACCGGTGAAGTTGTTTTCTTATCTTGATTCCTATGAATCGAAGAAAAACCGGTCTGCTACTTGTATTTGTGGCAATGTGGATTCTGGATTAGATGGGGGTGATGGTGAAGAAGAAAAACCGGAGTTGTTATGGAGAGAAGCTTTTCTTAAATCATATAAAGCCATGGATAAAGAGCTAAAATCGCATCCCAATTTGGATTGCTTTTGTAGTGGTAGCACCGCAGTGACCATTGTTAAACAGGGATCAAATCTTTTCGTGGGGAGCATTGGAGATTCGCGTGCCATCATGGCATCTAAAGACATAAATGATTCACTCGTAGCAGTTCAGTTGACCATTGACTTAAAGCCGGATCTACCAAGAGAAGCTGAAAGGATTAAAAAATGCAGAGGTCGAGTCTTTGCATTACAAGATGAACCCGAGGTACATAGGGTCTGGCTACCGTTTGATGATGCCCCGGGCCTAGCAATGGCACGGGCTTTTGGAGATTTTTGTTTGAAGGAGTATGGAGTGATCTCGATTCCTGAAGTCTCTCACCGGATTCTCACCGAAAGAGATCAATTTATCGTTCTTGCTTCTGATGGGATTTGGGATGTTTTAAGCAACGAACAAGTGATCGAAATCGTGTCATCAGCTCCAACTCGGGCATCAGCAGCAAGATTACTAGTCGACTCAGCTGCCCGTGAATGGAAATCCAAATACCCGACATCCAAAATGGACGATTGCGCAGTCGTTTGCTTGTTTCTGGATGGTAAAATGGATTCAGAATCAGACAACGAAGAACATGGGTTCTCTTCGACGCTCCAGAGTAATGCAGGCGAATCGGACGACGGCCAGAATCCCGAGCCATATCTGCAGAGAAATGCTACAGTGAGATCATCTGAAGAGCACAGTGGTGGTCTTATAAGAGAGCAAAACGACATAGTTTTGGAGACCAAAGGAGAAACCAGCTTGGGGGTGAGTGAAGATCAGAACTGGTCCGGGTTGGAAGGGGTCACTCGAGTCAACTCACTGGTTCAACTTCCAAGATTTTCAGAGGAGCAACCCAGAACTTAA
