# Supplementary material for: Genome-wide identification and characterization of protein phosphatase 2C (PP2C) gene family in sunflower (Helianthus annuus L.) and their expression profiles in response to multiple abiotic stresses
Source: PLoS One. 2024 Mar 20;19(3):e0298543. doi: 10.1371/journal.pone.0298543 (PMC10954154; doi:10.1371/journal.pone.0298543)
Supplement: S3 Data — (TXT) [file pone.0298543.s003.txt]

>HanPP2C1
ATGAGGGGCCTAAGTGTACGTAAACGACTCATTTTAAACCACCCTCAGTCTTTGTTTTCTTCCCTCATTTTCCGGCGACAGTTTCTTCCCCGTCCTTCGCCGCTGCCGTCTCAACGCCATCCTCCACCGTCAAACCTCATCAAACTACCCCTCTTTTCGGCGAACTCAGATTTCTTATCCGGTGGTCACATTTGCAGTGATTAATAATACCAGTTGGATACACAATTTTCTTGTAAAAGTGTGAGGGATTCCAGAAATTGGATGAAGCAGAATCAAGTGCTGTGAACACTCTTCCTCTGTGAGTATTCCATCTCTCTGTACAATCGATTGTTTGTTTGTTTTACACTATTCGATATGATTAGCTTTTTTGGAAGGAATTATGATTTACTAATCCCCCCCATCGTTTTCGTATTATTTTTTTAAAACCTCAATTTGCTGCAGGGGTTCTTTCCCTCACAAATTTATCTTTGGGTTTTATCAAAATCTTTTGAATCACAAATTCATGCATCAGATCATCGATTTTAGTCCGATGGTTTCAATAAACACCATGATCTTGTAGGGGCGTTTTTTAGAATTCATGAACTCTGTTCCGTAAAATTAAATGGGTATTGGGCTATCTAAACCTAATGTCAATGGGCTATCTAAACCTAATGTCAATGGATTAACTTCTAAACCATAGTTGGTATGGGTATACCATTTAAAAAAAACACGGGCCCCTTGAAAATCATGGTCGTAGTCCTCCCCGCACACCCTCATCACCGCCCCTGATCTTTTGCTTTAATTATAATACATACGGTCATTGTGAAACTTGGTGCAATACCAACATGAAAGACCTGAACAGTTAACGTGGAATGTGAAAGTAAAAGAGGAATATTAGTAAAGGATTGAATTACTAATTATATTAAAAATAATTATGTAGTTTATTTAGATAAGATTTAATTATTATTTATTTGTGTTTAGATAATTATGGTTAGCGATTTGAGTTGGTTTAAAATTTGTAGTCAATATTTCTTGCCGATCAAGTAGGTCTAGTAGTATTTAAGTTTTTTTCCTTTAGTTTACCTATTGTAATTCCCATTCGTCGTAAAGAAGAAATTGAAAGAAAAAAAATGGTGCTGAAGAAAAATATAAAAAGGTATGTGCCGAGCTTTGTTCCCTTTATTTATCATCAAAGTTGTTCTTGTGTGTTGAAGAAAGAATTATGAAAATTAATTCCATTGTTTATGTTGTGATTCACTTATTAATATCTTATTTTTTAAATGAAGGATGTTGTCTTGGGTGGGGAAGTTAGGAGCATCTGGTGGAAGCAAGGAAGTCAAGTTGGATGATGAGAAGGATCCACTGATTTGGTGTAAAGATGTGGAAAGGCATGCATTTGGTGAATTCTCATATGCAGTTGTACAGGCCAATGAGGTTGTTGAAGATCACAGCCAGGTGGAAGTTGGTCAAAAGGCCACCTTTGTTGGTGTTTATGATGGTCATGGTGGTCCTGAAGCCTCACGTTACATCTGTGATCATCTCTTCTCTCATCTCATTCGTGAGTTATTCACATTAATCTTGATTAAAGTTCATGGGAGGATTACATGCTTTCTTTTTTTTTTTTACAAATCGAACCGGGTTTTTTTTATGTTGTAAACAAACCGGTTTTTAAGGTTCAAACCCCAAGCTGGTTAAACTGATTTTGGTTCGGTTTGGGACAAAGGACAAAAAAACCGGTTTTAATCGGTAAAAACCGCTTTTTTAAAACCGATTTTAAAGTCTGGGAATACGAACCAGTCTACAAACCGCTGGGTCGAGTTTTTCCAAAAACCATTTTTTTTTCTTCTAAAACCGGTGTGGTTCTTTTTTCTAGTTATATTTTTTTTTTTTCAAATCACTTTTTTGCCCACCTCTATTCCTCGCCATATATATAGTTAAGGGTGTAAACGAGTCAAGCCTGAGTTTGACAAGACTCGAGGTCGGCTTGTTTCAAGCACTATTTTTTTTGAACTCTAACCTGACTCATTTAATATTTATTGATTAATTTATAGACATTTATAAATATTTTTAGATATGTATTTTTTGTATATATAGCAATATATATTATTTAATTATAAATTTTATATAAATTATTATTATTATGCAATCCGAGCTCAATGCCTGAAGCTTGCGCTCAGGCTCGATTCGGGCTTTTAATATTATACTACTTTATTATTATATTTACTTTTAACATATTTTCTTTTTTTTTTCTAACGATATTTTCTTTTATCATTTAATTTTTATTTTTCATAATTCTTTTTTCTATTTTTCAAAAAATATTGCCTTAATCAATTAATTTAATATTTCTTTAATAACTTTCATACACTAATTAAAAAAAAACTTAAGTATGCTTATTTTTTCCCTGGACATTCCAATATAAGTATTGTTAAAAACGAAGCTCTATTCAGAATAGAGTATTTATTTTGTATCGTTTTTTCTATACGATGATAAACTAAACCGATTCTGTTGGTTTGGCTTTTGAAACAACATGCTATATTTTCAAATAACGTTTGTTTAACATTATCATTTGCTCTGTTTTGCCGTAACGCGCGACATTAATAAAACCTAGTTTGTATTTAAAATGCTCTTTCTTCCCTCAAAAACGTTTTTTTTTTTTTTTGGTACATTTGAGTCATTAAAATGTTTTTTTGTCACGTGGGTTATCATCAAAATATCTTATAGTGATCCAAATGGTACACACACAATTTTTTGATGACTAAGTGTACATAAAAGTACGACAAAACATGACTATAACTTGATTAGGTTGAAATTGTTTTGTATTTTTGTAGGTATTGTTAAAGAAAAAGGAGTAATATCCTCAGAAACACTAAAAAATGCCGTTTCTGCTACTGAAGAAGGATTTTTAAAGTTGGTTCGTATGAGTTGTGGGATAAAACCGTTAATGGCGGCAGTTGGTTCTTGTTGTTTAGCCGGGATAATATCTGAAGGCACATTATATGTTGCTAACTTGGGTGATTCTAGAGCTGTTATTGGGCGTTTGCATAGGCGCAAGTCCAATAAGATTGTGGCTGAACAAATAACCGAAGATCATAACGCGTGTATGGATGAAATAAGACAAGAGCTTAAGAACAATCATCCGGATGATCCACATATTGTTGTTAAGAAACAAGGCGTGTGGCGTATCAAAGGCATTATTCAGGTTTTCTATTCAACTCCTTAAATTAGATCATTATTTTAAATAGAGTAAAATGTCATTTTCGTACCCTAAGGTTTGGCTACTTTAATACTTTTGCGACTTTCGTCCAAAGGTTTGTTTTTCAGTTTCTGGATCAAAAGGTATGAAATCTTGTCATTTTCATCTAGCTCGTCAACTCCATCTATTTTTTAACGTTAAGTCAAGGGTATTTTCGTCTTTTTAGACATTTTTTTTATGATGATTAAAGGGTTTGGGTGAAAAAGATGGAGTTAGCGAGTTGGATAAAAATGACAAGCTTTAAACCTTTTCTATCCAGATGCGGAAAGACAAACCTTTGGACGAAAGTCGCAAAAGTGGTCAAACAAATGACATTTTACTCTTTTAAATATATATATGTATCATTTGTATTGGTGTGTGGCTTTAGGTTTCAAGAAGCATAGGAGACGCATACTTGAAGAAGCCGGAATTTGCTCTCGACTCATCTTTCCCACGGTTCTACCTTCGTGAACCCATCCGTCGACCCATTTTAGGAAACGGGCCATCTTTGTACAATAGAGAATTGAAACCGGATGACAAGTTTATCGTGTTTGCATCGGATGGGTTATGGGAACATATGACAAATCAGCAAGTTGTTGAGATTGTTCACAATAACCCTAGATCAGTAAGTTTGTTTTTCTTTCACATTGCAATTGCTCAATCATTAAAACCCCATTTTCATTTTGTAACTTTATCGGTTTGAGATAAGACATAACCCAAAACGAGCCGTTTAAACACTTTGTTTTGTTTTGTTTGTGTAGGGTATAGCGAGGAGGCTTATAAAATTAGCAATAAACGAAGCTGCTCGTAAAGGGAAGATAAAGTATGAGGAAGTTAAAAGGATGGAAAAAGGGTCTAGGCGTGGTGTTCACGATGATATCACGGTAGCTGTTGTTTTTATCGACCAACAAGTAAATACAAACATCAATGAGGCGTCGATGCGTGGGTTTGCCAACTCAACCACAAAATCGAGTTTTAGCACCTTGTAACGGGGGTGCATCATTCGATTATTGACATGATCAACACAAAACATTGAGTTTTAGGATGAGTCTCATCCTTTTCGTATTCTAACACTGGAATTATTGTCTTCATCTTTTAGTTCCACATTTTTTTGGTTATTTGTTTCAATAAAGTGACTATATCACTATTATTCCTTTAGATTCATGCAGTTGCACAACACATGTATATTGCTTATATACTTCTTTACTTAAA
>HanPP2C2
CAACAAAAATTCGAACGTTACACACATCCAAACCCAAACCAAACCAAACCAAACCAAACATGTGTACCGTTGCAATCTCAAACTCACCGGTATTCTCCCCATCATCAAGAGTAACCTCTTCAATCTTCTGCAAATCATCACCAGATTCCTTGACTTTGACCCACTCCCCATCCTCTTGTTCCTCATCTCCCTCGTCTCCCTTCAAATTCCGTCTTCAAAAACCCCCGCCGCCGGTCAGTGGACTTATTAGAACTTGTAACGATGATGGAATCACAACCGCTTCTTCTTGTTCTTCTATTTCTCCTACGTTGTTGAAGAGAAAGAGACCCACTAGATTGGATATTCCGATTGGGTCGTTGACTTTTTCCGGTGACCGTTCAACGCCGGTGGCGGAGGACCGGTGGAAGGAGGTCGTGGTTGATGAAGATGGGTATTCGATTTATTGTAAGAGAGGGAAGAGAGAGAAGATGGAAGATCGGTTTACGGTCAACGTCGATTTTAACGGAGAGAAAAAACAGGTGCGTTTTTTTTTTTTAACTTTTGAGTGACGTTTATTTGTTATTTTTTTGGGTTTCTTGAATTAGTTAACTTTTACTGGAAATGTTTATTCGGTTTTTTTTATTAGTTAATTTTACAAGGACATTGTTTTCTGAGTAGGATATAACTGGATACGTTTGTTCTGTTGGTTTTTGGAATTACTGGAAATGTTATTCGTTTTTATTAGTAAATTTTACAAAGACGCTGTTTTCTGAGGATATTACCGGACACATTTGTTCTGTTGATTTTCGGAATTACTGGAAATGTTTATTTGGATTTTTTGTTGGATTAGTTAATTTTACAAGGACACTGTTTTCTAAGTAGGATGTTATTGGTTACGTTTGTTCTGTTGGTTTTTGGAATTACTGGAAATGTCTAGTCGTTTTTTTTTCCGGATTAGTTAATTTTACTAGGACACTCACTGTTTTCTGAGTAGGATATTACTGGATACGTTTGTTCTGTTGGTTTTTGGATTGGTTAATTAAGAACCGGTTTTGATTTTGTTTTCCTCGGACATTTTCAGGCGTTCTTTGGTGTTTTTGACGGCCACGGTGGATCACAAGCTGCGGATTTCGCATCAGAAAATCTCCAAAAGAACATTCAAAATGAAGTAGAAAAGAGGGGTGATACCGAAATAGTTGAAGCAGTCAAACAAGGTTACTTAACCACGGATTCAGAGTTTTTAAAACAAGAACAACGAGGTGGAGCGTGTTGTGTAACCGCTATCATCACGTCCGGTAATCTAGTCGTATCAAACGCGGGTGATTGTCGTGCGGTAGTTAGTAGAGGAGGAGCCGCAGAGGCCCTCACTTCAGATCATCGCCCATCGAGATCAGACGAAAAACAACGAATTGAATCACTGGTAAGAAATTAAAAAAAAAGTTTATAGGTTTAATTTAATTTACACACATTTTATAAAATTTGAGCATTGAATCTTAATTGGAAATTTTTGCAGGGTGGTTATGTCGATTGTAGTCGAGGCGTTTCTAGAGTTCTTGGATCACTGGCGGTTTCAAGAGGAATTGGCGATCGAAGCCTAAAACAATGGATTACAGCCGAACCCGAAACAAAAATGTTCAAAATTATGCCAGAGTTTGAGTTTTTGATCATGGCTTCTGATGGATTATGGGAGAAAGTTAGCAATCAAGAAGCGGTTGATTTAGCTCGACCTTTATGTGCGTCAACGGATAAATTAGATGCAATTTCGGCTTGCAAGAAGCTTGTTGAACTCTCGGTTTCACGAGGGTCGCTTGATGATACGAGTGTGATGATCGTTCAATTGGGTCGTTTCTGTTGACGAGATATTTAAAGATCATCAAGAAACATTTTTAGTAGGGTTTTTGATGATCCTAGTGTTTCTTTGTGATGTTTAGTGTTCCTAGTTTGACAATATTTAATTTACAATAGAACAGCTTACTAGTTACTTCATTGATTCATTCTTTTTTTTTTTTTTTTTTTTT
>HanPP2C3
CCAAACCCGCGTTTCTCTCTCCTAAACAAACACATCATCATCATCTTCTCACCCACTTTCTCTCTCTCTCTCTCTCTCTCTCTAGGGTTTCAGGATTCCATTCACTTCTTCAACTGGATTCAATGCTGCTTTAGCTTCTTCTAGATCTGCTTTCACCTTCTTCGCTGTAAGTCACCCGCCTTTTTCCTTTCAATTTCTTACACCGCATGTTTTCAGTTGCATTATGCAGGTTATACGTTTCTGTAGATTCGTGTTTTGTAATTCAGTGTTAGCTGTTCGTATTAATTAGGTTTACTGCTTACGGTTCTCTGAAACGGTAGTTGAAATCGATTGCAGTGGAGATTTAGGTTACGGTTTTGGGCGATGGTACTGAAGAGTTATGTAGAATTGTAGATCATCTGAATGTTATTGTTGTTTGGATTTAGATTATCTGATGTGATTTTGAGCACGTGTTTTCAGTTGTGTGTATGAGTGTATCTGCATTATGCAGGTTATATGTTTCTGTAGATTCGTGTTAGTTGTTCGTAATTTCGTATTGTTTTTGGTTTTACTTATGGTTTTTCGAAATGGTTCGAGTGGAGATTTAGGTTATAGTTTCCGTCGGTTTTGCTGAAGAATTATGTAAAAATTTAGATCATATGAATGCTGCTGTTGCTGGATTTAGATCATCTGATGGAATTGGGTAATGTTATTTTGGAAATGAAATAGGGTAACAGACAAGGAATTATTATGAGAATCAATAGCTTAAAATGAGTGAAAAGGAAACTATGAAGATGAAAACAATGCCTCCGCTTGTACCTCTTGGGACTCTGATAGGTCGTGAGCTTAGGCATGGAAATGTGGAAAAGCCTACTATCAATTATGGACAGGCGGCCCTTGCGAAGAAAGGGGAGGATTATTTCTTAATCAAGCCTGATTTTCTGAGAGTTCCCGAGGATCCATCAACATCTTTCTCGGTTTTCGCGGTATGTATAAAAATTCGGAGACCACTACATTAATAGTATATAAGCCACCTTTGTAGTTAGGTTAATGTCTATATTATTTAAAATCTATTGTTTTGACAGATATTTGATGGGCATAATGGTATATCAGCTGCCATTTTTGCAAAGGAAAATTTGTTGAACAACATTTTAAGTGCGATTCCTCAAGGATGTGACCGTGAAGAATGGCTTCAAGCGCTTCCTCGAGCGTTAGTTGCAGGGTTTGTGAAAACTGACATAGAGTTTCAACAGAAAGGTAATGTATCATATCCTTTTTTCATATCTTGGTTGTAATAAAGCATGCCTGAGGTGCTCAATGCGATATTGAAAGGGTTAAAGTTGGTCAAAGTTAGGGTTCGTAGGAGGATGATATGTAAAACAACCAAAGGATGAAGAAATTATGAATGGTTTACTAGATAAAAAGGCTGATATGTAAAAGAGATGAGAGTGATTGTGGTTGTACATAAAGCTTATATGGTTGTACATAGAGCAACGCCATGCCTTACGTGAAACTATGACCTAGTGCTTGCTCCTCAGCTATGGGGACCTAAACGCCTCAGAGCGCCTCGTGCTTTTTAGAACCAAGTTTTCAGTCATACTATCACTATCAATTCTAGGATTGATTTGTTTTTAAAGAATTCAGGCGAGACATCTGGTACAACTGTTACATTCGTTGTGATTGACGGGTGGACTATAACCGTTGCATCTGTCGGTGATTCACGATGCATATTAGACACACAAACTGGTGTGGTATCGCTACTCACAGTTGATCATAGGCTTGAAGAGAATGTTGAAGAAAGGGAACGTGTAACAGCAAGTGGTGGTGAAGTTGGGCGCCTCAATATCTTTGGAGGGAACGAGGTAAAATTATTAAAAATCGATTTCATTTTTTTGTACTTTTGGCAAAAAAGAAAAGCTTTAAATATTATAACTCCGTGAATATAATATTATAGGTTGGTCCACTACGTTGTTGGCCTGGCGGGTTGTGTCTCTCAAGGTCCATTGGTGATACAGATGTTGGGGAGTTTATAGTTCCAATACCACACGTTAAGCAAGTGAAGGTGGAAAATAATGCCGTGATATTGTTTTTATATGTTTCAATGTTATTAAAGTATAGCCAACGCGTTTTATCTGCAGCTTTCAAATTGCGGGGGGAGACTTATAATTGCTTCTGATGGTATTTGGGATGCGTTATCATCTGACATGGCTGCTCAGTGTTGCCGTGGATTGCCTGCAGAGCTTGCTGCAAAGCTTGTTGTCAAGGTGTTATATCTTTCAACTAATGAAACATAGCAGTCTTACATTAACTTAATCACTGATTCTAAGACCTTAATCTAATGTTTATAATCCTGTTTCAGGAGGCTCTTAGGTCGCGTGGACTAAAAGATGACACAACATGTGTGGTTGTTGATATCATTCCTTATGGTTATCCAGCCATACCTCAAACACCTAAAAAGAAACAAAATCTGCTGACTTCACTTATTCCCGGAAAGAGGTTTCATAACTCTTTGAATAAAGAACCGAATAAGCTTTCAGCTGTTGGGACTGTAGAGGAGTTATTTGAAGAGGGGTCTGCAATGCTTGCTGAAAGGTACCTTAATGATCAACAACTTCTATAATTAATTGACACTAGTTATCGAGTAAATTAATTATTTTTTTATCGAATTGAGTAAATTACGATTTTGGCCCCTGTGGTTATATCACTTTTACCCTTTTAGCCCAAAAAGGAATCTTTTAACATCTGAGCCCCCAACATCTTTTTTTCTAACCCATTTGGCCCCTAACACTAACCCCATCCATTTACTTTTAGGGGCCAAAAGGGTTAGAAAAAAAAGACGTTGGGGGCTCAGACGTTAAAAGATTCCTTTTTGGGCTAAAAGGGTAAAAGTAATATAACCACAGGGGCCAAAATCGTAATTTACTCTATTGAATTATTAGAGCATCCATTTTCAAGCAATCCATCATCCTTCCAATTTCCACATCATCATCATTTACGTTTATTTTTGGTATCCAACTTATTTATTATAATATAACATATTTAAAATGATACAAGGTTATATATTTATTAATAAATGTCTTTGTTAGAAGTTACAATATTATAAGATCTTTAGGTTCAATTCCACGGAAGTTATAAAAGTTAATATTTAATAGAAGTTGCCGTAACTATGTTTTTTTAATAAAAATTCCGATACAAAATTTATTGAAAACGGATACCGTACCAAACGAAAACTAACCAATATGCTTATATATACAATTTATATTTAAATTGAAAATTTTGGATTTAATTAAACATGAGCTATACATATGATCATTATATTGCAGGCTGGGAAAAGATTTGGCTTTAAATTCAAACTCGGGAACCTTTAGATGTGCGGTTTGTCAAGGGAACGAGGCACCAAATGACGATTTATCTGTGGGACCCATGCTGTGCTTGAAATGTAGCAGAAAGAAAGATGCAATGGAAGGGAAAAGGGCAAATGTAGGACACTGATGGTATAAACTTACCAGTAAATACTAATACATTCTTTGATTGGCAGTGACAGCGTGAGTGTGATTTCTTGTGTGGGACTGACTAATTATGAACAAATGCTACATTTCTATATATTGTAAGAAAATATGAGTGGTGGTGTTTGATTGTGGAACGTAAAAGTTTAATGTATTTCTACTGATGTTAATCTTGTTTTAGTCGTTTATGATTCGTAATAAGTATGTGTTCATGTGCGTATGAATGCTTTTCTAGACAGGTGTGTGTGTAGTTATTTAAGTTTGTATAAATGTATGGTTTAAAGTGTGGTGTTCTGGGAATCAGTTTAAGGATTGATTGAATGAAG
>HanPP2C4
ATGATGTGTGATCAATTCAATTCAGGTCTCTTGAAACTCGCCGCTGTTTCACCGGATTCCGCTTCGGTTTCGATCTCCATCTCTGAGAATTTGGTATATTCTTTGTTACTTTTGAATTATGTGTTAATTAGGGTTTTATTTTATGGTGTTTCTTTTACTTTTGAATACAGTCTGTCAATATTTTATCATCTCTGACCTATTGTTATCTGTTTTTTCAGGATGTAAGCTGCTCTGTGAATATCAAGAGTAATACTGTTGTGGAGTCTACTGCAAGGAGTTTGAGTCCAACAAGCATCAGGTCAGGAGGTCATACGGACATTGGACCACGCAGATCAAACGAAGACCAACATATCATGATCGATGATCTGTCAAGGCATCTGGGTGATGCTTACAAATGGGGTCTCTCGAGTTCATTCTACGCTTTATTTGATGGTCATAATGGGTCCGAAGCAGCATCTTATGTTAAAGAACACGCCATGAGGTTATTCTTTGAGGATTCGGATCTACCACAAGCAGCACCAACGGGCGCTTCGGATGCAGATGTTTTGTTCTTAAAACAAGTGGAAGAGTCTCATAACAAAGCGTTTTTACAGGCTGACTTAGCCTTAGCTGATGAATGCAGTGTGAACGATTATTGTGGGACGACAGCTTTAACTGTTCTGATCATGGGAAGACATGTTATAATAGCGAATGCTGGTGACTCTCGTGCGGTCCTATGTAGGAACGGGTCGGCAACACAGATGACTCAAGACCACAGGGGGTCAACTTGTTTACAAGAAAAGGAAAGATGCGAGCGGTTAGGTGGTTACTTTGATGAAGACGGGTACCTGAATGGTCAACTGAGTGTGACGCGTGCGCTTGGAGACTGGCACATGAAGAAGGAGAAGTTGGTGATTGCTGAACCGGATGTGAGACAAATGGTGTTGACGGATAATGATGAGTTTATGATCATTGCGTGTGATGGGATCTGGGATGTGATGTCAAACCAAGAAGCGGTGGCTCTTGTTCGGTGTCAACTAAGGCAGCATAATGACCCTCAACGATGTGCTAAAGAGCTCATTGCTCAAGCATCACGCCTTCACTCGGCTGATAATCTAACTGCTATTGTCGTTTGCTTCTCTTCTCCCGCTCTTACCCCTGCTACTCAGGCTCGGTTTCCAAATTCTAGGCTCTTTAAGAAGAAACCCTTAAATGTCTTACTGTAA
>HanPP2C5
CCCACACAGCAAACCCTAATTTCTTCAAAATCAAAATTCGCTTCAAAATTACCCCCAATTTCTTCAACCTTTTTGTTACTTTACGCATACACAAAACCCTAAATTCGTTCGATTTTCATAATACAAGATCTCAAGATGATTGCTGGAGCAGCAGATATGATGTGCGATCAATTCAATTTAGGTCTTTTAAAACTCGCCGCCGTTTCACCGGAATCCGCATCGGTTTCGATCTCGATCTCTGAGAATTTGGTAATTCTTTCGTTAATTTTAGTTTACTGTTTCGTAATTTGTTATTGTTCTGTGCTTGTTAGGGTTTTATGGTTTTTATTAGTTTTGATTTGTGTGTTTGTGTGAATTGCTGGTTGTTTAGGGTTTATATGCTTGTTTTTTATAATTGAAGATTGATTGATTGATTGATGATGCCTGTGTTGCAAAACAAATTGAGATCTTGAAATTTTCTGTGATTCTGTGATTAGTTGTCAATATTTATCATCTGTATTAGACCAGATAACCACGAGAATTAAAAAGATTTAGTTTACAATGAAAAAAAAAGAAATAGAATCTTAGTTTGTATGTTCGCTCTGTTCCTCCCTAGAGTCGTTTTGGTCTGGAGTCGAGGTGCGAGGTGTGAGGCGAAACCTTCGCAGGCGTTGATCTATGTATGGATAAATAGGCTTTATTTAGTATTAAGTATATACAACCAAAAGTTTCACCGCCTTCTTCGTTAACTAACTAAACCGCTTATAATATTTTTATCCTTTTGGTTGTTTCCACGTTTCAGCTTCCTCCGACCTTAATCTTGAAAAATTATAAACCCTGCATGTGACGTTTTTTAAAAATCTGATGTCTGTTTATGATGGTTAAGTCTGTTGATTTAGTGATTTTTTGCAAAAACTATATATGTTTTTATATGATCTGTGCTGCTTGATTTAATAGTTGGATCAACATAAAAGATGAGAGTGGTATATTTTGTAATTGTTTTTTAAGGTTTTATTTATTTACTGACATATTTATTTACTGACATATTGTTCTCTGTTGTTCAGGCTGTAAGCTGCTCTGTGAATATCAAGAGTAATACTGTTGTGGAGTCTACCGCAAGGAGTTTGAGTCCAACGAACATCAGGTCAGGAAGTCATACGGACATTGGACCACGCAGATCAAACGAAGACCAGCATATCATGATCGATGATCTGTCAAAGCATCTGGGCGATGCTTACAAGTGGGGTCTCGCGAGTTCCTTCTATGCTTTATTTGATGGTCATAATGGGTCGGAGGCAGCATCTTATGTTAAAGAACATGCCATGAGGTTATTCTTTGAGGATTCGGATCTACCACAAGCAGCACCAACTGGTGCTTCAGATGCAGATGTTTTGTTCTTAAAACAAGTGGAAGAGTCTCATAACAAAGCGTTTTTACAGGCTGACTTAGCCTTAGCGGACGAATGCAGTGTGAGCGATTATTGTGGAACGACAGCTTTAACTGTTTTGATCATGGGAAGACATATAATAATAGCCAATGCTGGCGATTCTCGTGCGGTCCTATGTAGGAACGGGTCTGCAACACAGATGACTGACGACCACAGGGGGTCGACTTGTTTACAAGAAAAGGAAAGATGTGAGCGGTTAGGTGGTTACTTCGATGAAGACGGGTACCTGAATGGTCAACTGAGTGTGACGCGTGCGCTTGGAGACTGGCACATGAAGAAGGAGAAGTTGGTGATTGCTGAACCAGATGTGAGACAAATGGTGTTGACCGATAATGATGAGTTCATGATCATTGCATGTGATGGGATATGGGATGTCATGTCAAACCAAGAAGCAGTGGCTCTTGTTCGGTGTCAGTTAAGGCAGCATAATGATCCTCAACGCTGTGCTAAAGAGCTCATTGCTCAAGCTGCACGCCTTCATTCCGCTGATAATCTCACTGCTATTGTCGTTTGCTTCTCTTCTCCCACTGTTACTCCTGCTACTCAGGCTCGGTTTCCAAATTCTAGACTCTTTAAGAAGAAACCCTTAAATGTCTTGGTGTAAAACTTGATCAAGTGGTCACTTAGAAGAGATGTAATAGATTCGATTCATTTATTGAAAAAATTAGAGTATATTTTATTCAACGGAATTTTTGTAAGACACATTATATGATTATAAAGGAAGGAATTAATTTTGTTTGTTTCAATCTGTTACCCAACATGTCTCCTTTACCAACTCGAGTAGACTGATGACCCTCGGATTGTTTTCAGCA
>HanPP2C6
ATGATTGCTGGACCAGCCGTAGCAGAGATGATGCGCGATCAATTCAATTTAGGTCTCTTGAAACTCGCCGCTGTTTCACCGGATTCCACATCGGTTTCGATCTCCATCTCTGAGAATCTGGTAATTCTTTTATTACTTTTGATTTACGGCTTCATGATTTGATCACGGTTTTTTAGTTTTGATTTGTGTGTTTATGTAAATTGTTGATTGCTTAGGGTTTATATGTGTATTTGATTTTTGTTTGACTTAATATGTATAGTTTAAGAAGGATTTATTTGAAGATTGATTAATATGTTGCAATACAGTTTGAGATTATGAAACTTTCTGTGATTTTGTGTTTAGGCAGTATCTAGTTTACATTGAAAAAAATAAATAAAAGCTTAATATTCATGTTTTAAAATATGAGAGAGGAATATTTTTTTGGTGGTTATTTATGGATGGTGCTGACATATTGTTATCTGTTTTATTAGGCTGTAAGCTGCTCTGTGAATATCAAGAGTAATACTGTTGTGGAGTCTACCGCAAGGAGTTTGAGCCCAACGAACATCAGGTCAGGAAGTCATACGGACATTGGACCACGCAGATCAAACGAAGACCAACATATCATGATTGATGATCTGTCAAAGCATCTGGGTGATGCTTACAAATGGGGTCTCGCGAGTTCATTCTATGCTTTATTTGATGGCCATAACGGGTCGGAGGCTGCATCTTATGTTAAAGAACACGCCATGAGGTTATTCTTTGAGGATTCCGATCTACCAGAAGCAGCACCAACTGGCGCTTCAGATGCAGATGATTTGTTCTTAAAACAAGTGGAAGAGTCTCATAACAAAGCGTTTTTACAGGCTGACTTAGCCTTAGCTGATGAACGCAGTGTGAGCGATTATTGTGGAACGACGGCTTTAACTGTTTTGATAATGGGAAGACATATAATGATAGCGAATGTCGGTGACTCCCGTGCGGTTCTATGTAGGAACGGGTCTGCAACACAGATGACTGACGACCACAGGGGGTCGACTTGTTTACAAGAAAAGGAAAGATGTGAGCGGTTAGGTGGTTACTTTGATGAAGACGGGTACCTCAACGGTCAACTTAGTGTGACGCGTGCACTTGGAGACTGGCATATGAAGAAGGAGAAGTTGGTGATTGCTGAACCAGATGTGAGACAAACGGTGTTGACCGATAATGATGAGTTTATGATCATTGCATGTGATGGGATCTGGGATGTCATGTCAAACCAAGAAGCAGTGACTCTTGTTCGGTGTCAGTTAAGGCAGCATAACGACCCTCAACGTGGTGCTAAAGAGCTCATTGCGCAAGCGTCACGCCTTCACTCAGCTGATAATCTAACTGCTATTGTCGTTTGCTTCTCTTCTCCCGCTCTTACCCCTGCTACTCACGCTCGGTTTCCAAATTCTAGACTCTTTAAGAAGAAACCCCTAAATGTCTTACTGTAA
>HanPP2C7
AGCAGCAAACCCTAATTTCTTCAAATTCAAAATTACCCCCAATTTCTTCAACCTTTTGTTCACTTTACGCATACAAAAAACCCTAATTACGTTCGATTTTCATAATGATGATTGCTGGACCAGCAGAGATGATGTGCGATCAATTCAATTTAGGTTTGTTGAAACACGCCGCTGTTTCGCCGGAATCCGCATCGGTTTCGATCTCAATCTCTGAGAATTTGGTATATTCTTCGTTACTTTTGATTTAAGGTTTCGTTATTTATCATTGTTTGTGTGTCTGTTAGGTTTTTACGGTGTTTTTTTTGTTTGTTTTGTGTGTTTATGTGAATTTATGATTGTATATTTAGGAATTCTTTGCAAAAACTATATATATTGGAGGGCTGGATTATTTTATTTTGCTTGATTTGATAGTTTGATCAACCTGATATACGAGAGTGGAATGTTTTTTTTTTAGTTGTTTTTTTATGGTTGTTTATTGATTGTGCTGACATAATGTTATCTGTTGTTTAGGCTGTAAGCTGCTCTGTGAATATCAAGAGTAATACCGTTGTGGAGTCTACTGCAAGGAGTTTCTGTCCAACAAGCATCAGGTCAGGAAGTCATACGGACATTGGACCACGCAGATTAAATGAAGACGAACATATCATGATCGATGATCTGTCAAAGCATCTGGGTGATGCTTACAAATGGGGTCTCGCGAGTTCATTCTATGCTTTATTTGATGGCCATAACGGGTCGGAGGCTGCATCTTATGTTAAAGAACACGCCATGAGGTTATTCTTTGAGGGTTCCGATCTACCACAAGCAGCACCAACTGGCGCTTCAGATGCAGATGATTTGTTCTTAAGACAAGTGGAAGAGTCTCATAACAAAGCGTTTTTACAGGCTGACTTAGCCTTAGCTGATGAATGCAGTGTGAGCGACTATTGTGGGACGACAGCTTTAACTGTTTTGATCGTGGGAAGACATGTTATAATAGCGAATGCTGGTGACTCTCGTGCAGTCCTATGTAGGAACGGGTCTGCAACACAGATGACTCAAGACCACAGGGGGTCGACTTGTTTACAAGAAAAGGAAAGATGTGAGCGGTTGGGTGGCTATTTTGACGAAGACGGGTATCTCAACGGTCAACTAAGTGTGACGCGTGCGCTTGGAGACTGGCACATGAAGAAGGAGAAGTTGGTGATTGCTGAACCAGATGTAAGACAAACGGTGTTGACCGATAATGATGAGTTTATGATAATTGCATGTGATGGGATATGGGATGTCATGTCAAACCAAGAAGCAGTGGCTCTTGTTCGGTGTCAATTAAGGCAGCATAACGACCCTCAACGCTGTGCTAAAGAGCTCATTGCTCAAGCCTCACGCCTTCACTCGGCTGATAATCTCACTGCTATTGTTGTTTGCTTCTCTTCTCCCACTCTTACCCCTGCTACTCAGGCTCGGTTTCCAAATTCTAGGCTCTTTAAGAAGAAACCCCTAACACTATGTTCCAGAGTTTACTAA
>HanPP2C8
ATGAACATTTTGGATGATATATATGCAAAACTCATGCCGAGTCATGGTTACCGTTGGAAAGGGAGACTAGGAGGGGTACAAGATGGAAGAACAAATGGGTTGTTGTGGTACAAGGATTTGGGCTGCCATGTTAGCGGAGAGTTTTCGATGGCGGTTATTCAAGCTAACAATTTGTTGGAGGATCAAAGCCAAGTTGAATCGGGCCAGTTGATAAACGGGCTTTATGGGACGTTTGTTGGTGTCTATGATGGACATGGCGGGCCGGAAGCAGCCCAGTTTGTGAACAACAATTTTTTCTCCAACATTAAGAGTACGTTATCGTTACCCGCTATTTATATTTATCTTTTGTAGTAATTCGATGTTGATCGTATTGTTTTCTTTATTTAGAGTTCGCGTCTCAAGATGGACAAATGTCGGCGGATGTCATTAGAAAATCTTTCTTGAAAACCGAGGACGAGTTTATATCTCTTGTTAGAGATCAATGGCGTACGTGCCCACAACTCGCCTCGGTGGGCACGTGTTGTTTAGTGGGCGTTATTTGTAACGGGCTAATTTACATTGCAAATGCTGGGGACTCACGTGTGGTTTTGGGGAGGGAAGAGAGAGGTGGTAGACGAATCTCCGCCATTCAATTATCCGAAGAACATAATGTGAACCGTGAGTCTATACGAGAAGAGCTTCGTTTTTTGCATCCCGAGGATCCAAAGATCGTGGTTAAGAAACATAACGTTTGGCGTGTTAAAGGGCTTATTCAGGTATAATATATTGCATTACTATGCTTTCGAGTTGAATTTACGTAAAAGGTGGCAAAATGGGTGGGTTGGATAACAGATCAAAATGGGCTATTTTTAACGGGCCGGTTTGATCCAAAATGTGTTTTGTCCAAACTTTTATGATGAACAATTATTGTTATATAATATGGATTGATTTATTTATTTGTGTTTTTGAGTTTTTAGGTCTCGCGATCGATAGGCGATGCATATTTGAAGAGTCCTGAGTTCAACAAAGAGCCTCTTTTGCCAAAGTTTCGGCTCGCGCAACCGTTTTCAAAGCAAATCCTTAGTCCTCGGCCTTCAGTCTCCATACATGAAATTAACTCACAAGACAAGTTTCTCATATTTGCATCGGATGGTTTATGGGATCATCTTAGCAACGAGGAAGCTGTTCATATCGTCCATAGTCACCCACGTAACGTAAGTTTATATATAATTTCGGTCATAATATGTTTTATTCTAAAAAAAATAAGGAATCCGCAAACTAAAGGTGGCAAAACGGACGGGTTGGGTAATGGGTCCAGACAAGTAATCTTTTCATTTGGGTCAATTTATGTCTAAATAATGTCTAACTAATTTTACTTTTTTTTTTTGTGTAAATAACTAGTCTGATTAATAAGATTTGAAGTTATCTATATTTCACTAATATTTGATCTTCTTAGTAAAATAATCCAGGTGGTTGTACACATTATGTCATGCTCAAACCCGAACATGACCCATTTGTTAAACTCTGTCGGAAAAAGTAACCTTAATCTGAACACACTTAGCTCATGTAACTAGGCTATGTTCGTGTTCGTTCGTTAAGGAAATTTGGATGTTCGTGAACTGTTCGCGAACACATGACGAACAGAAGTTTGTGTTCGTGTTCGTTCGTTAAGTAATTGTGGTTGTTCGCGAACAGTTCGTGAACACTAACCACGAACGTAAACGAACACAACTGAACTTTAATTTTGAAAATTAAAAAGGCACCGTTGATCTTAAACATTGCACACAAAAAAATAGTTAAATATAACCATTTAAAGATTGAAGGGATGGATGATATTGGGTTCAATCGATTGGAGATTGGCTGAATGAAGGAGCGTGATATCAAAGAGGGAGAGGGCCAGAGAGAGGGGAATACATATGGGGGAAAGTAAAAAATTAATAATACATTAAAAACTTTTAGAAAAATAAACATAGAAAACCGAACACGAACGAATATAAACGAACATATATTCGAACGTTCATGAACACAGTCGAACGAACGAGACCTTTGTTCATGTTCGTTCGTTAAGCTTATCGAACGGAATTTTTTGTTTGTGTTCGTTCGTTAAGCTTATCGAACGGAATTTTTTGTTCGTGTTCGTTCGTTAAGCTTATCGAACGAACATAAACGAACTTCCCGCCGAACGGTTCACGAACTGTTCGCTGAACGATCGGTTCATTTACAACCCTACATGTAACCCAAACACAACATGCACAATCTTTTTATCCAGTAGCGGATCTTGACCTAAAACTCAGCATGGGCCGATGTTTTTGGAGATAAAATCAACCTGGGCCGAACCAATACACATTTAAAAAAATTCTCGAAAACCTGAAATTTAACACTACTGGGCGAAAAAACCGCACGGACCGAGGCCTGGTCCGGCCTCCTCTAAGTTGCGCCACTGTTTTTATCTAAATTGATTCAACAGATTGGCAAGTTGTAAACCCGTTGGTTATGTGAACATGCGGTAATCAGGTTGTAAATGGGTTGACAGGTTGAACTCCTAATATTTTTCCTTTTCTAGCTCTAGTTTTAAACGGGCAGGCCCATCAACCTGTTTTTTCACATCCCGATCGACATGCACATGGCCCGTTTATCAAACGGGTTAAGTGGGTTGGCCCGTTTAGATTTGTGTCACGTTTGATTTGCCACCACTAGGGCGGCATGCAACCTCAACTAAACTAAGTCGTAGGTTTTTGGTTGTTTGTAGGGGATCGCGAGGAGGCTAGTAAAGGCGGCGCTACAAGTGGCAGCAAGGAAACGTGAAATGAGGTATTCGGATTTAAAGAAGATCGAACGAGGGGTGAGGAGACATTTTCATGACGATATTACAGTTGTGGTTGTTTATCTCGACCCTTCTTTGATGAATATTAGTTCAAGTTTCTCTATGAAAGGACCCGCACCTAACGAATTCTGCATGTAA
>HanPP2C9
TTTTTTTTTTTAATTTTCCAATTTCCATTTTCTAATCTTATTAATATTTAACATATAAAAGGACCACCACCATTGTTCTAATCACAATCTTTCGATCTTGATCACCATCCACTTGATTTCACACACTTACCAACTGCATAACAAACAACATTTGATACAAAAAAAAAATCAAAGCTTTAACAAGATTGGTTGGTGGGTTGTTTTAATCAAAGCTTTAACAAGTTGGATCCTTTGATCTTTTAAACTTCTTCATCTTTCAAGTGTAATTTGTGTGTTTGCAACTTGGATCTGCTTCTGGTGTGCTTGTTTCAATCAGGTATGCACATTTTTTGTGTTTTTTATCTTTAAAATTTGATGGGTACTTGTGGTTTTCATTGTATTGTTTGTTTATTTGCAATTGGGTTGTTGATTTTCAAGCACTTTGTGGCTTAATTTCAGTTATTATGGTTTAAACTGTTGAATTTAATGATTTTATCACTTATTTTCAATTGGGTATGTTAAAACTGATTTCTAGTTAGTGATTTAGCTTAAGGGAATTGGGGTTGTGGGGTGGGGTTTTGATTGTTGATTTAAGATTTTTTTTTTCTTTCATTTTTTTTTAACTCAAGGGAACCAATGGGATCAGGTAAATTTAAGGATGTAAATGAGCCGAACCGAACTAGGGTAGGCATGGGCTCGAAGTTAAACGAGCTAGCTCGGATCGGCTCGTTTATCTTAATGAGTTGAAACGTTCAGCCGCTAGCTTTTTGAACAGTCCTAGGAAGATGATAGATCAGGGGTTGAGGTGGCCTTCAAGAGGCTATGTTAGGAAACGGTGGAAGCAAGATTCGAACTTGTAGAGGGGAATCAGGTGCTTACGACTCCACCGCCCCTTGAACGATATTTCGATCACTTTTTTGCTTAGTTGCAATAGGGTAGTTTCGAAAGTAAAGGAACATTCTTGGTTTAGTACTTTAGTTCACGAGAATTTGTGTGTTGTTTGTCGGATTTTTGGTTTATTCCAATCTATTTTTGACTTTGTATTTATGGCCAAATTGCGATTGGGTGGAAAAAACAGATGGAGAATTTTTTACTTTAATTGAAGGGAATCCTGTTCTTCCAGTTGTTATAAATCATTATAGCTATTGATTTGATGGACAGACAGATCAAGAGTTTGGTGGCTTTAACGGGATCTACAACGGATCCCGCAATCGAGAATCAAGTGGTTGTTACGGTGGGTGGTCTGGAGTGCATATTAAGCATCATCAGGGCCCTGAGGATGGGGTCCTGCTTTTCTGCAGAAAGCAGGAACCCTCTCCCAGCTTCTCCAACATCAACTTTAGGGATCGGAAAAAGGAAAAATTACAAGAAAAGGCCACCGAGATTACGGTCGTTTGATCACGCAAGGGAAGAACAACTTCGTAGAATCGCAGGTCGAATGTGCTTGAACGGGTCTAGCGAAGTTGCTTCACTCTTTACTCAGCAAGGAAAGAAAGGAACCAATCAAGATGCCATGATTGTTTGGGAGGTTAGTCGTTTTGATTTCCTGTTAATTAACTTATTCTTTTGATCTTGGATTTAGAGTGTGTTTTGCAAGTGATTAAGGGATTTTCGATAAGAATCACATAATCAACTGTAATAGAATGGATTGTAGGAAATAGTGTTTGGATCTTTGTTTTAGGGACGTCAATCATATCGGGTTAAGGGGTTTCGGGTTGGCGGTTGAATTCATGAATCTGAACATGACTCTTAAAATCATGTATAACACAAACACGATCCATATAACCCATTTATCTAAACGAGTCAGTTGGGTTGACGGTTTGGCCGGTTGTAACTCAGATGTAATCAAGTTGTGAACGGGTCAGGTTGGGGGGTTGTAAAATGGTTGTAATAAATGGGTCGTAAACGGGACGTTTGGTCAGGTTGACTTAATAAAATATAATTTTATTTTAGTTTTTTATTCTAATTTTAAATGGGTTGGCTTGTTTAATATGTCAACTTGAACATGACCTGTTTAATTAAACGGGTTTGAAATGACAACCCAAAACTTGATTATATTTGTGTTGGGTTTCTGGTCATGTAATAATCACATAGTTAGTTGTTTGAGTGTTTGACAAATTTTAATTATTAAGAAATTAATATATTTGAATAACCAAACAAAATCTTGTGGGATGGGTGTAAAGTCTTCTGCATTAGGTTAAACACAGCGGTGACAGGTGATTAGGACATTTTATTTTATCATTTGATAAAACATAATTTGTTTATCCAAACATTATTAGCTGGAGCGGTTATTTAGGATGTGTTTTTCAAAATGATTATTAGGACCTCTAAAATCAGAGTCGGATAATAGATAATCCGTTGCTTAACGTTTAGGATGGTAAGATGATTTTACATGTATAACCCAATAATCATCTTTGTATATCAACTTCTTACCTAATATTTACGGGTGTCATTCGTGTCAGGTTGGTGGGTTGACTCGTTGAACTCGAAAACTACCCATATATCTATTTGTGTCAAAAACATGAACTCTAACTCAAATACACTTAAAATCTTGTAGAACATGGCACGTTTTAACCCATTCATCCAAGTGAGTCAAATGGGTCATTAAAGGGTTGGTAGGTCGAGTTGTTTATTTAAATGGGTTGATGGGTCGACCGGCTTAATTAATCAGGGTTACATAGGTCAACCGAACATGACCCGTTTAATTAAACAGGTTAAGCAGGTCAACCTGAACACGACCCGTTTATTTTAGGTCATATATTCGTATCGTGTCAGGACTTGCCACCCCTACCTAGTATCTTAATCATGATTATTATGACCCCATGTAATTGAATCATATGTAGCTTTTCAAACATATGATATATTTTTATAACTTTTCAGAATTTCGGGTCAAGAACAGACACGGTGTTCTGTGGTGTTTTTGATGGTCATGGCCCGTTTGGTCACATGGTCGCTAAGAGGGTTAGAGATTCCCTTCCATTGAAGCTAAGTGAACACTGGGAAGTTAACCTTAAAAACACCGATGATGATGTCCTTCGGGAGATTGTCGGTTTAAACACCGAAGGGACATCAGTTAATTCACCAGATGAGACCTCCGTTAAGCTTGAAGAAACTGATAAGAACCCTGAAATCTTTCAAACCTTGAAAGAATCTTTTTTGAAAGCTTTTAAAGTGATGGATAGGGAGTTGAGTATGTATGCAAGTGTTGATTGCTTCTGTAGCGGGACTACTGCGGTGACATTGATCAAACAGGTCAGATGTTTGAAAAGATTTTTATTTAAACAGCAAATGATTTTTCGATTTTTATTAGGGGTGCGAATTTCTAACATGACATGTACCTAACACGAAATTTGCGGGTTTGGGCCAGTTTCTGTTCGAACACGCGAAACATTTAGCTTCACGGGTCGTGTTCCGGTCGACATGGCTGGTTGGCACGTTCAACCAGTTTATTTTTTGTAATTTAAAAAATATGTTTTATGTCATTACTTAAACTTATTGGGTGTTTTATGCCAAAATTTAAAAGATAAAAGAGAAATTGCAATAATTTTTTTTTTGTGTTTAGTGTAATTATTATATATAAATATTTTTTATTGTTGTAAATTTGTAAATATTAGGGTATCAATATGCAGGGGTAATACCCCTTAACGCGACGTAATTACGCATGTTCATTTGTAAATTACGCATGTTATGAATTTCAAACCCTAATTACGCATGAGGAAGAAAATCACGCATGGTCAAAACACAAAATCACGCATGGGTTGTTTCAACGTAAGCATGTTATATGCATAATTACGCACGTTATCTAGTGGTCGCAAGTTAAAGAGCCTTTTGTATTTTAAACTTTCTCTTAATATGTAAACAAAATGAAATTAAATACTATTTTCGGGTTTTACGGTCGTGTTCGTGTCAACTGAAAACTCGTGTTGTCTTAGGGTTCATGTGATTGACCGGGTTCGTGCCGTCACCTTTCCAACCTGCGAGCACGACCTATTAACCTGTGGTTTTTATTGTTGTTAAAGAACACGTGTTTTTGGGTTATAGGGTCAGCATCTTATAATTGGAAACATCGGGGACTCAAGAGCCGTATTGTGTACAAGGGATAAAGATAACTCTCTCGTTCCTGTTCAGTTGACGGTGGATCTAAAACCGAACCTACCAGGTTTTTCTCTCTGATAACTCTACCTCACTACATTCTCATATGATGTTTCTACTATGTTTATATTGTCTTCAATATGATTAAATCATATTATTTTGTTCTTGTATAAAATGATAAAGGTGGTAGTATGAATTAAAAAACAAACGTGAGCAACTTTCGACCCGCATGGCCCGTTATCCTTTTAGCTAAATTATTTGATTTAGAAAAAATTTAACTCGGTTAGTTCATAGGTAAATGGGTCGAATTCGTAGCTGAAAATAAAAAAATGTTACGTATGAGATACATTTTTTATTGATTTTGTTGTTTTACATGTGTATCTTATGCAGAGGAAGCTGAGCGGATCCGTAAATGTAAAGGGCGTGTGTTTGCTTTACGGGATGAACCTGAAGTTGCTAGAGTTTGGCTACCAAATTACGATTCTCCCGGACTGGCCATGGCTCGTGCTTTTGGAGATTTTTGTCTCAAGGAATATGGTCTCATTTCCGTCCCTCAAGTTTCTTATAGGCGCCTTACAGAGAAAGACGAATTTGTCGTCCTAGCAACCGATGGGGTAAGAAATCTGTCAGTTACTTTAACCATTATGTTCTATGGGCACATATTCAATGCATAATCAATTCTGGTTAGAAAACTACGAGAACCGCATAAGCGTTTAGGGATTGGGGTTTCTTAACGAGTGAGAGTGAGTCAGTTTCGGCTCGAGTTCCAAGTTAAGCTAGCCAGCTTGGCTCGTTTATTCTTAACAAGCTGAAATTTGAGCTCATAAAAGCATGAGCCAGCTAGTTTAAATTACATTTTATATGGCCGAATTGCCCTTCTAGTTAACAGAATTACATATAAAATGACCGAATTGCCCTTTCCGTTAACAGAAAAAATGGATGAAGTTAACTCAGTGAACTAAAATGTCAACGGTGAAACCTTTTTGGACCCACAGACAAAAAATGAAACCTTTGGACTAAACTGACAAAATGGCCCAAACCACAGGGACTAAAATGGCATTTAACTCTAAAAATAAAAAATTAATATGAGGGTGGTTTCTAGTGGGCTCATGGACCATAGTATGTGGGCTTAGCTATAAATGGAATTGGCTTATAACTTTTGGGCTTAACTTAAAGGAGCGAGCGTACTGCAGGCTCGGCTTGGCTCGTTTAAATGAGCCGATTTCTATCGAGCTTCGAGCCACGAGCTTTCTAAAGAGCCGTAGTAGAGATATGGTGGGGCAGTTAGCCTGCTAAGGCAATAAGTATAAGTGTCTATGCGGTTCTCGCAGTCCTATACAGATAACTAATATTGTTTGATACAACATATATTGACAGGTTTGGGACGTGCTTACAAACGAAGAAGTGATTGAAATTGTAGCTTCAACTGAACCACATTCACGTGCAGCACAAGCTGTGGTGGAGTCAGCAGTTGGCGCTTGGAAGCACAAATACCCGACTTCAAAAATTGATGATTGCGCGGTTGTGTGCCTGTTTCTTGGCTTAGATTCATCAACAACTTCTGCCAACAAATTCGATCATGGAAATAATGTGGAGGAGGAGGAGGATGAGTCATCATCCACCATGAATCTTGAAACAGGAAAAGACTGGTCTGCCCTCGAAGGCGTTTCGCGCTTAAACACATTACTAACCCTCCCGAGGTTTGCTCCCGGTGAGGATGATGAGAACCAAGAACCTGGAGGGAAAGCATAAGTTTTTAAACAAAAATGAGTGAAAACACGGGGGTATTATTGTCATTTTGGTTTTATTGTTCATGTTTTTTCGGTTTGAAAACCATAAAAAGAATCAAGATTGTAAAAAAAAGGATGAAGAAACAGGCAGCCTGGTGGCAGATGGTGAAGAACCCGGCTGTTTTAGAGGGTTGGGGATATCATTATTTTTATTTTTGGATTTTGGAGGGTGAAAGGGAATTTTGTGAAACCAGATCTTGCTCTTTCTTTCATTTTAAGTATTATTGTGAATTGTCAATTAAATGTTATGTTGATTAAAATTATATGGAAGTAAATTTTGTGACTGATTAATCTTAGTAGCATCTTGAATCAATTGTATTTAGGGTTTGATTATG
>HanPP2C10
AATATATATAAATTATTATTATTCATCAATCAATACAAAAATAACAAAAAATACCTTTCGTCGCTATCTATGCTCCCCCAAACCACCACCGTCGCCCATCGGAAACACTCGTCACGGATGATCCAAATCTCCACAAACCGTAAGCAATTTACACATCAATCTCTCATTATCTCATCATTAATCCGTTAATGATACAGTTACGAATCTTATTTCGCGATTTGATTCTTCGTTTATATGATATAATTGTTTCAATCGTTGATTTAACGGTTATGTTAGGGTTTTTACGCCAGGATTTTCGATTTGTGATTTGTGATTCGAAGCGTGTGTAGTTTTGTTGTTGTTTTAATCGTTGATTGAATGTTTAGATTTATTTACATGCAATGTATGTGATGATTTTTTGAATTATTGGTGAATGATTGATGTATTTTGTTGTTAATTGTTCAATGATACAGTTACGGATCTTATTTCGCGATTTGATATTCGTTTATATGATTTTATTATGCTCGTTATCTGTTGCGATGTTTAAATCGTTGATTTACCGGTTATGTTAGGGTTTTCACTTGAGGATTTTCGATTTGTGATTTGTGATTTGAAGTGTGTGTTGTTTCAATGGCTGATTAAATGTTTAAATTAACATGCAACGTGTGTAATGATTTATATATTAATTTCTCAATATTTTGTTGTTAATTGTTCAATGATACAGTTACGAATCAATATTTTGATGTTTCAATCGGTGATTAATCGGTTATCCTAGGATTTTGACGCGAGGATTTTCGATTTGTGATTTGTAATTTGAAGCGTGTGTTGTTTCAATCGTTGATTAAATGTTTAAATTAACATGCAACGTATGTAATGATTTTTTGAATTATCGTTGAATTGTTGATGTATTGTCTTTGCTAATTCGTTTTCGGTTTTTTGAACGGAATCTGGATGATACGGTTTAGAATTGTGAGTGATATTTTACGAATTGTGTTTTTGTGTTTTATTCTGGATTGTTGTTAATATACATGTTATTGTCTTTGTATGGTTGAAACTAGGCTTGTTTAGCTTATATGTTTTCTAGGTTAGTGGATTTAGTGGTTGATTATCGTTGATTAATCGGTTATCGTAGGGTGTCTCCACGAGAATTTTCTGTTTGTGATTCGAAGCATGTGTAGTTCCGCTGTTGTTTCATTAACATGCGGCATATTGTAATGAGTTTTAAATTATTGTTGAATGGTTGATGCATTGTGTTTCTCGATTCATTTTTAGTTTTTTGAACGGAATCTGGATGATGCGATTTAGAATATTGAGTGAAATGTATATGAATTATGTTTATGTGTTTTCATCTGGATTGTTCTTTAATCCGTGTTGTTTAATTAGTAATTTTGGATGCTTGTGGGCCTGAAACTAGGCTTGTTTACCTTTTATTTTTTCTATGTTACTGGATATAGTGATTGATTATTGTATGTGATGTGAATATTATGACTGTTAATTTCACAGGCGGATAAGTGATAACTCGAAATGGGAATATACCTAAGCACGCCTAAAACTGACAAACTTTCTGAGGATGGTGAGAATGAGAACCTAAGATATGGGCTGTCATCCATGCAAGGGTGGCGTACGTCAATGGAAGATGCTGTAAGTAGCTAAACCGGACTATGTTCTAGCTGTTTGTATGGTTGTTTTTGTAAAATTATGGAAGATATGGAATTACGAACTGCGTATCTGACTCATATTTTGGATAGTCAAATCTTACTTTTTAAATCTTGGGCGAATTAGTTCATTCAAAATGTTGGAATTCATTTATGGATACTCAAATGATCACAACCTTACCTTTAGATGGTTCAGAATACGGAACTTCGTTAACTTTGGAAAAGAGAATTATAATGATGGTGTTTTTGATTTCTACCAATAGGGTGTATAATTAATGCATTTGATTTGATGTTTGGAGTTTATTGTTTATGTGGATGACTCAGCATTTTGTCTGCCTTATTGGTTTGAGGTGTTTGGTAGCATGCTGCTTATCCTGATCTGGACTGTTCGACATCGTTTTTTGGCGTTTATGATGGCCATGGAGGTAAGCGTGCGAAGATATTTACACATGTATATCTACTTTAGTGTTTCTTTATTTGATCATCATTACTTCTCAACCAAGGCTACAGTATTTTAATGTATATAATCAACTTTTTGGTTCTATGAGAGAACCTTTTTTATGCATATTATTTTCAGTGTTAGTTGAGTCGTCACTCAGTTTCACTTTTTGACATTGAATTATTTCAGTCTTTCTTTTTCGCTTACTCTTTTTTTTTTTGAGAAAAAGACATGTAGAATCATTAAAGGTATTTTGTAGTGTTTAATTCACAACTCTTAGAACACGGCTCCCACGTTTTACTTTCTTCTTGCTTTATACTTGTTTGGCGCTACACTCCAGTCTTTAGACTGTATGTGCTATTGCACTTTATCCGAAACTGTTCGTGAACATTAAATTGGAAGCCATGAAAGTAACTTGCATCCATCAACACGTCTTTTTCAAACAAGAGTGTACACCTAATCCAGTATTTGTGATACTTTAAATTGGAAGCCATGAAAGTAACTTGCACCAATTTTATCGGTAATGGTCCAGTACCCAATTTAGAGTAATAGGTATCAGATACCTCCAGTCATTTTTATTACAATTCATTATTTAAAAATATATATATTTTTTATCGTAGACTATAGCGAGTGCCGTAACGTACCGGTGCCGTGACAAGCCAAACCACTTCCGATCGAACAACATCGGTACTGGTATCGGTGTTTGTCGAAACCATTATCTATATTCGTTTTTTATGGGTTTCGATCTATGTAAAAAACATGTCGATATCCTTTTGGGCATATCACGACTTTATTTTTTGGTTTTCCTCCGGTTTTTATACCCAGTATTGGTACCGTAATGAACCGAACTGTGTCGCAACGCAAGGGGTGGAAACCACTAGTTTCATACGAACTCCAACTAGCAACCCCCCACCCCTCTCTCTCCCCCTCTTTTATATTTTTAGTCATTCAAATTTCAAACAACAAGGGACAGATTTATCTATCAAACAAAATAAGTATTTTTCTGTTAGTTATAATCAAGAGAAAGAGGATACATATAATATTCAGTTTTAGTTGCCGTAGCCACTACGTATGGTGTTAGTCATGATATTGTCAAAAAAAACACTTAAACATTGTCAAAAAATGATATTTGTGTCGGCCTAGCTTAACAGTTCTCTTTCTGTAACAGAACCGGTTGCTCAGAATTTATTAAACTCGCTAAACCTGAATCGGTACAACTAATATGTTCACAAAAACACTGATGTAATAATATTCATATGATCTAAACACAACTCAGATTAAGATCTTATGGTTCTTTTGCGCCATTATCCACATTTCATGATCTATTGTGTTACGAATAAGCATGGTTGAATATGAATGAAGTTTTATATATCTAAGCAGTGTGTTATTTATTTAAAATTTTAAAAATACCATGCCTTTACGTTTTCAGGTCAGGCAGTCTCCAAGTTCTGTGCTAAGTATCTTCATCAACAAGTGATCAAACATGAAGCTTATTCTAGTGGTGATATTGGCACTGCTATCCAGAAATCTTTCCTCAGGTTACATATTTCTTATTTTTCTTTGCTCTCATTTAAGCATAGAAGGAGTGTGAGGACTAGGGGTGTGCATGGGTGGATTTGGGTCGGTTTCGGCTCAAAACCATAACCACGATGTCGGTAAATGGATGACCATAACCGATCGGTTATGACGGTTTCAGTTAATTGGTTTTGAAGATTATAGTGGGTCGGTTATGGGCGGTTAACCACAAATTTAGGCCTAGCTAAAAATAGCTCCAAATTTTTTTTGACCATGGAATAAACTGTTATTACACATTTATATATATTAGTATATTGCATAGTACTAAAAAATACATATAATCTTAATATTAATACCAACTATTATCAAATATTCAAACAAAATGATATGATATCAACCATAAATTCAAACGAACATTCAATCAAAACGATATGATATAACCTATACAAATTTTAACAAACGTTCAACCAAAAACATCGAATATTGAAAAAACGGTGGAGGATCCAAAATCCAACAAAGATTTTACTACATGTTAGTTTGGTTCGGTTATGTCGGGTATGAAAACATTGGTAACCATAATCGACCTGTTACTTTCGACTTTCATAAAAACAATTAACCGACCCACCGTTTTGTGATGGTTTGGTTTTTTCGGTTCGATTTTGTTGGTTAATACTGTTATGGGTCGGTTTTTCGGTTTTTTGTACACCCCTAAGATCACATCATCACCTTTATAATTTGGGGATTTCATCTGCTTGGGTCACCAATCAGTTAGTTTCTAAGAGTAGGAAGGCATTAATACAATAACAACAGTTTCTATTTGATTAATTACTTTGTGAATGTATGTATTAAGCAACTATATGATGTTATTAGAGGTAGTAGTTTGGACCCGGTATATTGCCCATTCAACCCGTTACCCAACCCACCCGACCCGTCCGTTTCACCATCTCTAGTTGTTTCTGAATTATTACGCTATTTTTTGAGTAAATTGTCATCTTCGTCCCTAAGGTTTGTCCACTTTTGCGACTTTTATCTAAAGCTTTGTTTTTCCGTATCTGGGTCCTCGTGCTTACAAAATCTTGCCATTTTCGTCCCCGAGGTTTGGCAGTTTGTTGCGACTTTTGGCCCTCAGGGACGAAAATGACAAGATTGTGAAACCACCAGGACTCAGATGCGAAAAAACAAACCTTCGGATGAAAGCTGCAAAAGTGGCTAAACCTCAGGGACAAAAATGACAAATTATTCTTATTTGTTTGTTGCCAGTCGTTATCACACATCTGTATTATTGTTAGGGCTGCAAACGAACCAAACGTTCGGCGGGAAGTTCGTTTGTGTCCGTTCGTTTATTAAACAAACAAACATGAACAAGAAATTTCGTTCTTTTAGTTAAATGAACGAACATGAACAGAGGCCGTGTTCGTTCATTTATGTTCGTGAATGTTCGGTAACGTGTTCGTTTGTGTTCGATAGTTCATTAGAGTTTTTAATTTTTATATTTTATTTATATACTTCAAAATTTTTGACAAATAATATTTAATAAGTGTTAATGTATTATATATTCTGTTCATGAACGGTTGTTTGTTTTCTTTTGTTTCCATTTGTGTCTATGAACATTAGCATATGCTCATTTGTGTTCATTGACGTTCGTTTTCGTTCATTGCCTAAAATTAACAAACAAACACAAACGAACACGAACAAGTTCATTTCCTTAACAAACGAACACGAACATAAAATCTCGTTCGACAAGTGTTCATGACCCGTTCGTGAACACAAAAATTTCTTAACAAACGAACACGAACAAGGTCTTGTTCGTGTTTGTTCGATTCGTTTGCAGCCCTAATTATTGTTATTATTATAATAAGTTTGGATGACTATGTAGATTGGATGAAATGATGTGTGGACAACGTGGTTGGAGAGAGTTGGCAATATTGGGAGATAAAAGAGATCAGTTTAGTGGCATGATGGAAGGATTAATTTGGTCTCCTAGGAGTAGTGAAACCAAAGGTCAAACTGATGACTGGCCTGTTGAGGAGGTACTTTCTTTGCTACCGGCAAATAACTGTAATGTGGATGTGTTGCTTTGGGTTTTGTTTCTTATCTAATGGGTAAATTAATAAATATATAAAAAGGAAACGGGTCACATGGATTAAACAAGTGTAAAGACGTCCCAAGTGTATTTTGAATACAGAGATCTGAATTTTTTAATTCAAAGTATTTACTATTCAGAAAATGATATAAATGCTGTAATCTTAATTGACACACTGCCAACACGGGATATTTATACAAAAAATCGAGTAAAGTACACGTATGGTCCCTGTGGTTTACCAAAATTTTGGATTTGGTCCCTAGCTTTCCAAAAGTATACAAATGGTCCTTGTGGTTTGCACTTTGTAACGCATTTAGTCCCTATCTTAGACATGCTAAAACCTTTAGATTTGTTGGCTGGGGACGAAATGTGTTACAAGTGCAAACCACAGGGACCATCTGTGTACTTTTGGAAAGCTAGGGACCAAATCCAATAGTTTGGTAAACCACAGGGACCATCCGTGTACTTTACTCTAAAAATTCACAAAGAGTGTTTCTTGTCAGCTTGGCCGACTTGTTATGAGTTATGACTTGCAAAAAGAAATTATCTATTTCGACCCGTTGCCTAACGCCCTAACCTACCCATCGCGCCCATTTTTCTAACGTTAACTGATGTACTGATATGTGTTTAAATTCGAGATATGTTTATCTTTAACATGTCAAACTGGGAAAAATGTAAAATAAAAGAATAGCTAAAAGGAAACAAGTCAGTTTGATGGAATGGGTCAAAGGTCACCCATAGTGTATTTTGAACCAAAAAAAAATATATATTTCAAGTTATTTTATCATAAAACTTCAGATTATAATTGAAATACTGTAACTTTTGCAATCAAATTTCACACACTAAAATCATATATATGGTGAAAGGTACTTATTTGTGTGCATGTGAAGCAGTAGGAAATTATTATATTCATAAAACCCACCGGCTATATTCTCAAACAATATTATAATGGGACTAAACACATTCATTTCACTGGTTCAGGGACCACATTCTAACTATGAAGGGCCCACATGTGGCAGCACCGCTTGTGTGGCAGTCATTCGTAATAACCAACTTGTTGTGGCTAATTCTGGTGATTCTCGTTGTGTGATATCTCGAAAGGGTCAGGTGATATATCTCGAATTCTAGATAATCATTAGTCATGTGTTTAATTATTAAAATAAGTATTGATATTGATATTGATATTATTAATAATTTATTAGTTTGAGATGAACTTAAATTAGGATTGAATAGGAATTAGATAATAATAATTGGGATTGGTTTCCTATGTCTATATATTTACATAATTACATGTTGCTTCTTAATAAAAACACAACATAATATTTTTAGTTTTCACAATATCTGAATTTTGAACCATCATGATGTGTATATTGTCAACTTTTAATTATACACATGTGTATATTGTCAAATTTTTAATTATACTTATGTGTACATTATCAAACATATATTTACAATACTTGTTTTTCATTTTTAAACATGTATTTACACATGTACATTAGAAACAACATATTCAGAACGTTAATCTTCCTTTATACACATTTGTAGATATATGTACAATACTTTTTCTTCAATTTTAAACACCTATATACACATACGTATAATTCAAAAAAACAAAGGAAAAAAAATGCAAATTTTTTGTTTTTGTTTTTTTTTGTTTTTTTTTTTTTTGCTTAGGAAAAATGTGTGCTCAAGAATGGTTCTTACTACTTCTTAAGGTTCTCAATTACTCTAGTGATTTTCACACCCTAACCCTATGTGTGTGTGTGTGTCTATATATATTTGTATTATATGTGTGTGTGTGTATAGAGAAAAAGGATAAATTGTGTAGTTCAAATGGGTCAAAAGTTGCTAGAAGTATGTTTTTGATGTATAAAATCTACCAAGTAGGGTTGTAAACGAGTCGAGCCGAGTCGAGCCAGGGTGGGGTCGAGCTCAAGCTCGAAATTAATTCATGCGGTTAAACTTGGCTTGAGCTTTACGTCGGAGTTAAACGAGCCTAAGAACGAGCCAACGAGCCAACGAGCCGAGCCTAGCTTAGCTCGAGCTGGGCTTGGTTACAAAATGAGCCAGCTTGGTTCACGTCATCTCAAATTGAGTTTTTTTAGCTAGTTTTTCTCGAGCTTCTTTCGAGCGAGCTACGAGCCGAGCTACGAGTCGCGAGCTTTATGAACAGCCCTAAGTACCAAGTCATTTTAGTCATATACATTAAACTATTATTGATATAATATAGCTTTGGCAATCGTATTTGATACACTGATCATCCATTAAAGTAGTTGCACGAGTGTTCCAGTTCTTGCGCAGATATGCATCTAATATTTTATGCAGGCATATAATCTGTCAAAAGACCATAAGCCTGATCTCGAAACTGAGAAAGAAAGGATATCAAAAGCTGGTGGTTTTATTCACTGTGGTCGAGTTAACGGGACTTTAAACTTGACAAGGGCTATTGGTACTTCACATATGTTGAATATTTTCACATTTATTTATTAAAACAATATCCCTATTGCTCTCTATGGTATTTCTCTACTTCATCATATGTTCAGGGGACATGGAACTGAAGAAGGATAAATCATTGCCTGCTGAAAAACAAATTTTGACCGCTAATCCCGATATAAACTTGGTGCGTAAAAGCATTTTGGTTTTGACTTATTTAAAGTTATTATATGTCTTTTCTGCATCTTCTTAATCTAAGCAGTTAATGCGGTAAAAAAAAAATCAGATATCGATCAAGGACCGATATTTGAGATATAGGTTATCGCGGTGGGGTATCGGTAATTTTAATATCATGTAGAATTTATATATATAGCAATTCAACACTATACTCTCCTACCATTAACAAATTAACCTTTTGCAACTTGCAAAACACCAACAATTGTAGCAACTAGGAACTGATTAAGACTTAAAACACCAACATTTAACACTAACAATTAACAATTAAGACTTAAAACACTAATAGCAGCAATAAGAAGAAAGACGGATGGTAGAACTAAGAAGAAAGGTACTGCTATCAAAAAAATCGGTGATATATCGGTCAATATCGCCGATATCGGTACCGATTACATGGGGACCGATAACAGATATATCGGTGATATATCACCGATATTAACTGCATGGCCGATAACCCCTAACTCAACATTCATATAGCCACCACTAATTACATATGACACTTGTTAATATTCCCATTCTCTGTGTTCCTCCTATCAGGTTGAGCTTTGTGAGGACGATGATTTTATTGTTCTTGCTTGTGATGGAATATGGTAAGTTCTTTACATTCATATGATTTAATCTAATATGTGTTTGGTCACCTAAATTTAAAATGAATAGAACCTCCTAAATCTTTTTATCTCAAAAAATAGATTATCCTTGCGTTATTATATTTTTTTAAATGTGTTCCAAATATTTATTGTTTGAAAACTAAGAACTGAAGGCACTCTTTTGCGGGCCAGCCCAACCTGACCCATCATTTCTAAAAGGTGCCCGCCACCCAACCCATGTGCCCGCCCATTTGCCATCTCATTTATGTATGAATTTACCTTATATGTATATAGTAAAAGTTGAAAATACAAAAGGCTCTTAACGTGCGACTGTACGCGACCGCCAAAATAACGTGCGTAATTATGCAGTTAACGTGTGAACTAGGGTTAACCCAACCCATGTGTAATTATGCAAATAACGTGCGTAATTATGTAAATAACGTGTGTAATTATGTATTATAACGTGCGAATTCTAAAAATGAACATGCGAAATTCACTTATATGTACGTTACCCTTCCCCTATATATATGATATATATGTGTGTGTGCTTGCTAAAAACGCTTCAAGTCCTGAAAAGTGTGAGAAGTACTCGGGAGTTGCCACGTGTCTAGGTGGTTGAGGGTAAATGTGTCCAAATTTCTTTTTATTTTTTTCTCCAAAAAAAGGATCCGGTCAGAGAATTCACAAAAAACATAACACACGTTATATTGGATATACACATTGAGTTCTAGGCGGGCACAAAGTTCTGACGCGCTGCTGTACTATGCACCCAGTTCAACACGTTTTAAATGCATTCAAATTTTTATTACTGTTTTCTTAAAAAAAGGTCCGGTCAGAGAAATCATTAAAACATAACGCACTGTTATATCGGATAAATGCATTGTGTTCTAGGTGGTCACAAATATTAGACTATGAGCCCACGGGCTCAGTTACAATATATAGGGATTACTAGAGCCCGTGGGCTCATAGTCTAATAACAAAGTCCTGACGCGCTGCTGCATGCACCCAATTCAACACGTTTTATAAAAAGATTTTGCTTTTTTTTTTTCAAATATAAGTATACTCAGATTAAAGATAAAAATTGCTAAAACTATTGGTATATGTTTTTTTTTTTTTAAAATAGTGATGTTTAAAAAGTTATTTACATTTAAAAAAATTCTTGGAGCTAGATAAAAGTAAAAAATGGTGGGTTTTTCCTAATTTGCCCCTCCCAGCCTCATATCATGTTCAAATTGAGTCCACGTGTCAGTCCGTTCATCCTAGCCGCTAGAGGGTGTGGTTTAAAGCCCTAGGGGTTTTATTACGCCATGTAGGCGACACATAAGCAAGGGGCTTTATCGCTAACGTACACGGTGTGGAATAACGCCCCTTATAAAGCCCCTTTTAACTATATTAAAAAAAAGATAAATAGAAAAATCTGATTGGTTGATGAAGGTGGGGCCCCTTGATTTCTTCCTCTCGCGCGTGCTATTCCTTTGGCGGAAGCCAAGGATACCACCCCCTTTTAACGGAGGCGGGGGGTGGTGTAGGGCGCCAAAGGGCGCTAAACTTGATGAGGTGGCGGGGGCGCGAAGCCACGCCCCCTACCCTTGATCAATGGTGGACAATCCTTCTCACATAGTCACATTTTTTCGGACTTGAAGCCTTTTTGGTAAAACCTCATACACACACATACATACATATATATTATTCCATTATTGCATTCCAGTTTTAACCAACTATGAAGTCAATGTGTTTGGCATGAACATAAATTATTATATTTTTCTTTTCTTTTACAGGGATTGCATGTCAAGCCAACAGCTGGTGGACTTTGTACTGGAGCAACTAAAAACTGTAAGTAATCATTCATTAGTTTATAATATTATACTTTCAGTTTCTAGAGGCCACAATTTCAACGTGTTTACATTGAAACGGGTCATTCAAGGTGTATTGTATTGGTAACGGATCAAACGAATAGAACAGAATATAGTAGCCAAAAATGAAACATGGCGAAGGGGTTTAATGGTTCAAAACTCAAAAGTCCCCTAACGTGTAACCAAATGCTTACAATATCCTATATTGTTTTATTTAAAATTAAAAGAATTTTTTTTTTTTTTTTTTTTTTTTGTAATATAGTTTTTGTTATCATATTTTAGCTGCTTACAACTATTAAAAGTCTAACTGATGCTTACAAATGCTTTTTTTTTTACAAATGCTTTTTTGTAATCATATTTTAGTTTTTGTAATCATATTTTTTTAAAGTCCCCTAACGTGTAACCAAATGCTTACAAAACTCAAAAGTCCCCTAACGTGTAACCAACTGACCCGACCCGTTTGTCCGAAAAGAAGTTTGCTGCCTAAAATAAAAAGAAAATGATTCAACCAAAGTTTGTAATATCTTTTATACTAGTAGTCCATACATATGATTACAACAGTTGTATGTCACTAACAAGACACATCGGGCAAATTCGACTGTTCCCTTTTAGCTATCTTTTATTTTAAAAATAAATAAATGAATAAATAAATAAATAAAACGCAATCTAATCAAACGTAAATAACGCAGGAAAGTAAGCTTTCAACGATCTGTGAGAAGGTATTTGAGAGGTGTTTGGCACCCACGTCGGGTGGTGAAGGCTGTGACAACATGACTATGATTCTGGTTCAGTTCAAGAAAAACCCAAATTCTGGTCCTTCAACTTCAGATCAACAGCCTTCGTCTGATCAACCATCTGAATCATCAGACGGCAAAGATAAATCCGGGGCGAATTAGTGGTAATACTATATTCTTCAACCAAACATAAACTTTTTTATACTTTTATTTGGGTGTCATATTGTCGAGAATCCATCCGTGATAATATTCTTTTACTTTGATAGGGAAAATTGCTTTATTTGTACACATCTTTTCTTCACTTTTGATTATTTTTGCGTTATGTTGGTCTAAACATGATTTATATTGTTCTGAAATTCAAATCCTACACTTGTATATTGTTTTGTTAATTTCTAGTGGATGCATAAATGGATGGTTGCTGCACTAGGGGCGTGAACTTTTGATACGACACAAAAAATGACATGATCCTAACATGAAAGATAAAACAAGGGTTATTTAACTTTTTTTATATACATTTGAATATATGGTTGTAAATTTTGTCATTCAGAGTCTATTTTCAAAAATAAAAAAATAACTACACAAATTACTTTTTTGACGTTAAACGTATGAAACTAGTGTCGTGTTGATGTTTATGTATTTGACAAGATTTTCAGGTACATGCTGGTTCTAATATGTACCCGTAAACGCAACCCATTTATTATTGCTCTGGCATAACCAAACCAAACCACTTTCTTTTATTGTTGTTATTGGCTTGAAAGAAGAAACTCGTTGTTTTCATTCTCCATCCTTCGGTCCCTTTCTAACCCATTGTTTTCATTCTCGTGGGGTCCATCAGTAATTGATTGTTTTCATTCTCGTGTAAATGGTTGATCCGATTGCGGATGTTTATTGATTAGGGTTCATGATGATGAAATATTGTTGTAAAAAATGAGTAATGTTCTCACATCTCACAGAGCACCTAAAACTATAGATAGGGTCATGAAAAATGAAAAAAAAGAGTAATATCCTCTTAAAATATTTAGACTCGTCAATTCAATCCGACACGATCAA
>HanPP2C11
ATGAGAAAATCAACCAAATAAAATAAAAAAATAAAATCAAGATACGAACCCATTTGCATCCTCTCTTCTCTCTCGCGGAATTTTTGCTGCGAATCCGATTTATTTTTCTTTCATTTTTCTCCCAATTTTTTTTTTCTTTTTGTCGGCAACAATCAATCCATTAGAGTTTCGTCATCTACAAGAAATCTCTGTAAGTCATTTTTTTCAACTTTTTTCCACACACATTTCATTCGATTTCTTGATTTTCGTATTGGATTACATACATTCATCGCTAGCTAATCAGGTTTTCGTGCATCAAAACGATGTCGTTTTCCTGTTTACTCGACTCAAATTTTGATTACCTACATTCATCGTTAATCAGGTTTTCGTAGATCAAAATGGTGTCGTTTCGGTGTTTGATTCACTGAAATTTGTTAAACAATTTTTTTTCTGAAGCTATTTTACATATTTGATTCGATTTGTTGTTTTTCTTATATTTGGTTCTTTGTTCATCAGGTTACCTTACCGTGCATCAAAACGATGTCGTTTTCATGTTTAATTCACTAAATTTGTTAATAATAATATTTTTTTTGAAGCTATTACACACACATTTGATTCGATTTGTTGGTTTTCCTATTTGATTATTCACATTCTTCGTTAACCATATTTTTGTGCATCAAAACGATGTCGTTTCCGTGTGTAATTTACTCCATTTGTTAACAATAATTTTTTTGAAGCTATCGATTTGTTGTTTTTTTTTTTCTGTTTTATTATCTGCATTCTTCGTTATTCAGGTTATCATGCATCAAAACGATGTCGGTTTTGTTTTCTTGTTCATTTCACTCAGTTTGTTAACAATATTTTTTAAAAGATATTTCACATACTTTTGACTCGATTTGTTATTTTCCTATTTGATTATTCAAATTCTTCGATAATCAGGTTTTCGTGCATCAAAACGATGTAGTTTTCATGTTCAATTCACTGAAATTGTTAATCATTATGTATGATTTGGAATCTGATATTTGAGCTGGATGATAGTTGCAATCTGATATTATATGATGTTTGTTTGTTGCATGTTTTTTAGGTTTTTGTTGAAAATGTTATGAAGGTTGAACTTATAGATCTATAAATCTGGATTTACGAAGGGACCGAGGAAATGTCGTCGAATAAAGGCGAGCATCAGACGGTCCCGTTATCGGTGTTGTTGAAGCGTGAATTGGCCAATGAGAAGGTCGAGCGGCCGGAGATTGTTAGCGGTCAGGCGAATCAGTCGAAGAAAGGGGAAGATTTCACGTTGATTAAGAGCGAATGCCAACGCGTGTTGGGAGATGGTGTTACTACGTATTCTGTGTTTGGGGTATTATGATTTTTGGTGTTTTTTTTACAATTTGAATTTGGAATATGTTATTAATGAGTTTCATTTTGTAGGTACTTGATGGCCATAACGGGGCTGCAGCAGCTATATATACCAAAGAGAATCTTTTGAATAATGTTTTGAGTGCTATTCCTCCGGACCTGAACCGCGAAGAATGGATTGCGGCTTTGCCTAGGGCTTTGGTGTCCGGATTTGTGAAAACGGATAAGGATTTTCAAGAGAAAGGTACTGGATTCTGGTTAGATCACATGAATCGGTTTGATAAATACGGTTGTTCTTGATAGCTTGTCGTGATTGCAGGTCAACTGTCGGGAACAACAGTCACCTTTGTAATTATTGAAGGATTCATAGTTACTGTGGCATCAGTTGGTGATTCCCGGTGTATACTTGAATCTGCAGATGGGAGCCTATATTATCTATCAGCAGATCACAGATTTGAGGACAATGAAGAAGAGTGAGTACTGAGTATATAGATGCAAGTTATAACGTTCTTCTGTGTATTTATGCCTTTATGATATGTTATTTTTTAGGATGTGTGATGTGTGTACCTTAAGCACATTATGATTGTTTTTTTTTTTTTTTTTTAATTTGGTAGGACGGAGCGTGTCACTGCAAGTGGAGGTGAGGTGGGTCGGCTGAATACTGGTGGAGGTACTCAGGTGTGTTATGTAGAACAAATGACTCCATTACTATCTTTAACTAAAAAGTATCACCCGAGATGAAATTCCTAATGTCCTTGATGCCGTAAAACGATCAACATTAGTCTAACCATCTTGACCACCCCAATTCTGAATGTTTTTATCCATATCATTTATATTTATACTAGTATCTTTACTTTCACTAGGATTTTTAATTGGACCGTTGATTTACTTCAGAGTTGAACACTTGAACCATAATCTTTTCAATATTTTCATAGAATTATATTGCTCCATATTGCATGAACATAAAATAGATGAATAGCCATTTGACGAAAAATTGTTTATATGGATTTATATATATTTCTTATCATAAATCATAAATAAGCATATAAATGCAATAACTAATATTATTAACTAATAAGGAGTGTGAGTATTTAAAAAAATGATTCGTTATCTCTATGAACCCATGAACCATTTTCTCGTAAAATCTCATCTAATAACTAAGGGTAAGCTAAGTTTCCATTACAATATGTACACAGAACAATATGGACTATATACAAGATGGGTAGAAAGAGGTGTGATACCTGTCTAGATCCACAGAAAGTACAAGATCTACAAGAATATCCAATTCCTAAGGATCCATAGGATTAATTGTGGATCCAACACAAAAATAGGAGGATATAAGTTATTTAGGCTTTGAGTTTTTATTTGATTTTTTCTATATCTATATCTATTATATAGATGTATCATCATCATCATACTCAGTAAGTCCCACCAATAGCAAAGCTCAGACCCTAACTTTGCTTTGCTATTGGTGGGATTTACTGAGTATGATGATGATGATATATCTATATAACTATATATCTATCTAATATATATGCTTGTTAGATTCGGCTCAATCCTCTTAGTAAAATATTAGGTCAAGTTTTATGTTTTTTTCGTGCACCCTAATCTCACGATGTCTAATATCCTTATTAATCGTTGGTCATTGGTTAACCTATGAACAACATAAAACCAGAAGTATATCGTCATTAAACATGTGTCCAAAAGTGAGTCATGTAATTAATGAACTTTTTAGCAATTCAAGCAATTACAGAAAGAAAAGGCGCCTAATAAAATAGCATAATAAAACCGTAATATTCTTAATCATAACAGTGGTTAACTAAAAGTAATACCACATTTAATAAACCTTTGGAATTGTTTGTTCATTTATTAGTTTATCTACTTTCACATTATGTGTAGAATCAAGTTTTTACTCCTGTGCTTATGTTTTGGCAGATCGGTCCTTTGAGATGTTGGCCAGGTGGCTTGTGTCTTTCAAGATCAATCGGAGATCTAGATGTTGGAGAGTTCATAGTTCCTGTCCCTTATGTTAAGCAAGTAAAGGTCAGTTACGACTTACGCGTGTTCATGCCCTATATGGCTATAAAATTATGTGGAATATATACTACATGTTTTAAGCCAACACTGTCCAAAAATAACTCTATATTGAATCCTGCACTTATTAATGCTTTAATGGCTATTATAGTATTATATTCGTGATGTGTTCAAAAAATGCGATGACATGATTTGCTCAAGGTGGCATATTTGGTATTCTTTGTGCATGTTAAAACGGGTCTGGTTGGGTTGACCCAGAAACTTTTGGTCCTTTTTTTAAGATCTAATAAATAGTTAATGCCAATGTTTTGAAAACCGGAGCGGACCGGTTCACCCTATCAAACCGGTTTGAGTCGAACTGGATGTTGGACCGGGAACCGGTGGTCGGACCAGAAAATTGGGTCGAACCGGATTTTGATTTTTTTTAGTTTTGTTCTATTTATTTTTATAATATTTACAGCATAACCCAGTATTTACATCCGATCTGACCGGTTCAACCGGCCTGACCAGTTGACCGGTAAGGAGACTAGTTCGACGCTCAGTCCGGTCCTGAAACATTGGTTAATGCATTATGTAAACAAAAACAGTATTATTACAGTTATAATAAGAGCTTATAAAACAATTAATGAAGTTCTATGCATTATAAGTTTATAACTACACTTTGGATGAGTTTATAAACCCATTCCCTTTTTAGCTTTAGATTTTTATTCAATCTTTTAGATGAAATATAATCCATACCGACCCATTCACAATTGTAACGTGCAGCTGTCCTCTGCGGGCGGACGGCTTATTATTGCAAGTGATGGTGTGTGGGATGCTATATCTGCAGAAGCGGCTCTAGAGTGCAGTCGTGGACTGCCACCAGATGCAGCAGCCGGACAAATTGTTAAAGTACGGAAATATGTAACGTTTAATTAATAGATCACATTATCACCTTCCCTATAAACATCAAGTTTTAATCTTTTAATTCTATTTACAGGAAGCTGTACTACCGAAAGGATTAAGAGATGATACAACGTGCATGGTGGTTGATATTCTACCTGCAGAAAAGATAAATCCCCCTGTGCCACAACCGAAGAAGAAGGGAGTATTTAAAGTCAAAGCCATGTTTAGAAAAAAGAGTACGGAGTCAACGTCTCAAATTGAAGAATATCTTGTTCCAGATGTGGTGGAGGAACTCGTGGAAGAAGGATCTGCTATGCTTTCTGAAAGGTTTGTAGCATAAAAGATCTCAAATTTCACTTTGGTACTTCAAATTAGGGGTGAGCAGAAAACCGAAAACACGAACCGAAAAAAAATGAACTGCACATAAAACTGAAAAAACCGAACCGAGCCGAATAATCTAAAAAATTATTTTTTTTAATGTTTGTTATATTGATTTAGGAATTATTTTAATCTTGTTTTTGAATATTACGTATTTATAATAAAAAAACATTAACATATTTTTTTTTGTTTTTGAAATGATTTATCTATTGCCTACAAGAAATAAGAAAATTTAACATAAAAAGTAAATGATTTTCAAAGTATTATAAAAGAAAATGTCTTAATAAAAACTTTGGAGAAACAAAAAAAAAAGTTAGGTTTATGTGAACAATATTAATTTAAAAGGTTAAATATAATCACTTAAATGTAAACATCTATGAGAAATTCTTAAATTTTGGATTATACTTTCCTTTTTTGAATCTTGCGTATTTTTGTTTCAAAACTGAAAAAACCGAAAAACCGAACTGAACTGTTACTAAAACCGAAAAAACTGAACATTACGGTTACGGTTTCAATTTTACCATAAAGCTGAACCGAACCGAGCCGAACTGTGCACACTCCTACTTCAAATTGGATTTATTTGTGGGACCCAGATTCGGTTTCTACTTGTAGGTTGTAGTTCGATTATCGATCCATTTACTTCTGAATGGGTAGATTTGGTTTATGTTTTTTCTCTTATACGTCAAATGGGTAAAGTTTAAAAATTTGTTTAAGTTTTTAATGGATAAAAGCTCTAAAATCATTTTTTTTTAAAGTTAGATATTACTGTAACAATATATGACATAATTTATTGATATAGAATTAATTGGACAAGTGTTTTGGGTTGACCCGTAGCTTACCAAAGTTACCTGTTTTGACCAAATCCATTTAGAGATAGTAACCAACCTCCCGAAACCATTTATTTTAACGTTTCTATGATATTCTATATCTGGTGGCAGGTTAGATACAAAATATCCGCTTTGTAACATGTTCAAATTGTTCACATGTGCTGTGTGTCAAGTTGAAATGAAGCCCGGTGAGGGTATATCGGTACATTCAGGATCATCATCTAATACAAGGCATTCAAGGCCATGGGATGGCCCTTTTCTTTGCATAAGCTGCCAAGAGAAAAGAGAAGCCATGGAAGGAAAAACTCTTTCTAGAAGTATGCTTTTTTTTTTTTCCTTTTAACAAATTCTAAATTCCTTTATATTTCTCACATTCCAATTTTAACCCGTTTATATATAAATGGGTTGATTGGGAATATTTTATCTTTTTAACAGGTCAACTGGGTTAAGCTAAAAAATTAACTACAAAAAAAAAAAAAAAAAACGGTAAACCAATTTATATATGAATGGGTTGATTTGGCAATCTCTCATATATTTAACGTGTCAGCTGGGTTAAGCTAAAAAATTTAACTACAAAAGAATATGGTCAACCCATTTTTATACCAATGGATCAATTTGGAACATCTTATCTTTGATGGTCAACTGGGTTAGCTAAAAGATTTTACTACAGAAGAATACGATTAACCCATTTACTTACAAATGGGTCGATTTGGAATATCTTATATATTTAACGGGTCAACTGGGTTAAGGTTATAGAAGAAAGCGGTCAACCCATTTACATACAAATGGGCTCATTTGGAATATCTTATATCTGTAATGGGTCAACTAGGTAAAACTGTATTAGATTATTTTTTAATTATGGATATTATAATCATGTTGAGTTTATCAATTATTGATTTGGAAAATCTTTTATCTATAACTGGTCAACTGGGTTAATCAAAAAGATTTAACTACACCACAAATGGGTCAAAAGGTTATATTTATTTTTTAGTTTATTGATTTTATTAATCATATTTAACATTTACAGATAGGCGATACAGCAGTGGAAGTGAATAGCAAAAAAGCTAGTTGAATTCTTCTTTTGACTTGCATTTTTGCTTGGAAGCCGCGTGTATATGAAAAGTTCACAAGGTTTTTTTGTCAAGATATGTTACTCATTACTATGGCCGATGAAGATCTTAAGCATTAATCCACCTTATAAAACCAGATTAGAATCGTATTATGTAGTTATAATCTTCCCCTAACTCCATGTTGATATAACATAGATCGCCATAAACGGGCTCAGATAAGTTATTAGAACATCTCTCAACAAGTTTGGTGGTTATTCGTTTGTATACTAGTATTTATTTTATCGTTTTAGTAGATCTAACAGCCAAAGCGGAAACAGTGTTAGTGACGGTCTATAAGTTAAGCTCGGGTGTGAGTGGGCTCGTGTACGATTATTGGGAATTAAGTTACTGAAACTAAGAACAACGTTTGTGAATTCTATGTTAGCAGATTCACACAGCATTATTTGATTCTTGCTTGTAAAACAGTGAACACATGCTCTATATTTGATCTCATTCCAACATTTTTGTTTTTTATATCAGAATTTGTAGTGGGGTTCTTTGAAGTAAATTGACGGTTTTACCCTTGATTTTAGGTTAATAGAGGATTTACTTGAAAGGATGGATGTGTGGGGATTTTGGTCATTTACTGATCTCAAAAATGTGTTTTTTTTGACGGAAAACTAAATCACGCTTGGTTTTGAACTGGTGACCTCTTGGCGACTTTTAGAGAGGTCTAGTTCTAAATTTCATTGTCACCACCAATGACTTTCAAAAGAAAGTTAGT
>HanPP2C12
ATGGGTTCCCTTTTACAGCGGCGACAAGGGGAGGATTATTTCTTGATCAAGCCTGATTGCCAGAGAGTTCCCGGGAATCCGTCGATTTTTTTCTCTGTTTTTGCGGTATGGATGGAAACCCTTTGGTTATATGTTTGTTGTAGACTTGTAGTTTGGTAATGATTGGGTTGTATTTTTTTGGTAGATATTTGATGGGCATAATGGTATATCAGCTGCCATTTTTGCCAAGGAGAATTTATTGAACAACATTTTGAGCGCGATTCCTCAAGGATGTGGACGAGAAGAATGGCTGCAAGCGCTTCCTCGAGCATTGGTTGCAGGGTTTGTGAAAACCGACATAGAGTTTCAACAGAAAGGTAATAGATTTGAGTCGTTGACTTCTTATATTATCTATCGTTTGTATAGTTTTTTTTGTTAAATTGTGTAGGTCCCTGTTTCGCGGAGGATTACGAACCTAAACCTTGTTATACAAACCTACTAGCGAGTGCGGAATCCAAGCTAGCAAGCAAACCGAGTTAGTAGCAAGTAGAGAAACAAACACACAAAGATTCACCGATTAACACTAGTCGTATTAATGCAAATGAAGGTTCGGTTACAAGCTCAATGTTTACAGAAGTGTTCTATAAACTCTCTAAGTGTGTGTGTGAGTTCTGGGCAGAATGCTCTTTAAGCTTCTATCTCTCGGGTGTGTGAAAATGGCAGAACTCCAGAACTCTCTCACACTCAACACATGCATGGGTATATATACCCAGCTCAACTGGTCTGGATCGAAGGATTCGACAGATGGTCCGAAGGATCATCTGTCGACCACATGTTACACGAAAGATCAGCATGGACCTCGAAGGATCATCCTTCGAGGTCTAATGGTCGAACCATGGTCGAACCATATCTTTCGATCACCTCGAAGGATCAGGTGTATCCTTCGAGGCTATCCTTCGATCAGAACATCTTTCAACTGTTGTCCAAGTCAAACCGGAGGATGGTTGACTTGGTCAACTTACAATACAAATCAGGACATCGTTTATATCAGACCGAATACAGACAAAGTACAGACACAAGTGCACCAACAAACTCCCCCTTGGCTGTAGCTTTGTCTTTGATCTCTAATCTTTGTCTTGTTCTTCTAAAAGTGTAGACTTGTCTGGAACTTCGACGGTCTTTGGTCTTCAAGTCTTCAAGACTCTGATGTCCTATCATGTCTTCAATGTCGGAGGGTCTTCAAAGTCTTCACGTCTTGAAAGTAGAAAGTGTATCAACAAACTACCCGTATCATGTAGGAAGTGTGTTGACAAACTCCCCCTTAACATAAGCTCCCCCTTGAGTCATGCTCGTGAAATACTTTAACTTTATGAAGTAAGATCCTTGTGGTGTTGATGATGGCCAGCGGCAACTCGATCATCTTCATCTTTTGAGCGCCTTCTCGTCGTGTCTTCATTCCAAGGCTTGTTATCGACCATGTTCTCCTAGCCTTTAGAATCTGCACATGCAAGAAATCTAAACGCGTAATGAGAACAACTGCTTGGAATAGTATAAACAAATGACACACGAGTGACCATGTCAAAATCAAACACCGTCCGACAGTTTGAAAGTTTAATAAATTTATCAATTTTAAATTCTAACTTTCAAAATCTGCAAATTTTGACCGTTTATGAAGATTTAGTCAGTTCGGTTTTCAGTCAGGTTTCAGGTAACGAAGACTTGAGCTCCAACATCGTACGATCGAAAATAAAGCAGAAATAAATTTTTTTTTTTTTTTGGCTTTTATAAAGTTTATATTAAAACACGCCTAAAATCTTTTTGGTATTTTTGAAATTAAAAGACAACAATTTAAAATCCTTTGAGTGTTATCAAACGACATCACCGCTAATGTCGTGCTGATATGCACCAAACGACGAAACTGTTTAAAAGAAATAATAAAAGTTAAACAGTAAATAAATAAATATATACAAACATTCTTTTTGCGAGTTTCGAGGGTAAGAGAATCATATCAGTGTACGGTCATAACAAAACACTCTTGTTGTTCAGTTAGTTAACATTAAGATAAGCATCCTATAACAATTATTGGTATTGTTGTCCACTTAAGCTCAACTTATCAGATGTAATCATGTTTAGAGGATACGTTAAGGTATGATTTATACTTACCGACCGGTGTTCATCCACATCACGACACATTCCCGTATCAAGGTATGCACGAGAGTTCATCTTACCGGTGAGTATACCGATTATCATCTGTTTGACCGTATAAATTGTGAGATACTCACTTATTTTGATTTGAAAACAAGTCCTATGTGATATAATCACTTATTGAGGAGGAACTTGATTTTCGTATGCATGAGGGCACAGGTGCAAGTCCGTGAACAGGTCAGTACTTCCGTACAGCAGAGAGACGAACTTGACACCCGGAAAAATGTGATATTTTATCACTTATTTTATTTGGACATGTGATTGTTTATCACTTATTGAGGTCGAATGCAGTATGCAATATGTACACGTATGTATAGTATCATGGAAGATCTAGACTTGCGTCCCCGTTATTTTTCGGTAAAAGATACAACCATGATACCCAGATGATAAGCAGCATAAAGACCGAATATCTCAGAACCTCGGCAATCTATCAAACGAAATTTCGGTACTAAGACCATATGCCAATGAATGGTTCCCACCTGGTCTTCAGTCGATTAAGATTTATATCACCCTGCACACTTTAAAATGATTGTGAGCCTACCGATACATCTTATATAGAGCTGCTTATCGTTTTTCATTTAAGGTTTAAAGAGGTTTGGATAGACCACTGATGTACTATCATTTTCTCTTTTGCTCGCCAGGAAACTCATTTTTGTTTTTCTATTGTTTTTGTGTTTTTGAAATTTTTCGATGTTTTTGGATTTTCAGAATTTTGGATTTACTCCCCCTAAAATCAACAAACTAAGACAAATTTAAAACACAAAGGTATTTACAAAAATGATTTTCCGATGTCGGTTTACTCTTGCTTGACCTTAATGCCGTTTACCAATAATAAAAAGTCAAATCTTGATTTGTCAAATGCTTTGGTAAATAAGTCGGCACGTTGGTCATCGGTGTGGACCTTAACAACATCGATTAGCCTTTTCTCAAAGCAATCACGTATGAAGTGATATTTGATTTCGATGTGTTTGGTCTTTGAATGCTGCACAGGATTTCTAGTGATATCTAAAGCAGCAGAATTATCAACGTAAATAGGAGTAGTTAGGAATTCAAAACCGTAGTCCCGCATTTGTTGTTGGATCCAAAGAACTTGGGAGCAACAACTTGAGGCAGCAATGTATTCAGCTTCGCATGTTGATGTAGCTACACACGTCTGCTTCTTGCATTGCCAGGTAACTAGGCGATTTCCTAAAAACTGACATCCAGCCGTTGTGGATTTGCCGTCGATTTTGCATCCGCCAAAATCAGAATCACTGAAAGCTACCAATTCAAAGTTATTATCCCTAGGGTACCACAGACCGGTGTCAGGGTACGCCTTCAAATAACGAAAAATCCTTTTAACAGCAGCGAGATGTGAGGCCTTCGGATTAACTTGATATCTGGCAAGCAGGCACGTTGGGTACATTATGTCTGGCCTTGATGCTGTGAGGTACATAAGAGATCCGATCATGGCGCGATAGATAGAAGGGCTAACAGCTTCTCCCTTCAAGTCTGGAGTAATTCCGTGATTAGTTGGCAATGGGGTACCAATGGGCGTTGCATCAGACATCTGGAACCGGCTCAAGATGTCACCAACATATTTAGTCTGATGGATAAATATCCCAGACTGCGTTTGTTGTACTTGTAGGCCCAAGAAGAAGGTCATTTCCCCCATAGCACTCATCTCGAATTTATCATGCATAATGCGCTCGAATTCCCTACACAAGACATCATTAGTAGAACCAAAAATAATGTCATCAACGTATACCTGTACCAGAAGAAGATCTCCATCTTGTTCTTTGATGAAGAGAGTACAGTCGATAAGACCTCTACGAAAACCGTTCTCCAGCAGATAGTGAGATAAGGTTGCATACCAAGCTCGTGGTGCTTGATGAAGACCATAAAGAGCTTTGTTGAGCAAACAAACCCGATCGGGATGGATAGGATCTTCAAAGCCTGGAGGCTGTTCGACGTACACCTCTTCTTCAACCACACCGTGTAAAAATGCACTTTTCACGTCCATCTGATAGACCTTGAATCCTTTGAAGGATGCATAGGCTAGAAAGATTCGAATTGCTTCGAGACGTGCCACTGGTGCATAGACTTCGTTGTAGTCGATCCCTTCAATCTGACGAAAACCCTGAACGACTAAACGAGCTTTGTTTCGGATAACAACTCCACGGTCATCCTTTTTGCATTTGAAAACCCAACGGGTACCAATCTTCTTATATCCAGCAGGTTTCTCTACTAGTTTCCAGACACCCAGCTTCTTCTGGAATTGTTGCAGTTCTTCCTGCATTGCTTCAACCCAAGCATTATCTTTCAAGGCTTCTTTCCACGTTCTTGGTTCTTCTTGTGAGACATAACACGCGAAGGACCAGTCGTTTTGTTGCCCGGATTCTCGAATGGCTGCATACAAGCCTGCATTGTTGTTGTTTCGCAACATGTTTCTTGTTTGTACGCCACTTTGCACATTTCCAATGATGTTTTGTTGAGGATGGGTATTATGAATCCTTGTTTCTGGATTGTCTGGAACTGGAACATTTATACCCAGGTTGTTAAGATTAAGATCAACAACCAATTCAAGACCCGGAATTGACGAAGAGGATGATGCAGTAGTCTCAGCTGTTCTATGTGTATCCACAGGAGGAGTACCCTCTGAAATACCATGAACTGCTGTTGTAGGAGCTTCTTGATCTGCATCTAGAAATTCATCATCCTCTGAAGATTCGTTCAATTCGTTTGCATCATGAAAATCCTCATTGTTGAGAGTATTATTGTTCACCGAAGAAGATGGTTCTTGATTCACAAGAATTGGACGAACCACCGGTGAAACTGTTGCATTGTCACTCTCGAAAAACATCCTAGCCGCAGCATTTTCTTCAACGGCTTCAACATTGATCGAATTGAAGAAGTCATCGTACTCAAACATCCAAGGTTGACCCGGATTTTTGACTGGCAGGGTGTGCCTTTGTACTCTGACCTCAGACCATTCCTCGACCCTTTTAGTCTCTAGATTCCAGACTCGTAAGTTAGGGGTGGCATACCCAAGAAAGTATCCATCAATTGCTCTTGCCCCAAACTTTCCATTAGGATCGATGATTGTGCATGGAGCTCCAAACGGTTCTAGATAAGACAAATCTGGTTTCCGTTTTTGAAGAAGCTCAAAGCAGGTCTTGTTATGTCTTTTGACTGTAAGGACTCTGTTCAATGTGTAACATGCAGAGGCCACAGCTTCAGTCCAGAATGGAATAGGCAACTGTGACTCTACCAACATTGTCCTAGCAGTCTCGATCAATGTGCGGTTCTTACGTTCAGCGACACCATTCTGTTGAGGAGTATAAGCTGCACTAAACTCATGAAGAATACCTTTTGAAGTGCAGAACTCCGCCATGGAATGATTCTTAAATTCAGTACCATTGTCGCTACGTATCCGCCTAACCTTCAACTTATACAAATTCTCAATCTGAATGATCAAGTTTTTGATAATGCCAAAGGTTTCACTCTTGTGTGCCATGAACGCAACCCAAGAAAATCTTGAATAATCATCAGTAACCACGAGGCAGTATTGATCACCCCGAATACTCTTGTGCTTGACAGGACCGAACAAATCCATGTGCAAACGTTCAAGAGGAACTGCCACTGTGTTGATCTTCTTTGTAGGGTGCTTCTTCTTTGTTTGCTTTCCTTTCTGGCACGAAACACAGATGTCTTGAAGATGGAAATTTTTGAGAGGTACACCATTCACCAATTCATTTGAAACCAAATGATTCATTTTGCGTAAGTGAATGTGACCCATTCGTCTGTGCCAAGAGATAGTGTCTTTTTCAGTGGCTTTTGAAACGAAACAAGTTGCTTGTGCAGACGTAGTAATAGCCTGGCTCATGTCAAGGACGTACAAATCATTTATCCTTGGAGCCGACAAGAGAATCCATTCTTTTGGAATTTTGAAGCCGGGTTTCAGCACATAACATCCATTAGCATCAAAGTGTACTGAGAACTGCTTGTCACAGATTTGAGAAACACTAAGAAGATTGTGATCAAGTTGTTGCACAAAATTGATCTTGTCAAAGCTGACAATCCCGTTGGATATCATTCCTTCTCCCGTAATGTATCCACCTTTATCTCCTGCAAAAGCAACATAACCTCCTCTAATAGATTTAACGTCGTAGAGAAGCTTCATGTCGCCTGTCATGTGCCTGGATGCCCCACTATCAACAATCCAATGACTACTGATAGTTCCTCCTGAAGCACCCTGCACATGAACTCAAATGAATTAGTTGGAGATGGGGACCCAAGCCATTGTGGTCTTGGGTCTTCCATTTTCATCAATGACAATAACTTCTTGTCTTTGATGGTTGGTGAATTGTGATGGTCCCCCTGATTCAACAACCGTTTTTGGTTTCCAAGTCTGTTTGGTTTCACCAGTGTTTTTCTTTAAAATTTTAACTTCTTGATGATTTGAAGTTTTAGAATTTTCTGGTTTTACAACAACAGATTGTTTATGAACCACATCGGTTTTAATCGCTTTTTCAATTTTCTTGACCTGTTGCCGTTTCTGTTTCTTTTCCCTTTCTTTTACAAGTGTTTGTTTTGTGGAAACAGATGGCTTACGGTCAGTCTTACCACGGGGATCATCAACCTTTCCTTTCTGCTTATGAAGATATGGGCAGTTTCTAATAATGTGCCCAATGGTTCCACACTCAAAACATGATCTTCGTTCTACAAACCCCGAAGAATCATGTGATCGTCTAGCCGATGATGTTGAACTTTGTGAACCCGAGGTACTAGGTTTTGAACTACTTGGTTCATTTCTTTTCTCGACAATAGCTTTCTTGACAAAATCTAAGTTAGATTGATTTTCAAACTTTTCAATTTTGTCTGTTCCCGTCGATTTCACAAAGTTAACATTCTTCTTCTTCTTTTGATTCGGCTTCTTTTGCACTGGAGCCGGTACTTTACCTTTGGGTTTGGTGTGATTTTGCTGAGTTGGCACTGTTGGCAATTTCTTGTTGCCAAATTGCTTTCGAACTTCAGCCTTTGGGATTGGAGGACACTGTGTGACTGTAACTTTAGGTCCTGCCTTTCCCAAGAACTTACTTGTCGAATTCTCAAAGACTTTGCAGATTAAGGATTGATTAACATTCTTAATGGGAAAATCTTTGTCTGAGTAAATTTTATCATCACCAACTAGAGTGTACAGCAAATTCACACTCTCCGGCTCTCCTGCAGATGAGGACTCAGTTGCAACAGTCTTAGCGGGTTTGACAGGGGGATCACATAGAATGTGATTCTCAAGAGGTATGTCCTCATTTTTGACTACCGCATCAGACTTTGCTGGGACAGTATCATCAGATTCATCATCAGACGAATCAGCATCCTCAATCACAACTGGAGGATCTTGATTCTGTTCAGCACTCACAAATGTATCTGCTGACACATCTGAATCTGAGGATACTTCCTTTTGGTATCCGAGTCCTGCAGCAAACTCCTTAACATCTAGAGGCACAGTAGGTTCAAAGAAAACCCTGTCCTCTTCATCAGGCATGGCATCATAATTATGTCTCACTGGTGGTGGACACTTCTTGTAGCCAATGCATGTGACATCTCTCTTTTCCTTCTGAACGTCAATGATGTGATCTAACACATAGCTAGAACTCAAATAACTGTCTAGCTTGAGTTGGATCGCATCACTTTCGGTTTTCACACAAGCCATCTCTTTTTGCATACTCTCAAGGCGAGATATATACAAATTAATATCAGTTTGTTTTCTTGAAACCATTTTAGTCAGTTCAGTTTTATCCTTCTTTAATGTTTCAATTACTGACTTAAATTCTTTTTCATGGTTTTCATAAAACATGTTGGCTTCTGTGCATTTAGAGAGATCCACAGTCAACTTCTGATTGTGGAGAAAGGTCACATCATATTTTTCTTGCAAAGCGTCATGCTTACTTTGCAAGTCACTCAAATTCTCATTCACAGTAGTATGTTTGTCTTGCAAGTCAAACAAACTAGCTTGTAAAGCATCATGTTTGCCTTGCAACTCAGACATACTTTTCTCAAGATCAGCACATCTAGCATGCAACCTAGCACATTCATCACAATTAACAGCAGTGGGTTCATCGACACATACCTGACTTGATGAACCGTCGACATTAGCCATAAAGGCTGAATGGAGAGAAGACGAAGAGTAAGCAGCTTGATCCACCAGAATAGATCTTCTTTGAGTTTCTGCTACAGCTTCCCCCAAGAGTTCATCAATGTCAATATCATCTGAAACATTAGATGTCTCACCCACATGATCATCACCAGAGTTGGATGATTCTTCATCAACACTCCTGCTGTATCCAGAGGAGTCTTCATCTTCAGACGATTCATCACCACTGGCAGAAGATTCTCCACCATTGGTGTGAACCAGCTCCTTCACAATCTGAGCAAAACATGCTGTTCCATCAGGAGCATCACCACCCAACTGGATTGACCAGTCACAACCTTCATCCACCTGAACTGCAAGTGCTCGGTTGGTTTGGTTGTTGACAGGCACCAATGTACGATCATTGTTTCTGTTCTGCTGGTTGCCTTGGTTCCTGAAGGGGTTTTGATTCCCGTGCTGGGCTGGCTTTGTACATTCCCGTTTAAAGTGGCCCCGTTCACCACAGTTGAAGCACTTAACAGCTTGCTTATCGAACCCATACTTGGTGTCTCGCTTACTTTCCAAGCTGGTTCTTCCAGTACTTTCCATCCAATCCTTTGCTCTTCTCACAGCACTCGCAAAGGCCCACTTGATGTCCATCAAGTCCATCTCCTCCTTATCAATCTGCCTGTAATCTTCTTGTGTCAGATTAATGTTTCCAATCTGACCTTCTATCAACCCACAGTACGCGCTCACTACAGTGTTAAGCAGCTCCATGTGTTCCTTAGCTACTTCTACACTGATTTTAGAGAAGCTTGACGTGTCGAGCTGTACTGTACTTGACTTTGATTGTTGACCTGCAGCAGATGATGTTCCTCCATAACATGCATATTGAGGTTGTTGAGCAGGAGGAGGATGAGGTGGTTGTATTGGATTTCCATACAGATCTGTGGTTGGAGGCGGCTTTACAGGAACTTGCACTGGATTGCCATACATATCCGTGCTTGTGACAAACGCCGTTTGAAGTGGAGCATGTGATCCAGCTTTTGCAGATGAAGTAGTGGAGGTGCCATAATACATCTCTGGATTCTGTGGCACTGCAACTCTCTTTGCCTTCAACGTTTCTTCCTGATCCTTGTTCTCCAGAAGCTGCACGAAATCGTTGATATTGGTAGTTCTCAACGTTCCGTTGTACTTCAAGATTTCCAGGAAGTTGTTCCATTGAGGAGGCAATGCATCGGCAAACTTCTTTACCACCTCTGTTGGAGTCGTTGTGACTTCAAAGTTGGTCAGCTCAGTAAGTAGGTGATAGAAACGGCTTGTCATATCTCCTAAGGACTCCTTATCCATACATGTGAAGCCATCAAATTCTTTCTTCAGTAGATCTCGTCGTAGTTGACGTGTGGCTTCATTACCCACTCCTCTTGTCTTCAATGCATCCCACAACTTCTTCGTAGTCTTGAAACTGACGAACTGATGATAAATATCCTTGCTCAGTGCTTGAGTGAGGATAGCGTATGCTTTCTTTTCTAAGTCATACGTCTTCTTTTGTTCATCAGGAAGATCGGCAAATGTAGCTGTCGAAGAAGCAGCAACCTCGATAGTTTGATCGAATTCCGTAATGAACCGTAACCACAACTCTGTATTTTGACCAAGAATATATGTATGGAAACGATCAACCCATCCCGGATATTCATGAAGATGCATCAACTTTGGAGGCCTGTTTAAACTTCCGGTTTCACTTTCGCTTAGTAGAAGACTTTGAATACTCGGAGTTTGATTTGAAACAAACGCCCATTGACCAGCTGGAGTGGCATTTGCTTGTGAGGATGTAGAAACTGGAGATTCGGCCCATGATGGAGATTGACTGGTATTCATGTATTTTCCACTGTCTGGAGCCGGACTTCCCCACCAACTCGGATTCATGATAGATAAGCAAAATAAATGCTAAGAAAAAAGATCCGAAAGATAACACAACCGAAAGATCCTGGTCGAAAGATCTGAAATCACAGAAACTTGTTAACAATAAACAAACCTCAATCGAAAGATATAACCTTGTTCGAAGGATCAACAGTACTCGAAAGATTACTGTTGACTCTCGAACAATGATTTCGAAAGATTCAAGAACTCGAAAGATTCCCTTTGAAAGATCCTTATCTTTCGAGCCAAATCCTTATCTTTCGAACAACAGATCTCGAAAGATTCACCAATACGAAGGATCCTAATCTTTCGGACACTAGTCTTTCGAAAAGATTCCTCTGTCGAAGGATATGTTTCAGACTTCGAAGGATGGGTCGAAGGATATAAATCTTTCGAGCCCTCCTTGATCGAAAGATATCGAAGGATGATCTTTCGATGTCGAAAGATATCTTTCGAGAGGCTCTGACACAACTGACTTTGATGTGAAAGGTTGGTGAAAAAGGTGACAGGTTGGTAAGGTCAAACTTTCGGCAAAAGGGGATGTCAGATCAACTTTCCCACCAACTTTTGAAAGATTGCCCAAAAAGGATAACCTTATCCTTAAGCCAGTCACCGGAAACACACCGGAATACCACCGGAAAACACAAAGTTTTCTAAAAACCAATTTTTATGTTACCCAACCAAAACTTGAACACTCCCGGTTAGTTTAGACACGTTTTTACTCAAAGAAAAAGCAAGAAACTTGGTAAAAACAGGTGCAAAACCAAGTGTTTCAACACACCACAACTTGTAAAAACCCGGTTTTAAACAAGGTTAAGAGCCTTAGCTCTGATACCACTTGTAGGTCCCTGTTTCGCGGAGGATTACGAACCTAAACCTTGTTATACAAACCTACTAGCGAGTGCGGAATCCAAGCTAGCAAGCAAACCGAGTTAGTAGCAAGTAGAGAAACAAACACACAAAGATTCACCGATTAACACTAGTCGTATTAATGCAAATGAAGGTTCGGTTACAAGCTCAATGTTTACAGAAGTGTTCTATAAACTCTCTAAGTGTGTGTGTGAGTTCTGGGCAGAATGCTCTTTAAGCTTCTATCTCTCGGGTGTGTGAAAATGGCAGAACTCCAGAACTCTCTCACACTCAACACATGCATGGGTATATATACCCAGCTCAACTGGTCTGGATCGAAGGATTCGACAGATGGTCCGAAGGATCATCTGTCGACCACATGTTACACGAAAGATCAGCATGGACCTCGAAGGATCATCCTTCGAGGTCTAATGGTCGAACCATGGTCGAACCATATCTTTCGATCACCTCGAAGGATCAGGTGTATCCTTCGAGGCTATCCTTCGATCAGAACATCTTTCAACTGTTGTCCAAGTCAAACCGGAGGATGGTTGACTTGGTCAACTTACAATACAAATCAGGACATCGTTTATATCAGACCGAATACAGACAAAGTACAGACACAAGTGCACCAACAAATTGTTTTTTTTATGAATGACAGGTGAGGCATCTGGTACAATTTTTACATTCGTTGTGATTGACGGGTGGACTATAAGTGTTGCATCCGTCGGGATTCAAGATGCATATTAG
>HanPP2C13
ATGGTATTTAGTGCTTCCTGTTTGTTGGGTATTATATAATTTCAAGAATCTTGGATGCCTATCTAACAAATTCCAAGAATTTCTTAGTTGATTTGGGGTTTATGTTTTTTTGTTTGGTATTATATAATTTCAAGAATCTTGGATGCCCATCAAACAAATTTCAAGAATTTCTTAGTTGATTTGGGGTTTTTTTTTTGTTGGGTATTATATAATTTCAAGAATCTTGGATACCCATCAAACAAAGTTCAAGAATTTGTTGCTAGATTTGGGGTTTAGGGTTTTGATTCTTGATACTTGATGAATATAGTGGATGATTTATATGTAAAGTTCATGGTGTCTGGGAATAATTATTTGAACATGGTCAAACCCTGTTGGAAGCCTTCTTTGGAAGAGGGTTGTCTAAGAAAATCTGCAGATCAAATTGGTAGAACAGATGGGTTGTTGTGGTATAAAGATTTAGGGGTTCATATGAGTGGTGAATTTTCAATGGCTGCTATTCAAGCAAACAATTTGTTGGAAGATCAGAGCCAAGTTGAATCAGGGCTGTTAAGTTCTTCGAGTTCCGGCCCGTTCGGAACGTTTGTTGGAGTCTATGATGGGCATGGTGGACCGGAGACTTCAAGATTTGTGAATGAGAATCTGTTTGCTAATGTTAAGAGTAAGTTTTGTTTATTTTAACAATTAAATTTGGTTATTCAAACACGTAACCGTAAAATTTTATTTATAGCAGAGCTATTGACAGGGTCTGGTGGGATTAATGAGAATTCGTTCTCTAATCATAAGAGTAATTTTGTTAATTTTAAGAGTTGAATTTGGTTATACAAATGTCGACCCATGAAAATCTCACTCGTAGCAGAGAGCTATTGGTAGTGTCCGGTAGGATTAATGAGAATTTGTTCACTAATCTTAAGAGTAAATTTTGTTAATTTTAAGAATTGAATTCGGTAAACAAACGTACCTAGTAAATTCTCACTCATAGCAGAGTTATTGGTAAGAATGTGTCCTCTAATTTTAAGAGAAACTTTGTTAATTTCAAGAAATGATTTTGTTAAAGAGTAAAGTATACGGATGGTTTCTGTGGTTTACCAAAATTTTGGATTCAGTCCCTAGCTTTCTAAAAGTACATGAATTGTCCCTGTGGTTTGCATTTTGTATCACATTTAGTCCCCAGCTAACAAAATGCAAACCTCAGGGACCATCCATGTACTTTTGGAAAAAATAGGGGACTAAATGCGTTATATAGTGCGAACCACAGGGACCATCTGTGTACTTTTGAAAACCTAGGGACCAAAGCAAAAATTTTGGTACAACACAGACACCATCCGTGTACTTTTTCTCTTTGTTAACCAGATAACATAAAATGTGACTTAGTGAATCAAATTAACAACCATACAAAAGTACTAACTGAATTCGGTTATGAAACTTTATAATTAACAAAAACTTAATTTTGGTTCAGAATTTGCATCTGAAGATCAAGAAATGTCAGCAGACGTGATCAAGAAAGCATTTTTAGCAACGGAAGATGAATTTCTATCGATTGTAAGAGAACAATGGCGTGTGTGCCCGCAAATAGCGACAGTAGGGACGTGTTGTTTGGCGGGTGTTATTTGCGACGGGTTAGTATACGTCGCTAATGCTGGAGATTCGAGAGCGGTGTTGGGGCGAGCAGATAGGGGTGTCGGAGGTGTTTCGGCTGTACAATTATCAACAGAGCATAATGCAAGCTATGCTTCCGTAAGAGACGAGCTTCATTCCGAGCATCCTGATGATCCGAAAATCGTTGTTATGAAACACAATGTTTGGCGTGTTAAGGGGATCATACAGGTTAGTTTGAATTTTTTGAAAGTCAAACGCGTGTTCCATTCAAATTAATCTGGTTGGTGTTTTTGATTTTTTTTGGCTCAATTCTTTCTTAAGTTGCATTGCTTGTTTTGCAGTATTAGTGTGGATTTTTTGTTTTTTCAGTAATCATAACAATTGTTGTCGATTTTGAAAATGAATCATAACTTGTTTGACTCCTTAAAGTCAACTGTGAACAATTTCTTTGTTCTGTGAAAAGTTGCAGTCTTGAAGTTGTTCCATAGTCTGTAATAAGTCTTCTGGTCAAATGTTTTAATATCCTAAAAGTGAAATTTTTCATTCAATTTACAGGAACTTTTTGAATTATATAAAGTCAAATCGAGCCCGAGCCGAGCTTTGAGCCTAAAATAAAGCTCATTTATTTATCGGGCCTAAGCTCGAGCCTGGCATGTGAAGCTCGTCGAACCTTAGTGTAATATTAGTTTTTTTATTAATATTTAATAACATTTACCTTTATCTTAAAGTTGTCTAGTAAACGAGCCGAACGGAGCTTATTTAAACTTGTTTTTTTTATAAATTTATAAATTAATATAATTATTTTGGTATTCAGGTTTCAAGATCCATCGGTGATGCGTATCTAAAGAAGGCAGAGTTCAATAGAGAACCTTTATTGGCAAAGTTTAGGTTGCCGGAACCCTTTTCAAAGCCGATTCTTAATCCAGAACCGTCGATATATATACACAAACTAACCCCGAAGGATCAGTTTCTCATATTTGCATCCGATGGTCTGTGGGAGCATCTTAGCAATGAGGAAGCAGTGGATATCGTTTATAATTATCCGCGTAACGTAAGTTTTATAATCTTTTTTTTCTCAATATTTCCTACTGCAAGTGATTATCGGATGTAGAAATATCATAATCAGATGTGATTAAACGGGTCGTAGAAAATAGTGTTTGGATGTGCTTTTGTGGTTTCAAGTTGTGATAAGGGCTGTAATCGAGCCGTGCCAGGCTGGGCTCGAGCTCGAACTTAAACGAGTCAGCTCGGCTCGTAAAAGCTTCAAGCCAGCTTGAGCCCAATCAAGCCGGCTCGTTAATTTTTAAATTTTTTTGACAAATATTGATAACATAAAAAACTAAAATAAAAAAATTACACACATTTATAAAAATATATACACACACATGCATACGAGCCGCAGAGTCGAGCCATCGAGTCGAGCCACGAGCCAAGCACCCCCGACTCGAGCTTGGCTCAATTACAAAACGAGCTGGCTCGGCTCAGCTCAAAAACAAAACGAGCTTTTCTTGAGCGAGCCTCGGGCCGCGAGCTTTTTTAACACCCCTTCACAAAAACCCGTTACGTAATGCAAAATCTTTTTATTTAAACATTAAAACTGCTTATCGGATATTACATTCTAAAACACAAATCCAGTACAGTTCAGGGCGAGAAGCTACGTTTTACCTGATCTTATTGGTTAAAAGGGTATTAATGGGATAACTTACATGGTAACGGGTTCTCAGGGTTAACCCAAATTGATTAAAATATTTTATGTTTTTTTTTTTTAACAGGGAATTGCAAGAAGATTAGTGAAGGCTGCACTTCAACTAGCAGCCAAGAAAAGAGAAATGAGATATTCAGATTTGAAGAAAATTGATAGAGGTGTTAGAAGACATTTCCATGATGACATCACAGTAGTTGTCATGTTTTTAGACCCGCCATCGACAAACCGAACTTCTACTCGTGCTTCGGCTCTATCAATAAAAGGAACCCGAGGATTACCTCGCACCAACAATTTGTAGCACCAAGGGTCCGTTTTTCAGCCGCACCCAAAATGTCGTTTTTGTTGAGTGAATGTGTGTAAACTAAGAGCATGTATTATTTTAACACGTGCAAGACGAGGTTGTTAGCCGTAGTTTCGAGTGTCGGGCATCATCCTCTGTCGTAGTCGAAAATCTTACAATTTTTTTTTTTTTTTTTTTT
>HanPP2C14
ATTCACATACCTTCAAAGAAATTATAATAAAAAAAATATTCTTGGAATCTTCTTTTCCAGCCAATTAATTGCCCCTTTTCTGATTCTTTCTTCAAACCCATCTCTCTTCAGAAAGTTTTTAATTGATCTTTTCCTTTAATCCAATAAATTTTCTTTTTCTGATTCTCTGTGTATTTCAGTGTTTGTGTGTGAGAGAGAAACCCATAATCTGCTTGTAGTGAGAAACCAATCCTTCCATTAAATATGTGTGTGCAAGACCTAGAAAAAGTTTGTGAAGAAATAGACCATTTGTGTCTCTCAACAGACAATAATAATAACAACAATATTCATAATCATACCACTCAGGTTGCTGCAAATCAGATCAATCTTTCCACTTCTTTCCCTGTAAGTCAATAACGATTGTTACTTTCTTGATTTTTGTAGGTTAAATTAGCTTTGAATCTGACCAAATCACTTAAATTTCTTCATGGGTTCTTTCTATTTTTGCATATAATCAATAATTCGAACTGGGTTTTGTTTAATTATAGATCTCTTTTTTTTTTCATTTGCTGTAAGTGAATAAAGATTGTTACTTTCTTACTTTTTTTTTTTTTTTTTATAGTTGCAGCTGTAAATTAGCTTTGAAATTGACCAAATTAGTTCAATTTCTTTCATGGGTTTGTTCTTGATTTGCATACAATTGATAATTGGAGCTGGGTTTTGTAAATTTTGGATTTTTTTAACTCAATAAAGATTGTAACTTTCTTGATTTTAGAGTTTGTAGCTGTGAATTATCTTTAAATTTGACCAAATTACTTAAATTTCTTTCATGGGTTTGTCCTTGATTTGCATATAGTTGTTAATTCGAGCTGGGTTTTGCTAAATTTTTGATCTTTTTAAGCCAATAAAGTTTGTTACTTTCTTCAATTATAGAGTTTGCAGGTGTAACTTACCCTTGAATTTGACCAAATTACTTCAATTTCTTTCAATAATTCGAACTGGGTTTTGTTTAAATTTGGATTTTTTTTAAAAATCTTTTCAGTTCTTTTCCTGTTAGTGAATAAAGATTGTTACTTTCTTGATTTTTATAGCTTGCAGTTGTAAATTACCCTTGAATTTGACCAAATTACCTCAATTTATTTCATGGGTTTGTTCTTGATTTGCATATAATCGATAATTCGAGCTGGGTTTTGTTAAATTTTGGATAGTTTTATGTCAATAAAGATTGTTACTTTCTTGTTTTTAGAGGTTGCAAATAAGAATAACCTTTGGAATTGACCAAATTACTTCAATTTCTTTCATGGGGTTGTTCTTAATTTGCATATAATTGATAATTCGAGCTCGGTTTTGTTTAATTCTGGATCTTTTAGTCATTAAAGATTGTTACTTTCTTGATTTTGTAGCTTGCAGATGAGAATTACCTTTAAATTTGACCAAATTACTTCAATTTCTTTCATGGGTTTGTTCTTGATTTGCATATAATTAATAATTCGAACCGGCGTTTGTTTAATTTTATATCTTTTTAATCTTCACATCTGGGATTTGGTACTAATCTTGAAATTAGGTAGTTTGTTCATATCTCCATTTTTGGTTAAATAAAAAGTTTGATCTTTGATTGTAAATTGCTATAGAAAGAGTAAGTTGATTTGATTTCAACCCCTTTTTAGAAAATTTCCCCTTCTTGATGAATCATGTCAAAAATTCCCATTTTCCAATGGTGTTACTCTGTAGAATTGTGCAAATCTGTAAAAAAAGTCAAAAATAAGTTTGGTTCTTAAACTTTTTTTGGTATCAAGCATGGTTTTAAAAAACGATTGAGGCGTGCGCCTCGAGGCGCGCCTCAAGGCAAAACGGCCAAAACATGATTCTGAGGCGCGCCTCAGGGGTTTTAGATATTTGGTTTTGAAGTTTTTACGTTTTTGTGTCAATTTCAAGCAATTTATGTCTTTTTTATGTATGTTTTTGATTATTTTGATGATTAATTTAGTTAGTATTACTATTTTTATAAGATATATAATATTTATATTTATTTTTTAATTCCTCCTCGGGCTTACGCCTCGTGAGGTGAAGTGAAAACGCCTCGAAACTCGTTTCTGTTTTTTTAAACCTTGGTATCAAGTCAATAATCAAAATCAGTTAGATGATTAGTTTTTACTAATCTTGTTTCACTTTGATCAGATGGAGAGCATATGTGAAAATACAGTTGTTTCAGAAGAAAAATATAACAACTTCATCCCGATCCTTCGGTCTGGAGAATGGTCTGATATTGGACAGAGACCATACATGGAAGACACTCACATCTGCATCCCAGATCTTGCTAGAAACTTCAGTAACAAGTTACTTGGTGAAGAAGCCATCTCATTTTATGGGGTATGTAAGTTTATTCCTCTGATTATTCAAATCCTCTGTTAATTTTTGGTCGTCGCAATACAAACGCCACTAGAAGAATATCCATACACCAGTTACGTGTCATATGGGCCGTTTCACATAACGAAAAGTGAACAAAATGGTCATTGTGATTAGAGATGAGCTTGGTACCGCACCGAAAGTACCGACCTCGAAAAACGCAAAAAGTGGGTACCGGTACTGGTATCGAAAATGGCTCGATACAGTAGCAGTACGATACTGCTACCCGGTACCAACTACCAAATGCTCATCCCTAATTGTGATAGTCATATGGGTTGTATGATAGGGCAAAAAAAAGGTCATACAGGTCGTTTGAGGGCTAAATCATACAAGCTCGTATGATGTTTTGACCGACAAAGAAATGACTGATGTTGCTACTGACAAACCCATATTGCTTTGTACTACCATTTTTTCACCCTGTCATACGGCTTGTGTACACTAACGTGGGTGGTGCCTTTTAGCTTTTAACAGCACCCTAATTTCCTCAAATATTTAACAAAGTATATATTTTTTTGTTTATTTTTGGGAAGAATAGGTGTTTGATGGGCACGGAGGCGAAGGTGCATCACATTTTGTGCGTGATAATCTGCCAAGAATAATTGTAGATGATGATAATTTTCCACTGGAACTTGAAAAGGTGGTGACGAGGTCGTTTATGGAGACAGATGCTGCGTTTGCCAGGTCATGTGCCGTTGAGTCTGCTCTATCTTCTGGCACAACTGCTCTTACTGCCATGATTTTTGGAAGGTCAGTTCAATTATTTGTTCTTATATTTTATTTATTTATTTATGTGTGGTTGAGTATTTTGTCCCTTAAATGCATCTCAATAATGACAATGACACTAGAGAAATGTGGTGGACATATATATGAATATATTTCTCACGAAGTTGATTATACGGTAAATACAATAAAAAGAATTTTAGTATGTTAAAGTCGATGAGGTTAGTCGGCTACTAGCATACTTGTTACATATTTGACGTTGTAAAGATGTTATTTTTCTTGTGGTGAATAGCATTTCAACGCTTTGTTGACCCAAAAAAGTACTTTATCAATTTCTTTTATCGTTTTATACACAAATTTATATCACCTTTAATGATAAAAAAGATTACCCATGTTAGCATTTTTACACATTTAGAATGTCACTCCATCAAATATTGGCCCATTTATAGGTACTTTAGATAGGTTTAGTGAAAGCATTCACATTCCATTCCTTATAATTTAACTAAAAATCACTATTCCATTCCATTAATTTATCTCTCATTTTTTTAAAACCTTCCCACATCTCATTCCTCATCGGCTCATGCTTACAAATATACAGATTTACTTTGATATAAGGATATGGAATGGGACGGAGTGGTGGTTTTTCTAGGTAGTTTTCTTAAACTTTAAGGTTGGAGCGAGTATAAAGAATGGGACGTGAATGCTAATAGGTAGAACGTTTTCGCGTAAAATATGACACTATGATGTTTTTTTTATGGTATCAACTCTTTCTAGGATGTCCTTTTAATTGATTTAGAGGCAGTGGCGAAGCTTGAGATTTCCGACCGAGGGGGCGGAAGTCACTGGACCTAAAAATTTCTATAAAACCGGGGGGTCGAAAACGTATATACCCAAAAATTTCTATACGAAAACTACATACTCTCCACTACTGAACGAAAAGTTGAACATAATTTGTTTGCTCACAAGGTTTACAATTACTTATATTTTTTTTTAACAGATCACTACTTGTGGCAAATGCCGGAGATTGTAGGGCGGTTCTCTCACGACACGGGCTAGCTTTTGAGATGTCAAAAGACCATAGACCGTGCTACGACAAAGAACGCATCCGGATCGAATCCTTAGGTGGGTTCGTCGAGGACGGCTACTTAAACGGTCAACTAGCCGTGACTCGAGCCATAGGAAATTGGCATATCAAAGGGCTCAAAGAAATGGACGACCACATCGGTCCACTGAGTGCCGAGCCAGAGCTCAAACTCACCACACTAACGAAAGAAGACGAGTTTTTGATCATCGGAAGCGATGGGATCTGGGACGTGTTTAGGAACCAAAACGCGGTGGATTTTGTGAGGCGACGGTTGCAGGATCATAACGATGTGAAAAGGTGTTGTAAGGAGATGGTGGAGGAAGCGATGAAGAGAGGAGCGGATGATAATTTGACGGTGGTCATTGTATGTTTTCAGGCGGAACCGCCACCGCAAATGGTGGTGCCGAGAGGTAGAGTGAGGCGGAGCATTTCGGCTGAAGGGTTGCTTAATCTTAAATTCCATCTTGATGGGTAAAAAAGATTTACTTTTTTGCTCTTTTTATTCAACTGATTTGGAGATGATGATTATGGTGAAAAATTTGTAGTTGTAAATACATTCATGTGAGGGAATAAAACAATTTTAGAGTGGATACTTGTATCTGTAGAGCAGGGGTAACAATTTGTATATTCCTAAAACGGTTATTTAATCATTTGTGAAATACATTTGTAAACTTTTCTTTCCTGTAGTCTTAAAAGCTGCCTTTGGGCCTCCTTGGAAACTACTTCAACTAGAGGCGCAGAAACAGGGTTTCTTCGAACTGATTATGCGTATAAAATTGTTTTTGGGTATAGTCAAGAAGGTCAAAACCCGGGAATCAAAGGGATAGGAACCGTTGAATACCTTACGGGTAGGGTTGGGTATGTAAAATTGTGTATAAAGGAATC
>HanPP2C15
TAAAAAAGGGCAAATTGGATAATGAATGGTTGGCCTTTTATAGGAGAAGAGGAGCAAATACAAAAGTCAAAATGTCAACCTTTTGACCTAGCTCCACAAATAGATATTTCTTTCTTGAATCCAATCAATCATATTCTCTCCGATTTTTGGGATCAGATCTCAACATCGATAGGCGCAACCATGTAACAATTTTCTATCCGCATATATATATATCAATATTGTTTGCATAATTTTAGGTTTTCTTCTTATCATTTTCCGATCCCCTTTTCAGATTCACGCCGATTCATCTTAACCCTGTTGCAGATTCATCTCAAAACAGGTAATTCTTTCTTCGCTAATCTGTTCCTTGTAATTTCATATTTTACGGAAAGTAAATCTTGTTGTTTTAATGTTGATCTATTAATATTAATATGTAGATTCATCGTTGTATCCTTTGACTTGTGTTAAATTTGCAAAGATAATATGAAGTTGGATTTGTACAATTTTTTGTTTAAAGGATTAGCTAAATAAGGCATTTGTTTTGTTTGATCAGCTTTTGTTTGGATATTGATTTAAGATTGAACCTTGTTTTTATAGGAATATGGGCTATCTGGATTCGATAACGTCTGCGATCCCGGGTCAATCTAATGGTGATTCCCCGGACAGTGGTGGTGGTGTGAGCGAAGACTCAAAGTTTAGCTATGGGTTTGCAAGCTCTCCCGGAAAGAGATCTTCGATGGAGGATTTTTATGAAGCGAGAATCGATTGTGTAGATGGTGAAATGATTGGTTTGTTTGGAGTGTTTGATGGTCATGGCGGTGCTCGCGCTGCGGAATATGTGAAGCATCATCTTTTTAATACTCTGATTAAGCATCCGAAGTTTATATCGGATACGAAAGCAGCTATATCTGATGCGTACAGTCATACGGACACGGAGTTTCTGAAATCAGAGAACAATCAGAACCGAGATGCTGGATCAACTGCTTCGACAGCTATTCTAGTTGGCGACCGTTTGTTGGTGGCAAACGTTGGTGACTCACGCGCTGTTATCTCCAGGGGTGGTAAAGCGTTTGCTGTTTCTCGTGACCATAAGCCGGATCAAAGTGATGAACGACAGAGGATTGAGGATGCTGGCGGGTTTGTGATGTGGGCTGGAACGTGGAGAGTTGGTGGCGTTCTTGCTGTTTCTCGTGCGTTTGGTGATAAGTTGTTGAAGCAGTATGTGGTGGCTGACCCAGAGATTCAAGAGGAGAAAGTTGATAACTCGCTGGAGTTTTTGATCCTTGCTAGTGACGGTCTGTGGGATGTTGTGACGAATGATGAAGCAGTTGCGATGGTGAAACCGATTGAGAGCCCAGAAGATGCGTCAAAAAGGCTGGTGCAGGAAGCTTCTGAGAGAGGTAGTGCTGATAATATTACGGTAGTGGTTGTTCGTTTCTTGGAGAATGAAGCTAGTGGCTCGACTTCCCATTGAAACGTAAGTGTGCTCAATAGAGATTTCGTATTTGTTTTTAATAGATTGGCTGGCTTTACTGACCAACTTTCTACTGTGTTCAGTGGTGTAGGTGTTCCGTGTGCGTTGAAAACATAATAAGTGTACAATTAATGCAAATTTCTCTACTCTTTTTGTATGAGCTTATGAAAGAAATACATTTGTCTCTTTTGGTTGTGGCTTATAGGCAGGCAACTTTGTATTTTGTTTTAAGTTTTGGTTGTGTTCGTTTCTCGATATGGAAGTCACGAGTTTGCATGTTAGTTATGTTTCATTGTTTTGTTCCTTATATAAATGTCAAGCAATGATAAGAGTATCCTTGTCTTGGCCTGTTCCTAAAGAACCAGAAGCTCACTCGG
>HanPP2C16
TTGATAAAACCGCCACAAAGTAAACGACCCTGTATTCCCTATCGAAGACTTGTAGCGCTTAATCTCTGACTTCAAACACACTTGCAGATTGATTGAAGATCCGTGTGAACTCGTTCCTCCTGATTGTTCAATCGCCTACAAATCTTGACGAACTAGCATCATTAATCGATTGATTACTTGAAGAATTACAAAACCGCGGGAACGGTTTTTGTTCTCATTTTTTGTTATTAACGATGGAGAAGAAGAATCCGGCTGCAACTGGTGGAATTCTGCACAAAATTAAGGTGAATTTGTTATTATGATGTTGATTTGAGTTGTTAAATGATGATTAGGTGTTAAACGGGTGAGTTTTTCTGTTTTTGGATGAATTTTTCAGTTTTTTAGGGTTTGGTTTTGAATTTTGGTGTTGTAAATCGGTTAGGTTTGTATGTGTGTGTAGTATGTATGTGTTTTTTATTTATGGATTGTGAATTTGTGATGAATATGTTTATTTTTGGTAAAAGTATGCTTGGTTGAATGAGTGGTTGTAGTTTTATGATCCGTGATAGAAACTAAACCTGATCTCTATTCTCTAGGATGAGTTATTGTTATCATATTTGATATATTTCTGCCCTGGAAACACGTATACGTTTTGATATCGCAATTCGGAAAATTAAGGAAATGGTTGTTTTGACTGTAAGCAGCCTCCCTGTTTCTACGGGTGGAGGTAAGGCTGTCTACATCTTATCCTCCTTAGACCCTACCTTAGCTTTGCTATTGGTGGGATTTATTGAGTATGATGATGATGATGATGCTGTTTTAACCCTGATTTTGAGAATTTTTGATTGTGTGGACCGTCGAATTGTGGTATCATTAGCTAAAAATATATTATTTGGGCTTAGAAATGAAATTTTTATTGGTTTAACAGGATGACTGCGGAATTTTTGCTTGTTTAGCCCAAAACCGTGTGATTTTTTTGTTTGGGCCCGACGTGTTATTACCTGATTGATTGATTGGTTGGGTTATATATTGTTTTATAAGGGTAACTCCGTCTTGTTTGCTATCGGTAAGTCCATATGGTGTCTTTTGATTGAGTTGTACTTTCATGTAAAAAGTAAGTTAAAATTGGCCATTTTTGTGATCAACTCTATAGGATTTCTGTTCTAGTAATTACTGGATTCATATTCATCCATGATACTTTTTATTGTTTTGTTGTAACTTTGTTACTTTTGAAGTTGAAAGGTTCAAAAAATGACAGTGTAAAAAAACTCTAGAATGAGATTTTAGTTTGTGGAATCAATGACTAAGGTGATATACAATTATTTATTTATTTGAATTTCATGAAAGGTGATCGAAATTGAAATACAAATCAAGGCATTCTCAAGACCACATTAAAGATGACTTTAAGGAAATAGGAGATCTTACACTTTTGGACTTCCCTTGAAACATGTGATGGATGTTTTATCAACATATATGTTTGTTTAGAATTTTAGAAAAATCTATGGTTATAGTGCAGACCCAAGTTAGAACACTGTAGTTTGCTGGTAGTTGGTGGTGCTGTGCGTAACTGATATAGTGCATTGTTGCGAGTGATAGACTCCTTTGTTCCTACATAATCATTTTTCTTGATCGAAAACTTATCTTCTTATGATTGAATTACAGAAAGTTGCTTGCCTTGATGCATCCCCGTCTGATACGGGAAAAGGAAAAAGCAAGTCAGCTGATAGCAAAGTGTTCCATGGATTTCACTTGGTAGAAGGGAAGTCTGGACATGACATGGAAGACTATCATGTTGCTGAATACAGAACCATAAAAGGCCATGAGCTTGGGCTCTTTGCTATATTTGATGGTCACTTGGGTGATCGCGTACCGAGTTATTTGAAAGATAATCTTTTTAACAACATACTTGGTGAGGTATGTCTCGTTAACCCTTGCTCGTTTTCTTGTTTCCTTCAGAATCAAGCAGTGATATTGTAAGATCAATTTGCATACATGCCTAATGATCCTAAATAGTTTTATTTACGAAAAAAACCCTGTGAGGAAAACTCACAGCCCCGCCAATACCATATTTACCTTCAAGGGGTTAAGGTAGGAAACAAGTGGAAACTGGATTCAACCTTGAGACCTCTGCTAGAGGGGGATGAGGCGCTTAACACTAGGGGTGTGAATATCTTACACGACCCGAAAACACGACACGAACCTAACACGGTATTCTTGGGTTTGGGTTTAGTCTAAAAGGGTTCGGGTCAGTTTCAGGTTGAACCCACCCATTTAGCTAAATAGGTCGGGTTGCGGTTAACCCCTTTATATTATATTATATTTTTTACAATGGTTTTTATGTCAAAAATTAAATTAGGTGCGTATTTTATGCCATAATTATAACTTAAAAAAAAAAGAAATCGACATAAGATTTTATAATTCAAATGTAATTGATTTACATACATTTATGTCTTTTTAGTAACTTTTAATTTAATTTTATTTTTTTAATTTGCGGAAAAAAATAGAAAATTACAAAATTCAGGTTGAACGGGTCGTGTTCGGGTTCGTTTGTATGACACGTTTTTCAGGTTCGGGTCGGGTTGAACCCGCCAACACCCCTACCTACCACTGTGCCACCCCTTGAAAGTTTAATGGTCCTAGGTACTATATTAAAAAGTCTTTGATGATATATGGATAACAAACATGCAATTTAAATGGTTTAAATATCAGTTGAAACATATGAAATGCATATTATTTAGTTTACCAATTTATAACATATTCTTGTATATTAATTTTGATGATTGTGTATTAACTTCTGTATTCTTAAAACATTTTGCAGCCAATGTTTTGGAAAGATCCTGAGACGGCGATAAAAAACGCTTATCGTTCTACTGATAGATTTATCCTTGAGAATGTGGGTCAACTAGGACCTGGTGGCTCAACAGCGGTTACCGCCATTGTCATTGATGGAAGAGATCTGTGGGTGGCGAATATAGGGGATTCTAGAGCTGTTTTATGTGAAAGGGGCTCAGCGAATCAGCTCACAGTGGACCATGAACCGCATGTAGAAAGGAGGAGAATCGAGAAACAGGGTGGATTCGTGACTAATCTTCCAGGTAAATTGGGTCACTGGATAATGGGTCAGAAACTGGTTGGAGCGGGTTGGGCTGACTTGAAACACTATTTATTTAAATATAATATGTATTTTTATAAGTTAGCGTATCTCATATGGTTACAAGACCTATATTAGATCCCTTTAAAAACTATTATTTTTTGTTTTACATATTTAACCAATTGACCCTGAGATAGAAGTTAACCCAAATTAACCCATTTCATATCGTGTCACGTTCTCAGAAAGTTGTAAAATATTGTAACTTTGTTATTATATTCCTTAAGGTGATGTTCCTCGAGTCAACGGTCAACTTGCTGTAGCTCGTGCTTTTGGAGACCAAAGCCTTAAAGCACATCTTAGTTCAGAACCCGACATACGACATGTACCTATTGACGCCACCATAGAGCTTGTAATATTGGCCAGCGACGGCTTATGGAAGGTCCATTATCAACCCTTTTTCTAAACTTCATTTAATCTTACAAAAACAATATTACGACTACGGCTATTTAAATGTTTAATAAATTGATTCAAAAGATTTTATGCATTGAAAATAAACTGTGAGTCAAGACTCTTTGACTTGTTTGACAAAAAAACACAACCCAAGTTGACCCATTGATAAGTAAACGTCTTGATGCAGGTGATGAGCAACACCGAGGCGGTTGATATGGTGAAATCCATCAAAGATCCTTTAGCAGCCGCCAAGCGTCTGACCACAGAGGCATTAGCAAGAAAAAGCAAAGATGATATATCATGCATCGTCATCCGATTTGGTTGACCACCACGAACCGCCACATCACCGCGCGCGTCCATCCATCAAGGTAAAGTGAAAAATATTGTATAGAAGTGTAATAGCTAGCTCATAGTAAACAAAAGAGACATTTGCAATTAAATTATTCTTTCAGAAATAAGACAATGTAGGGGATTCATGTATAGTTTATTTTGGTGAATGATATGTGTAATAATCAGATTGTTTTCACTTCTTTTACTCGTCCTTATATAAAATAAAATAAAATAAAACAAATTGTGTAGTTACAATAATAAATGATAATTGAATACGGAGTAAATATTATTTATAGCTGTCTGGCTGACCAAGTCCAACTGGTAAGCAGAGTGAATGCAGAAGGTATTGTTACAAGAGCCATGTGATAAGAGCACGTGACTTGTTATAAAACCATGGACAGGTATGTATGGGTGCACTACAATTATTCATCTTTTATTCTCACATGCAATGTAACCGTTGTAGTGATATCATATTATTTTTATTTCCACTTAAGTACATACATTGATTGATTCCAAGATTATAATACAGAGATCTCAGAC
>HanPP2C17
GTTCTTCTCACGCGGCTTTTCTCCGACTTTTTCTCCGGTCCTTTGTTCCCCCGCCTCTATAATTCATGCAAAAACCTCTTCCTTCCTTCCTTCATTTCACACCTACTACATACATATTTATGAATCATCCATCATAACCCTCTTACTTAATTTTTTTATCGTACAAACAAACAAACAAACAAACAAACAAACAAACGAAAGACAAAACATGTTGCGAAAATGTGTTAATCCGTTTGGGAAAAGCCTGGATGGTGATCAACTGTTATGGCATACCGATTTGAAGCCACACGCCTCAGGCGACTTCTCCATCGCAGTTGTTCAAGCCAATTCTAACCTTGAAGACCAAAGTCAGGTGCTCACGTCTCCATCAGCTACATATGTTGGAGTCTTTGACGGACATGGTGGCCCTGAAGCTTCTCGCTTCGTTAACGGCCATCTTTTCCGTTGGATTGATAGTAAGTTTGCTTAAATTTTCTTTCCCTTCATTGAAGAAAATATTTTGTGATTCATAAACTACGTCCTGCTCTGATAATTAATTTTTAATTTATTATTAATTTTAGATATTGTGTTATATCATTTCCGGGATTAATTTGTAATTTATTATTATTTTTCATGAATTCTTATAGAATTTAATATCGTGTTTAAAATAATTACTTATTTGCTGTTCAAAAAAAAGGTTACTAACAATCAGTATTCCCGAGCCCAACCGGGTTTTCTTCCTACCGTGCGTTACGGAGAGTTCTGCTCTTGTGGTGGCATAACGTCTGTCAAGTGGTAGCCGGCGGTATGGTTTTCGGGGGAACGCCCAAAAAAGCCAAACTTTGAAGCCAGCATGGACCCGATTAAGACAACATAGTCTGGCTAAAGTGGGGCAATACGAGGCTCTCCGATTTGGAGAGTGTGGTAACCTTACACATGAAGTTCACCGTTCAAAAAAAAAAAAATCAGTAGTGACAAGTTCAATCAGTAGATATCTGTAACTACAGTGGCGTCACAATTCTGTCGAAAACAACCAGTAATTTGTCCGAAACAAACACCTGGGACGACTTTAGAATTGTGGTTTGGGCGCAAGGGGCCGGACTGTGGAGGTTTCCGAGTGCCTGGGCAGGGCGTGCGGCGATGTCTAGTTTAATTTTGTTTTTTTATTTAATAAGGAATATACAGACCAATTATTTAACTCCCCCTTATTATTCCTTTTTTGATTTCACATTCCCACAACACATTTTTTAGTGTAAAAGTTGAAACCTCAGTCCCTACTCAGGGTACTATGTTTTTTTTTTTTTTTTTTTTTTTTAAATTTCACATTCATCAGTCTTACAACAGTTTTTCGGTATTTGGTCGCTAAAGTGGACTGTGATCCATCGCTAACAGTTTTTCGGTATGTGGCACTTGAGAGTACTCACTAACAAAAATGCGATCGCATTTTCCATGGTAACAATCATTACTGACAGATAATCCCGGATATGGTTGTGGATGAAACTACTTTATTTTTGTAGGGTATTCATATCTGGTTCATCTTTTGTAGAATATGCAACACAGGAAGGACGAATGTCAACCAACGTTATCAAGAAGGCGTTCAGTGCCACTGAAGAGGGTTTCCTTCGAGTTGTGAAGAACTCGATACAAATCAGACCACAGATCGCCCAAGTTGGATCATGTTGTCTTGTTGGTGTTATTTCAAATGGTGAGTTATATGTTGCAAACCTCGGTGACTCAAGAGTGGTTCTTGGCAAGAAAGTTTCAGATAAAGGAAAAACAAGAGTCGTTGCAGAGCGATTATCGAGTGATCATAATGTTTCTCTAGTAGAAGTGAGGAAGGAGGTTGAAGCACAACATCCTGGTGATTCACATATTGTCGTTTATTGTCATGGAGGTTGGAGAATCAAGGGTATAATTCAGGTACAACGTTGTTTTCTTTTTTCCATGTTAGTAATAACTTATGATCCATGCATGTGAGTTTCCTGAATTTTTTGATTTCTAGGTGGTTTAGTACAAATCATAAGTGTTAATACGAGGTTTTCGAACTTGTTTTGGTTTCTAAGGAGTTTACTAGTCAAAGGAGCATACTCATATTTTTTTTAAGCTTTGCATGTAATGTCAAGGTATTCGAGGTGTTCCTTTGCTACGTGAATATCCGGTGTCAGATTTCTTTTAGAGTTTGCTAATGGGAAGCGAACTCCCTAAAACCAAAACACTTCAACCTCTTAGAAACACTTATCATTTTGCCGAAACACCTATAAATAAAAAAATCTAGCCTGCTCTATTCAAGATCTTGGTTGCTAGCAGTGGCGGAAATTGAACATTTTAAATTGAGTGGGAGGGGGGGGGGGTATATGTTTAGTTGGGGATTTTGGATTAGGAGGGGCCCAAATTAGATAATAACTTTCAAAGCTAATGGGCTAAAATATACACTTCTAAGGATAAAACTAGGGTGGGCCAGAGACCCCTTACGGCCCTAAGGAAGCTCTGCCTAGCTAGTTGATCAAACTGTGCATGACCCAACCCGACACGACCCATTAGATGCCTGATATGTTTCTTATCTTTTAGGTTTCAAGATCTATAGGTGACTTCTTTCTGAAGAAACCAGAATTCAACAGGGATCAATTCCTTATGCAATATGGAAATCAAGTTCCTCTAAAAAGACCTGCTTTGACCGCGGAACCTTCCATCATTTCCAGAAAGCTTAGACCTCAAGATTTGTTTCTGATATTTGCTTCAGATGGGCTTTGGGATCACCTAACTGATGAAGAAGCAGTAGATATCGTGCGCATTCATCCAAGACGGGTACGTAAATAAGTTGTGCCAGAAGTAGAGGTCGCAAAATGGGTTGGTTGGTTTGTTTGACCCAAAACCCTTTTTGTTTAATTATATTTATAAAACAATTAACGTGTCAAATATGATTACCAAAAAGTTATAATATTACTTTAATAAGTATGTAAAAGTTTAAAATATAATTACATATATACATTAAAATTACACTTTTTGACTAATTTAGACTGATAAGTCTTGTTTGGATGGTGTGCAGGGAATAGCTAAAAGATTAGTGGGAACTGCCCTTGACAAGGCTACAAAGAAGAGGGAACTGAGATACAATGACATCAAGAAAATCGAGAAGGGCGTTAGACGTCGCATCCACGATGATATCACGGTCATAGTAATCTATCTTGATCAACAAAAAAAGTTGGCCAATGGTACTAAGTTGGGCTGCACAAGTCCCCCTGTTGATATTTTCTCATGTAAGGATGATAAAAAGACCCATTTGGTTCAACACACATGATAAAAACCTGAACCTATTTTGACCTGTTAAAAATATGCAAGATTGTTTGGTTCTTTTAACTTGTAACATCATAGTGATTGGTTGGTTCATTGCTAATCCAATGGTGTAAGATTTGAAAAGTGGTGAACATCTCTTGTGTTTGTATATACTATCATCTCATGCTGTATTTGTATCATCTCTTCAATCATTCTCGTGATTCTCCTGCATATCTACCGCGAAAGAAACAACGCGGCTAAGTGAATGATCATTGAATAGCTAAAAGGAAGCTAACGCAAATACCGTGACGAATGCCATTGCTATGGTATATATATGCATACATTATGATAATACAACATAACACATTACATTATCATGGTAACACATTGCAGATTATTTAGTT
>HanPP2C18
TGACAAGTCGACCATCTCAAATATATACATATTAGTTAGTATGTTTGTGTGTATATATATATACACCATTTGGTTTTGTATAAAGAGAGAATATTGAGAAGGGTGGTTAATTAACATTTGGAATGGGTATCTGCATATCCAAAGCATCTCCAGAGATTCATGAGATAGACTATGGTCATGAAAATGTTATTTATTACCAAGACACCATTTGTGATCAAAAGATAGGTTCAATCCACACTCATCAAGGATCTAAAGGTTTCAACCAAGATGCTGCCATTCTTTACCAGGTTTCTTTCTCATCACAATCCTTTTGTCACTACTACAAAAAACAGGTATCTGCTACGGAAATTATAAGTTATGGTCCAAATCCGTAGCAAATCCATGGAAAAAGTGTATTTGCTACGGATTTGGCCGTAACAGATACCTGTTTTTTATTGTGTCTAATTTACTTTAAACTTCAGTTGGATTTAACTCGGTCATGTTATGTTGATAATTCTTGTGTTATTGCTATATTGTTAATCGGTTGATGTTTCCGATGCTATGATTATTGCTAATATGATTTTTTTTTTAATTTGATGAAGGATTATGGAATGGACAATGGAGCATTTGGTGGTGTTTTTGATGGGCATGGAAGGAATGGTCAAATAGTGAGTAAATTTGTGAGAAACAAGTTGCCATCATTAATTATCAACCAAAGAAATGCCACCATGATGAAGGGTAAAACAGTAAATTATGAACAAGATGAGTTTGAATCCAAAGATTTCCATATTTGGAAAGAAGCATGTTATAGTGCCTTTAAAGTCATGGACAAGGAGATCAAGCTTTTGGAGCATATAGATTGCTCTTGTAGTGGTACAACTGCAGTTATTGTCATCAAACAGGTACCATGACACAATCTATGTTTTATGATTCATCATTTGCTTGTATGGTACAAGCTAGCACGCGATATGAAGCGATTGTTTTTTGTTCGATAGGGTGATGATCTGGTTATTGCTAATCTTGGTGATTCAAGAGCAGTGCTTGGAACAATGGCTGATAATGGAATTACCTCTGTGCAGTTGACCATTGATCTCAAACCAAGTGTACCTTGTAAGTATTGATTGATAAATATAAATCTAGATGCAAGTGTTAGGCCTGATCTGGGCCCGGCCCGGCCCATTCTGTTGTGTTGTTGTATGAACTAATGAAGAATCATATTTTGTGCAGCGGAGGGGGATCGAATAAGGAAGTTAAATGGTAGGGTGATGTCGTTAAAAGACGAACCACATATAGATCGAGTGTGGTTGCCATATCATGACTCACCGGGCCTAGCCATGTCTCGCGCTTTTGGGGATTTTGTACTCAAAAGTCACGGTATCATAGCCGTTCCTGATGTCTCCTATCACCGATTGACCCCAAACGATCAATTCATCGTTCTTGCAAGTGACGGGGTAAGTCAAATACATATGATCTCATCATGCTACTTGACCACAACTTTCTACTATTTACGATGGTCGATCGATTTAGATTATTTTTTTTATTGTCAACGAGTTACATATTAAAAATAAAAAAATTAATAATAAATGAATTTACCTTGTCATAACCTCTTCACTTGCTTATTGGTTATTATTTCAATGATACTTGTTTTAATTATTTTTCCTTTTATACAACCATGTCATTAATGGGATTTGAACTCATGACCTCTTGGTTGTTGGACCCAATCACGACTCAGATTGACTCATTGACCCGTTTGATTAGTAAACTGGTCGAACCACACCCTCCACGGTTACTAAATCTTCAAATTTTCAGATTTGGGATGTGCTTAGCAACAACACCGTAGCATCCATAGTGTGGGGAGCAGAGAGTGAAGACTCAGCAGCAAAAGAAGTAGTTGCAGCCGCAACCGCAGCTTGGAAACAGAAGTTCCCTTCATCGAAGAGGGACGATTGCTCCGTCATCTGCTTATTCTTCCATAAAAAGAAGCAACAAGACTTGGACTTGTAGTACTCGAAACCTCTTTGACACACTCGTGACATACACAACTTCCTACATTTGTGTTATTTGTTTCATGTATATGTGAAAAGATAGTCTCATGATAAAGGGTGAATAGGTTTTTGATATGATATTAAAGTTTCAATATGATTATATTATTAAAACTTAAATTAAATAGTTCATAAAATACAGACAACACCAAAGTGATTATTTGCACTAATTGATTAGTCATGTTTTTTAACTAG
>HanPP2C19
CCCAAGTCCGCCTGTCCCAACCCATGGTTCACTTAACCTTAACCATGGCTCGTGGTTTGAAAGTTTGACCCCAAGTCAACCGGATCCCATGGATAACTACAAATGTCACTCCCATCACGCCAGCCGTACCACCAACTTTTCAACACTCTTGTACCTTCCCTTCATTTCATTTCTTTCTTTTTTTTTTTTTTCAACTTTCACTCCAATCTGCCTTTTTAATATTCTTCAACTTTCAATCCAATCTCCAGTAAGTTCATATCCCAAACTTTCACTGTAAATCTGGATCAGTTCAACTAGTACGATCTTGTTTTAGATATATATACACACACCGTTAATGTTCAATCGATCTTCTTCGAATTCTGAATTTGAATTTTGTTAATTAGGTTTAAATAGAAATTTGGGGAATTTTTTGTTTTTCATGATTCGAATATATGGATGTTCGATTTTCATATATGAAACTATTCATTTGTTGACCATGTTTGACCTTTTTTGTAATTGAGTTGTTTGTTTTTTTTTTATAAATGGAAACAAGAATGTTTGCAGTTAATTGATCATCTTTTGTTTTAAAGCATCTTTAGCTTGATCTTTAATTAAACTGACAAGGGGTTTTACTTTTAAAGATCTTTAACTCCATTGTGTTGTGGTTATATTATAGGTAAAACATGGGTACATATCTCAGTACTCCTAAAACAGATAAGCAGTCTGAAGATGGTGAGAATGAGAGGGTTCGATACGGTTTATCGTCGATGCAAGGCTGGCGTGCAACCATGGAAGATTCTGTGAGTAGATACTGATTTTAACAGTTAACAAGAATACTTCATTTCGATATGTTTATATGTTGTAGGTGTATTTATATCCATGTGATCAATTCTGAATGTATACATTATTGAAACTGACAAGAAAATGTCACTAGAAGTTTTTATGTTGATAGTTTTCAATTGGCTTTTTGGTTGTGTTTTGTAGCATGCTGCAGTTCCTGATCTTGACTCCACTACATCTTTCTTTGGTGTATATGATGGCCATGGAGGTGCTTACTAAAAACTTTTATCGTTTTCAAATTCTATGTTGGATACGTTGATAGCTGAAAGACACGGGGGTACATGCACCAATCAGTCTCTGTCCCGATTGTTTGAGTGTTATGTGTCTTAGGTCCAAGGCTTGATACAAAACTACAATCGAGCCGGGGGTCTCAGTGGAAGCAGCCTCTCTATTCCTACGGGGTAGAGGTAAGGCTGTCTACATCTACCCTCCTCAGACCCTACCTTAGCTTTGCTATTGGTGGGATTTACTGAGTATGATGATGATACTTGGATCATAAATTATTAAGTACCCATCAAGTTATGGTAGTTATATCTCAACAAATATTTCAAATGTTGTATTAACGGTTTAAGGATTAATTGTCTATGTTAACATCAGGTAAAGTTGTTGCTAAATTTTGTGCGAAGTATCTTCATCGACAAGTGGTCAAGCATGAAGCATATTCTAGTGGTGATATTGAAACTTCTGTACAAAAGTCGTTTACAAGGTTCTTTTAAATACGTTGTAAATATATTATGATTCGTTTGGTGTATGTATGTGGTTAACTTATAGCTTGTAACTTAATCTTGTTGTGTGATGCAGAATGGACGAAATGATGCGTGGACAAAGGGGATGGAGGGAGTTATCTATTTTAGGAGATAAATTCAACAAGTTGACAGGCGTGATTGAGGGTCTCATTTGGTCTCCAAGAGGTGAAGCAAGTAATAAGGTTGATGACTGGGCTTTTGAGGAGGTACTGATATCTTAGTAATTGTATTTATCTATTTATAGTTCTTTACTTCTATTATTACTGGTTTAACGTGAATTGTCTTTGAATTCTTTGATTCCTCACAGGGGCCTCATTCCGATTTCGCAGGACCGACATCTGGATGTACAGCATGCGTTGCAATCATGAGGAACAATCAACTCATTGTTGCAAATGCTGGCGATTCTCGTTGTGTAATTTCTAGAAAGGGAGAGGTAATAGTATTATTAATCAAAAGATTATTTTTTCTTTTGTCTACTTCAAATATCGTGTATGCTATTAGTAGATTAAAAATAAAAATTTACTCATTGTTGTTTCTATTTTTACAGGCATACAATCTTTCTAGAGATCACAAGCCCGGGCTCGAGGTTGAGAGGGATAGGATATTGAAAGCCGGTGGATTCATTCATGCAGGACGAGTTAATGGCAGTCTCAATCTTACAAGAGCTATTGGTATTCTATCTATTTTGACTGTGAAATGAACTGAACAAACATGAACATATAACCGAACACATTTTTTTTGTTCATGTTCGTTTTTTAAGAAAATGGTCATGTTCGTGATCGTTTATGTTAGTTCGTTTAAAACCTAAACGAACAATTCATGAACGTAAATGCACATAATTGAACAAACAATAAACGACACAAATAAACATAGTTGAACAAACATAAATGAACACAAATGAACATATTTGACTAAACGTAAATGAACATAAAGTATGTTTTTTATATAAATTTGTGATTAATTACCATAACTTCCATTGGAAAACCCATTTTATTACGAAAAAAGTCCAATTACCAATTAGTTATATTTAGATAAGTAGTAGAAAGTTCCTTTTATGTTTAACATTTATATAAATATAACTACTTATGTATTTAAATTGAAACTAACATAAACGAACAAAGATAAATGAATGAACATAAACAAAAGTAAATAAACGAACAAAACATGTATTCATGTTCGTTCATTTAATTAAATGAATAGAAGATTGTGTTCCTGTTCGCTCATTTATTAAATAAACGAACTTCCCGCCGAACGAGTTCACGAACAGTTCATGAACGTTCAGTTCGTTTACAAGCCTATGTGTGTGTGAGACAAAGAGAGATAGATAGATTGGTTCATCTTATTAATTGTTTTTTAATATTGTAGCTATGGTTGTGCAGGTGACATGGAATTTAAACAGAACAAGTTTTTGTCACCTGAAAAACAGATGGTAACAGCTAATCCTGATGTCAACACTGTAAGTCCCTCTGCACACTAAATATGCAACTTTTTATGGATTATTTTTATTTGACATGCATTTTTATTTTTTGTTAGCTTGAGCTATGTGAGGATGATGAGTTTATTGTGCTGGCATGTGATGGTATCTGGTAAGGGTTTATATGAAGTGGCACTATAATTTATGCCATGCAATTATTCTTTCTTAATCTTTTTGGATCATTACTACATTATTTTACTTTCATGTGTTCAGGGATTGCATGTCAAGCCAAGAGTTGGTGGATTTTATCCATGAGCAATTGATATCAGTAAGTTTGAGATAACTCATGTTGCCCTTTAAATTACATCTAATTATCTTGATCCAAAGGTCTCACTGGAAGCAGTCTCTCTATTCCTACGGGGTAGAGGTAAGGCTGTCTACATCTTACCCTCCTCAGACCCTACCTTAGCTTTGCTATTGGTGGGATATACTGAGTATGATGATGATGATATCTTGATCCAAACACCCCTTTAAAATCTGGTCTTAACTCTTAAGTCTTGCGTTTTGACCTATGCAGTTAATATCGGTTATTGGTCCCCATGTAAAATATCGGTACCGATATTATCGGCGATATTGACCGATATATCACTGATATTTGACCGATATCACCCATATATCACTGAATTGTTGGTGTTAAATTGCTATATGTAAATTCTGCATGGTACTAAAATTACCGATATCCCACCATCTCACCGAGATAACCGATATCTCAAATATCAGACCTTGAGCGATATCCGATATATTACCGCATTAACTGCATAGGTTTTGACATTATTACAGTTGTTATAAACTGTGAAGTTATAACCGTAAAACATTTGCAGGAAAATAAACTTTCAACCATATGTGAGAAAGTGTTTGATAGATGTTTGGCACCATCAACATCTATGGGAGAGGGATGTGACAACATGACGATGATCTTGGTGCAGTTCAAGAAGCCAATCCGCCCGCTTACTTCTACTACAGAAGAAGTAGATGATCAACTAAAAACTGCTTCTAATGAATCAAGCTAATCGATGGTAAAAAATTTAGAGTGTTTGTTGTACCTATACATAGTACATATTGCCAGAAAACTATTCCGACTTTGTAACTGTTTTGTGTCAATATTTTCCAACTTGGATTTCAATGTGATTGGAAAGAAAAGTCGTTTTTTGCAACGATGATTGTTTAGAAGTCATGGTGTTTGTAACGTATTAAATTTTGATAAGGTTAAGGCTTTTTTGTTTTGTTTTGTTTTCTATATCGTTAAATTGATTTAAGATGTGTGAATTTAGGTCATTTACCTCGGTTTTTGTTGGAAAATGACACTTGAGCTTACTGGGAGGATACCCACGTAAGTCCACGAGTAGTTCGCTCTTCGTGTTGATAATATTCTTTGTGTTAATATG
>HanPP2C20
AAGGTGTTTGGCTCTTGGCAGTCAGAAAAGATGAAAAAAACCCTCTCCAAGTGGGAAATTAGTGGGCCCAAATCCCCTTTATATGAATGGTTTTTAACAAATTCACCTATTTTCATGAATCCCACACACACTTTTCAGTGTTGACCTCCCTTTTCCGTATCCCCCTCCCCGCCATTTCATACTCTTTTTTACTCTTTCTTTCACTCTATTCTGTTTCTAACAAGTAACAACCATCCAATCTTTTGATTCTTTTCAAAAACTTTGTTAAAAACCCACCAATTTCATACCTTTTTTTATTGCAATCTGAGTCTTTGCCCTCTTTTTGGTGCTGAATTCTTTGGGTTTCGTCAAAAAAGGTACGTTCAAGATTTGTTTTCTTGATTAAAGTTTTGATTTTTATTGTGTTTCTTGATGAAAGTTTTGATTTTTTTTGTGTTTTGTTTGATGGGTGTTTGTAAAAATATGTTTTTTGATTTGGGGTTTCTTGTTTTGTGATGGGTTTGGATGATTGGATCAAACCCTTTTAGATCTCACTGTTCTTGAGGCTTTAATTAGTTGGGGATTGGGTGATTGTAGTGTTTTTTGTTGATAAATGCTTATTTGTATCATTCATTTTGATGTGATCTGTTTGTGAGTGTTGAATCTGTTTAGGGTGTCAGATCTTGTGATTGTAGTGTCTTTTTTTTTTTTTTTTTTTTTTTTTTTTTTTAATTTGGTATTTATTGGGCTTCTGATTGCTGCATTATGTTATTGATTATATTAGTTTTGACTTGTACCTAGGCTCTTTTTTATTGATTTATGATTTATGATTTAATAAACCTATTTGGCTTTCACAACTATTGACCCTTTCATATTTATGATATTTGTAAATGTGTAAATATATATTTTTTTCAATTGGTAAGTATTTGTTTGCTGATGGCTGCATTGTTATTAGATTACTACATTCAATTTGAGGCTTCTGAGTTTCATAATCTAACAAAAATACAACCAAGTTGCTTTGTGGCAAAAGTTCAGTCTGAATCACATAGTTTTCCCAAATATCGTTACGATATCGATTTTCGTCTTGGAACTTGTTTACTTATGCTTTTTGGTAATTAAAGGGTGTTCTAGATACTTCTATCTATATGCAGCAGGTTAAGTCATTGCTGTAGGTTTTGTTATGAAATTACAAATCTTTAGGTCTTTAGCTTTTTTATGCTAAAGAAGCTAATTGTTTTTTCTTTCTTTTTGAATTTTCAGATTGAAATGATGCATGAAAACTCAATTCTTGATCCTGGTGAAGAACTGGAAGTGAGTTTTGGCTACAAATGTAACACAACCGACGGATACGATATCCCTTCGGGGAAAAAAATCGTACGAAAAAATAGTTCATTTTCTTGCCTCTCAGGGGCTGCCATAAGCGCTAATGCAACATTAGCCAACACTAATATTTGCAATGGTTTAATTAGCTCTGAAATTCTTCCATCATTAGACTCTCCAAAATCATTTAGAAGAATACCATCTTCACCGTCATTCACAAAACTAGATTTGTTATCATCTTCTTTCCCAAGTAGCATGTCGAATTTAAGCTGCAGCCCATCAACCCCTGAAAATCTCGAGTTTGATTCCTTTTTATCAAAACCCTTAAGTGCACCGTCAAGAAATGAAGATTTTCTTAACGCGATCGAAGTACAAGTGGCGGGCGGTGCCGCTGGCGAAGATAGAGTCCAGGCGGTTTGTTCTGAGGAAAACGGTTGGCTTTTTTGTGCGATTTACGATGGATTTAATGGACGTGACGCAGCTGATTTTCTAGCGGGCACGTTTTACGAAACAATTAGGTGTAATCTGAATTCATTAGACATTGAATTTGATTATTTTGTTGATGATGGCAACACTATGAGGCCTAAAAACCGAGTTCTCGATAGCTTACAACGTGCTCTTAATCAAGCGGAAAACGATTTTTTATACATGGTTGAGCAAGAAATGGAGGATAGGCCTGATATAGTTTCGGTGGGCTCTTGTGTTCTTGTTGGGCTTATTCAAGGGAAGGAATTGTATATAATGAATTTAGGTGATAGTAGGGCAGTTTTAGCAACTGATGATGACGAAAAAAAGATTGATGAATTTAAGGGATTGAAAGCAGTGCAGTTAACGGATAGCCATACGGTTGATAATGAAGTGGAAAGAAACCAAATTCTTAGTGAACATCCTGATGATCCTAAGACAATTGTGCATGGAAGAGTCAAAGGGAAATTGAAGGTTACTCGGGCTTTTGGCGTTGGTTATTTAAAAAAGGTAAAAATATATATTTTCTTAATGCAAATGGTCTTAGAGGGAGTTTGGATTTGTGTTTGGGTACTGATTATCTGACTGTAGCGACTTGAAATTGTAATGATCAGTTTTTAGTGTTTGCATGATCAAATTCTTATATTGATTATGCAGTTACTTAGGGGTCAACTAATTAATTTTTTTATGTTTGGATAAATATATTTTACTTTTGGTTATCTAATTTTTTAGTGTAATATTTGCTGGTCATTACAACTTTAAACAATAGAAGAATCCAAACTACTAATTTCTAAAAATCTACATTTGAATATCTATTCGGATTATTGAATATCACATAACCACTCCTAAACACACATCCAGACATCCATGTATTCGGTCTTTAATTCATACGTTTTTTTATTAATTATTATTTTATGCAGAAAGTTTTGAATGATGCTTTGATGGGTATTCTCCGTGTTCGTAATCTTTTAAGTCCTCCATACGTTTCTGTACAACCATCGCTGTATATGCATGAAATCTCAAGCTCTGATCATTTTGTAATACTCGGGAGTGATGGTTTATTTGATTTCTTCACAAATGATGAGGCTGTGAAACTTGTTCATTCCTACATATCGACAAAACCGTTTGGAGATCCGGCAAAATATCTGTTGGAGCAACTTGTACTTAAAGCCGCTTGTTCTGCAGGTAAATTCATAAGTTTCTTTATATAAACTGATTTTTTTTTTCAATTATGAAAGACATTTAAAGATGAACAAGCAAGTTAATTTAATAATAGGCTTGAAGACATGAAAAGTTTTTTTTTTTTTTTTACTTTTGACCACAAATTACCAAAAGACAAATATATATTGTTGGGATTTTAAAAGTTTTGTGGGTTGTGTTACTTTTTTCTTATACAATAATGAAAGATTGCAAGTCTTGCAGGTTTTAGTACCGAAGAGTTGATGAGTGTCCCTGCTGGCCGGAGAAGAAAATATCATGATGATGTAACCGTTATTGTTATAATCCTAGGTACAAATAAACGCACTTCAAAGGCTTCAACTTGCATATAGTTTGTTCCCATTATTGTTTTAGGTGGTAGCTAGTTGCGTACAGTTTTGCATTTGACAATATTATTTTGTATTGTCTAGTCCTTTATTGTTTCTTTATGGATATTGATACATTAGAAATATTTGGTTATATGAATCTCTCTTTTTCAATTATATATGATCCCTTCATTCTTAAAAAGACTTTGTATTTGACTTTTTAATGGTCTTAATGAAG
>HanPP2C21
TGACATAGGGACCCATGAACACATGACCTTGATAAATAGATATACGTTGATTATACGTATATATCGTCCACACACACACCCACCGTCTCTTGATCAACACAAAGGGTGGCCTTGATATGCACACAACCTGTTTGTATAAATGCCCAAGTGACTTGAAATAGTTTCCTTAAGTTATACATCAAGTGGAAGTTACCTGAAGTGAAGCTTCAGACTCCGTGTATCCTCATTTTTTCTTGCTGGGATTGAAAAGATCATTCATTGAATCAAATCTGGCTAAAAAACAAGGTTCTTTTAGCTTCTTCTGAATTTAGTTATTATTAGTTTGTTTATGAAGGTTAACTTGTGGCATGAGTTTTGCATGATTGTTTGTTATGTAATTTTGCAAGTTTTTTTTTTTTTTTTTTTTTTTTTTTTTTTTTTTTTTTTGATTTATTCAAACTAGAGGTTTTTTCAGCTTTTATTTTTTATGATTCTGGAATCAAAAGAACAAGAATTTGGTGGGTTAGCAGGTTTGTGTTGATCTGTCAAAGAGAGTTGAATAATTGACAGATTTGAACCAAATTATTGAGATTTACCACTGTATAAAAACAATATTTCTTTATGGAATCAAATCATTAAAAACCACAGGATCTCTGGGAATCTTCATTGAGAATTGAAATATATGAAGCCTTTTAAATGTATGATTATGTTTCAATTTACATAGCTACAACATTGTCTCACTAGTGTGTACACCATTCCATGTAAAGATTTACTTTTTCTTCTACTTTAAATATTTGATGGTGAACAGTAGGGGTGTAAACAAGCCCAGAGGCTCGAGAGCTACTCGTGATCGGATCGGTTAAAAGCTCGAACGGGCCGAGCCTTAACGAGCCCGAGCCCGAGCCCGAGCTCGAGCCTAAAATAGAGCTCGTTTTGTTATCGAGCCCGAGCTCGAGCCTGAAATACAAAGCTTGTTTAGGCTCGCAAGCCTAAACGAGCCCATACAAAATTTTAGTTTTTTAATATATAATTAATATATTAATAATGATGATAACATTGATGAGCCGAGCTTTGGCTCGTTTAAGCGATGTTGAAGTAAGCTCGAGCCAAGCTTTTAGCTCGTTTAAGGTTGTTCTCAAAATAATTTGAGCCGAGCCGAGTCGAGGCGAGCTCGAGCTTTGGGTTTTACTCGCGAGCCGAGCTCGAGCTCGAGCTTCATAAAAACCTAACGAGCCGAGCTCGAGCCTGGTCGAGCTCGGGCTCGGCCCGGCTCGTTTACACCCCTAGTGAACAGTGCCGGAAGTCAAATTAGTTATGTTTGTGTTAACTTAAGTGTAGATTTAGTTGGGTGCTTGATGTTGACTAGTTGTAAAAAGTTGACTTATTACATGAATTGGTGGATCTTTAGTATTATGCATACATTGTTTTGAACTTTCTTACTTGAATTATAGAAAAGATGGTGCAGTTTTCTGCTTTTTTGAGCGGATTGACGAAAAATATTTCATCAAAAAAGGGGAAGAAACGAAGGATTAACCTTGGAAGAGAAGCTACCGAGACTTTGGCAAAGGAATCGCGGAAAAATGGTTTATTATTAACTTCTTCGGGTAACGTTTGTGCCGAATGGTCTAGTAATTACATATCGGCTTATTCCAAGGGTGGAAATAAGGGAACTAATCAAGATTCCTTCATCGTATGGGAGGTATTCTTTCTTGTTCATAATTCAAACTACATATATAAAGATCAAGAGTTAACTGTCATTTACGTCCCTATGGTTTTACCTGGGGTTACCCTCCATTTATTTCATTCCAATCATCAGGGCAAATTAACAATTTTATTTAGTACATAAAAGAAAATGGAAAATGACAATTTTACCCTCCATTAAACACAAGGTTTTAACAGGGGTTAGTTTTTTGGACTGAAATACATGTGTCGAGGATGGAAATGGTACAAATTTGATATTTGGCCTGAAATAGCATAATTGGACAAACCACAAGGACGTTAACTCTAAAGATAATAAAGTTATAAAGATTATGAGTTCAAATGTATTAATTTAGATGTTGATCTATTTGTAGGGATTTGGAGGGAAGGAAGATGTGATGTTATGTGGAGTTTTCGACGGGCACGGGCCATGGGGGCATCTTGTCGGAAAACGAGTGAAGAAAGTAATGCCGGCTTATTTGCTACACTATTGGCAAGAAGCTATGGCTCAATGTTCAATCTTGATGGATGGGGAATTGTGTAAAAATGCAAACTTTGATCAATTTGGTGTGTGGAAGAACTCCTTCACCAAGGCTTGTTCTATGGTTGATTATGATCTTGAGCTTCATCCTGTAATCGATTCCTTTTACAGTGGTACAGCGGCTGTGACTATAATCCGCGAGGTAATTCATAATTAAATGTAGATCTGTACTTGAAAGTTGAAATCTGTATCGTTCGAAATGAATAGGTTGACCTTTAAAGTCAAACTTAGACATCGTTTCGGTATGAATTATGTTTTTTCCTCTAACAGGTCAAATGGGGTTGAAGTCGTTGAAAGTTGTCCGAAGTCTAATCTTCATTCAAAGAACCTCTTAAATTATTTTATTTAATAATCAAATTATTAGTTTAAAAATTAATCATACTTCACAAAATAAATTATTTGCAAACATGTTCAAGAGAATAGAACAAAGTCTATATGGGTCAACCCGGCCCAACACAATTTGGCTAGTTTCAACCCAACCCATTTCACCTTGTTACCCAACCCACCTGACCCACATATTGCCTCCAAGTAAAACTACTATTATTTATACCTAAATGACTAAATGAAGATATATAATAATATTTTTCCTAAACATAATTCATTCTCAGGGAGATCTTATTGTGTTGGCAAATGTTGGTGATTCTAGAGCTGTTCTTGGGACCACTTCAGACGATGGGGAGGTGATAGCCGTTCAACTAACTGTAGACTGTAAACCGAGTTTATCTAGTAAGCACTGTCATGCATTAAATTAACTATATGAAATCTGATTGTTTTGTGTGTGTGTGTGTGTGTGTGTTTACTGCTTATATTTTCTAATGCTTGATTTAGAGGAAAGAGAGAGGATATACACATCAGGAGGGTGTGTGTGCGAATCAGATGATGAGCCAGGAGTGTCTAGGATTCGAGTTTCAATCAACGAGATACCAGAAGGTCCAGGACTTGCGCTTTCAAGAGCTTTCGGTGACTTTTTTGTTAAAGATTCCGGTCTTATTTCCGAGCCTGACGTGATACAAAGAACCTTGACCACACGCGATCGTTTTGTTATTTTGGCAACTGATGGGGTATGATACTCCTACATCATACATTTATATATATACATGGTTGCATTATTAAAGTGACTATTAGTTGATTTTAGATTTATATGAATAACAATCTGCAGGTATGGGATGTTGTCTCAAATGAAAAGGCGGTGGAGATTGTTTCATCGTCAGCAGACGAAAGAGACGAATCAGCAAAACGCCTGGTTGAGTATGCAGCCGCTCAGTGGAAATGTAAACGACCGGGATTCGCAAAAGATGATATCTCAGTTGTCTGCATATTTTTCAACAATCCATCGTCTTCTCAAGATTAAGGAAGGATCTATATATGCATGGGTGTTGTATATGGTGACCGGTGAGCAATGTCTTATTGCTAGCTTATTAGTCTCCACATGCGTATTATTGTAAACTATTCCTTTCTTATAGAAGTTGTAACTACCAGTGTTTTATAACACCGGTAATTAAATTGGTTGCCTTGCCGATCCACTGGTCGAACTATCAACCTTCTCTGTTCGGCTTCCTCAATACGGTCGACCAAACAGTCTACCGGTCAATGATTTTGTCAATTCCCATCATAGTTTGTAACATTTGAGATTTTAATCCTTCAAATCCATCTATCTACTTGTGTTAAAATCAATAATTAAGCCTACATTCACGGAAAGTATAGTTTATGTTGGTTAATAAAATAAAAAATTTACTGAAAAGCTTGAATACAGGTTTGTAAAGATCAA
>HanPP2C22
ATGGGGTTTGAAATAGATTACACCCCACGTTGGGGTTTCTATTCAATTTCGGGTAAATTACCCGAGATGGAAGATTATGTGGCCGTGATTCCTCGTTTCATGCAACTCCCTCTTACAATGTTTGTTGGTGATGGGGTGTGTTCAAGTTTCACTCATTTCTTTGGCGTTTACGACGGACATGGTGGTTCCGAGGTAAGATCTTATATGTTTAAAACGGGTCTGATTATGTTGGAATGAGGCCTTTCTTTTTAAGATAGTTGATGCATTTCATATGATAACATGATATTATTAGAATAACACTTTATTTTTCTTGAATACAATGATGGAATAATGGTTGATGACATGACGGAACTTGATTGGATGTTGTGAGTGATGAGTGATCACCACCCCTCCCCTCTAAGCATTTGAATAAGTATCACTATTAGAGGACTTCCATCTTGTTTGACCCGTTACAATATTAACTAAGTTTTTTACTGTTACCTATTCTACCCATTAGAGTAAAACATAACCCGAATCAAAGCGGGTCGGTGAATACCAATGATTTCTAATATGGGCCACAATGGGTTGATCATTCAGAACCAGCCAACACTTTTTTTTTTGTCTTTCTTATTATTATGTTTTATACTAATGTATCAAACATATAAACAAAAACTATACTAGTAAGAAGAGTTAAGTGGTTGTAAGTATTTGAATACGGTTTTATGTGGAGGGATGGCTTAAGGGCACAACACATTTTGGATGCTTTATGTGGAGAGGGGTCTGCTATTGCCACTGATCTTTTGTGCGCTATCACTGCGGTCGTCAACTTATGGTTAGGGGGAAATGCCCGTCGTGTTTGGCAGAGTTTGTAGCGTCTGCTCCCCTCACACCACTTTTAAAACCCGACAATGGGATTAGGCCTATTGCAGTGGGTACTATATGGAGGCGTTTGGTTTCCAAGGTTGCTATGAAGGGTGTTGGTAAAGAAATGACCAAGTACCTTAATGATTTTCAGTTCGGGGTCCGCGTGTCGGGTGGCGCTGAGGCCATTTTACATAGTGTCAACAGGGTTCTAAGTGAACGTCACACTGATGGGTCTCTTGCAATGCTTACTGTAGATTTTTCTAATGCTTTTAACCAGGTGGATAGATCAGCCTTACTTCGTGAGGTTAGGATGAGGTGCCCTTCTATTTCTTTGTGGGTGGAATTTCTATATGGGCAGCCAGCAAGATTGTATCTTGGAGATGGACACATTTGGTCTACCACGGGAGTTCAGCAAGGGGACCCATTGGGACCACTTCTTTTCGCTCTTGTTTTGCACCCCCTTGTGCATCAGATTAGAGACAAATGCAAGCTTCTCCTTCATGCTTGGTATCTTGATGATGGGACTATCATTGGAGGTTCAGAAGAGGTGGCTAGAGTGTTGGACACCATTAAGGTGACGGGTCCAACATTGGGTCTTGAACTCAATATTAAGAAAACTGAGCTATTTTGGCCTTCTTGTGATGGTAGCAAGTTTCGTGATGGGTTATTTCTTAAGGACATCGGGAGGCCATCAGTGGGGGTGAAGCTTCTTGGGGGGGGGTCGTTAGTATAGACGCAAGCTTTATTAGTGGGTTGGCAAAGAAAAGAGCTGCTATGGCGGTAGATTTGATGCGTCTTCTACCCAAATTAGGTGACCCGCAGAGCGAACTACTCTTGCTTCGATCCTGTATGGGCATTGCCAAGCTTTTCTTTGGCTTGAGGACATGCCAACCTGTACACATGGAAGATGCAGCGTTGTTCTTTGACAAAGGTTTGCGTGAGACGATTGAGGAATTGGTGGTTTGTGGAGGTCCTTTCTTTGGAGACCTCTAGTGGCGACTTGCCTCTTTACCTATTAGGTTTGGGGGTTTGGGGTTGTATTCGGCTGTAGAGGCTTCATCCTATGCTTTTGTGGCCTCGAGGGCTCAATCCTGGGTGCTACAGGACCACATCTTAAGAGACAGTGGCATATGTGGTATGGATTCTGATTATGTTTGTGCTTTGGCTTGTCTTCGTGATACGATTCCAAGCTTTGACTTCAGCGGTTTCACTAATAAGGACACCGCCCCCCCTAAAGCCCAACATGCATTGGCGAGTGCTCTTTTTAGTAAAATTTTCCACGAAATCGAAGTACAGTTTGACTTGACCGTTAGACAAAAAGCCGTTTTTGAGTGTCTCCGAGCACCACATGCACAAGATTTCCTTCTTGCTATACCTATAGATGGGTTAGGCCAGCATATGTCGCCGGTTGAGTATCGTACTATCCTTAAGTATCGCCTCATGATTCCTTTATTCCCAGTTGATGAGGTATGCCCTGTCTGTCATAAGGCGTGTTAATTTGGATTCCTTTGGGGAGCATGCAGTTCATTGTAGAGAGCTCCCGGTGTTCAAATACCGACATGATTTGGTTAGGGATGTCCTTTTTGACATATTCAGGTGCGCTGGTATTTCTGTTAAGAAAGAGGCACCCGTTAATTTCTTAATAGACCCGTTGGAAGGGAGATCTACCCTTCGACCGGCCGACATTCTGGTCTTTGGATGGGTAGGAGGAAAACATGCCTGTGTGGATCTAACAGGGGTTTCCCCGCTTGTGGGCTTAGGGGGTAGTGCTTTCACGGTGGGTCAGGCTGCTTTAAAGGCTGCTTCGGGTAAAGTGACCAAACATGAGAAAGCGTGCCTTGACAACCAACACGTGTTTATCCCATTTGCTTTTGATACTTTTGGTTTTCTGGCGCTAGAGGCTGTGGACCTACTTAGTCGAGTTCAAAGGGTCATGCATAGTAATGTTATGACCCCGAGATCTATGAACGTAGTTTTTAAAAGGCTTAGTTTTGCTATTCAAAAAGGGGTAGCGGCGCAGCTTGTTGCCCGTTTACCAACTATTTCGATGTAAGTTTTTCTTCTTTTATATAAGCTTATTACAACATCAAGGTTATCATTTAAAACATCATATGGATCAGAATCCAAAGGTGTTTTAATTTCAACATCGTTTTAGGATATTCAATTCATTGGACCCTAGCAATTTTTAGGTAAATTTCTTCACTTCATCGTAACAATTATGATTGGACGATTTTACCCTCACCACTTAGATATTGTTTATGTAGTAAAAGATGGTAAGAGGCTGTGTAAAACTTGATAGAGGGTAACATACTCCAAACATATGCAGTTATTGTGTGTGCAGTAAGAGAAAAGTTTTATAGAAATAAGGGTAACCAAATCGACCCAGTTCCTTTAATACATGTTTTTATGTTTATTTCTTATTTTGAAAAGGCCCTTTAATAACTGTATTAAATCAGATAAAAAAAACAGGTGGTTTTCTAATATGGGTCAAAATGGGTCTTGTCAAGTTGGGTTGACCAACCAGGCCACACTTTTTGAGTTTCTGTTCAGAAGTATTTTAACACATGTTACCAAAACATACTATTAACACAATGGTTGTTTATTAATTAAACAATTTGTTTGACCAAATTGACTCATGTGCATAATTTACTTCTAAATGCAAGTTTCGAATTACTGTTCTGGTCGTCTTCATCATGCTTTAACAGAGGAACTCAAAGTGTTTGAAAAAGAAAACTTTAAAGGCACAATGCAAGATCAATGGGAAAAAGTTTTCACAAATTGTTTCCAAATGGTTGATGATGAAGTCGGAGGACGAATTGCCAAAAATGTTGGATCGACGGCTGTGGTTGCATTGATATGCTCATCACATATCATAGTTGCCAATTGCGGCGATTCAAGAGGCGTCCTTTATCGTGGGAAAGAAGCTGTGCCTTTATCAAATGATCACAAGGTGAGTTATCTTTTCGGCTTAATTTGCTTGAAATATATAAGTGAAATTTACAATTTTTTTCCTTGCAAAGCAAAGCAACGGCGCAAAACTGAAATCATTTTTCTTGAATTTAGCCATCTCGTGAAGATGAAAGGAGAAGAATCGAAGCGGCTGGTGGGACGATCATACAATATTACGGCCAACGTGTGTGCGGTGTTCTTTCAATGTCGAGATCAATTGGTGAGCAAACTATGCAAAATTTAAAGACCGGCCATATAGTCAATATATGA
>HanPP2C23
ATGATGTGTGATCAATTCAATTCAGGTCTCTTGAAACTCGCCGCTGTTTCACCGGAATCCGCATCGGTTTCGATCTCCATCTCTGAGAATTTGGTAATTTCTTTGTTACTTTTGAACTATGTGTTAATTAGGGTTTTATGGTGTTTCTTTTGATCACAGCGTGTCAATATTTTATCAATATTTTGTTACTTTTTTGGCTGTTTTTATGGTTTATTTATTGATAGTGCTGACCTATTGCTATCTGTTTTTTCAGGCTGTAAGCTGCTCTGTGAATATCAAGAGTAATACTGTTGTAGAGTCTACTGCAAGGAGTTTCTGTCCAACAAGCATCAGGTCAGGAGGTCATACGGACATTGGACCACGCAGATCAAACGAAGACCAACATATCATGATCGATGATCTCTCAAAGCATCTGGGTGATGCTTACAAGTGGGGTCTCGCAAGTTCATTCTACGCTCTATTTGACGGTCATAATGGGTCCGAGGCAGCATTCTTATGTTAAAGAACATGCCATGAGGTTATTCTTTGAGGATTCGGATCTACCACAAGCAGCACCAACTGGCGCTTCAGATGCAGATGATTTGTTCTTAAAACAAGTGGAAGAATCACATAACAAAGCATTTTTACAGGCTGACTTAGCCTTAGCTGACGAATGCAGTGTGAGCGATTATTGTGGGACGACAGCTTTAACTGTTTTGATCGTGGGAAGATATATAATAATAGCCAATGCTGGTGACTCTCGTGCGGTCCTATGTAGGAACGGGTCGGCAACACAGATGACTCAAGACCACAGGGGGTCAACTTGTTTACAAGAAAAGGAAAGGTGCGAGAGGTTAGGTGGTTACTTTGATGAAGACGGGTACCTGAATGGTCAACTTAGTGTGACCCGTGCGCTTGGAGACTGGCACATGAAGAAGGATAAGTTGGTGATTGCTGAACCAGATGTGAGACAAATGGTGTTGACGGATAATGATGAGTTTATGATCATTGCGTGTGATGGGATATGGGATGTGATGTCAAACCAAGAAGCAGTGGCTCTTGTTCGGTGTCAACTAAGGCAGCATAATGACCCTCAACGCTGTGCAAAAGAGCTCATTGCTCAAGCATCATGCCTTCACTCGGCTGATAATCTAACTGCTGTTGTCGTTTGCTTCTCTTCACCCGCACTTACCCATGTTACTCAGACTCGGTTTCCAAATTCTAGGCTCTTTAAGAAGAAACCCTTAAATGTCTTATTGTAA
>HanPP2C24
AAAGAACAGGATAAGTACATGGATTTGGGTCGAGATCCATCATCTAACACCCACAGGACACGGTCTGGTCTACTCATTCACACAACGAGGTCACATTCTCTCTCTCTCTCTCTACCTTTCTCTCTCTAAAACTCTCCTTCCATCGATCGATTTGTGTATACGACATTGCGTGTTTTCCGATCTCAATTCTCTCGTTTCTTGCGATTCTATCTCCCTAATTTCTGAATCCACCTGTTCCTGTTCTTATAGATGCATAATCATATCCTTTCAATCGTTTGATCTGAGCTGTTATTATTGATTCATGATTAGTTAATTACATCCGATTAAACGAGATTATAGATTAATTAGCTGGATTTGTTGATTACTAATTGATTTCGTTGCATTTTGGATCTGTTTAGATTGAATTATTTGAATGTAAACGCTGGTTTTGATGTACATGTAATCATTTTTGTGATTATTAGTTAGTGAGAGAAACAATTGTGGTTGTATGATTGATATTTAACTGGAAGATTCAGAATCTGGTGAGAATTTAGGGTTTGGAATTGGAGAATTGAAAAAACTGTGGTTTTGGGGGGTGAATTTGGAGAATTAGGGTTACACAAACACGAAGGTTTTGGGGGGTGAATTTGAAAGCGGTTGTCACGGATTCGTTAATCGAAAATAGGGGGTTTGGTTGTGCCGCGGGACTGGAGTGCTTGTTGAATATTGTCAGGGCCCTACGGATGGGGTCCTGCTTATCGGGAGAAAGCAGGAGCCCTCACCCAAGCTCCCCGACAACGCCGAGTTTTGGGGTTAAGAAACGGAGAAACTCGAAGAGAAGAACGTCGAGGAGTTCTTCGTTTAATACGCATAGGGAAGATCATTTGCATAGGATTCCGGGGAGGATGTTTCTGAATGGGTCTAGTGAAGTTGCTTCGTTGTTTACTCAACAAGGCAAAAAGGGTACTAATCAAGATGCCATGATTGTTTGGGAGGTATGACACTATCACCTATGACTTCCTTTTGTTTCCTTTCGCTTCATTTCATGTTAACAGTTTCTTTTTAGATATATGATCTAATGCTTTGATTCATGATAATGATGTTCAGTTGTTCACCTAGTTGAAATTGTAGTTGAGTCTTTGTAATGTAAAGTTTTTTTTTTTATGGTTATTGTATTGCTCTTGGAGCCGTTAAGAAGTTAGCTACTTGCTCCCAACGTTAATATATGTCGTCTTTCTCAAAAAAAAAAAAAAAAAGTGATCGCTTGATCATACTTGCAAAAAAAGTAGCAACTTACTTTCAGATTTGTTTCATTTTAGTTATTGTACAGTCTGGTTCATTTTAGTAATTTTCTTGTCACCTTTTAAATAATAACCGTAATACCCCTAAACTGATGATACTTACAATGGCCCAGGTGAAACCTTTTGAGGATATTATGGTCATTATTTTAAAAAATGACCAATATGATACAATTTAATAAATTCAGTGACTAAAATAGACCGAATCAAGGTACAATACCAAAACAAACAAAACTGAAATAGTGAAATAACATTGCTATTATTTTACATCATCGAATTTTAACATGATATTAATCACATATTTATTTTGCTTTTCAGAATTTCGGGTCAAGATCAGACACGATCTTCTGTGGTGTGTTTGACGGTCATGGACCGTTTGGCCACATGGTTGCTAAGAGAGTGAGGGACTCACTCCCCTTGAAATTAAGTGCAAATTGGGAAGTCAATACAAAGGGCAGTAACGATGTCCTTCGGGAGATCACCCTTAGCGAAGAAACGAGCTTTAATTCTGAGGATTCCCAGGCTCTTTTAGACCTTGAAATTAGTAAAAACCCTGAGAAATTGCAAGTGTTAAAAGACTCGTTTTTGAAGGCTTTTAAAGTCATGGATAGGGAATTAAGGATGTATGCTAATATTGACTGCTTTTGTAGCGGGACGACAGCTGTAACATTGATCAAACAGGTATTATGTTTCTTTTTAATTACATATATAGGGTAGGGTTCATGCGAAAACCACCTTTTAATATTTTTTTAATAAAAATCGCTAGTTTTAGTCTCCAAAAAAAATTGTTTAAATTTTTTTTATTGACGAAAAGTAGCGATTTTTATTAAATTTTTTTTTTTTTTGTGGTTTTTTAGATTTGTTAGGTATTTTTGGTTGTGTTCACATTGGTTCTCGCGGTTCTCGCAATAAAGGGTGGTTTCTAACGGATCCTTCTCCTGTATATATATATAGGGAGGATATATACTAAACTCTATCTATCTTAGAGACTAAACCCTAACGTAAAAAATCGTTTTGTTTATTAAAAAAGTAGGGAAGATAATATGCATATTTTCTAGTGGCTTTTAAAAAAACCCAAAAAAGACAAGCAATATTTAAAAAAAAAATCTTAAGTTTTTGTTAATAAAATTAATTAAACTATTTAATGTAACATGTGTAACATCATACGTTAGCTCGGATGTAACATATGTTACGTAGGTGTGACATAGGTGTTACAAGCATGTGTTACGTACATATGTTACATAGGGTTTAGTGGGTTTAGTCTCTAAGATAGAGTTTACGCTATATACTTATCCTGTATATATATATATATATGTATATAAACTCGTCACTCTTGAAAACTTAATTTTTAGTGTTTGATATGACACTGAAGTGAATGGTTTATTGTTTGTTGTAGGGTCAGGATCTTATAATTGGAAATATTGGGGACTCAAGAGCTATATTGTGCACTAAAGATAAAAACAATTCTCATGTTGCAGTTCAGTTGACTGTGGATCTTAAACCAAATCTTCCAGGTTTCTTCTTGTCCTTATTTTATTTGATTTTAATAAAATGTTCCTCTATATCCATAATGTTTTCTAGAATCCTAAATCCGTTGTTTAGGCCTGTAAACGAACCAAACGTTCATGAACTGTTCGTGAACTTGTTCGGCGGGAAGTTCGTTTATGTTCGTTTATTTAATAAATTAACGAACATGAACACACGTTTTGTCCGTTCATTTATGTTTTTGAACATACGTTTATGTTAGTTCATTCGTGTTCATTTTATGTTCGTTTCAATTTAATACATAAGTAGTTATATTTATAGGCAAAAGATCAAATACAAATAATCTTAACATACTAAACGTACAGATTGAAGGAAAACTCAAAAAGACAAGGTGGCATTTTTGTAATTACCACCAACTATCAAAGTTACTATACAAATGTGAACTCAACCAAAAATACCTAAAAAACACAATTTTTTTTTAACATTTTTTATTAAAAAATCGCTACATTTCGTTAGCAAAAAAAAAAAAAAAATTTTTTCTTTTTTTTTTTGCTGCTACTAAAAGTAGCGATTTTTTAATAAAAAATGTTAAAAAAATAAAATAATTTGTGTGTGTGTTTTTTTTTATTTTTTTAGATTTTTTTAGGTTTTTTGGGGGTTTAGTTTTTAGCATTTTAGCTTGGGGGGGGGGGGTATTGATAATTACAAAAATGCCACCTTGTCTTTTTGAGTTTTCCTTCAATTTGTATGTTTAGTATGTTAAGATTATTTGTACAAGAACTTTACCCTATATATTTATATTGTATTTAAACATAAAAGGAACTTTCTAACTATACTTATATAAATATAACTAATTAGTAATTGGGTTTCCTAGTAATAAAAATGGGTTTTCCAATCGAATTTATTGTAATTAATCACTAAATTATGTTCATTTGTGTTCATTTCTTCAATTATGTTCATTTGTGTTGTTTATTGTTTGTTAAATTACGTTCGTTTAAGTTTGTTTATATTCGTTTACGTTCTTGAACTGTTTGTTTAGGTCTTAAACGAATACGAACATGCCCATTTTCTTATTAAACGAACATGAACAAAAAGAAATGTGTTTGATTATATGTTCGTGTTCGGTTAAAGTTGAATGAACGAACACAAACATGCATTTGTTCGTGTTCGTTCGGTTCATTTACTGTCCTACTGTTGTTTAGTTGTTATCTTCAGTAGAGGGTATGTTTTAGATTGCTTATCCAAACAACTTATCCACTTATTATGTTTTCCTTTACGGACAAACACTTTTGAGTGTTTGGATGAAGAAAAATGTTCCATGCTTAAGCTGTTTTCATAGTTTGAAATTTTTAATTTTAAAAGGATTATTTCTGGTGGATTCAAAAAGTTGTTTATTTGCTTGAAGTTCACCTACCGGTCCTACCCAGCGCAAACTGCGTTTTACCTGGTCCGGTTAGTTGGCATATGTTGTAACCTTAGGACGGTTATGTAGTCGAGTTTGTAAAACGTATGGTTTATACAATGTATATTGGTTTCTTTTTTAACAATTAAAAACAATGTTTTCAGCGGAAGCAGAACGGATCCGTAAATGCAGAGGTCGTGTTTTCGCCCTTCATGATGAACCTGATGTCACTCGAGTTTGGCTACCTAATAATGACTCTCCGGGTTTAGCCATGGCTCGTGCTTTTGGGGATTTTTGCCTCAAAGATTTTGGTCTCATCTCTGTCCCTGATATCTTTTATCGACGTTTAACCGAAGACGACCAGTTTGTTGTCTTGGCAAGTGACGGGGTATGAATATTATTTCCATTTCCCATGCGGTTTTGACACTGAACCAACATGAAAATCGACCCACCGACTTCTTTAACCAATTCTTACAAACCTCTGACCCCATTTAACTAGGGGGTGCTAAACAGGTCGTGAACCATAAAATTAAAATTTTAGACGAACCCGAACACGACCCGAACCCGAAACTCGTGTCTTATACATGAACCCGAACACGACCGGAGTATTTGCGGGTTGACCCAAACACGACCCATTCAACCCGTTTTTTTGGGAAATTAATATATTAAAATTTTACTACAAAAACACAAATGTATTTAATACAGTTACATTTTAATTATAGAATCTTATATTAATTTCTCTTTTTAAGTTGTAATTATCGCATATAATACACACCCAATTTAGTTTGACATAAAACATATTGTAAAAAATAAAGTATAATATGAATGGGTTAAATGGGTCAACCCGCCAACCCGACCAGGTTGACAAGAACCCGACTCGTTTAGCTAAATGGGTTCAACCTGAAACTTACCCGAACCTGTTTGGACTAAACCCAAACCTGCGAATTTCGTGTTAGGTTTGTGTCGTGTTTTCGGGTCTTTTTAGAAATTCACGCCCCTAATTTATCACATTTATAGCTTGATTACAACATGTCAATCCGTTTGACTTGGTTAAAGGAGTCATGTTCGGGTTAAAGGTTGGTGTGTCCTGGTTACGGTTGATGTCTTTGACCCTAGTCATTTTTGGGTTCAATGATTTAACCCGCCAACCCAAATCACGTTGACCTGCCAACTCGACGTGATTTATCTTAAAGTATCCGGATAATCATGATATCTAATTATTTACAACTGATTATCTAATTATTTAGAGGAATAATGGATTTAAATAATCCCAACTATTGTTAATTACTTAATTGGCTGTCACTGGTCCCAACTACAAAAATCACCACTGGCAGTCCCAACTATTAACATATTGGCCTTCAATAGACCCTAACTAACGGAACCCTAACGCCGTTATTCGCCGGTCGCCGGAAAAAACGTTTTTGGCCGTAGAATTCAACCTTTTCGTCCCAAACTTCTTTGTAAGCTTAGATTGGACCTTTAGCAACCTTTTTCTAGCAAAAGCCACAACTATTAAGGTCGCCGGAAAAATGTTTTTTTTTTTTTGTCGGGACACTCCTTTTTGGCCAGAAAACTCTAACTTTTCGTCCCAAACCTCTTTGTAACCTTAGATCGGACCTTTAGGAACCTTTTTTCTAGTAAAAGCCCAAATTATTGAGGTCGCCGGAAAACTCCATTTTGGCCGGAAAACTCAACATTTTCGTCCCAAACCTCTTTGTAACCTTAGATCGAACCTTTAGGAACCCTTTTCCGGCGAAAAACGGTTTCCGGCGACTAACAACGTTAGGGTTTCGTTAGTCAGGGTCCATTGGAGGCCAATATGTTAATAGTTGGGACTGTCAGTGGTGATTTTGGTAGTTGGAACCAGTGACGGCCAATTAGCAATAGTTGGGATTATTTAAATCCATTATTCCTTATTTAGATAGGAAACATCTTCGTGTAGTGTTTACTTATTGTTAGTAAAATGACAGATTTGGGATGTGCTCACAAACAAAGAAGTTGTAGACATCGTAGCGTCTGCCGAGTCACGTTCAGGTGCAGCTCGAGCAGTGGTCGAGTCAGCAGTGCGTGCATGGAGGTACAAATACCCCACCTCAAAAGTTGACGACTGTGCAGTCGTTTGCCTTTTTCTTACACCACACTCAAATAACATCTCAACTGCTTCCACACTTGATCATGTTGACAAAAACGAGCCGATCTTAAAACCTAGTGGTACAGTCCGAACCAGTGACGGGGTTCCAGGAGATGACGATTTGGCGGATGACAACGTAGATGAGGAGGATCCGGCAACTGTGAATGGCGACGGTGGGATAGACTGGTCCGCCCTTGAAGGCGTGTCTCGTGTCAATACATTGTTAAATTTGCCGCGCTTTGAGCCGAATGAGTCCGAGAAACAAACACCGGAACAGAAGAAGACGAATTGAGGTCAGGTTTCGGTTGCAATTTTTGTGTTGTTTTGTTAGTCGCTTTTATTGTTTTTGATTTGTTTGAAAGAAAAAAAAAAAACAAAGCCTCGACTTTATTAGAGTGTTGGGGGAAAAATGTTAATTTAGTGAGACAATTCTCTTTGGGTATATTTTACTACAATTTTTGTTATATGTTAAAATGAAACAATATGTAATGTGAGTTTTTATTTATTCCATCGTTTGATTTTATGCTGTAATACTATTTTGAGGGTTGATTAATGCATAGTTCGATTATCTTTATCGAATCTATATTGAGTAGCCCAAACGCGTTTGTTCTTCGTATTGATGTTAATTTTTCGACGAGCTATGAATGATGGTTGAAGAAAGGAGGTATCCATTGTCACAAGCGAGAGATGCATCAAGCGTGCATATCGATTGTGGACTAGGGCTTTAACTAGTTTCATAAGTCGTTCACTTTACTATAGTTGTAGCGGTTTTTAATATATTTTATGCATATGTGAATGTTACATATATTTAATCATTTGCCG
>HanPP2C25
AACAAAACTCAAATTGTTGAACAGATTTCAAAACCTCCGTCCAAAAGTCAACTCCCCTTCCTCCCTTTATCACCATTTTCACCTCTTCCAACTAAACCCCCATATATATCCTCCAATCCTCTTACTTCTAGTTTTCTTCCTAATTATTTCATTTTATTATAAGTTTTTTTTTAGTTTTATTATGGGTAACGGAGTCGGCAAGCTGACCGTTTGCTTCACCGGAACAGCCGACATCCTTCACCGCCGGAAAGATCTAACCGCCGTTATCTCCGACCCGTTAGACGACCTGGGTCACTCCTTCTGCTACATACGACCCGAACAATACCAAATCTCATCCTCCAAAGTCCACAGTGAAGAAACCACAACGTTCCGGTCAATCTCCGGCGCCGCCGTCTCCGCCAACACCTCCACCCCACTCTCCACATCATTCCTCGATGTTTACTCTTACAACACAATCGATAAAGCTTCCGCCTTTGAAAGCTCCACGTCTTTCTCTTCAATTGCACTTCAACCCCTGCCCCGAAACTCCATCAATTCGGGTCCTTTAAACGGTTTTTCAGGTGGGTTTTCGGGTCCGATTGAACGTGGGTTTTTGTCGGGTCCGATGGAAAGAGGGTTTCAATCGGGTCCGATTGATAAGGATCAGTTCCAAAGAAGCTTTTCACATGGGGGTTTTGCTAGGTTGAGAAAGGGGAGTTTAATTCGGGTTATTCGACGGGCGATTTCAAAGACGTTTAACGGGCAGAATTCGAGCGTTGCACCGATGAAAAATGTTGCTAATTTGAAAGATCATGATTGGATGATTGAGAGGAATAATGAACTGACAGTTAGTAGTGTGAATTTGAGTAGTGAGGGTAGCTTGTTTGATGAGGATGGTGAGTGTTTGAATGGGAATAAGAGTCAGAATCTTCAATGGGCACAGGGGAAAGCAGGGGAAGACAGAGTACATGTGGTGGTTTCCGAGGAGAATGGGTGGGTTTTTGTTGGGATTTATGACGGGTTTAACGGTCCGGATGCACCGGATTTTCTGTTGTCGAATTTGTATGCAGCTGTGCATAAGGAACTCAAAGGGTTGTTGTGGGATGATGATCAAGTGGATTCGTCCGATTCCGTTAAGCAATCTTTAGATGATGTTGACTCTCTTATTAACGACGGAATGAAAAAGAATCGGTTACCGCGGTATGTGCATCAGCAGGAGAGTCACCCGTGTGTATCCGGGGATGTCGAGGTAAAAACGAGGGGGAGGGTTAGGAATCGTGGTGTGGCGAAGAAATGGGAGGAGAATCAAAGGAGGTGGAAGTGCGAATTCGATAGGGAAAGATTGGAACTTGATAGACGGTTAAGAGAATACATGAATTCTAACGGGTCGAAATCTGTTAATCATTCGGATGTTTTGAAAGCTTTGGCTCAAGGGTTAAAGAAGACGGAGGAGGCTTATTTAGATATTGCAGACCAGATGCTTGTTGAAAATCCTGAACTGGCTTTGATGGGCTCTTGTGTTCTTGTTATGTTGATGAAAGGGGAAGATGTTTATGTGATGAATGTTGGCGATAGTCGAGCCGTTTTAGCTCAGAAACCTGAGCCGGATATATGGAGACAAGATCTAGAAAAGATACATGAAGAAACATGGTACGATCTCGAGGTTTTCGACGCTGATATTGCTACCACAGATCCGAGTTTAACCGCGTGTCAGCTTAGCATAGATCATAGTACCTCTATCGAAGAGGTAAAAATGTAAAATATAATTTCAGATTTAATTCTTTTTAGTCTTCTAATTGTTGTTTTCTTAAATTACGCTTATCGAATTCTTGCAGGAAGTTCAAAGAATAAAGAGTGAACACCCTGATGACGACAGCGCAGTGATGAATGACCGTGTCAAAGGCTCATTGAAGGTCACTCGAGCTTTCGGTGCAGGTTTTCTTAAGCAGGTAATTAAACGACATTTGTTTGTTTTAATCGAATCTTAACGAAAACCATACGGGATTGATTCTTTTGGTAACTAGAATCTCATATATGTTGGAATCGACGGGATATTGGATATCCTTTAGGGATTGATACCTTGACAACTCTTTTACATTAAAAGAAACCAAGTCAGCTTTCCATTTCTAGAGTTGTCGGATTTCGTGTTAGATATATACTATTCACCACTAAAACTTAAACCGACAGTGACTTTGATACCGCTAAGGAAAATTCACGAGACCGACAATACAATACCCTGTTAAGGGAATCATATGCGCCACCCTTTGAACCATTTTATTTGGCCTTTCGCTCCAAACAAACAAAAGCCTAGTTAGTTAGAGACCGCATTACACTTGTTTTACTTAAATATTAAAAATAATCCGCTTAACTTGTTTTATGTTACGAAAATCTAATGTTTTGTTTCACTTGCTGCAGCCAAAATGGAACAATGCACTACTAAAAATGTTCAGAATAGATTACGTCGGAAATGCTCCATACATAAACTGTCTCCCATGCCTTCACCATCACAGATTGGGCCCGAGAGATCGATTTTTGATATTATCCTCTGACGGTCTTTATCAGTATTTCACAAACGAGGAAGCTGTATCTGAAGTCGAGCTTTTTATTCAATGGTCACCCGAAGGCGATCCAGCTCAGCATTTAGTAGAAGAAGTTCTGCTTCGTGCAGCCAAGAAAGCTGGTAAATAATCTGATTTTTTTTTTTTTTTTGTATATAATTTTAAACACGTTTATTTATCTTTAATTTCGTGTTGTTACAGGTATGGATTTTCACCAGTTGTTGGAAATACCACAAGGGGATCGAAGGCGTTATCATGATGATGTCACAGTAATCGTGATATCACTAGAAGGACGGATATGGAGATCCTGCGTGTAATCGACACACACTGTAAACATATAAATCCAGAAATAAAACAGTTTTATTACATGAAAATAGCTAGATACTTGAGGCCAATTGTTCAATATGGGAAGTAGAATATGTACATGTGTAAAAACTTTATTATTCCATGTAATATCAAACTGTCATACCAGAATTGCAAATATTCAAATAAACAACTTTTGTTACAACAATCTGTACGTATAAAGTTAATGTATTCAGTTTTCCTTTTATCGCAGCCTGTTGGCAAATTTTATTTATAATATTAATATAGAAAAATTAACGTATGTGA
>HanPP2C26
ATTTTTACACACTTCTTTTAACAAGTTTACTTTCGGGATTGAAATTGGAACTGGAATTGGAATTTTACATTAAAATGACGGAAATATGTCACGGAGCTGTGAGAGAGGAGGTGTCGTCGTGTGGCGAGTCGAGTTCACGCGCCGCACGACAGAAGAGGATGGAAATTAGAAAATTTAAATATGTACCTACGGTCGGTAACGGTAACGGGTGCAAAAAAGCGAAGCTGACGGTTTCACCAGTTTCGATGTCTCGTGGGTGCGATGCTACAGTTGATAACCGTTGTTTAACCGCGGGTGGTTTTGATGTCGAATCGGATCCGAAATTCGGTGTTGCGTCGGTTTGTGGACGGCGGCGAGAGATGGAAGACGCGGTGGCGATTCATCCGTCGTTTATTGAGGATGATAAAAAATCACTTGCGCATTATTTTGGGGTGTATGATGGCCACGGTTGTTCTCATGTATGTAAACATGTTTATATAATTATATACCGTAAATATATCATTATATGTATATAAAATGTATTTTTTAACATTGTTAGAATATTTACATGGATGTTTTTGAATTGTTTTAGGTTGCAAGAAGATGCAAACATCGGTTACACGAGTTGGTGAAAGAAGAATATAAGAAGAATGATGAGTGGAAGGATACGATGGAGCAAAGCTTCCGTAGAATGGACGAGGAAGTGACGGTTTGGAACCAGCAAGCATCGATTGGCGACTGCCGGTGCGAGCTTCACGCGCCGGAGTCATATGGGGTTGGATCTACGGCCGTGGTTGCGGTTGTGACTTCTGATAAGATTGTTGTTGCAAATTGCGGTGATTCGAGAGCTGTACTTTGTCGAAATGGCAAAGCGGTGCCGCTATCGAATGATCACAAGGTTGGTAGCTTGATAGATCTTGGAATCTTTGTCATTGATGCATATAGTGGCGGAACCAAAACATTTTAGTCGTGTTTCATTACAAGTTGTTTTGTTGAAAATAAAAACTTGGTTATTATATATAAAAGTTTAATAAATTAGGGTGATTGGATCACTCGACCCTCTTGACCCCTTGGTTCCGTCCTTGCTCAAGGTTAAACTCGTCTCTCTTTTAACTAACTGATCTTTGGAATTTTTGTAGCCTGATAGTCCTGATGAGCTTAGCCGGATCGAATCAGCTGGTGGGAAAGTTTTATATTGGGATGGCGCGAGAGTTTGCGGGGTTCTAGCCATGTCTAGAGCTATCGGTAAGTAGTCGTTTTAGTAAAACTTAACTGAAAATACGAAATCCGTGACAAACCCTAAACATAAAGGATAATTCGTATAATTAATAATGTTTAAGAGAGAAAGTAAACCTAAAGGATAATCAGTGGCGGATTCAGTAATTATTCAAGGGCTGTGGATAAGGCATTTAACCGTATTTTTAAGAGGTGTGGAGGGGTTTTTGCCTAAAATATACACTAATTTTTTTAAGGGGTGCGGCCGGCCACCAGCCCACGACTGTGGGTAGGTCCGCCCCCGAGGATAATTATTAGTGTAACTAATGAAGATTAGGAAAGAAAGGTGTATTCTTCTAAGACAGAAAAAGTAATTTTGTTTAGAAGAGATACTTTTAGTCACGTCTAGTTACTTAAATTATTAAACATTAAATAACTTATTTGTTGCTAATCTTTCAGGTGATGGTTATTTGAAACCTTATGTGATTTCCCAGCCAGATGTGACTATCACTGAACGGACAGCAGGGGACGAGTGTTTGATACTTGCAAGCGATGGATTATGGGATGTAGTGTCAAATGACACTGCGTGTGGACTCGCGAGTTTGTGTTTGAAAGGAAATGGACCGTCGGCGGAGATGAAGAGCCCACCCAATAATGAGGTGTCAGAGTATGAGAATTGTGACCGGGCTTGTTCCAATGCATCGTTGCTATTAACCAAGCTGGCTTTGGCTCGAGGGAGTGCGGACAATGTTAGCGTTGTTGTTGTAGATCTAAGGAAAACGGATCCTTATAATCAGGGACAATTTTGAAAAAGAAGATGATTCAAATCTTAAATTTAGGTACTAAGAATAGTATAAATATACTGCTTGCGCTAAACTTAAATGTAAATATGAATATATGTTTTGTTTATGTATCTGTGTAACACATAGATTTTGTTTCAATAGAACCTTGAACCTAAAAGTGTTCTTTTTTTCTTTTCTCTTTCACACAAATACACTTAGAT
>HanPP2C27
TCACGTACACCGAGATACTCAAAATATCGTGCTTTTCACGTGTCAACATCAGACAATCACATAATCTGCTGTCGGGCAGCTCCGCCGTCATGCCCGTTAACCTCAAATTCTTCAATTATTAAAGAGTCACCAAAATCAAAATCAAACTCCCACTATATCTGTCGGTTATGAATCGGGTGTACGGTAGTCGAAAGCACAGTGAGGAGGGTGAGGATACGGCGGTGAAATGCCGTGAGCGACGGCGCCGGAGAATGGCCATGCGGAGGATGGCGGTTAAAAGGGAAGCTGGAAATCAGGGGATAGTGAATTTGGAGGCTCCGGTGTACGGAACGGTGTCGGTGGTTGGACGGCAACGTGAAATGGTGGATGAAGTTTCTGTTCAAACCAACTTATGTCGCCCGGAGATCAACGGGTTTCAACCCGTGCATTTCTTCGGGGTGTTTGATGGTCACGTACGTAAATCTCCACTCTTCATTTTTACCAATGACTATTTGTTTTTTTTTTTAACTTTGTAGAGCAGGTATCAGCATTGTGTAAGGAGCTGATGCACGTTATCATGAAAGAGGAGATGATGCGTGTGAAGGTGGTTGGAGACGGAGGCGGGGAGATGTGGAGGTTGGCGGTTAACCGGAGCTTTCACAGGATGGATGAGATGGCAGTGAAACTGTGCAGTTCCGACATCTGTAGATGCAACACGCAGCTGGGGTCGACCGCAGTGGTGTCCGTGATGACCAAAGAATACATGTTAGTGGCAAAATGTGGTAATTCAGGCGCCGTCATCTGCCGTGAAGGCAGGCCCGTCGACCTTACGGTAATACATGCAACACTATATAATTTGAATATTATGGGTTTGTTTGTTTGTTTGTTTTTAAAGTTTTCTGGTTATATTAATAATCGCTAGACCGATCCAACACAAAAAAAAAAAAAAGTTAAAACGTAGAATCTATAATTGTTTGTTTGGTTATGGTTTTGTGTAGGCTGATGATGAAGGAAGCTGTGGTGGACGAATCATGTCCCGACCAATAGGTTAGTTATCTCTTAATCTTTATCAAAACAATTCAAGAATGTTTGCTTAATATCATAACTCATGTTTACAAACAAACTTAACCTATACATACCCTTTGACCGTTACCGTTTATTCATAATCTTTTTTACTTAAAAAAAAATAAGGTTTTCAAAACCAGATCAGACCGGCCGGTTTGACCGGAATTCAGCATGGCAGGCGATTCGGTTGGGGGTGATTCGTTGTGCTTTGAAAAGATCGGCCGGTTATGGCGAACATCCGGTTTAACCGGAAAACGGTCCGGCGGTTGGATCAGCCTTCTTAAGATTTTGCCCTAAAAATTCATTTTGCTAAAGTAAATCCGGAAGAAAGATAATAATCACACAAAAAACGAAAGCAAACTCGTATCCACGATGACAATAAAACTTTAAGATTTCAATCAAAAACCAAAGTTACGTGCCGAATTTTTAGATCTAGAACAGGGCCGTCTCCTAGAATGATGGAAAAAAATTGGGCATCGGGTGAAACAAAAAAAATTGGGCCAACCCCTTACATCAAGAAACCACAATACAACGATAATTGATTGAACTTACTTAAGCGAATCTTGAGGCTCTCCAAGGATTTTTTTAGATAAAACTATTTGTAGCAAATACATCATTCATCAACATTCAATAGCTAAAAAATCACATATCCAAGATCCATAGTAGAAATATTGGTACCAATTTATTAACTCCACCAATAAGCATCACTATATGAGCATAAAACTATTAACTTAGAAACAACTTAAATTTAATGTGTAAAAATAGAATCTGAAAAGTTGAATTAGAAACAACATTTATGAAACCATGAAACAAATAAAAAAAGTCAAAGTCCAACTGGTCAGCTACAAAAAATAAAATGAAAAAGGCACAAAAAATGGGAAATTTAGGAATCGAACACCAAACCTTCCGAAATTAAATTCAAAACTCACAACCCACCCAAATGGAACACTGAAATTTTATTTGAATCAGGCTCCAACTATTAATATAATATAAGTAAACAAAATTCAAATTTCGGACCCTTTTTGATTTTGGGCCTCGGCTTTCGCCCGGGCCGCCCGGCCCAATAACCGGGCCTGATCTAGAAAAAAAAAAAAAGAGAAAGATCTAGATGATGAGAAGAACACCCACCAAACCAAAAGATAGAAGAGAGAGATTGCATTTTGATATAATCATTACTTTCAGTATTTTTACAACCCTGTATCTTATTTCCACCTCCTTTTATAGTAGGGAAATAGCGAAAATAGCCTTTGACCAGTTAAAATTTCTAAAATAGCCAACGAAAACGTCTTAAAAAGCCTTTTCACGGAAAAATATGGCGTGGAAACGTCTTAAAAAAGTCTTTTCAACCCAATCAACTGCATTCCGCCACGTGTCAATTTTTTTTTTTTTTAAAGGCTTAAGACGTTTCAGCATCTTTTTGTAGAGGCTTGAGACGTTTCAGCCTAATTTATTAATTTTGAGTGAATTGCAAGTTTTGTCCTTTATCTTTAGGCCATTTTGCAAGTTTTGTCCTTTATCTTTAAATTTGACGAGTTTTGTCCTTTATGTTTGAAAATTAAGCACGTTTTACCCTTTGGGCCTTAAAAATAAAGCACGTTTTGTCCTTTATGTTTAAAAATCAATCACGTTTTGTCCTATATGTTCAAAAAATCAAGCACGTTTTGTCCTTAAAAATCAAGCACGTTTTGCCCCAAAGGGTAAAACGTGCTTGATTTTCAAACATAAAGGACAAAACTCGTCAAATTTAAACATAAAGGACAAAACTTGCAAAATGGCCTAAAGATAAAGGACAAAACTTGCAATTCACTCATTAATTTTTTTTCAACATTTTTTTATTTTTAGTATTTTTAATATTTAAAACAAACATAAATTTATGTTTGTTTTAAATATTAAAATAAATTTATTTTTAAATATTAAAAATATTAAAATACTAAAAATATATTTTTAGTATATACAAATGTTGAAAATTTATGTTTGTTTTAAATACTAATATTTAAATTTCATGAAATCAGATTTAAATGCACTTTATGTTTTAGTATTTAAAAAATAAATTTCATCAAACTGATTTGTATATTTTTAGTATTTAAATACTTATTAGTTGTAGATAAATTTATGTTTGTTTTAAATATTAAAAATACTAAAAATATATATTGAAAACAAAAAACATTTAAAATCCACACCCGAATCCGCTTATATACTATTTCTTTATTGTTTTTACTATATTTCAAACCATATATAGTGCTCATATACTATATATATTAAAAAAATAGTTTTTGGATTTCGGATAATCCGATTATCCGAAATTTTTAGAAATCAATATCTGAACCCAAATCCAAAAATTCGGATTATCCGGATTTCGGATCCGGATTTTTTTTTTTTTTTTTTTTTTTTTGAAGATCCCTAACTAAGACATATAAAAACTTGTGCCATTATCTTTAGTGTAAGAGTAGACATGTTTTGCCTCATTATTGTAGATGTCACACTTAATAACTGGGACAACTACTTATGGTCAACTTTCAGAGGAATCTACGATTAAAAAGACAGTTGGCGTAGTTATTAGGCATGTTATCTTTTTTTTTTTTTTTAAATGAGAACTTTATTAGAAACACACCTCCGACCCAAACGGGTAAAAGGCCAAAAAAAAAAGAAAAAAGAAACACACGCCCCGGACCCAAAAAGACAGTAGCAGTAATTAGGATGTAGTCATCTAAAACGAAAGGACAAACAAATCTAAGATATGCCGTAGTTAGTGAGTAAGAGTGTGAGACATACCCATTTCTGAGTACTTCACAAATCAAGAGATTGGCTCTAATTTAGCTATAAACTATTTAGACTTACGGTATTTTCGATTAAAATCCTTTGTTTTTATCGAGTAGTTTGATTGTGTTTATGTGCTAATTTTTTATGAAGATGAGATAGGATTCTGGGCAACATCTGAACCAGACATCTCCGTAACAAAACGGGAATCAAGAGACGAGTGTCTGATACTAGGTAGTAATGGACTATGGGATGTTGTGTCGAGTGACGCAGCATCCAAAACAGTACACCAATGTCTTGGAGAAAATGGGAATTCAAATGTGGAGCTTCGGATTGACACAGATGTAGGAACCAAGTTGGCAGCAACTCTATTGGCACGTCTCGCCTTGGGTCGTAGGAGTGCTGATAACATAAGTGTCATCGTCGTTGATTTGAGGAGGTGAAGCTCGATGATCATTCATCTCCTTGGAATGTTGGTTGATGACTATTTTATCTTCTGTTACATGTAAATTATCATATAACATTAGAGGTATACAAATTATATAAAAATATGGTTTTGATTAGTATTTTCGAAACGGCTATATAAGCATTGAACAAGAAGCATGATCTATAGGTGTTGACGATATTTATTTATGTTTCGGGTAGTTCAG
>HanPP2C28
TCCTTCGACTATCTCTCTCTCTCTCTCTCTCTCTCTCTACCCTTCCTTCCCTTGATTGATAAGAGCTCTCTCTCTCTCTCTCTCTCTCTCTCACAATCGATCTTCTTCACCCGCTTCAACTTCTTCTAAACTCCCATAATAAGCTTCAAATTCCTCCTCCTCATCATCATCATCAAATTACTCTCACTCTTCATTCTTCAATTGTGAATCTTCAATACCTCTATTTGTGTATATTCATCCGTAGATCCGATTCGTTCGCCTTCAGATCTTCTTCAGGTTTCTTCTCTGAAGGTAGTTATTCTCCTGATTTGTTGATTCTTGAGTTTGATTTATCAACTTGTTTGAAGAGGACTTAGGTTAGGGTTTTGTTTTGCTAGTGTCCTGTTGTTGTTGACTGCTTAATTAGATTTTACTTTATTTTTAATTTTTTTGTGACTTTTTATTTCCTGAGGCTGTTGTGATTATGGTATTTGTCATATAGGTTTAAGTTTAAGTTAATATTTGTATGTAGGATTATCAATTATGTGTTTCTCTTCGAGTTTGGTTTGATTTTTAGAAGATTTGGGCATCTTAATTGCTGAGCAACAATTTTATGTTTTTTTTTTTTTTTAAGATTATGAGATTGCATATTGAAAAAGTTTTCAATTGTTGTTCCTACAATAACATTTGATTTCTGTTGAGATTGCGGTCAAGGTTCGATTTAGGGGCATAAGATTGCATATTTTCAAATAATAAACTGAGATAGTTTTGTTTTTGCTAGAATTGGATTTGCTATTTAAAAGGGGGTTGTTTGCTATTCAAAAGAGGTTGCGGCGCAGCTTGTTGCCCTTTACATGCCATTCTTGTGTAATTTTCCTGACGTTAAATGAAAGAGGTTGGTTTGGAAAAAAAAAAAAAGATAGTTTTTGGCATATTGATTATTATCATATGGGTTTTGAGTGGTTTTCAGAAAGATTGCATATTTAAAGTTTGATTTTTAATGTCATAGCTACAGTTTACCTTTGAATTGCTGTTTATATTTTTCTTGTTTGTAGGATTTTGGTTTGATTTGACGAGAATAATAAGTTAGTCTATGATCTTAATCAGATGCGAATACTTAGAAAAGAGGTCTTGATGAGATGAGGTATGATATCTGGGTTCATGAACTTTTTGTGGGCTTGTTTCCGGCCACGTTCCGACAGACATGTTCACAACGGTTCTGATTCGGGTGGTCGTCAAGATGGTCTCTTATGGTACAAGGATACAGGACATCATTATAATGGAGATTTCTCCATGGCTGTAGTTCAAGCTAATAATTTATTAGAGGATCAGAGCCAGCTTGAATCGGGGTGTTTAAGCTTGCAAGAATCGGGACCTTATGGCACCTTTGTAGGAGTGTATGATGGGCATGGAGGTCCTGAGACGTCACGCTTTATTAATAGTAACTTATTTCAACATCTCAAGAGTAAGTCATTTGAACCTTTAATAAATTTTTGTTTTGAGTAAAATGTCATTTTCGTCCTAGAGGTTTTGGCCAGTTTTGCGACTTTCGTCCGAAGGTTTGTTTTTCCGCACCTGGATCCAGATGATTTGAAATCTTAGCATTTGCATCTGGTTCGTTAACTCCGTCTATTTTTTCTTTGTTAAGTCAGGGGTATTTCCGTCTTTTTTGTTAACTTAAAAGGCAATCTGGTCTTTTTTCACCTTATGTAAAAAGACAGAATACCCCTGAAAAAAAGACCGAATTGCCCTATAAGTTAACAAAAGAGACGGAAATACCCCTGACTTGACGGAGAAAAATGGATGGAGTTAACGAGCCAAATGAAAATTGCAAGATTTTATAGCTTTTGGATCTAGATGCGGAAAAACAAACCTTTGGACGGAAGTGGCAAAACTGGCCAAAGCTCATGGACGAAAATGGCATTTTACTTTCTTTGTTTTATGCTCGTTACAAACTGCTCTTCATCAATACTTTTAAGGATCACTAAAGTCAACAAAGCTGTTGATTTTTCAGGGTTCACTTCAGAGAATCAATCAATGTCAATGGAGGTAATTAAAAAGGCTTTTCAAGCAACAGAAGAGGGTTTCCTCTCTATTGTATCGAAACAGTGGCCAATGAAACCACAAATAGCAGCTGTTGGATCATGCTGTCTTGTTGGAGTTGTGTGTGGCGGGACCCTTTACATTGCTAATCTTGGAGATTCTCGAGCTGTTTTGGGAAGGCATGTGAAGGCGACTGGGGAAGTTCTTGCAATTCAGCTCTCAGAGGAACACAATGCATGTATAGAGTCTGTGAGACAGGAGTTGCACTCCGCGCACCCAGATGACTCGCAGATTGTAGTCTTGAAGCATAACGTGTGGCGGGTAAAAGGTCTTATACAGGTATCTTCCTCTTACACATAGTTACTTTTTAATATATAATAATTGCGTATGGTAACATTTAGGTGTTCATGCAATTATTCTCCCATTAAGATTTGTAGTTTTGTACTGTCCAATAAGTTACAATTGTATTTGTTCATCTTGATCATAATCTGTATTCCTCTTAGGTTAGCATGTTATTTTATGGTTAAAAAAACACTGAAAGTCAACATAATTTAAGTGTAAGCAATAAATCTTTGGCGTTCATAAACGAGATTTGATGCCTTAATCAAAAGTGAAGCCATGAAAATCGTGATGTTTACTAGATTATTAAAGTCCAGTTAAAAGGCGTATACTTATGTGTACACATCAAGTACAACGAGGAGATTAAATAAACATAAAAGAGAAAGATTAGTGATTCAACAAGAAAAATCCTTCAAATGAATATTCAAAATTTTTTACTTTTAAAAAGTGGGGTATTGTTCGCTGCACTCTTTGGTCGATGATGCAGAAAGAAATAGGAAAAACAAGGGTTTTTCTAGAGATCCACAGCAAAGAAACACTAGGATCTCTCAAGCATTGCACCTGGATAGTCAAAGGAAAGAGAGAGAGAGAGAGTGTGTCGTGACCTTTTAAGAACTCAGTCCCATTTGCTGGACTTTGTAAGTTTGTTCTAGTGAGACCAAACAATTACTTTAAAAAATAAGTGAGTAAACTGCCATTTTGGTCCCTGAGGTTTGGTCACTTTTGCCACTTTAGTCCAAAACTCAAACCTTTTGAATCTGGGTCCTGTGGTTTAAGTTTTATTGCCATTTTGGTCCAAAAGTAAAATCAACTCATAAAATCCTAGTATTTTGTCCTTTTCCCCAGGGGCAAAATGGTTATTATAAGTTTTATTATAACAATTATTAATTAAAATAAGAAAATAAAATATTATGCTTTCATCATTACAATATTCACCATTGCCCCAAATTCATCTGTTAATTTCATCATTACACACACATTCACCATAATCATCGTTTTCTAACCCTAGCTACCTCCAGATTAGAACACATATGGTCACAATCCAAAGAAACATCAATCATCATAATCATCATCCATGACCCCCTTTCAACATCTCATCCACCCAATTCACAAAACCCTCCAATCTCCCCCCAAACCCCCAAATCTTGAACCTTTTCACCCAACAATGGAGGGCACTTTCCTCCCAAACAGGACAAAATGAAACCAATCTCACTGGTTCAAAAACCACCAATCTAACTGGTTCAAAAAAAGGAAAGAAAATAACAAAAAAAAAAAAATCCATGGCAGCAACCGTCGGCAATCTCTCTTTTTACTCTCCCTTCATCCACCGTATCTCTACCGCAAACCCACCACCACAGTCCATACCCACCACCAGACCACCACTCTCAGCTTCACTAACCTCTCATTCTCAAAGTCTAAACATCCCCACCCCCTGTTTCTGTTTCAACCACCAGTACCAATCTTAGAGCTGACTTTGACCACCCAGATCGTCTGACTTCATCTCCGGGCCGTTGATTTTCTCCGATGGATGCCGGTTCATCCCGGTTGCACAACTCTCCTCTGCTTTTATATTTACCAGGTATCCTTTTTTATTATTTTTTTATTTCTCCGGTGGATGCCGGTTCATCCCACAACTCTCCCGCCACAATCACCATCACCACAATCTTTCGCCATTGACCCACTAGTGCATGTGTGTGTAATGATGAAATTAACAGATGAATTTGGGGCAATGGTGAAGATTGTAACGATGAAAGCACAATATTTTATTTTATTATTTTAATTAATAACTGTTATAATAGAACTTATAATGACCATTTTGCCCCTGAGGAAAAGGACAAAATACTAGGATTTTACTTGAGAAATTTGAGTTGATTTTACTTTTGGACCAAAATGGCAATAAAACTGAAACCACAGGGATCCAGATTTAAAATGTTTGAGTTTTGGACTAAAGTGGCAAAAGTGACCAAACCTGAGGGACCAAAATTGCAGTTTACTCGAAATAAATTGATAAAACTTTGATAGGCAAAATAGATAAATGATTTCTTTGAATTTTCATGGATTCTTACTGGCATACCTTGAATAGAAAATTAAAAAAAGTGAACCACATGGTTATATCCGATTATCCTCACAACCATAACAGTTGCAACATCTCTGTCCAATACCTCAAATCATCATCATACTCGGTAAATCCCACCAATAGCAAAGCTAAGGTAGGGTCTGAGGAGGGTAAGATGTAGACAGCCTTATCTCTACCCCGTAGGAATAGAGAGGCTGCTTCCGGTGAGACCCCCCGGCTCGATAGTAGTTTTGCATCAAGCCTTGGACATAAGGCACATAACACTCAGCAATTGAGACAACTGCCCAATACCTCAAATGTTGATATAAAATTTTGAATTAAAAGGGTTTGTGGATCGAAAACACACTTTGAAGTATGGACAGTTTTCGACACATTTAACCTGTTCACATTTTAGCTAAATATAAATGATTTTACCCATTTGAACATCGGAGATGAAACATCTTGATCTTTTTATCACCGATTGGTCAAAATTGCCATCTCTTAACATATGGTGATTAACCTTTTATTTTTAAAATTTAAGTTCTAAAACCTGTTTTTTTTTTTTTTTTTTTTTTTTTTTTTTTTTTTTTTGCAGATTTCAAAATCCATTGGTGATGTATACTTAAAAAAGGCGGAATTCAATAAGGCACCTTTGTATGCTAAGTTCCGCCTGCGTGAACCGTTTCAAAGACCGATATTGAGCTCAGATCCATCTGTTTCGACGCACCAGCTGCAGCCACATGATCAGTTTATCATATTTGCTTCAGATGGCCTCTGGGAGCACCTAACCAATCAAGAAGCTGTTGATATTGTTCAGAATCACCCACGCAACGTAAGATGCTTAACTAAATACCTCAAAGTCAAAACACACATACTTAAACTTTTGTTGTGCTGTTTTGACCTTTTTAGAGGTCAAATCTACTAATCTTGATACCAAGATTGATAGTACTTTTTCTAAAAACTACAATCATCAATTATTATTATTTTTATTTTTTAATTCATCGGTTTAACATTTTATAGGTTTCATGTCAATCCCGCTTTCAAAATCATTCTGGGTTGACCTAAAAGTCAAGTTTTATTCTTCTTTGTTCTTGGTTTGTATAGACCTGTTCTTGGGTGTTCTGTCCTCTTTAGGAAGTTTACATTACTAACCTGAACATATGTTCTAAACAAGAAGACTATTTTACCCTTTTCTTGACATTTACTGCAAGGGGTGTGAATTTTTTGACACGACACAAACCTAACATGAATTTGCGGGTTTGGGTTTAGTCTAATGCTGGTTTGGGTCAGTTTCGGGTCGACCTACCAGGTTTGCAGGTTGACCAGTTTAACCCGTTTAGTTTTATACTTATTTTTTAACACGTCTTTTGTGTAATAATTTAAACGTACACATTTAAGTGGTGTGTTCTGGAGTTGATATATTTATCCTAGAAAATCTAGGAATTGCTGTTAAAATGTAATAACTTAAACTGATTGATTGGGTAATTTATGTCGAAATTGAAAAAAAAAAGAGAGAGAGAAATGGGTAACAAGTTTTATAGTTTAAATCATAATTATTTTATAGAAAATATGGGGTCGTTTGTAGAAAGAGATGGTGACATAGATAGTGATGTAACCCATCGCATACAGGCTGGCTGGTGTAGATGGAGGGCAGCCAGTGGGGTATTGTGTGATAGGAGGTTCCCAACTAAATTAAAGGGGAAATTTTACAGGGTAGCAGTCAGGCCCGCTACGTTATATCGAACAGACTGTTGGGCTATCAAGAAGACACAAGCGTGCAAGATGGAGGTAGCAGAGATGAGGATGCTGAGGTGGATGTGTGGATACACGAGGTTAGATCGGATAAGAAATGAGGTTTTTAGGGAAAGATTAGGAGTGGCTAGTATATCGGAGAAGATTAAGGAGGGGAGATTGAGATGGTTTGGGCATGTGAAGCGGAGGGAACTGGCGACACCAGTTAGAGTAGTGGAAACTCTTACTGTCGAGGGGAGGAGAGGAAGAGGCAGACCCAAACTGACATGGGATGAGCAGATTAGGCATGATTTAGTAGAGTTGCATCTTTCTGAGGACATGGTCCAATATAGGACTTCGTGGAGGCGTAGGATTAGGGTTAAGGACTTCTAGAAGATATTGCAGTAAGGTCATAGGTGTATTTTAAGGAGGTAGGTTTTTCGTACTCTTTAAGTGACTTTTCCGGTGATTGCTTTCTTGTGTTTATGCCCAAATGATGTTGTATGCATGCTATTATACACGATTTACATTATATTGTGTCACTCGGATCAATTTCTTGGTATGGGGGCTTCTTATTTCTATATTCTTTGACTTGGCGTGTTGGTTTGTTGTTCGTTTTCGAGCCGAGGGTCTCTCTGGAAGCAGCCTCTCTATCCCTATGGACATAGGCAAGGTCTGTCTACATCCCACCCTCCCCAGACCCTATAAGTAGCTTTGCTATTTGTGGGATTTACTGGGTATGGTTGTTGTTGTTGTTGTTATTGTTGTATTTTTTGTTGTAATTTATGTTAGGGTTTTACATATTTCCCCCTCCTAAGCTAGCTTATTACATATTTCCCCAAACAAAAAAAAAAACAATTACATATTTCCTCTCCCTAACCCTTATATATTACATATTTCCCCTTTTCATTAAAATGACTCTTATTGAATGACTATTTTACCCTTAATGAACTATTAAATGATTATTTACATATTTCCTCTTTTTAATTACATCAATTTATTACATATCTCTTGATTCATATAATATTTCCCTATTTTTTTTACTTGCTACTCTTGTCAAACAATACTCATAATAAATAACACAAACTTTCATTAAAATGTAATCCTTACTTGTTCGTAATGAATTTAAAAAGTACAAATGCGATACCAAATATTTAAAATCAATTGCTAAAAATCATTCATGTTGTTTAAAAACATAGCTGTTCGATAGGTTTTGAAGGCCTGTATTACAGGTGGTATTTGTAAGAAATTATAATATTTATTACTTTATTGAATTTAGTAGACAACTAAGACTTGTTTTCTAAAAACAGAAATTAGCAACTTACAAACCTTTTCTAACTGACCACTGTTTGAAAACCCAGCTGCAATCCTAATTCCACTATACCACCATTACGCATCACTATGAAGTATTCGTATTTATCTCTCTCTCTCCGGGTAAAACCAGCGTAAACCAAAAAGAAGAGTGATGGATTATGAGTTTTTAGAAGGGTAATTGGGTAATTTTTTCAAAAAAGGGGAAATATGTAATTGTTTTTTTTTTTGTTTGGGGAAATACGTAATAAGCCATCTTAGGAGGGGGAAATATGTAAAAATCCCTTTACGTTATTAATATGCTAAAAATAACCCATCAACAAATAAATTTGGGTTTAAATAGGTTGTGTTAGTGTCAACCTACGAAAACTCACAACATTAATATTCATTGATGCAGGGAATTGCTAAGAGACTAGTAAAAGTTGCATTGCGCAAAGCAGCAAAGAAGAGGGAAATGAGATACTCTGACTTGAAAAAGATCGATCGTGGGGTCCGCCGTCATTTCCATGATGACATCACAGTGGTCGTTCTCTTTCTCGACTCGAACCTCACGAGCAGGGCTAGCTCTGTTAGAGCACCTAAAGTATCTGTGAAAGGAGCAGGAGTAAACCTGCCTTCAAACACACTTGCTCCCGGCCCCACCTGATGGTCTCCTTATCTCTACTATACATATACAGATACCGTCTCTATATATTTCTCTCTAATTTTAAAATTCTTGTACTATTTCCAGTGTGAATATCTCCCCAAAAAGAAAAACAAGCAAGGCCAAGGTAGCCTCTTGTGAATGGTCAAAGCGGCAAACTGGTGCTCCGTGGTTCCTTGGCTCTGAGCCAAGCCTAGGTAGTTTCTTGTCAAAGGTCAGAACCTGGCAACCCCGGCGCACCATGGTTAGCCATGCTTTAATTGCTTTGAGCAAAAGGCAAAAATTCTTTAGTCGGGAGTACTAATACCAGAACTTCACAGAAGTGTTGTTTATTTCTTTTTTTGGCGGTATTCTCAACTTAAATGCCCGTTTTTACCCAATTTGTGTCGGTGTTGACTTTTAATCTTGTCGTTCTAGCGGTTTCTTGATGATAGATCTGAGATGGTTTACATCCTTGAAAGGCTACAGTTTAGTTTGGAGTGGAGTTTGGTCAGCATGCTCGTATGAGCAAAAATATAATGTTCTCAGCCCCACTATGACGGAGACTCCTGATTTGAAGTGATATCGGCTTTATTGTTGGGTTTCTTTCTGAGATATAATAAAATAAACTGGAACATAAAATCAATTATACACAAGCGTATATGAACAAAGATACGTAATCGTAGTATGCGTTACCTATAAACCTAAAATTTCACTTATCTATAGATCAAGTGGCTATGCGAGTAGAGAGGTTATTATGCCCATCTCTAGGCCAAACGTTGTATTTGCAATTTTGTCATCATGGTGACCCAACTGAAAATACACAAATCTACCAATAGGTAGGGAGACTTGAGCTCTTCGAATAGAGACCCAAGTTTAAACCTCACTTTTGTCACTTTGGTGGATTAGACAATAATGGATAAAGCCTAGCCCTCTTGCAGAGGTGCCAAGCCCACCCGGATTTTTGTCTTACCGTGTGTTACGTCAAAGAGTTCTGCTCTTGTGGTGGCACAACGACTGTCAAGTGGCAAGGTAAGGTTTCCCAGGGGAACGTACAAGCCAAACTCTGAAGCCAATATGGGTCCGGTTAAGAGAACATAGTTTGGCCGGAGTAGAGCAACGGGGCTCTTCAATTTGGGGGAAGTGCGGTAGCCTAAATACAAGAAGGTTGCCGTTCCAGAAAAAAAAAAAGAAGCATTTCTAAGTAAGATAATGTTAAACGTGTTGGTAGCGTTCATGTCTTCTTATCTTTATGGCATTGTTGGAAGCGTCTTGAAGATGCTTTCACAATATTTAGTGACACGTGTTTATGATAAAATGCAGCACTGGTGGTCTATTGTGCTTGTACATACTACATTTTCCTCTTTCATTTGGGAAGAAAAATGAAAACACTGCAGTAGAGTTTACTCATATCAAAATAAACAATACGAAAACCTAATGAAAGTGCTTGCCTCAATTCTTTTCCAACCAACGCATCTTTCATATCATTTTGTTAAAAGTGTTCACCAACTTAATAAGGTTAG
>HanPP2C29
TGAAGAAGTTGTGTTAGGGTTAAAGACGCTGATCATAATTGTCATCGTCTTCAACCGTGTGCGATTTGCTTTCTCTTTACTTACCATTTTTAGCCTCTCCAATCATATACATACACACAGGATCTCCATTTCTCCAATCCATCATCATATTGGTATCATCATACCCTTGTTCTTGTTGTTGTTAACGTATCTACAATTTAGGTTTTCATCCGATTTCCTTGCTATTATCCCAAACTTTCACCACTAGAGATTTAGGTTTACACCCTTCGTATTCCATGTCGCGATCTTCGAATCTATACGATTTTGAAGAGAATTGAAGCGGATTCTGCTTTTCGATTGCGTGTTGTGAATTTAGGTTTTGAATATCGAAGGATTTAACCGATTTTGGAAGAGATTTTATGCACATAGAGAGATCATGGCTGCAGGAACTGAATTTTCACCCTATGGAATGTTAGAAAGTGGTTTCAACAGAGATAATATGTCAACTGGAGAAGATATCATGTCACAGAATACAGATCATTTGAAACAGATGGTGATCCGGAAGCCACCGAGGCATGTATCCGGTGTTCGACATAGTATGAGCACTGCAACGCTGCAACCGCCTCATAGTCCGGTATAATAACTTATATTCAAGATCAATATGTTGTTTTGTGTATATTATTTTGGTGCTATTTGTTGCATAGAGTTTAGAAAAACATGTGTATGGTGTTTGAGATTGCTTATTTAAACGGCTTATCTGGTTATTGTGGTATCTTGTTTACACAAACGAGGGCTAGTAATCCTCTTACCATACACATTCATATCGTTAGTTTGTTGTTTTAGGCTTTTAGCTTTCATAAGAGAAGTTCGGATTTTTCTGTTTGAAGTAACGGGTATACTTTATGTGCAAGTTAAGGTTATGCAACTCATGTGGTTTTTCCTTTAAAATGCTTGTATAAAATATTGAATTTTAACTTTATGGCTGAATTCTGCTAGGATTTTGGCTTTGGGATTGTGGCTGTTACAGATGGGAAATCGGATTTTTTGCCCATGATTCGATCGGGAAGCTGTGCAGAAAAAGGACCAAAACAATATATGGAAGACGAACATATATGCATAGATGATCTTCTTGAATATTTAGATGGAATAGAAGGTTTCCCTTCCCCTGGAGCTTTTTACGGGGTATGTGTCCATTTTGCATTTTGTTTTAGGTCAGATTTGTAAATAGGAAAACCAACTTTGGTCCAAAATTGGGTGATACACTTTAAGGGGTCCTTGCAATTTGCTTATTTTGAACAGCTTATCTGCTACAAACTTAGTGTTTGGATTTTGGATGAAGAAAAGTGCTTATGTTTTATGTGCGTGAAATAAGTTGCTTTGAAGTTTGAAATTAGCAGTTTGAGATTGATTATTTCAAACTGATTATTCTTGGTGGATTCAGGATTACAAGTTTCTCTCAGGGTGAAATACATTGATTAATATTATAAGCGTAAGCATTAGCAGTTTAAAAAAATGTTCCGGCCATCTGGTACACCTCCTTATAATGAAACTTCAAAACGTTCATAAGTTTTGGAATTGGACCAAAGTTGGTTACTTTTGTAGCAATTTGCATGAAATGAAATTATGTTAATGACAGGCTGACAGCTAGATTATAATAACTGCTTCCATTAATTTGTTGAAATTTATGTTAACAGGTATTTGATGGACATGGTGGTACAGACGCTGCAACTTATGTTAGAAAAAACATATTAAAGTTCATTATTGAGGATTCTCAGTTCCCTGTTTGTTTAGAAAAGGCGATTCAGAATGCATATGTGAAAGCTGACCACGCCTTTGCTGACAATGCATCTCTTGACATCTCATCAGGAACCACCGTCTTGACTGCACTTGTATTCGGAAGGTATGTGAACTTGCTCGTGCTTTTTAGGGTTCATAATTACACTTAGAACCACGGTCTTAATGTTAGAACTAGTAAGGTTACGCCTTTGTGATCTTCCCGTCACAGGTCTGACTCATGGAGACAGTTTCCATGCAAAACGCAAGGGAAAATGTTCACATGGTACACCAGGGTGGCGTCTTATTACTTATAACAAAAGTTTTTTGAATTTCTATTAAGAAAATGTTACGACTGGAATACAATTCTGTTAAAAATGGTGGTTTGTTAACAATTTTGATTCTTTGTTTTTGACAGAATGATGGTAGTTGCCAACGCCGGCGATTGTCGGGCCGTATTAGGGAAACGAGGTAGAGCGATTGAACTATCAAAAGACCACAAACCGAATTCTCCATCTGAAAGACTAAGAATAGAACAGCTCGGTGGAGCCATCTACGACGGTTACCTAAATGGTCAATTATCAGTGGCCCGAGCCCTCGGAGATTGGCACATGAAAGGACCGAAAGGGTCAGCCTGCCCGTTAAGCGCTGAGCCGGAGCTGCAGCAAATCCAACTGACCGAAGACGATGAGTTTCTTATAATCGGGTGTGATGGTCTGTGGGACGTGATGAGCAGCCAATGTGCAGTGACAATTACTAGAAAAGAACTGATGGTACATAACGACCCAGAACGATGCTCGAGAGAGCTGGTTCGCGAAGCCCTGAAAAGGAACACTTGTGATAATTTAACGGTGATCGTCATCTGTTTCTCGCCGGATCCTCCACCACGAATTGAAATACCTCAGACTCGTGTCAGGCGAAGTATATCGGTGGAAGGTCTGAATTTTCTGAAAGGCGTATTGGACAGTAACTCATGAACATGGCGATGACGAGCTCAAAATTATTATTATTATTGTTATTTTTTGGGAATTAATTTTCTGATTTGTACATTGTTGTTGTATGGATGAATAGGAGGATTCTTGACTGTTAACCCATTGTTAATATCCCATGGTTTGTTCTAAATTTACATTACTTTCTCCTTGAGTTTATGACGTTTTAGTTAGCATCTTTAACAAAATAGCTAACTGCAGCATGTAATTTGATTTCGAGTAACCGTGCCGTCCACGTAACCATGTCATGCTTTTTTATAACTTTTTTGTACGATAATAATACGTGACATGAACTTAATACGAAATACGGGGGTTTGTGGTTAGTCTTTGTGACATTGGATTTGTTTCGGATCGAACCTCCAAACACATTAGCTAAATGGGCTGTGCTGTGTAAAGTGTAAACGCGGCAGGTCAAATATGT
>HanPP2C30
ATGTACACATTCATTGCTTGTAAAGCTTAAATATACCATTAAAAGCCATAGCTTTTTGTATAGATCAGCTTCAAAAGTTCACCTTTTTGTAATGTGTAGAAGCAGGATTGTTGAAGATAGAGTCGGTTAACATGGGTCGATTTGCATCGATGTTTAATGGGCTAGCGAAGTCGTTTTCGCCTGCAAAGAGATCGAAGAGTTCTGCGGGGGATAGTGGGAAAGAGACGGCAGAAGCCATGGCAAAAGATGCAAAGAAGAATGATATGATGCTAAGGTCTTCAGGCACTATTAATGTCAACAATGTCGTCTCGGTTTGTTCAAAACGGGGCGAAAAGGGGGTGAATCAAGATTGTTGCATTGTGTGGGAGGTATGCATGAAGAGATTACAAAATTCCCATTTATAAAGTTTGAAATAAAAATGTAATCTTTTTTGGTTTGTTCAAAAAAGGGGTAAATCAGGATTGTTGCACTGTGTGGGAGGTATAACTACAAAATTCTAATTTATAAAGTTAACAAGAAAGAAACTGTTTTTTTTTTTTTTTTTTTATATCATTGTGATATTTCTGTATCAAAAGTGTATTTTTTTTTTATTTGGATGGCAGGAATTTGGATGCCAAAAGGACATGATGTTCTGTGGGATTTTCGACGGTCATGGTCCATGGGGACATTATGTTGCAAAGCGCGTATGCGACTCGATGCCCTCATCTTTGCTATGCAATTGGCAAGAGATGTTACTTGAAGCTTCACTTGACCCGAAAAAGGTTGATAGATTCCATCTATGGAAGAACTCTGTCATAAAGACTTGTGCTGCTGTTGATCAGGATCTCCAACATTCACGCAAATTTGATTCCTTTCATAGTGGAACCACTGCCTTGACGGTCATCAGACAGGGTGAACTTTTAGTGATAGCAAATGTTGGAGATTCACGGGCGATACTAGCTACGACTAGTGAAGATGGGTGCTTGGTACCTGTCCAACTTACAGTTGATTTTAAGCCCAATCTACCTAGTAAGTATCTTTTCTATTATTTTACTTTTTGGCTCATATATGAATGTATAGAGGGGCGTTAATTTCAGAACCAAGAATATGTTGAGAATTGTGAAACGCCTTTAACCATTGTACCATTCATTATATACATTGACTAAAATCCATGTATATTTCTACATGTTGAAGATTTATTTTTAAAAAATATGGTATTTACAGTCTTTGGTCTAAATGCATATGTGGCACATGTATATTCCTATGTGCACAATTTTTTTATAATTTTTTAGAAGAAAAAAAATTAGGAGAGAGACAAATAAACCACTTTTGTTTTAGTTTTATCTTTTTCATTAAAGCGTCGTGTACACGTGCTTATGCGGTTGTCAATATTAAATTGGTAAACATGTCCTCGTATATGTATGTGTCATGGAAGATGCTGATTCATCTACATACAGATGAGGCGAAACGCATAGTTGAGTGTAAAGGGCGAGTTTTCTGCATGGAGGATGAGCCAGGTGTGCACCGCATGTGGCTGCCGCACGAGGACTCACCTGGTCTAGCTATGTCGAGAGCCTTTGGTGATTATTGTGTTAAAGATTTTGGACTTATATCTGTGCCTGAAGTAACCCAAAGAGTTATCACCTGCAAAGACCAGTTTCTGGTGCTAGCTTCTGATGGGGTATGTATGTTTAAGAACTTGCTCCAGTTACTATATCGCACAACTGTCATTGTTTTCGCCTTGCGCCACTCACAGCTCGGAGGCAAGCTTTTTAAAACTAGGTGACAAGACGTAAATAATTGTATTTTGTGTGTGTTCATTTGTGTAGGTGTGGGATGTTATTTCTAACGAAGATGCGGTGGAGATTGTGTCGTCAACGGTTGACAAGTCAAAGTCTGCAAAACGACTGGTGGAGTGTGCAGCACATGCCTGGAAACGCAAGAGGAAAGGAATAGCGACCGACGATATCTCTGCTGTCTGTCTCTTCTTTCATAGTGGTTCCCCCTCATCGTGCAAGGTCACCTTGTAGCTACATCTAAATAGAACATAAGTGAATATGCAACGTCTTTCAATGCATTTGATCCAAATTATGCTGTCTCTTGTGTTTGTGCTTCTTTGCATCTTGTGGGTGGTTATATTGTGTTGAACATGTATATGGTCCATGGTGGATTCACGGCTCAAAGAACAACCCGAGACCATGATTAGCCGGTTGGGAAGACCAGAACGCTACCTATAAAAACCACCCATTCTGGGGTCATGCGTGGTCAGAACTTGATTATTTGGATCAAATGAATATATGCGTTAGTATTAGGAGTTCATCGTACATTTTACATAATTTTATGGTCACGGTAGGTATTTCTACTTTAAGTTTGTTTTTAGAGTGTAGAGAACTAGAAATCGTAGTTAAGAGGGTGTTTGGGATTACGTTTTTAGAGGGTGTTTTTAGAGGGATTACGTTTAAGTTCGTATAGTGTAGTATAAGTCTCGTATAGGTCCCTTATAGGTCTTGTATAAGCCTAGCATACTACATCTATAGTTCTATACGAGACTTATATGGGACCTATACTATACGGTAC
>HanPP2C31
CCCAAAACAGACAATTTTTTTCGTAATATTATTAAGGCTCAATACGCTTGTTCCACCTGGCCACTAAACTATCCATCTACAAACCAATCCCCGACAATCATAATAATAATAATATTCACAGGCCTGTATAGCCCAAACAAACACTCACTGGAAATTCCACTGTACGGACAATCCAAATCACTTGTAAGTTTTTCAATCTTTGATCTGTTAATCTGTTACAATACTGCTCAGATCTCAATTTACACTCTAATATTTACACTCAGATTCAACTCTGTAGTTTTTTTGCGGTGATTTTCATCAATTTCTTTCAACAGTTCGTTGTATTGTTAGATTTACGCACGGTAATTGTTTGAATTCCGATTATGTGTAGTGTTTTAGAGATAATTGATCGAAGATTTATTTCATTTTTCGTAATTTTTGGTTTATATTGTAGATGCATCTGAATCCTGATGTGTGTTAGGTTAAACTTTGTGGAGAGTGATTTGGATTTATGGTTTTTATATTGTAGGTGTAAGTATTGTAATATTACTGATTAATAAACTTAATTCTGATTTCTGTGAAAATGATTTGGATTAATGATCTTTATGCAGGCAGATGTGGTGTGTATTTTTCATATTGTAGGTGTGATTATTGTAATAGTGTGATTACTGATTATCTATGCAGTTAATATCGGTGATATATCGGTCATATCGGTCCCTTAGTAAAATATCGTGTCAAATATCGGTAATGATATTATCGGCGATATTGACTGATATAACCTATTATCACCGATATTTGACCAATATAACCCATATATCACTGAATTATTGGTGTTAAATTGCTATATATATAAATTCTGCATTAAATTAAAATTACCGATATCCCACTGATATCTTACTGAGATAAGCTATATTTCAAATATTGGTCCTTGACTGATATCCGATATTTTACCGCATTAACTGCATAGCTGATTATTGAACTTAGGGTTTTGGATGTGATATTTAGGTTGATTGCTACTAGATATGGGGGTATATTTAAGTACTCCGAAAACCGATAAGACTTCTGAAGATGGTGAGAATGAGAAACTGAGATATGGAGTGTCGTCCATGCAAGGGTGGCGCACGTCGATGGAGGATGCTGTAAGTGCTTGATGTTGGTTACGTTTTACGTTTGTGAAGTGTAGTTTTTGTTGGATTTGATATATTTTGGAAATGTGAATTTGAGTGTGCTTTTTAATTTGATAAATTGGGCACATTAGAAGAAAATAAAGGTCTTTCTTATAAAATGTTAATGTTCCATTGGTGTTTTTGAAGTTTGAACTATAACTATAAGCATTGGGGGACTAGTTTGGGATCAAAGGTTGTTGCAAGCTTTGTGATGAATATAGACTGGTCATCAATCATCATCGATCTATTTGATGCTTTTTTTGTCGGCTTGTTTGCTTAGTGAGTGTTTGAATGCGCTTATTACGACCTGAATAATAATATAAATCGGATGTATAAGGGCTTTAAGTTAGGGATAAACAGGTAATGTTACATTTTCTGTTTTCTTAATAAACCTTTTACTTGTTTCACCGAATCTTTGATTATTTTGGACTTCAGTTAATTGGGACATTGTATTGAAAATCAATTTTGCCACACAAAGCTTGAAACCAACATCCGAACAACCCCGTGGTATAAAATCACGTCAGTTTCATCCAACAAGAAAGTAACATAAATCAGTTTAGTCTAACTAAATAGTTTCACTATTTATAACCACCAATTAGATTAAACGGTTGACAAATATTTTACTGTTGTAAGGATTTTACTTTGAGAGAAATATGTTTGTGAAAGCACCACAATGTGTGTACGTTTGATGTCTTTGTAATTGTTTCTAGTTTTTATTGTGGACATAATACTTACGGAGTTTCATATGTGTATCTGAGGTGTTTGGTAGCATGCTGCTTTACTTGATTTGGACAACTCCACATCTTTCTTTGGTGTTTATGATGGCCATGGAGGTAAGCACATGGACATACATCATACATCATATAAATGCATTTCTATCTTCATTTCTTCACTTAGTGAACAAAATAAACCTCTATTACTCAAGTGTACTTTCTTGACAAGATTGCTGCTACAAGCAGTCATATATACTCTTTTCCTGTTTACTTATTATTTCTGAAATAATTATTAGATTGTTCAGAATTCGGTTCTCAGTCTCATATCGTAGACTACTTTCTTTTGGCACTTTGTAACGCATATAGTCTCCAGCCAACAAATCTCAAGGTTTTAGGCTTTTAGCATGTCCAAGTTAGGGACCAAATGCGTTACAAAGTGCAATCCACAGGGACCATCCATGTACCTTTGGAAAAAGCTGGGGACTGAATGCCTTACAAAGTGCAACCACAGGGACCATCTGTGTACTTTTGGAAAGCTAGGGACTAAATCCAAAATTTTGGTAAACCATAGGCACCATCCGCGTACTTTAACTCTGTTAGATATACTAAGAGTGCAGATGCCTTGGCTTATGGCTTCAAAACTAATTAGTTACTACATTACATGACAATGGTAACATATGCGATAACTTAAGTACTGGTACAGACATTATCTTACATAATAGGGTGGTAGGATTTTAACTTTGGTATGCATCAAGATGTTCGTTTGAGGCTGTGTAGAAAGTTGTATAACTGGTTTTCAGTGACGATTCAACACGATAATAATTATGTTCTGCACTTTTGGTTGTGTGATCTACTGATCTTAAAATAATGAAGAACCAGCGAAAAATATATATGATTTGAAAATGGAGGTTTATGTTTATATAACTTTATAGATATTTGTAATGAGATGAGTTAGCTTGCAGGTCAGGCAGTCTCTAAGTTCTGTGCCAAGTTTCTTCACCAACAAGTGCTCAAGCATGAAGCGTATTCTGCTGGTGATATTGGCACTGCAGCCCAGAAATCTTTTCTCAGGTTACTTTTATATGTCATTTATACCGCTGACAATTTAGTGATATCATTATCTTATTCACGTTAGGTGCTGTAGGAGTGTAGATTTCATTCTTGTTATACCCATGCATTGATATTCTTTTGATTTTTAGTTGATTAGGCTATATTATAGATGGCAAAATGGGCAGGTAGGATATTGGGTTAAAATAGAGATTTTTGTATGGGTCGGACGGGTTGGGTTGGGTTGACTTGGAACGCTGTATGTCAAATTTTTTCAATCTATAAAAATTTGATGAAAATCATTGTTCAAAATTTGATGAAACATTTATATTATTTCAATCTATGCAGTTAATATCGCCGATATATTGGTTATCAGTCCCCTCGTGAGATATCGGTGCAAAATATCGGTCAAAATATTGGTACCTATATTATCAGCGATATTGACTAATTTTTGACCGATATTTGACTGATATTTGACCGATATATCACTGATTTTTCCAATATCAGTACCTTTCTTCTCAGTTCTACCATTCGTCTTTCTTCTTATTGCTATTATTAGTGGTTTAAGTCTTAATTGTTAGTTGTTAGTGTTTTAAGTCTTAATCAGTTCCTACTTGCTACAGTTGTTAGTGTGTTTTGCAAGTTGCAAAAGGTTAATTTGGTAATGATAGGAGAGTATACTGAATTGTTAGTGTTAAATATCTATATATATAAATTCAACATGATATAAAATTACCGATATCCCACAAAGATAACCGATATCTCAATTATCGGTACTTGACCGTATCCTATTTTTTACCGCATTAACTGCATAATTTCAATAATAATATTTGTTTTTGAATAAAGTGAATAGGGAGTTATTATGTATTAATATACTGTATACACTTTAAAGGTTGACTTTTTCTTTTATGCAATTGACCCATATCTCTTTTAAGGTATTTTTTTAATTCGTCTGTTTGACCCGTTAGCGATAAAACATAACCCAAACCAATCGATCAATAAGTAAATGGATCAAAATCACCACCTCTAGCTTGTATCATTAATGCATAGCATCTGCAACTGTACCTTTTGTTTTCCAGAGGATGCTTTGCTGTTTAATATCAGTAGGTGTTTACTGTTTTGTTTATTATCTGACAATCTCTGTATACTTATGTAGAATGGATGAGATGATGTGTGGGCAACGTGGGTGGAGAGAGCTAGCTATATTGGGAAATAAAATGGATCAATTCGGTGGCATGATAGAAGGCTTAATTTGGTCACCAAGGAGCGGTAATTTAAAAGCAACGGAGGATGATTGGTCTTCTGAGGAGGTACCTACTTTCTCTGTGTGCACCACATGACTAAAATGTAGTAAAACATTAATGTTATATTCTCAAACTGTTTGATAATATACTGTTGAGTGTTGATATAATGTTGCATCTAGGGCTGGGCTCTTAAAGTTCTTGTTTGTTTTCAACGATAAATGTAGGGACCACACTCTAGTTACGATGGACCGACGTGTGGAAGCACAGCTTGTGTTGCAATCATCCGTAATAACCAACTTGTTGTAGCGAATGCTGGCGATTCTCGATGTGTGATATCCCGAAAGGGTCAGGTAATGTTGTTTATGTTGTTCATTGAAGATCACCTAATAAAACTATGATGGAATAAGAAAAAGACACCGTTGACCATGGGAACCAAAGTCAACCAGATGGAAAGAATCACATTTTCCTTCAAGAATGTTCCATTTTATTCAGTTAAACAAAACAAACAACTTATTTTTTTTCATTCATGAATGTGTTTTTTAAACATATTAGTATTTATACAGGCTTATAATTTGTCAAGGGATCATAAGCCTGATCATGAGGTTGAGAAAGAAAGGATATATACAGCTGGTGGTTATATTCAATACGGTCGAGTTAACGGGAGTCTAAACTTGGCTAGAGCTATTGGTAACTCACATCTGTTACTATTAATATTATTATATCATCATCATTATTAGTATTATATTTATTATAATTATTACTAATAGTAATAATATTTTTTGTGCAGGTGACATGGAGCTGAAAAGGAATACAACACTTCCACCTGAAAAGCAAATTTTAACTGCCAATCCTGATATAAACACAGTATGTAGCGTCACAAGTTGCCTTTAGAGGTGACATGATGGGAGGCTTGAGGGTTGGGTAACACGTCAATAAAAAGGAATTTTTGGCATGGGTCAATAGGTTAGGTTGACCGAAAACACTTGATCCTAACTATTTGAATATGTATAATAAATAACCCATGTGTCTAATATGATACCAAAAAAATATAGAGTAAAATGCCATTTTTGTTACTAAGGTTTGACCAATTTTGCGACTTTTGTCCAAAGGTTTATTTTTCCACATCTTGATCCAAAAGATTTGAAATCTTGTCATTTTCATTCGGCTCGTTAACTCCAGCTATTTTCTCCATTAAGTCAAGTGTATTTTCGTCTTTTTTATCAACTTAAAGGGCAACTCGGTCTTTTTCACTTTATGTACAAGCATTTAGCATAATGTACAAGTATTCAAAATATTGAATTCCCTTTTAAGTTAACAAAAACGACGAAAATACCTTGACGTAATGGAGAAAAATGGAAGGAACTAACGAGCTAGATGAAAATGGCAAGATTTCAAACCTTCTGGATCCAGATGCGAAAAACAAACCTTTGGACGAAAATCGCAAAACTAGCCAAACCACATGGACGAAAATGACATTTACTCAAAAATATATCATTTCAATAATATATCCATTTTTTATGCGTTAAAAGTACAATTCGAGTGAATTTTGACCTTGTTTTTTCCCTTTCTTCCTCAAACTAGGTTGAGCTTTGCGAGGATGATGATTTTCTTGTTCTTGCTTGTGATGGGATATGGTATATATTTATTTAATAATAATATTATTATATTTATATTAATTGCATAGAAGTTCCAAATATTCAACATTTTACAGGGATTGCATGTCAAGCCAACAACTGGTAGACTTTGTTCATGAACAATTAAAAACTGTAAGTCCATTAACTCATCATCATAGCAATTATTATTAATTAATTCCAGTTTGAAACTGTTTATTTTATTTTCTTTTACTTCTCGTCTCATTTTTAATGATCAAAATATAAAAAACACTCCACAACCATATTATTAGAACCTCAAAATAGAGTAAAGTAGACGGATGGTCCCTTTGGTTTTTATCAAAATTTTGAATTTAGTCCATAGCTTTTCAAAAGTACATAGATGGTCCCCTGTGGTTTGCACTTTGTAACGTATTTAATCCCCAACTTTTTCAAAAAGTACATAGATGGTCCCTATGGTTTGCATTTCATAACGCATTTAGGGGCTGTTTGGCAACTTCTGAATGGGTAAGTGCTGAATCATTAAGAGCCAGTATAATGCTCAACCATTTAGAGGCAAATGTCGACATCTGCTCGCGAAACAAACAGTCTGAACAATTAAGTGTTGAACCAGTAAGAGGTCTGAACCATTAAGAGCCCATTAAGAACTGAACTGAAACAAACAACTCCTTAGTCCCTAACTTGGACATTGCTAAAACCTTTAGATTTGTTGGTTGAGGACTAAATGCGTTACAAAGTGCAAACCACAGAGACCATCCATGTACTTTTGGAAAGCTAGGGACCAAATCCAAAATTTTGGTAAACCACAAGGACCATCCGTGTACTTTAGAGGTTGCATAGTTGTATGCGTTTGAGTCCCACAAGCAGAGGTCAAAGCTAGCGTATTGGTGGGTCCCGTGAGTTTTTCTAGTAATAGATTCTCACAATTACTTTACGGACAGCTGATTCTGATTATTCATGAATGATGATGCAGGAAAGTAAGCTCTCAGCGGTGTGTGAGAAGGTCTTCGATAGGTGTTTGGCACCCACATCTGGTGGGGAAGGGTGTGACAATATGACTATGATCTTAGTCCAGTTCAAGAAACCAAAATCCGGTCCGTCCACTTCACAACCAATGGATTCATCTAACGATCAAGAAGTGCCCGGATCAAACTCGCCGTAGTCTTTGTATCTCAACATGGTTTTTGTAAATGTTGGTGGTTTTTTATGCTCGATAGATTATTTCGGGTTGCTAGTTTTTCTGGTGCTGGATTTGACCATTCGGGTACAATCTTGTTAGTGTGACTTGTATTTTAGGTATTGAAGGTTGTACATTAGATTTGGTCATTTCAGTATCTGAAACCACACTTTGACTACATGTTTAACGATTATTGCAATTTCTAAGTACTAAAATGCCTTGAGCTTAATGTGTTATTGATAATTTGATTATATTCAACCAAAGAAATTGGCTGCAATGTGAAGACCTCAGCAAATCAAAGGCTGGTTTATGACTTTATGTCAAGTATCTTGCAGATGTGCAACAATGGCTTGATTCGCAAATCAAGCTGGCCGTTCTTCGCTCAAAAGTAGAGCAAATTTAGCTAAG
>HanPP2C32
GGCATTGGTCAACAAGCATCAGAAGTCAATGCTTGAATCGGTCTTTTCTCCCTTTCCTTTTCTTCTTATAATGCATATAGAAAATCTGTAACGCAGTTTCATTTATATACCCAAATTAAACCTCAATTACCATGAATTTTGACTACAAAATTGACACTATCATTTCTTTATCATAATTATTTCGTGTAAGCAAACAATTTGTTCAATTCCTTCTATTACTTCAAACCCCCCCTGTTTTTTTCTTACTTTCTTGTTTAGGGTTCTATAAAGATCGATAAAGTTCACTGCTTTTTATCTGGGTTCTGCTTCAAAGTGTTGGATGTTCAAGATTCTGCTGATTATTTGATGGATAACTTATGCTGTTTGCCGGTAATTCTTCTTACGGTTTTTTTTTTTTTTTTTTTTTTTTTAATAATCTTTCAATTTTGCCGTTGATTGATCTTATTGCATAGTTTAGTTGATCAATTGTTGGAAATTTTGTATTTTGTATCCTTTTTTTTTTTTTTTTTTTTTTTTTAATTTTGCATTTTTTTTGTTGTGTGTATTCACTATGATTTTAAGATGGGTTTGCTTGATTAATCTGTATATGCCTGTTTAGATTAATAAATAAATAATTTGATAATCAAAACTAGTTGTAATTTTGAAAAAGAATAAAGCAAACTAAAGACAGTAGGGCTGTCCAAAAAGCTCGTAGCTCGGAGCTCGCTCGAAGCTCGCTCAAATTTAGCTCGGAAAAAGCTCGCTCGATATGGCTCGGTTTAAAAGTGAGCCGAGCCAGCTCGGCTCCGTTAGAAAGTGAGCCAGCTCGGCTCGGCTCGTAACGAGCCGAACTGGCTTGGTTTGGCTCGCTTGGTGGCTTATTTCGGATTATTTTCTTTATAATATATTTATTTTTATATACATTATAATATATTACAAAAAACTTGTTATTATTTCTATGTATTTAGGCTTGTAATTTGATATCCATGACATATTTGAATCTTAATTACCTTGTTAATGGATTGATATTGTATTTCATTGAAATTTAAAACTTATTTTTCATTGTTGAACATGATTTTGTCTTTTAACGTATTAGGATAAACTTATTTTGAATATGTTTTTTTTGAAGTATTGAATAATATTTTAGGCTACTGAATTTTGAGAGCTATATATTATATTTTCTTTTTAAAATCGAGCTAAACCAAGCCAAGCCGAGCCAGCTCGGTTTAAAACCAAGCCGAGCCTGAGCTTAGATTTTCAGCTCGGTTTCAAATCCAAGCCGAGCCGAGCCCGAGCTTACCCTGGCTCGGCTCAGCTCGGCTCATGAACAGCCCTAAAAGACAGTAGAACTTTAAAAGCTTATCTTGACTTTTAGGGTGACTTTTGTTGACTTTTTAAATTTTGGTGGCTGCTAGTTAGAACACTGAAACTGATCATCTTCTTGTAAAAAAATGTTAAAAAAAAATTTATATTTTGTACCAAAAATTTATATTTTGCCAAACACTGTCTGATTTTCGCCTTTTCGGTTTGTGTATATGCACATAGTTCAGAGGAGGCCCGTCGTCTTATAGTTCCGGTAAGGGAAAAAACCATGAAGGTGATATCAAGTATGGGTTTGACTTGGTCAAAGGAAAAGCTAATCATCCAATGGAGGATTATCATGTTGCTAGGTTTGTGGAAATAGATGACCATGAACTCGGGCTTTTCGCCATTTACGATGGCCATTCCGGAGATCGTGTGCCTTCTTATCTTCAAAAGCATTTGTTTGATAACATCTTGAATGAGGTATGCAATTGTTTCTAAAGTGGAGTAAAATGCCATTTTCGTCCCTGAGGTTTGGCCAGTTTCGCGACTTTTGTCCAGAGGTTTGTTTTTTCGCATCTGGATCCAAAAGGTTTGAAACCTTGCCATTTTCATCCGACTCGTTACCTCCATCATTTTTCTCCGTTAAGTTAGGGGTATTACCGTCTTTTCAGACATTATTATATTAAACTAAAAACGTTATTAAGAAATAAAGTCAACAGAGGTTTGTTTTTAGTTTAATAAAAAAATGTCTTAAAAGACGATTATACCCCTGACTTAATGGAGAAAAATGGACGGAGTTAACAAGTTACATGAAAATGGCAAGATTTCAAACTTTTTGGATCAAAATGCGGAAAAACAAACCTTTGGATGAAAGTCATAAAAGCGACCAAACCTTAGGGACGAAAAATGACATTCTACTCTTCCAAAGTGTGATATTATAGCATGAGGTGGCTAAGTGGTCGGGTCAAAATGCTTTCGGGTCAAATGCATTGGTTCAAAAGGTCAACCACTCATTCTTTTACCGTTTCATATGTTTGATTTTTTTGACATAATGTTACAGAGTGAGTTTTGGGTCGACCCAAAGCGATCGATAGCGAAAGCATACGAGAAAACCGATGCCGCAATTCTTTCAGACGATTCTGATTTGGGACGAGGCGGGTCAACCTCAGTGACAGCTATTCTTATGAATGGTCAAAGATTATGGGTTGCAAATTTGGGTGATTCTAGAGCGGTTATTTCGCAAGGTGGTGAAGCTATACAATTGAGTACTGATCATGAACCAAGTACGGAAAGAAGCAGTATTGAGCATAAAGGAGGGTTCGTCTCGAATATGCCAGGTTTGACTTCGGTTTATCAATTGGGTTGACTTTTTGTTGTTTGTCTTCGATTTCAGGACATGAAACTCTCGCATCGTTCTTCTGATTTCGGGACCTAAACGCCTTATTTTCGAAAATAAAGTTTCTTGCTTTTATTTTTTGTATTCTTTATTCCTATCGTTTTCTTTCGTTTTCAGGGGATGTTCCTCGAGTGAACGGACAACTGGCAGTATCTCGTGCATTTGGAGACAAAAGCCTGAAATCCCATTTGAGATCCGACCCTGCCATTCAAGATACACTTGTAGATAACAAAACCGATCTTCTTGTATTGGCAAGTGATGGTCTTTGGAAGGTAACAATTTTATTATTAATGCAAACTTTAACGTATCATAGCCGCCATAGGGTTGTTAATTATCGTTTTTATTGATTAATCAAGGTTGTGGATAATCAAGAAGCGGTTGATATCGCAAGAAAAATCAAGGACCCACAGAAGGCTGCTAAGCGATTAGTAGCCGAAGCTTTGAAAAGAGACAGTAAAGATGACATATCTTGTGTGGTGGTTAGATTTAGGTGAGATTTTTTTTTTGTACCTTTTAATCATTTTCTGTCTTTTTTTCGTTTTCATTTTGTGGGTCCGTTTGATCATCGCAAACGTACCGTAAAATGAAAATGAGAAAAGATTTATGTAAAGAAAAACTTAAATAATAACGAGAAAATAAACCCTTTTGGGGAGCTGTGAGTATGCTAGATTGGTGAAGAACATATTATTGAGTAGTTGAGATTATTGTGTTATGTAAATTTGACCCTCGTTGGTGTTTTGTTGACTTGATTATTGTAAGATTATGAAGACTTGGTGAGCTTGTTTGGATCTTGGAATGAAATATTACATTTGTTGGTGGTGTTCAGTGTTCATGATCAAGTTCAAGTTCGGATGAATTTTATGAAATTTCGGTTACAGTTTTGAAAAACGACAGAAGGCGCTGGTTGGGTCGACCAGACTGGCTAAACCGGTCAATACAATTCGGTTTTAGTTGTTTATACCCGTTTTTGTTTTCTTTTTCAAAATCATTAATGAGAATAAC
>HanPP2C33
ATGCGCTTCATTTCTCATCTTCCTACTCTCTCTATCTTATCAAATCCAAACTACGATGGTGTTGAATCCTGTTTAAGAAACAATTGATCTCCTGTTTGTATTTACTTTTGTTTTATTTAGTTGAATTGCTGACATGGGAGATGATTCCGGCATGTCATATCATGATTGAACCTAACACCATATCGGGTGAAGAAGACGACCGGTAAACCAAACCACGTGCACCCGTTTCTGTCGAGTTCGACTTACAGTCCAAACTTCAGGGTTAAAATCCGGTTCTATCACCCTCTGCCATTCATCCAGATCTTGTGGTGAACAACAGGGGTGTGAATAAAGTTTGTTCCTTTATTATTATTTGATTTTATTTGGGTCCGATCTGTCTGGTTTTCCTATTTGATTATTCATATTCTTCGTTAATCATGTTTTTGTGCATCAAAACGATGTCGTTTCCGTGTGTAATTTACTCCATTTGTTAACAATAATTTTTTCGAAGCTATCGATTTGTTGTTTTTTCTGTTTTATTATCTGCATTCTTCGTTATTCAGGTTATCATGCATCAAAACGATGCCGTTTTCGTGTTCATTTTGCTCAGTTTATTAATAATATTTTTTAAAAGATATTTCACATACTTTTGATTCGATTTGTTATTTTCCTATTTGATTATTCAAATTCTTCGATAATCAGGTTTTCGTGCATCAAAACGATGTCATTTTCATGTTCAATTCACTGAAATTGTTAATCATCATGTATGATTTGGAATCTGATATTTGAGCTGGATGATAGTTGCAATTTGATATTATATGATGTTTGTTTGTTGCATGTTTTTTAGGTTTTTGTTGAAAATGTTATGAAGGTTGAACTTATAGATCTATAAATCTGGATTTACGAAGGGACAGAGGAAATGTCGTCGAATAAAGGCGAGCATCAGACGGTCCCGTTATCGGTGTTGTTGAAGCGTGAATTGGCCAATGAGAAGGTTGGGCGGCCGGAGATTGTTAGCGGTCAGGCGAATCAGTCGAAGAAAGGGGAAGATTTCATGTTGATTAAGATCGAATGCCAACGCGTGTTGGGAGATGGTGTTACTACGTATTCTGTGTTTAGGGTATGATTTTTGGTGTTTTTTACAATTTGAATTTGGAATATGTTATTAATGAGTTTCATTTTGCAGGTACTTGATGGCCATAATAGGGCTGCAGCAGCTATATATACCAAAGAGAATCTTTTGAATAATGTTTTGAGTGTTATTCCTCCGGACCTGAACCGCGAAGAATGGATTGGGGCTTTGCCTAGGGCTTTTGTGGCCGGATTTGTGAAAACGGATAAGGATTTTCAAGAGAAAGGTACTGGATTCTGGTTAGATCACATGAATCAGTTTGATAAATACGGTGGTTCCTAATAGCTTGTTGTCGTGATTGCAGGTCAACTGTCGGGAACAACAGTCACCTTTGTAATTATTGAAGGATTCATAGTTACTGTGGCATCAGTTGGTGATTCCCGCTGCATACTTGAATCTGCAGATGGAAGCCTATATTATCTATCAGCAGATCACAGATTTGAGGACAATGAAGAAGAGTGAGTATTGAGTATATAGATGCAAGTTATAACGTTCTTCTGTGTATTTATTCCTTTATGATATGTTATTTTTT
>HanPP2C34
CCTCAATTATTCCTTCACAAACTGAAACCATCTTTGCATGATTGATTTGATACTAACTTAGTGGTTGCTAATTTGCAATGGTGGAAATATGTTTCGGAGCCGTGAGTGAAAATGATCCGTCCGCTTCAAGCGCGTCAAGTTCACGCGCAACAACAGAAGCGGACGGAAACCAAACACTCAAATTTATAGCCGGAGGACGCAACGTTTACAAAGATAACGCGTTCAAAAAAGCGAGACTGACAATCTCATCGGCTTCGGCCGCAGTGGATAATCGAAGATATACAAAACTTGTGTCGGATGATGATAGAAGCGATGTTGTTGTAAGAGATAATCTAGCTATTGCAAATTCGTGTGGTTCGGGTGTTGATAGGTTTGTTCCTGCTCAATCAAGCCCTAGATATGGAGTTGCGTCGATGTGTGGACGGCGGAGAGATATGGAAGACGCGGTGGCCGTTCATCCATCGTTTATTGATACAGACCATCACCAGACATCTAATACGCATTATTTTGGTGTGTTTGATGGTCATGGTTGTTCTCACGTATGTTTTATGTTATGTATATGCAACTTACTGAATTAGTACTACAATAAGGGGTAGGGGTGGTTATCACTCGCTACCTATTTATCACTTACAACATCCAATCAAATTCCGACATGTCATCAACCATTATTCCATCACTCACAACCTTTTTCAGTGGAAATACCCATTACTCATAACACCCAACAATAAACCCTCACACCCCCTCACATGCTCCCATTTATCACGCGTCAAAAATATCACGTGAATTAAGTTTCACGCGTTAAGTTTGATGGGTGGCGGTGGTTTGTTTGATTTTATCACGCGTGAAACTAATATATGACGGGGAATCTTTCCCCCACCCCGGGTCCCTAAACATATATTCTTTTTCCAAATAGATAGACAAAAGGGTTGGGCAGGCGTTTTCGTTAAAAATCGATGGCTAGCGCCACAGGCGGATCTATGAAGGGCTTAGGAGTTGCCCGTGCTACCCTTGACTTTGTTAGCGAAGTACAAAATGTTTTTTTTTCTGTTTTATTATCAGTGGCGAAGGTTGAGATTTCCGACGAGGGTCAAAAACGTTGAGATTTCCGACAGGGGGTCGAAAACGTATATACCCAAAAATTTCTATACGAAAACCACATTATATTAATTATACTGCTGAGCGAAAAGTTCGGGGGTCGGGCGCCCCCCAGCCCTTAATAGCTGCGCCCCTATTTATTATACAATATTAGGATAGGTCCATTTTTTAGATAACCCAAAATTTTTCTTCTAGATACGTTACTGTTAAGCGAGCCATACTATGTGGTTGGTTTAAATAAATTTTAAATGGTTAATAGGTGATGTCTATTTTGGAAATTTTTTGATAAAACATGTCTATTTTAGTAAATTCCTCAAGAAATTGTAGGAGGTTTTTAAATTATATTGATGTTTTGAGTTATTAATTTTAGGTTGCAAGGATGTGCAAGAATCGGTTACATATGTTGGTGAGGGAAGAATTGAAGAAGAATGAGTGGAAGAAGACGATGGAGCAAAGCTTTCGTCGAATGGATGAGGAAGCGATGCTCTGGAACGAACAAGTTACAAAAGGTGTGTGTCGGTGTGAGCTTCATGGACCTGAGTCGTATGGGGTTGGGTCTACGGCGGTGGTTGCGGTTGTGACTCCTGATAAGATCATAGTTGCAAATTGTGGTGATTCAAGAGCTGTACTTTGTAGGAAGGGAAAAGCAGTGCCTTTATCAAATGATCACAAGGTTAGTCGTTGATTGGGATGTCAAACGAATCCGAACCCAAATCTGAAATATTCGGTACCAGTACCTATTCTTAGGGATTTTCGGTACCGGTAGCGGTTCGGTAACGGTTAGTGCTGAGCTCATCCCTCGGTATTTGGCTAGGGGACTAGGTATGAGATTGTTTTAAAAAAATTTAGCCGGTATGATATTAGGTGATGTGTAGTCTGATTACTCGAAACTTATATGCATGTTTACTCGAACCATATTCGTAAGTATTTTGTTTTTATTTTTTTTCTTTTTTGTCCAAGTTAACAAAATAATTTACTAAAAGTTGGGTCTTATAAAACAAAATTTCATAAAATTAATGAGAGTAGAAAGATATTGGAATATCCCAACTTAATTTTTATAGTAAACTAACGGATATATCTGAACCGGTTGATAGTTACCTGATATATACATGACAAGTAATACAGTGTAGTCTTGGGATTAACAATACCCATCCTAAACCGATCTTATTGTCCATCCCTAGACTCGTTGATGATTAAAGTTCTTTTCTGACTGTTTATTAACTAATCGATGTTTGGAATTTTGTAGCCTGATCGTCCTGATGAACTCAAGCGGATTGAAGATGCCGGCGGGAGAGTTTTATACTGGGATGGCGCTAGAGTTAGCGGTGTTCTCGCAATGTCTAGAGCTATTGGTAATTATAATCTAGTGATCCACCAATTACTTTCGACGGCTCATTAGTTCAATACTTAAATTATCTTCTTTCAGGTGATAATTATTTGAAACCTTATGTGACTTGCGAGCCAGAGGTGACGATCACTGAACGAACGGTAGAGGACGACTGTTTGATACTTGCAAGTGACGGATTGTGGGACGTGGTATCCAATGACACCGCGTGTGGACTGGCGAGGATGTGTCTGAAAGGAAAAAGACCGTCTGCGGAGATGAAGAGTCCCCCTGTTATTGACGAATCCGAGTACCAGAATTGTGACCCGACATGTTCTAACGCATCATTGTTGTTAACCAAGTTGGCTTTGGCAAGACGGAGTGCAGACAATGTTAGTGTTGTTGTTATAGGTCTAAGGAAAAATGGGTCCTTATAAGCAGGGGCGGACCTAGAGTGATAGAAGAGGTAACCTCTGTTGCCCCTTAACGCTCTGACGGTAGTGTAAATTTTGGAAAAATTTGACGTTTTTTCGATTTCG
>HanPP2C35
AATATCTTAAAAAAAACCCATTTTATCTCTTGTTAACATTTGTATATAAAAAGGGGTTCATTCATTCATTCATTCATATATAAATCAGAAATTATCGATCTGGGGTAGGGCACACCTGATCACCAACAGGCAACAGCTTTGATTTCATTGAAATGTCTACTTAAATTTGGAATCTTTTTAAAGCCCTTCTTCAACTAGATTCTTGTCAGTTTCAACTTTCTTGCAACTTGGATCCGCTTGCTTCAATCAGGTACATACATTTAATTCTGCTATATCTGTTTATAAAAATGATTGGTTCAGGCAGTCTTGATTATTTTATTCGTTTAATTGCAACTGGGTTTGTAAAATATTCATGGTTTAGTTCATTATAATTGCGTTTGTGCGGTTTGAAGTTGTTGATTTTAAGCAATTTGGTGGTTGATTGTAATTGGGTATGTTTGAAGTTGTGTTGGTAGTGTTTATTTGCAAGTGGGTATGTTCAAAACTGATTGATTTCAAGAGTGTGTTTTTGGTGTTGATTTTAAGGTTTTATAGCTAAATTATTGCAATTGGGTATTATTATTATGTTTAAAACTGATTTCGTTTAGCTCAAAAGAGTTGTGTTTATGGGGTTTTGATTTGTTGATTTCAAAGGAATTATAGGATAGCTGCAACAGGGTGTATATGCAAAATTCGAGAAACATTTTTGGTTTAGTTCATGAAGCCGGAGGGTATGGCGGCGCCACCAAGGCCACCTCATCCCCTGTAACGCCACCCGGCGCCATCGACCCACACCCACAAATTTAACTAGGGGCGCTATAGGGTCCTCGCCACCATGTTAACGGTTTGAAATTGAGAGGATCGAGGTGGGTGGTCAAAGATATCCGTTGCCAACGTTCGTTTTTAAAAAAAAAAGTTTTTTTTTTTATTCAAATATAAATACAAACCTATCCCAAACTAAATAACACACCAATCACAACTAAAACACACATCAATCACAACTAAAAAATGTCATCCGATTCTTCGAGCTCTTCATCCGACGGTGTTCTTGATGATATGGTTATCGCAATTACGCAAGAGGCGATTAATTATTTACGAGAAGAAGCCCAATCCTCTACATCACGTACCAGACAACCGACTCTTGAACGGGATCGGTTAGATGCTCATGAACGTCTAATGCAAGATTATTTTTGTGAAAATCCGTTGTATGATGATGGTCAGTTTAAGTGTAGGTTTCGTATGAGCCGTCGTCTTTTCGTTAAAATTTCTAATGATCTTGCGGGCGAATTCCCTTTTTTCACGCAAAGAGAAAGTGCTAGTCACAAAGTTGGTTTCTGTGGAATACAAAAGCGTAGGTTTTGTATGGTTTTTATTTATATTATTTCAATTATGGCATTTTATTTTTATTATTTAAATTATGAGTTATAAATTAATATATCAAAATTAAATAATTTTTAAATTAAAATTAAAAAAAATAATAATTAGGTAATGATGACGGGGGCTCCATCCCACACCTTGCAAGTTAAAGGGAGGCGTGATAAAGCCCCCTGGCTGACGTGGATCCTAGGTGGCGCTGACATGTCCTGATAAAGCCCCTAGGGGCTCCATCCCACACCCTCCAGCCTGTGAAACATTATTATATATACATTATTTTGAATATAATTATATATAACAATTATTAATTATTCAGATAAATATTTAATATATTAAATTTAAGTTATATAAATAATAGGCTTGTGTAGGCTCGCAAGCCACTTTAAGCTCGATAAGTGAAGCTTGTGCTCAGGCTCATTTGTGAAACTAGCTTATTTTTAAGCTCAAGTTGAGCTTTTAGCGAGAGCCAGCTTGGCTCGTTTACACCCCCACCTGTCTTTGTGATTTAATCGAAATTGGCTATGTTCAAAACTTAAAGAAATATGTTATAAAATCATATACGGTACCAAAATAATAATTATCATATTTCTGAGACTGCTGCTTGTTTGTTTCAAGGACCAAGAACCTGGTGTTTACAAACGGATCTACAACGGATTCCACAATCGAGAATCGCGTGTTTGTTTCGGAGGGTGGTCTGGAGTGCATATTAAGCATTATCAGGGCCCTGAGGATGGGGTCCTGCTTTTCTGCAGAAAGCAGGAACCCTGTCCCAACTTCTCCAACATCGACTGTCGGAATAAGAAAAGGAAAAAGTTCGAGAAAAAGGCCACCTTTGCTTGATCGTCGTAGGGAAGAACTTCTTCATAGAATTGCAAGCCGAAGGTTCTTGAACGGGTCTAGTGAAATTGCTTCACTCTTTACTCAACAAGGCAAGAAAGGCACCAATCAAGATGCCATGATCGTTTGGGAGGTTTGTCCTTTTAATTTCCTATTAAAGAACTTATTTTTTTTTTTATCTTGGATTGATTAGTCTATAAAATGTTTGATCGAATTGATGGATTTAGAGGGTGTTTGATCAAATAATGTGTTTTTACTTTTTAGAGATAGCATTTGACAAATTTACGGTTATATTTGAACGACCAAACTGAACAGTCTTGTGAAAAAAAAGGGTATTTGTCTTGTAAGATGGGTCTAGAACTAAGCAGTCAATAGCGGTGGGATAGCGGTTATCGGGCTCTCCCAAAATAGCGGTGTCAAATAGCGGAACTGCTATTATTGGCGCTATTTGACCACTATTGACCGATTTTGACCGGTATTTTGGATGCCTTGGTTGATGTGGACCTTGAGGAAGATTTCATGGCTTACGATTAGATCATGTTTCAAATATTGGCACTTTTGCGTTTTGACTTTTGATATTACTATTAATATTATATATGTGTTACGTTTTATGTGTGTATATAAATTCTGCATGATATTAAAATTACCGATATCTCACCGCGCCCTTGACAGCTATTTGATTTTGGACCGCTATAACTACATAGGTCTAGAAGTCTCTTGAATTAGGTATTTAGGAAATTTTATTCTAATATTTAATGAAACAAAACTGATTACTTAACCCTTAAAGCGATAAGATAAGAAGAAACATGATCTATTTATCCAAACTATTTTTCAGATCATCAAATTCAAAACACAAAGCCAAACACCCTATTAGTTGTGATAAGTGAGTGGTTTCGATGTTTTAATCTTACAGTTAAAATATGAGGGCCTAGAATCTTGGTTTCTTGAAAATATATATATATATATATCCATATTAGTGTATGCATTTAGTCATGTGGATATATAGTGAATATGTATCATTATATCTGAGTTGGTTGAATAAACGCATATGAGGTGTTTGAACGTGTATTTTGAAATTTATTTTATGATACGATAAACGGAATAATAGAAATCAGACTTAGATAATATATGGTACATGAAATTAGGGGTGAGCAATAACCGAACCGTTAACCGAATCTGAACCGAAAACCGACGACACCGAATTAACCAAAAATCGGTTATCGGTTATCCTTTTGTACCATTGGTTAACCGAAATTAACCGAACCAAACCAAACCAAACCAAACCATTTATATTTTCATATATTTCTAGCTTTTATACCTTCATTTCATGTTTTATACCTCATTTATTGAAATTTGGTTTACTAGTTCATGAACTTCAACTTGATTTAAATTCAATACTTCAAATATAGCGCAATTTATACGTATTCTAACATGGTAACTTTTCAGAACTTTGGGTCAAGAACAGACACGGTGTTCTGCGGTGTTTTCGACGGTCACGGTCCGTTTGGTCACATGGTTGCTAAGAGGGTGAGAGATTCACTCCCATTGAAGCTAAGTGCACACTGGGAAGTCAACCTAAAAAACACCAATGACGTCCTTCGGGAGATTGTCGTCGGTGGCTTAAACTCTGAAGGAACATCCGTTAATTCACCTGTTGAGGCGTTTGAAGAAATCGATAAGAACCCTGAAATCTTTCAAACATTGAAGGAATCATTTTTGAAGGCTTTTAGAGTGATGGATCGGGAGTTAAGTATGTATGAAAATTTTAATTGCTTCTGTAGTGGGACGACTGCTGTAACGTTGATCAAGCAGGTCAGATGGTTCAAAATATGTTAATTTAGATTATTTTTTTTAAAGTACATGGATAGTCCCTATGCTTTCCCAAAATTTTGGATTTGGTCCCTAGCTTTCCAAAAGTACACGGACGGTCCCTGTGGTTTGCACTTTGTAACGCATTTAGTCCCCAGCTTTTTCCAAAAGTACATGGATGGTCCCTTTGGTTTGCACTTTGTAATGCATTTAGTCCATACCTTAGACCTCCTAAAACCTTTAGATTTGTTGGCTGGGGACTAAATGCGTTACAAAGTGCAAACCACAGGGACCATTCGTGTACTTTTGGAAAGCTAGGGACCCAATCTAAAATTTTGGTAAACCATAGGGACCGTTCGTGTAGACGTGTAGTTTACTCTATAACTAAACACATATTTTTTCTTGTTTGGTTGTAGGGTCAGCATCTTATAATCGGAAACATTGGGGACTCGAGAGCCGTGTTGTGTACATGCGCTAAAGATAACTCGCGTGTTCCTGTTCAGTTGACGGTGGATCTTAAACCTAACCTTCCAGGTTCTTATCCTTTTTGAGTTAGTTACTGTTTTCGTCCCTGTGGTTTGTCAAAAATCACTATTTCAGTCCATTAGTTTAAAAATTGCGATTTCAGTCCCTGTGGTTTCACTTTCGTAACCATTTCAGTCCCTGTGGTTTCACTTTTGTAACCATTTCAGTCCATTATTCTGTTAAGTACAGGGACTGAAATGGTTACTGGGTGGACTGAAATAGTTACGAAAGTGAAACCATAGGGACTGAAATCACAATTTTTAAACTAATGGACTGAAATAGTGATTTTTGACAAACCACAGGGACGAAAACAGTAATTAACTCTATCTTTTTATTTGTTTATTTTTTAATGGACTTTTGAGCAGTATGGATTTGCCGGTTTGGGTTAGGGTTTAGGCAACAGGTTCACCTGTGAAAACATTTTGCTACACGGGTCTTGTTCATGTCAACCTGGCAGGCTTGCGGATTGACACGTTTAACGCGATTAGTTTTATACTTTTTTTAAAAAGTGTTTTATGACCAAAAAAGTTATAAATTAAAGGAGAAACGGGAATCAAGTTTTGTAGTTGAAGTGTAGTTATTTACTTATTTTAAATACATTTGTATTTTTGTTGTAATTTGAAATTTTAGAGTATTAAAATGCGGAAAAAAATAAAATAAAGTTTTGGGTTAAACGGGCCGTGTTCGTGCCAACCCGTCAAAACTTGTGTCATATTCAGGTTCGTGTTAAATTTTAGGGTTTGACCCGTGAACATGACCACTTTTCACCCCTTTACTGAAGTTGGCCTCGTAAAGGTTTTTATCATATGCAAACCGATTCCATAAAATATAAGTTGGTTTATTCTTGTTGTTGTTTTACATGTGTAAATGATGCAGAGGAAGCTGAGCGGATCCGTAAATGTAAAGGACGTGTGTTTGCCTTACGAGATGAACCAGAAGTTGCAAGAGTTTGGCTACCGAACCATGACTCTCCCGGGCTGGCCATGGCTCGTGCTTTTGGGGATTTTTGTCTCAAAGATTTCGGTCTCATTTCAGTCCCTCAAGTTTCATACAGATGCCTTACAGAAGAAGACGAGTTTGTTGTCCTTGCAACCGACGGGGTATGAAATCTCTCCATTTCTATAAGAGGTGGCAAAAATCCAAAATGTCTTATTACCGAGATCAAACATAAGTTACATAACCCGCATCAACTGGTTTATAAATTAGCGAATGAATTTGTATTTATTCTTTGAGTTAATTACTGTTTTCGTCCATGTGGTTTGTCAAAAATCACTATTTCAGCCCATTAGTTTAAAAATTACGATTTCAGTCCTTGTTTCACTTTCGTAACCATTTCAGTCCCTGTGGTTTCACTTTCGTAACCATTTCAATCCATTTATTCTGTTAGTACAGGGACTGAAATGGTTACGGGGTGGACTAAAATGGTTACGAAAGTGAAACCACAGGGACTGAAATCGCAATTTTTAAACTAATGAACTGAAATAGTGATTTTTGACAAACCACAGGGACGAAAACAGTAATTAACTCTTGTATTTATTCTTTGAGTTAATTACTGTTTTCGTCCCTGTGGTTTGTCAAAATCACTATTTCAGCCCATTAGTTTAAAAATTACGATTTCAGTCCCTGTGGTTTCACTTTCGTAACAATTTCAGTCCACCTCGTAACCATTTCAGTCCATGTACTTAACAGAATAATGGGTTGAAATGGTTACAAAAGTGAAACCACAGGGACTGAAATGGTTACGAAAGTGAAACCACAGGGACTGATATCGCAATTTTTAAACTAATGGACTGAAATAGTGATTTTTGACAAACCACGGGGACGAAAACAGTAATTAACTCTTATTCTTTTAATACATTGACAGATTTGGGACGTGCTTTCAAACGAAGAAGTGATTGAAATTGTAGCTTCCGCTGAATCACATTCCCGCGCAGCTCAAGCTGTGGTGGAGTCAGCGGTTGGCGCTTGGAAGCACAAACACCCGACTTCTAAAGTTGACGATTGTGCGGTGGTGTGCCTGTTTCTTGGCTTGGATTCATCATCAACCGCCAAACCGAACGAGCACGAAGAAGAGTCATCATCCACCATGAACACTGAAACAGGAAAAGACTGGTCTGCCCTTGAAGGGGTTTCGCGGTTGAACACATTATTAACACTCCCGAGTTTTGTTCCTGGTGAGGATGATGAAAACCGCGAACCGGGAGGGAAAAGAAAGGTTTGAAGATGATTGAAAAATGAAAATGTTGTAGTATTATTGTCATTTTGTTTTTATTTTTCCGGGTTCTTCAAGCCTGAAGAACCCGGACCCGCCTGTTTTAGAGGGTCGGGATATCGTTTTTTCGTCCATTTTTGATGAAAGTTATATGGTGATTTTATAAAAGTAATTTTGTGTGATTATAAACTTATCGTCTTCCTAGAGGAGTTTTGACTCGCTTTTTATACGTTGTTGCCACTTGTAAACCTGTTTGTGTTTGAACTGAGTTGACTCGTTAAATGAAAAATATAGAGCGACTTGATCCATTCATCCTTAAAAAGGGTTGAATCGACACCTTTAGGATGAACCATATTGGAGATGCAAATAATGTAATTTATCGGGTTGGTGAT
>HanPP2C36
TTCCAAACCACAAACTAAACTCATATGATTGCATCACTCATTTTCACTTCTCACCTGAGCTCCGTCATATTCCGGTCATCTTTCCGGCTAGCATCTCCATTCCTTGCTTCCATCCTCACCCAAGGTCTTCCTCACAAAATCTTCGTCATTTGTTCATTAGATTCATGTGCTTAAATATTTTTTACCATAAGTCATTGTTGGGATATAAATTTAGTTTTTAAATTTTTAAGGTTCGTAGGTGTTCATTCTGACACATGTTATATGATCATATGTTGGTTGTCTAGATTTTTTTGTTTGTGGATCAAATAAACCATTTTATGTTGAATCTTGAACTCAAAGGGTGGGTGTGTTTTTCTGATTTTAGGAGTGGATAATGGGGCGGTTTTCGTTCATGTTAGATGGGCTTGTGAGGACATTTTCGACTGCGAAAAGAGGGACAAGTTCTACTAGTCAATGTGGTGGAAAAGAAGCTGCAGAAACCATGGCAAAAGATGCAAGAAAGAATGAGATGATCTTAAGATCATCCGGGACTGTCAATGTGAATGGATCAAACAATTTTGCTTCTGTTTTTTCGAAAAAAGGCGAAAAAGGAGTGAATCAAGATTGTTGCATTGTGTGGGAGGTATGAAGATTGTAGTCTGGGTATCAATTTTATTATGATCTTACGAGGGTCTTCATAATCAGACCAGGTTCTCAAACCGGTCGTCTTACCGGTTTATTGGTGTGACTAGTTTTCATATGAAGTCATAAATAATCTAAAATTATATATAGTGGCGACTACAAATAGTACGAGAACTGGCAAAAAAATCTAAATTAACCATTTGTTTTTTGCTAAAACTTTCCAAAAAACTTTACAGTTGTAAATATTAAATGACTATTATTTTCCTTAAATAATAAAAGTTTAAGACTAAAATAGTAAATAAATAAAAAAGAATAATATTTCAAGAGATTTATTTTAAGTCCGGTCCAACCCGCAGGTTTAACCGATTCGACTACTAACCTGTCGGTTCAAATAGACATAACCACCGTTTATGAAGCTGGTTCGGGGGTGTGGTTCTGTTTGGTTTATATTTTTCATGGAATTTGGGTCATTAGAGTGACATTTTATATCATACTACTCTAAGTCCCGTGTATTACACCTTACATGGATGTGCTCACAATAAATTATATTATTTAATAGTGTAAAAGAAATTTTTTCATAAAATTTTAAATGATAGATACAATTATAAATGAAAGAAGTGTTTCATTACTAATTTTGATTTTAATGTTAATGAGATGATTATGCTTATTAAATCAAAATTGGTTTAAACTTATTTAGTTAAATCAAATTTGGTTCAAACTTATTATTAGTTACTGAATTTAAATTTAAATTAAACTCGAAAATGATTTCCTACCACATACAATTTGATAGAAAAATTATAATTATTTGATAAGTTAGGAAAGATATAAATATTATATTTGTTTTTAATCTTAATGGCACACGTACTATTTTAAATCAACTTTTATAATAAGGAAATGATTAATTACGGAATTTGGATTTGAATTAGAGTCGAAACCATTTATTGTTTCAAAAATTTGGTAGATGATCAAATAGAAAGTTTATTTTGGCTAGGAAGGATAGAAAGCAATAGGATTATGACATGTGACAAAATTTAAAATAAAGAGGAAGAGTATTTTAGTCAATTTTATCCAATTTTCTCCATTTTTCTCTTGTAACTTCAAAACCTACCTTTTCAAAACCCACCATCTTCAACCTTTTCTTCACTTTCTATCTCAATAATCAGTACATTATTGTGCGATTTCGTCACCAATTAATGATTCAAACACCCATTTAACGTGTTCTTCAACTTTTTTGAAGAAACCCAGTTTAATTTCATACAATATCTCATTTTTCCCGTGATTTTGAAGCGAATCCCTCGATTTGTTCGATTCGATCGCTGATAAGTGTTTCTAACATTCAGATTTCGTCAATCGTTGAAGAAATCTGAAGAAATCAGCTTCGATCTATGTAAGAAATTTTTTAATTGCATTTTTACGAAATGGGTTTTTGAATTGAGTCATTGCGTTTTACAAAGGAATGAAAAAACACCGTTTTTTGTATTTTTAGTCCATTGGGTTTTAGAAACAACACATTTTATTGTGTTTTTAGTTTATTGCGTTTTAGGAAAAACACATTTTATGTGTTTTTAGTCCATTGCGTTTTAGAAAACAACACTTTCTTTTGTGTTTTTATATATTGCGTTTTAGGAAAACACATGTTTATGTGTTTTTTGGTCCAATGCATTTTAGAAAAACACATTTTGAAGTGTTTTTAGTCCATTGCATTTTAGGTAAAACGCATTTTTATGTGTTTTTAGTTCATTGCGTTTTAGAAAAAAAGACATTCTTTTGTGTTTTTTTGGTCCATTGCGTTTTAGAAAAACATATTTTGAAGTGTTTTTAGTCCATTGTGTTTTAGGTAAAACGCATTTTTATGTGTTTTCAGTCCATTGCGTTTTAGAAATAACACTTTCTTTTGTATTTTTAGGCTATTGCGTTTTAGAAGAAAGACATTTGTATGTGTTTTTTGGTCCATTACGTTTTAGAAAAACACATTTTGAAGTGTTTTTAGTCAATTAGGTTTTAGGTAAAACACATTTTAAAGTGTTTTCAGTCCATTGCGTTTTAGAAAGAACACTTTCTTTTGTATTTTTAGGTCATTGCGTTTGAGAAATAAGACATTTCTTTGTGTTTTTTGGCCAGTGCGTTTTAGAAATAAGACATTTCTTTGTTTTTTTTTGTCTATTGTGTTTTAGAAAAAAAGTTATTTTTGTACGCTTTTTGTCCATTGCGTTTTACGCAACTGGGTTTTCGAATTTTTTTTTCGAAAATATAGCAATAGTATACTCGTTTTAATGATAAAAAACGCTCGTTTTTTGGTGCAATTTTTATAAAAAAATAATGTCGTATGAAAGAGTTATTAACGTTTAAAAAATGAGGGGGGGGGGGGGGGGTGGGGGAATTTGAGGAGAGATAAACTATTTCCCTGGATTGACTAGAATGCCTCTACACAAACCCACGCGCCTTTTTTTTTTCTTTAAATTTCACTCATTTAATTTTAGCCCTTGATTAAATCAATTGTTGATCAAGATTACTTCCTAGCCTTACTAGCCAAAAAAACTTCCTATTATATCCTGACCCTCAAAAATTTTAAATTCAATCAAATTGATAATTAAGGAAAAAATTAGTTATTATATTTGATTTTAATGTTAATGATACTATTACGTTTTAACATCAAATTTTAGTTCATTATTAAGGAAATATTTAAATATATATTATTCAATGAGCAAACTTTAAACCATATGTTGTGATGAAATCCTTGTTTTTCCCTCCTAAATACAATAATAATGGATTAAGAGGTTGCCACGTGACACTTAATGGTCTAAGTGAATGCCAAGTGGCCAAAGTTTGTTTTTATTTATTATAATGTATAGATTTTTTCGGGCCTTAGGAATTCGGGTGCCAAGAAGACATGATGTTCTGTGGCGTTTTCGATGGTCACGGTCCATGGGGACATTACGTTGCGAAGAGGGTCTGCAACTCGATGCCATCAGCATTGTTATGCAACTGGCAAGAAATGCTAGTCCAATGTTCACTTGATCAAGATGATAAAGAGCTTGATAGGTTCAATCTATGGCATGATTCGTTCATAAAGACTTGTGTTGATATCGATCATGATCTAGAGAAATGCCACAAAATCGACTCGGTTTACAGTGGAACCACAGCCTTAACAGCCATTAGACAGGTAATTCAAGATCCTTTTAATTTCTAAAAGATTCAAACATAGATGTTTAAATGCTATGTTCCCTTTTTCCAGGGTGATCATCTTGTGGTAGCGAACATTGGAGATTCTCGAGCGGTTCTAGCTACGACGACAGAAAATGGCTGCTTGGTACCCGTACAACTTACAGTTGATTTCAAGCCAAATCTACCTCGTGAGTAGCTCCCTTAACAGTATGTTCAAGACATGTTTTGAGAAATGGTCAAATAGGTTGTTGGGTAACGGGTCATTTGGGCGCGTTTTAAAGTATGTTTTAGACAAGTTTTAATGTTTTTTCCTAAACCATTTTATGTACAGAGGAGGTTGAACGGATAGTCGAGTGCAATGGGCGCGTTTTCTGCTTAGAGGATGAGCCTGGTGTGCACCGGGTATGGCTACCAAACGAGGACTCGCCTGGGCTGGCCATGTCACGAGCATTTGGCGATTACTGTATAAAAAAATTCGGTCTTATTTCGGTTCCTCAAGTCATACACCGAAATATAACCAGCAGAGACCAATTTATGGTTCTTGCTTCAGATGGGGTACGTTCAATGCACACAACTCAAAATTAGTTATTAATTTGCTGCATATATCTGATCAGCTAGTATATCATTGTAGGTATGGGATGTTATATCAAATGAAGAAGCAGTGGAGATCGTGTCATCGACGGTAGACAAGGCCAAATCAGCTAAACAATTAGTGAATTGTGCAATCCGAGCATGGAAACGCAAGAGAAAAGGGATCGCAACTGATGATATTTCAGCCATTTGCGTCTTCTTTCATAATAATTCTCAAATCCACCATGTAGATACTCCAAAATAAGATTTAACGAATCTTCAAAAAGACCGATCTCATGTTCGAATTCAGCTTTCACTGGTTTCTACCCTTTTACCCCATGAAGGCAACAATACAACTGCAATTTACATGGTCCAATTGGTTAATAGGGTATCGATTGGACCTTTGAGTTTTCTGGTGACGGCTTCTCA
>HanPP2C37
ATGGAAGACGATGCTTTAATAGTCGCTAATAATGACGACCTTCAAGGTTTCTATTTTGCTGCTGTTTTTGATAGCCACACGGGTTTCTCTTCTATCAACTTTCTCAGGCTCGTATTCTGCACTGCACACCAGCTGTTTGTGTTTACGTCTCACTGAATATGTCTTTATTCATTTTGTGAAATATTCTTATAACAACCACAGGGATGAGGGGAGTGTGTGAAGGCTCTACAAAGGGGCCAATTGTTTGATAATAAAGACTTTATTGTAATTAAAGATACTCCGCAAGAATCTTTTCATAACGATGATGCCAAACTTTTAAACTGGTAACCAGCCACTTAACATATACTTACATAGACAATTTTTATCATTGTCAAAGTAGTATTATGTATTTTCAGTATGATTTCATTTCTGTATGAAGGTTTAGATGCATGTTGTTTCATTTTGTAAAGGCTTGAGATGACCAGTGAGGAGGATGATGAATCTGGTGCAATAGCTACTGCTATCTTCATAGGAAATGATATGCTATATATCTCACATGTTGGACTCATGCGCCGTAAGTTTTCATATCATATGCTAATCATTCGTTGCTTCTTTCTTTCTCTGTTTAAAAGAATATCAATACAATTTCTGGCAGGTTCTTTCACAATCTGGAAAAGCAGAGGAACTCACTAATTCTCAAAGACCCTATGGAAGAAACAAGGTTTCTCTTCAAGAAATCAAACGCATTCGAGAAGCAGGTGGATGGGTGTGTTATTCTCTTCTGATTTCCTTCTTTATTTCTTCACTTTCTCACTAATGGTACATATTGTTATTTTACTCAAATTACTATAGCTTTGTTTTATGAACCACACATGGTCTTTTTTTTATTGCAATTTCTCTATGAACTCTAAAGGCAAGCAGTAATATTGGTGTGAGTTTCTTTAATATAGCATTTGCATGTCTGAAACTTGGCACATGTTGTTTTTCGGATTCTATTCGTGAAATCCTTTTGCGGCATGAAACATTTCTCTAACTGGATTCTGCTGGTGATCGTGATCGTGATCAAGATCAAGATATCTTTTCATTTGTCACCTAATGAGCCATGTGGTTTTGTCATGGAACAAAACTGATTTGCACAACTTATCGTTTTGTGTGTATGGTCTTTGTAGATTTCGGATAGAAGAATTTGTGGAGACATCTCTGTATCACGTGCCTTTGGTGACATACGGTTTAAGACCAAGAAGAATGAGTAA
>HanPP2C38
ATAATCTAAATCTAATTACGTGTTGATTGGGTTATTCCCGTTGAAAAGTGACAAAATTCTTTCAAAAACATCGCAATCATCGTTGACGGAAGCAAGAATATCACAAAAATCGAGACAGATGTTGACAAATTCGCAATTAAATTAACCCCCTTGAAGGGGGTGTCTTGCTTCTAGGGTTTGTTTCTTCATCATGGATTTGTTTTGGGTCTGATCGGCTGCGTAATTTCTCTCAGTACTTTTCACAAACACAGCAGGGCTTGATTTTTTCACCTTCTGGTTCTTGAATTGTCTTGGGACTTTTCACAAACAGGTGGTGTGCGTGCTAATTTTGATCATGAATATGTTTTGGGTCTGATCGGCACTGTGATTTCTCTTGGGACTTTTCACAAACACGTGGTGTGCGTGCAAGTTTTTATCTGGTTTTGGTTTTTGAAACTTGGAAGTGGGCTTTAAGTTCTTGAAACATGGGTTGTGTTTGTTGCAAATGTAGTCGCAAAGCTCCGTCGTCTTGGTCGGATGGTGGGAAGAAAATAAAGGGGAAGAAAGATAGAAATGCAGCTGCAGATGAGTTGTTAGAAGTTGTCCCCATTCCTTCTCATAACTTCAAGCTTGAGTGTGCTGTGCTTACGCGCAGAGGGTATTATCCCGACACGCCGAATAAAGAAAACCAAGATTGTTTTTGTATCAAAACAAGTGTTCAAGGTAACCCAAATGTCCATTTCTTTGGTGTTTTTGATGGGCATGGTCATGCCGGGAAACAATGTTCAGAATTCGTACAAAACAGACTCGTCGAGCTTCTTTGCAATGACGATACGTTAGTTGAAGATCCTGTTAATGCTTTTAACGTAGCTTTCTCAACGACTAATACCGAGCTCCATGAAAATCCTGACATTGATGATTCGATGAGTGGCACGACGGCGATTACTGTTCTTGTTATTGGGGATAAGCTTTACGTCGCTAATGTGGGTGATTCGAGAGCTGTGATTGCTGTTAAAAAAGATGATCATGGTCATGTTGTTGCTCAAGATTTGTCTCAAGATCAAACCCCTTTTAGGAATGATGAATGTGAGAGGGTAAAAGAATGCGGGGCTAGGGTTTTGAGTGTTGATCAAGTTGAAGGTGTGAAAGATCCGAGCGTTCAATCGTGGGGTGATGAAGAGAATGCGGGTAGTGATCCACCACGGTTATGGATGCGGAATGCGATGTATCCAGGAACTGCGTTTACTCGTAGTGTAGGTGATAGCATTGCGGAAAAGATTGGTGTTGTGGCGGTTCCTGAAGTTTCAGTAGTTCAACTCACCGCTAATAACCCGTCTTTTGTACTTGCGAGTGACGGCGTGTTTGAATTCCTGTCTAGCCAAGCTGTCGTTGATATGGTACGTTGTTATTACACGTCTCAGTCGTGTCAGGTTTTAGGTTCATGGGTAACGTTGAACCAAACATGACCCATATTATTACTTGTGTTAAAGATAATTTTAACCCGGATACACTTAAAATCACGCAATCTAAAACGGGTTATAATCAAGTTGTAATCGGGTTGGAGGCTTGTACTAAATGGGTTAAACGGCCGTAAGCGGGTTGATGGGTCTAACCTTTTTTTAACCAGAATGGGTTGCCTAGTCAACCTGTTTAGTTAAACTTGTTTAAAAGGGACAAAACCTAATCTAATTAACGGGTTAAGACATGACAACCCAAAACCTGATCATTTCATGTCGTGTCAGGAATAGCTGGCTGTAGTTATGTAGAATGTGTTTTTTTTTCTTTTTTGTTTAAACAATAACATTATTTACTAACCCGTTTTTCGGTTTGTTGCTGTCTAGGTTGATAGATACATGGATCCTAGGAGCGCGTGTGCTGCAGTTGCTGCAGAATCATACAAACTATGGTTAGAGCATGAGAATCGTACAGATGATATAACCATCATTGTTGTACATGTTAACGGCTTATTAAATGTGAGAAATGATATAATTAGTTTCGGTTTTCATTGCAAATTATGGTAAAATAGCTGTATTCTGATTAGAACTTGCAAAACAATTATCTCTACAGCAGTCAGGTGTTACAAATGGTGATGAAGAAGGTGGAAGCAGTGGTGTCGAACCAACGGATGTTACACCACCGCGGTCAGAGAGGTTCCGGTCAGTGGGAAGCAATTTCTCACAGGCTCTTCATTTCCATCAAGCTTTGTTAACCAATGATAAGAAACCGCGTCTCGAGCCACCCAGATGATAGTTTGCATGTCTTGTCGGGCATGGTCAACCCATGTAGCAGCATTTTGTATCAGTGTCGTGTTACTACGACGATCATTGTAACATTATGTGGTATTACTAGTCTAGTTACCATAGGTGGATGATTTTAACGATTCAAGAAGAAAAATGGAGTTCTTTTTGTAAAACAACGCTAATGTTTGAAAGCATTGCGAAAAATGTTCTACGTTTTGGGTCGGGCTTCAGCCCATTGGGCCTAATCATGTCTTCATCGCGTCACCTCTTCTTTTATAGCATTACATATACATATATATGCAA
>HanPP2C39
ATGGCAGGCATGTGTTGTGGTGAGACGACGTCATATAGAGATTCAACACCGTCAACTACCGAGCCTAGCGGTGGTGGTCGAGGAAGACGACGTCGTATGGCGATACAACAGCTTAAAAGCATCGCCACTACTGCCTCAAGTACAAAGACGGGGCAAGTCGGTTGTTCTACAGCAACCGTAACTACATCAAAGAGTTTTCGAGATGATGTTTTGGAGAAGGAGAGTTCCAGATTCGGTTTGACTATTGTGTGTGGAAGAAGGAGGGATCTAGAAGATGCTGTTTCGGTAAAACCGTCGTTTTGTAAAATGATTTGCTCTGATCTACACTTTTACGGTGTATTCGATGGCCATGGCTGCTCTCATGTAACATCCAAAACCATTATATAATATTTAAACTATTGTTTTACTCCTTAGCGGCTATATGCTGAATTACTTATGTTAGGTGGCGACGAAGTGCAAAGACCGGATGCACGAGATAGTAAAAGAGGAAGTTGAGAATTGTGAGGACTGGAAAGAGATGATGATGAAGAGTTTTGCACGGATGGATAAGGATGTCAGTGAATGGAGCAAGTGTGCATCATCTTGCTCAGATTGTAGATGCCAGCTTCAAACACCACAGTCTAATGCTGTTGGATCTACTGCGGTTGTTGCGATTATGGCTCCGGATAAGATTGTTGTTTCTAACTGTGGTGATTCGCGTGCTGTGTCGGAATGGTGTTGCGATTCCGTTATCCACAGACCATAA
>HanPP2C40
ATGGCAGGCATGTGTTGTGGTGAGACGACGTCATATAGAGATTCAACACCGTCAACTACCGAGCCTAGCGGTGGTGGTCGAGGAAGACGACGTCGTATGGCGATACAACAGCTTAAAAGCATCGCCACTACTGCCTCAAGTACAAAGACGGGGCAAGTCGGTTGTTCTACAGCAACCGTAACTACATCAAAGAGTTTTCGAGATGATGTTTTGGAGAAGGAGAGTTCCAGATTCGGTTTGACTATTGTGTGTGGAAGAAGGAGGGATCTAGAAGATGCTGTTTCGGTAAAACCGTCGTTTTGTAAAATGATTTGCTCTGATCTACACTTTTACGGTGTATTCGATGGCCATGGCTGCTCTCATGTAACATCCAAAACCATTATATATAATATTGTTTTACTCTATAATATATGCTGAATTACTTACTTTTAGGTGGCAAGGAAGTGCAAAGACCGGATGTACGAGATAGTGAAAGAGGAAGTTGAGAATTGTGAGGACTGGAAAGAGATGATGATGAAGAGTTTTGCACGGATGGATAAGGACGTAAGTGAATGGAGCAAGTGTGCATCATCCTGCTCAGATTGTAGATGCCAGCTTCAAACTCCACAGTCTGATGCTGTTGGATCTACTGCGGTTGTTGCGGTTGTGGCTCCGGAAAAGATTGTTGTTTCTAACTGTGGTGATTCGCGTGCTGTGCTTTGTCGGAATGGTGTTGCGATTCCCTTATCCACGGATCATAAGGTACCGGCTTGTTGTTTGTTATTCGTATGGATTTTGATCTCGGACAACTTTCAGTTGGTTAGGAATCTGATTGAATAATTGATTGCAGCCTGATCGACCGGATGAACTTAAACGAATTGAAGATGCGGGTGGCCGTGTTATATATTGGGATGGAGCTAGGGTTCTTGGTGTTTTAGCTATGTCTAGAGCAATTGGTATGTTCTTGTTACTCATAATCATATCTTATACCAGTTTCACTAGATCCAGAATCAATCAACGGAAAATCACAAAAATAGACATGTAAGACTTATTGGTATGGTTCTTGGTGTTTTAGCTATGCCTAGAGCAATTGGTATGTTCTTGCAACTGCAAGGTTTGAGGGATTTTAGGTGGAAAAAAGATTTGCTTTTAAGAAAAAAAAAAACAGTTCCAAATAACACTACCAGCTAACGCTTAGCCACGGTAACGTCTAATCAAACCAATACACATGTGAAGACCAACTAAACCAGTTACGGTTTGGCCCTCATTTTTAAAGTCGAATTCGTCTAGTTTGGTGATTTTCCTTTAAATCCGGATTCAATGTGATTCGACTAACTAGTTGTTCATATTAATCATCAGGCGACGATTATTTAAAACCGTATGTGATACCAGAACCAGAAGTAACCGTAACAGAACGGACGGATGACGACGAGTGCCTTATCATCGCAAGTGACGGCCTTTGGGACGTGGTATCAAACGACGTCGCATGCCGTGTGGCTCGCATGTGCCTGAGGTCGGAGGAGGTTCCATCGCCGCCGCAGTCTGATGGTAGTCCATTCAATGTGGCCCGTGGTGAGAGCTCCGATAAGGCGTGTTCGGATGCGTCGATGCTGTTAACGAAGTTAGCGTTGGCTAGACGGAGCTCGGATAACGTTAGTGTATTGGTGGTTGATCTTAGGAGGGATATATAA
>HanPP2C41
ATGGAGATACAACAGCTTACACTCATCGCCACTGTTGCCTCAAGCATAATTTCTCTACCGGAAAACAACAATTCAAAACCGCACCAAAACGAAGTACAACCAAAGACGGCTACAACAACCGTAACTACATCGAAAAAGAGTTTTCGAGATGATGTTTTGGAGAAGGAGAGTTCCAGATTCGGTTTGACTGTTGTGTGTGGAAGAAGGAGGGATCTAGAAGATGCTGTTTCGGTAAAGCCGTCGTTTTGTAAAACGATTTGCTCTTATCTACACTTTTACGGTGTATTCGACGGCCATGGCTGCTCTCATGTAACATCCAAAACCATTATATATAATAATATTTAAACTACTATTGTTTAGCTGCTATATGCTGAATTACTACTTACTTTTAGGTGGCGACCAAGTGCAAAGACCGGATGCACGAGATAGTGAAAGAGGAAGTTGAGAACTGTGAGGAAGCAATTTTGTGGAAAGAGATGATGATGAAGAGTTTTGCTCGGATTGATAAGGACGTAAGTGAATGGAGCAAGAGTGCATCATCCTGCTCAGATTGTAGATGCCACCTTCAAATTCCACAGTGTGATGCCGCTGGATCTACTGCGGTTGTTGCGGTTGTGGCTCCGGATAAGATTGTAGTTTCTAACTGTGGCGATTCGCGTGCTGTGCTTTGTCGGGATGGTGTTGCGATTCCGTTATCAACAGATCATAAGGTACCGGCTTGTTGTTTGTTATTCGTATGGATTTTGATCTCGGATAACTTTCAGTTGGTTAGGAATCTGATTGAATAATTGATTGCAGCCTGATCGACCGGATGAACTTAAACGAATCGAAAATGCTGGTGGTCGTGTTATACATTGGGATGGAGTTATGAGGGTTCTTGGTGTTTTAGCTATGTCTAGGGCAATTGGTATGTTCTTGTAATCATAATCATATCTTATATGAGTTTCACTAGATCCAGGAAAATAGACATGTACAACTTATCTTTTATACAATAGACATTGACTTTCACAATTTTTTTAATAAACATTGAAAACCAAAGAATCAAGCAGTTTCAAATACTCATGAACTATTGGTCTGGTGGTACGATGTCTCACCTCATTATTTATGAGGTGCTGAGTTCAAATCCTTGCGAGTGCAAGGATTGAGGGATTTTAGGTGGAAAAAAGATTTGCTTTTAAAAAAAAAAACAGTTCCAAGTAACACTACCGGCTAACGCTTAGCCATGGTAACGTCTAATCAAACCAATACACGTGTGAAGACCAGCTAAACCAGTTACGGTTTGGCCCTCGTTTTTAAAGTCGAACGTGTCTAGTTTGGTGATTTTCCTTTAGATCCGGATTCAATGTGATTCAACGACTAACTTGTTGTTCATGTTAATCATCAGGCGACGATTATTTAAAACCGTATGTGATACCAGAACCGGAAGTAACCGTAACAGAACGGACGGATGACGACGAGTGCCTTATCATCGCAAGTGACGGCCTTTGGGACGTGGTATCAAACGACGTCGTATGCCATGTGGCTCGCATGTGCCTAAGGTCGGAGGAGGTTCCATTGCCGCCGCGATCTGATGGTAGTCCGTTCAATGTGGCCCGTGGTGAGAGCTCCGATAAGGCGTGTTCGGATGCGTCGATGCTGTTAACGAAGTTAGCGTTGGCTAGACGGAGCTCGGATAACGTTAGTGTATTGGTGGTTGATCTTAGGAGGGATATATAA
>HanPP2C42
ATGCACAGTACAGTTGTAGTAACAAATTCGCCGGTGTTCTCATCATCACCGATGTTTCGTCAACCGATGATATCACCATCGCGCTCTCTTCATTCACTATCATCTCCATCCACTCCTGTTCGAAATCATACGAGTGGATACAAGGAAGGACCGATTATCGGTTGTGATTCGAATTTGTCTACTTCTTTGCTTTCAAAGAGAAAGAGGCCGGCAAGGATTCAGATTCCGCTTGTACCGTTAAGTTTTGTGGATGAGGTTGTTAAGCCGGATGATGATGTGGCAGAGATGGAAGAGGAAGGTGAGGAGTATGGTGTGTATTGTAAAAGAGGGAAGAGAAGATTTATCGAGGATCGATACTTCGCCGATGTTGATTTCCAAGGAGATTCTAAACAGGTATAACTTTATTTGATCGTTAAATATCAACAACGCGTTTTGTGTGTAATGATGGTTGGGAAGAATTTTTTTTTTTTTTTTGAACGGCAAGTTAAGTGTGCTGGGTGGAAGTAGTACTAGGATGATTTACCTCCTCTATTAGGGTAAATAAAAACAAATTCGTGATCTTCTGGTTAGAAAAACAGACAATATTGGTGATACGATATGCCCGATTTTACAAATATTGTTGGTGAAATAATGTATTTTCAACATAGAGGATAACTCCTAAAAATCTCTTTATTCTAAGATATTACAAATATATAATTATAAAAATAAATATATAACTACATTAATACAATCATTTCTAGATATATCTCTTATAGTACTTATTTTTTGTCTTTTTAATTACAGGCTTTCTTTGGAGTTTTTGACGGCCATGGTGGATCAAAGGCTGCGGAATTTGCAGCGAAAAATCTGCATAGAAACATAATGTCGAAAGTAGCAAACAAATCATGTGAAGATGAAACTAAAGAAGCTGTTAGAGAGGGATATCTCGAAACAGATTCGGAGTTTTTAAAAGAAGATGTGAATGGTGGTGCTTGTTGTGTAACGGCATTGATTCGCAAAGGCAGCCTTATAGTCTCTAATGCGGGTGACTGTCGCGCTGTTATGAGCCGAGGTGGAGTGGCAGAAGCCGTTACTGTTGATCATAAACCTTCAAGGAAAGATGAACAAGATAGAATCGAAAGAATGGTAAGAATTAAGAATTGAAGCATTCCTTCTTGAAAATGTAAATGTTTTAAAATGTTGTGATTTATAGGGTGGATATGTTGATTGTCGCAATGGTGTTTGGAGAATACAAGGTTCACTTGCGGTGTCAAGAGGGATAGGAGACAATCATCTCAAGAAATGGGTGATCGCGGAACCAGAAACAAGAATAATAGAAATCAGACCGGAATGCGAGTTCTTGATCCTTGCTTCTGATGGGATATGGGACAAGGTAATTTCTTTGATAACAACTTAAAACTAAAAAAAACGCGCGATAATTAAGAGTGGGTCAAAGGGGTTACTTTACTCGTTTGACCTGTTACAGATAATAACAATTATTAAGTCTAACTTCAACTAATCTATCTTTTTTACAAATTACAATCATAAGTAACTAACATACCGATGTGTCCTTTTCAGGTGAACAACCAAGAAGCGATCGACATTGTTCGTCCCTTTTGCGTGGGAACAAAGAAACCTGATCTAACTTCCGCTTGTAAGAAGCTCGTAAGCTTATCGGCGGCAAGGGGTTCTTATGATGACAAGAGTGTCATGGTCATCCGACTGCCTCATTTCATTTCATGA
>HanPP2C43
ATGCACAGTGCAGTTGTAGTAACAAATTCGCCGGTGTTCTCATCATCACCGATGTTTCGTCAATTGATGATATCGCCATCGCGCTCTCTTCATTCACTATCATCTCCATCCACTCCTGTTCGAAATCATACGAGTGGATACAAGGAAGGACCGATTATTGGTTGTGATTCGAATTTGTCTACTTCTTTGCTTTCAAAGAGAAAGAGGCCGGCAAGGATTCAGATTCCGCTTGTACCGTTAAGTTTTGTGGATGAGGTTGTTAAGCCGGATGATGATGTGGCAGAGATGGAAGAGGAAGGTGAGGAGTATGGTGTGTATTGTAAAAGAGGGAAGAGAAGATTTATCGAGGATCGATACTTCGCCGATGTTGATTTCCAAGGAGATTCTAAACAGGTATAACTTTATTTGATCGTTAAATATCAACAACGCGTTTTGTGTGTAATGATGGTTGGGAAGAATTTTTTTTTTTTTTTGAACGGCAAGTTAAGTGTGCTGGGTGGAAGTAGTACTAGGATGATTTACCTCCTCTATTAGGGTAAATAAAAACAAATTCGTGATCTTCTGGTTAGAAAAACAGACAATATTGGTGATACGATATGCCCGATTTTACAAATATTGTTGGTGAAATAATGTATTTTCAACATAGAGGATAACTCCTAAAAATCTCTTTATTCTAAGATATTACAAATATATAATTATAAAAATAAATATATAACTACATTAATACAATCATTTCTAGATATATCTCTTATAGTACTTATTTTTTGTCTTTTTAATTACAGGCTTTCTTTGGAGTTTTTGACGGCCATGGTGGATCAAAGGCTGCGGAATTCGCAGTGAAAAATCTGCATAGAAACATAATGTCGAAAGTAGCAAACAAATCATGTGAAGATGAAACTGAAGAAGCTGTTAGAGAGGGATATCTCGAAACAGATTCGGAGTTTCTAAAAGAAGATGTGAATGGTGGTGCTTGTTGTGTAACGGCATTGATTCGCAATGGCAGCCTTATAGTCTCTAATGCGGGTGACTGTCGCGCTGTTATGAGCCGAGGTGGAGTGGCAGAAGCTGTTACTGTTGATCATAAACCTTCAAGGAAAGATGAACAAGATAGAATCGAAAGAATGGTAAGAATTAAGAATTGAAGCATTTGTTCTTCAATCATGAATGTTATATTAAATGTTGTAATTGATGTGAATGTTTTAAAATGTTGTAATTAATGTAAATGTTTTAAAATGTTGTAATTAATGCAAATGTTTTAAAATGTTGTGATTTATAGGGTGGATATGTTGATTGTCGCAATGGTGTTTGGAGAATTCAAGGTTCACTCGCGGTGTCAAGGGGGATAGGAGACAATAATCTCAAGAAATGGGTGATCGCGGAACCAGAAACAAGAATAATTGAAATTAGACGGGAATGCGAGTTCTTGATCCTTGCTTCTGATGGGATATGGGACAAGGTAATTTCTTTGATAACAACTTAAAACTTTACAAATTACAATCATAAATAACTAACATACCGATGTGTCCTTTTCAGGTGAACAACCAAGAAGCGATCGACATTGTTCGTCCATTTTGCGTAGGAACAAAGAAACCTGATCTAACTTCCGCTTGTAAGAAGCTCGTAAGCTTATCGGCGGCAAGGGGTTCTTATGATGACAAGAGTGTCATGGTCATCCGACTGCCTCATTTCATTTCATGA
>HanPP2C44
ATGCACAGTACAGTTGTAGTAACAAATTCGCCGGTGTTCTCATCATCACCGATGTTTCGTCAACCGATGATATCACCATCGCGCTCTCTTCATTCACTATCATCTCCATCCACTCCTGTTCGAAATCATACGAGTGGATACAAGGAAGGACCGATTATCGGTTGTGATTCGAATTTGTCTACTTCTTTGCTTTCAAAGAGAAAGAGGCCGGCAAGGATTCAGATTCCGCTTGTACCGTTAAGTTTTGTGGATGAGGTTGTTAAGCCGGATGATGATGTGGCAGAGATGGAAGAGGAAGGTGAGGAGTATGGTGTGTATTGTAAAAGAGGGAAGAGAAGATTTATCGAGGATCGATACTTCGCCGATGTTGATTTCCAAGGAGATTCTAAACAGGTATAACTTTATTTGATCGTTAAATATCAACAACGCGTTTTGTGTGTAATGATGGTTGGGAAGAATTTTTTTTTTTTTTTTGAACGGCAAGTTAAGTGTGCTGGGTGGAAGTAGTACTAGGATGATTTACCTCCTCTATTAGGGTAAATAAAAACAAATTCGTGATCTTCTGGTTAGAAAAACAGACAATATTGGTGATACGATATGCCCGATTTTACAAATATTGTTGGTGAAATAATGTATTTTCAACATAGAGGATAACTCCTAAAAATCTCTTTATTCTAAGATATTACAAATATATAATTATAAAAATAAATATATAACTACATTAATACAATCATTTCTAGATATATCTCTTATAGTACTTATTTTTTGTCTTTTTAATTACAGGCTTTCTTTGGAGTTTTTGACGGCCATGGTGGATCAAAGGCTGCGGAATTTGCAGCGAAAAATCTGCATAGAAACATAATGTCGAAAGTAGCAAACAAATCATGTGAAGATGAAACTAAAGAAGCTGTTAGAGAGGGATATCTCGAAACAGATTCGGAGTTTTTAAAAGAAGATGTGAATGGTGGTGCTTGTTGTGTAACGGCATTGATTCGCAAAGGCAGCCTTATAGTCTCTAATGCGGGTGACTGTCGCGCTGTTATGAGCCGAGGTGGAGTGGCAGAAGCCGTTACTGTTGATCATAAACCTTCAAGGAAAGATGAACAAGATAGAATCGAAAGAATGGTAAGAATTAAGAATTGAAGCATTCCTTCTTGAAAATGTAAATGTTTTAAAATGTTGTGATTTATAGGGTGGATATGTTGATTGTCGCAATGGTGTTTGGAGAATACAAGGTTCACTTGCGGTGTCAAGAGGGATAGGAGACAATCATCTCAAGAAATGGGTGATCGCGGAACCAGAAACAAGAATAATAGAAATCAGACCGGAATGCGAGTTCTTGATCCTTGCTTCTGATGGGATATGGGACAAGGTAATTTCTTTGATAACAACTTAAAACTAAAAAAAACGCGCGATAATTAAGAGTGGGTCAAAGGGGTTACTTTACTCGTTTGACCTGTTACAGATAATAACAATTATTAAGTCTAACTTCAACTAATCTATCTTTTTTACAAATTACAATCATAAGTAACTAACATACCGATGTGTCCTTTTCAGGTGAACAACCAAGAAGCGATCGACATTGTTCGTCCCTTTTGCGTGGGAACAAAGAAACCTGATCTAACTTCCGCTTGTAAGAAGCTCGTAAGCTTATCGGCGGCAAGGGGTTCTTATGATGACAAGAGTGTCATGGTCATCCGACTGCCTCATTTCATTTCATGA
>HanPP2C45
AAGGAGATGAGAGAATCCAGTTAGTGGCCTGCGTTTGCGCTCGCTCAGCTCTCTCTCACTGCCGCTATCTTATCCTACCCTGTGATACTTCTTCTTAACAATACATACCCACTTCTCCTCAAACTCTTTCTCTCCCTCCCTCATCAATGGCTTTATGGAGTCCACGATTGCAAAGATTTCTATTCACCAACACCAACCTTAGTAAGATCGACTTCAAGAAGACCAACACTAATTTCATTACCAGAAACCGCCGGCGTTGCTCAGCGATTGCTATTGACGCTCCTTCTTCTTATGGTCTCGCTTCTGGGATCAGATGGGGTTCCGCCAAATTACAGGGTGCTCGTGAGGAGATGGAAGACGATGCTGTAATAGTCGCTAATAACAACATCGACGACCTTCAAGGTTTCTATTTTGCTGCTGTTTTTGATGGCCACGCGGGTTTCTCTTCTGTCAACTTTCTCAGGGAGGAGCTGTACAAGGAGTGTGTGAAGGCTCTACAAGGGGGCCAATTGTTGGATAATAAAGACTTTATTGAAATTAAAAATGCCCTGCAAGAAGCTTTTCACAACGCTGATGCCAAACTTTTAAACTGGTAACCAGCCAGCCACTTACACTGACAATTTGTATCATTGATTGTCAAAGTAGTAGTATTATGTATTTTCAGTATGATTTCATTTCTGTATGAAGGTTTAGATGCATGCTGTTTCATTTTGTAAAGGCTTGAGACGACCAGTGAGGAGGAGGATGATGATGATGAATCTGGTGCAACAGCTACTGCTATCTTCATAGGAAATGATATGCTATATATCTCACATGTTGGTGACTCATGTGCCGTAAGTTTTCATATCATAATATGCTAATCCTTTGTTTTGTTGCTTCTTTCTCTCTCTCTCTGTTTAAAAGAATTACTACAATACAATTTCTGGCAGGTTCTTTCACAATCTGGAAACGCAGAGGAGCTCACTAATTCTCACAGACCCTATGGAAGAAACAAGGTTTCTCTTCAAGAAATCAAACGCATTCGAGAAGCAGGTGGATGGGTGTGTTATTCTCTTTTCATTTCCTTCTTTATTTCTTCACTTTCTCACTAATGGTATTTTACTCAAATTACCATAGCCTTGTTTTATGAACCTCACATGGTCTTTTTTTATTCTATGAACTCTAAAAGGCAGGCAAGCAGTAATATTGGTGTGAGTTTCTTTAATATAGCATTTGCCTGTCTGAAACTTGGCACATGCTGTTTTTCGGATTCTATTCTTGAAATCCTTTTGTGGCATGAAACATTTCTCTAACTGGATTGTGCTCGTGATCGTGATGAAGATCAAGATATCTTTTCATTTGTCACCTAATGAGCCATGTGGTTTTGTCGACATGGTACAAAACTGATTTGCACAACTTATCGTTTTGTGTATATGGTCTTTGTAGATTTCGGATGGAAGAATTTGTGGAGACATCTCTGTATCACGTGCCTTTGGTGACATACGGTTTAAGACCAAGAAGAATGAGTAATCTCTCTTATTATTCTTTAATAATTACTTGATAATCATATATACCAGTGCATTTACGCCCTTTAACTATTAAAAGGATGCTGAAAAAGGGAGTTGAAGAAGGAAGATGGTCCGAAAAGTTTGCATCCCGGTAATCTCTCATGCAACTTTCTTCTGGACTTTGTTAATATTTTAATCTTAGCATTGAGGAAGTTTAAACCAACAATCTAATAAGTGGTCATTTCGTTGATGCAACTTTTAGAGTTGAGAAGATTACTCTTAATTAAATTGATTACCATCTGCCTTTTTCAATTGCTTAACTGATACAGAATGAAGTTTTTTGAAGACTTGGTTATTGCTACTCCTGATATTTATCAAGTTGCATTGGGGCCTGATGCGGAGTTTGTATTATTAGCAACTGATGGCTTATGGGATTACATTAAGAGGTGGTTCAATCTCACTTGTTTTTCCTCTTTTTGTTTTTATCCTTGTCGTCGTCTAATGATGTGCTGAAAATGGGTTAAATAAAACTAACTAAAATACCCTAATTCTAGACTCTCTAAGCTTTAAATTTATAAACTAAGACTCGACCTAAACCCTAAACACACAATCGGCAAGTGAACCGTTCGAATGTAGTAAAGCTAAAGTAAGTCCGAGTATCGAACCCACAGGACTCTACTGACTACGCTAAGACTCTATCTAGACTCGGACTGACACGACATACTAAATTGTTTATTAATTTGGGGGGGTTTCTAAAAATCCTAAATAAAATAATAAAATAATAATAGCAAGCAAAACACGAACACAAGCAAAGGGTCTGATCAGTGAGAATGAAGACTACCTAGGCTAGACGCAGGCTAAACTCGGAATGGATTCCTAAATGATAATGATGTGGTGTGAAACCGGGATCTTGAAGTTCTCACCTCTAGGGAAATCTAAGGACCCCTAATCCCTCTCAAGAGCACACTAAGATTCCATAGAGGTTGTTAAATTACCGGTTTTCTAGATTTCTTGTCCGTCCTCTAGTTTCTTGAAAGTGCTTATGTAAGACGCTCTACTTTGCCGCGCGAACGTCTAAAGCAACTATGGGTTAAATCTTGGCTTGATAGACAATGGGCAATTAATTCCTTTTAACTACTCCTAGACCTACCAATATCCTCGAGCCTTTCCGCGACGAGTCTAGCAGCACACTTGATTTTAATTAATTACCGAATATTATTCCTAAGGTTACTAGTGCACTTTTTCACCCTAAAGAATTAATGACCTATTATGTGATATAGACACTCACCTAAGTCAAAAACCCTAATTCAACTCTATTACGTGATAAAGACCGTCACCAAGAATTGAATGGAACAATTAAACGATTAACTAAGAAATCACAAGCATACAAACGCACCAAGACAAACTAACATAGTGTTTACAATGCAAGAAAAATCACAACCACATCAATAATCATATAAAAATCCAATCTTCATTATGCCATAGTCATCGCCTAGGTAGTTTATGAGTTTTAGCCGGAAAACATAATCAGAAACAAAGTCAAAATCAAGGTATCAACTGAATTCATCGTTAACAAAGTCTAAACAAACAAAGAATGCAAGAAATAGGTGTATAAAACCCGAATCTTCACTCCCGAATGCTCAAGAATGCTTTCCCGATGATTCCCAGCTTCCGGTATGCTTCCAACACGATCACAGCCTTCAATCAGCAGCCAAAACAGCCCCAAAGATGCCCTAGTTCGTCAATAATCGGCTGCTGATGCGAACATGTGTTTTTATAACCGAAAACCCTAACTTGCCATGCAATCCTCGCAAGTCTGCCGACAGAACAACTTTAGGCGGCCCGCGTGGAATATTAACTTGATCTTATGCGGGTCGCCTAAGCTTTAAACACTCGAATTGTTTTACAAGACACTCGCGGCCCGCCTCAAGTTTATGTCTAAGTTTAAGCGGGGCGCGAGAGAATGCAATAACCCTGATTCTTCATTAAGTCAAGGCGGCCCGCTTGGGAATGCTCGTTTAGTCAACGCGGGTCGCCTGGAAGCTCCAGAATTGCCAATTTTCTTCGTTTCAGCTCCCGACTTCCTCGGTTTCCGTGCCAGCCTTTCGCCATTCCAGATTCTGCTCGTTTTCACTCCTTTTGGCTGTAAAGACCTGGAAACACAACTTAGATCAATAGTATGTACATTCTAAACTAAAACGACACTAAAACTAACTAACTAACGACTAAAACCGACGCGAATACCGATGTATTTTGCAATACATCAAATATCCCCACACTTATCTTTTTTTTTCGTCCTCGAAAAAGAATAATGCAAACGGAATCATAGTCAAGATAGTCGATCGGGACAAAAGCTTAGATTATTTTATTAAATCGATACTCGTGTTAGCCGCGATTGCAAGTATAATGATCCTCTTAAACCCAACCCGGTTTCAAGCCCTTATCATGCAATTTAGGTTCAAGTTCGGTCAATCCACCTAGGGTCTCACGCTACGAATTGCAAGTCCACCTACTCCCCCCTCAAGCTTATAGGACAAAAGGAACCACCACTGGGTTATTTCCTAACCGCCTTATACCAAGATCAAGAGAGTTTAAAATCAAATCTATTTTTCCATATTTTTTTTTTTTTTCTTTTACGAGCGTAGACGTTGCTTTCCCTAATCCTAGAGGTATTCCGGCTGTAGAGTCGCTATCCCCAACCACAGATTACATAGGCCTCGGTACTTTTTATTTATTTTGCAAGGTCGATTTCACACATTCTAGCGGTATTCCGGCTGTAGAGTCGCTATCCCCAACCACAGATTACATAGAATGGCTACTTTCATTTAGTTTCTAGCTCGCTTATTTATTTATTATTTTTTTTTTCTTTTTCAACGAGATAATGACCAAAAACTCTAACGATCTTAGCTTATAACGGCATCCCTTATACTATTATTGGCGGTTTCAATTTCCCCACTTTCCCTAGATGAGAACCCACTAGTAGACCGACAATTAGGTATAATTAATATCAAAGGAACCCGAAACCGAATCAAGCCTACCCGCGCATCCCAAACTAGACACAAGCACGAATATTTTATCTCATATTATTATTATTCGAACCCGATCAAAAACCCGACTTTTCTATCATTTTCCGTTTTTATTTTGCAAACTTCTTATTTCAAAAGACATTTTTCTGTTTTTTAATTTTTTTTTTTTTTTTTTTTCAAATTATGACTCACTAACTACAAGTTCCCATCCCCACACTTGAATGTTGCATTGTCCCTAATGCAAAGATGGAAACCGGACTCCTAAAAACCCAAAACAAAAATATAATAAAATAAAATACAAGTATACAAGTGGAACGACTTAGCTGAATCATATGTGAGACTGTCAATATGCCAGTCGATACCACACATGCCCTCCAATCCATAACGCGCTCAGCAAACTGTACTAACTCGGACACGCGAACGGAAGCGGCAAAACAACCTAACACATCAAACATACCAAACCCAAAATAATATATACAATCAAGCATCAACCAACAAGTATCATCCAACCCAAAAACCCAACCAACCAAATATATCGTATTATACAAACCGACTATCGAGGATTAAAACAGCATAAAAATAAAACAAAAGATATAACCGCTGCTATCACTGCTGCTCATCCTCATGCATCTCCACTATCCTGCTCCTCCTCTCCACCAGCGGGACCCCCCTGCTGTGGCTGCAGTGCTGGTGGTAGCTGTAACTGAAAGTGGTCATACAGACCCTGAAAACCCAGCTGCATCTCATGTCTCACCTGCTCGACCCGATCATACAAACCCTCTAACGTAAGCGGCTCCGACCGCGGCTGCCTGAATGGATACTCCCTAGCTGGGAGCTGATGTCGCTGAAGTGGCACCTGGTACCGCTCCGGAATCGTAGTGGTCGCTGCCTCCTCGGCAGTCGGATCCGGAGACGGTGGTGCTGGCAAAACCTCTGTCCACGCTAGCGGCTCAATGAATGTGACAATCCCGGCTAGCTGTAGACTCCTCAACTCCACAAGAGATGGAGCGGGGCCCGCAGTCATCCTATCAGCTGGAAACCTAGCAAACACTCCTAAATTGGCGGCCAACAAAGTGATATACGGCCCACCATACAACCTGGCCGTACTACCCCCCTTCTTCGGCCTCGCCAAAGACCACGCCAGAATACTAGCTAAGTTGGCCGGCCGCCTCTCAACCATGCACATCAAGCAGAACAAACTATGCTGGTTCACCTTATCTCCCTCGTGCTTTCCTATCAGCGTAGAACATAGAATCTTATGCACGAACCTATAAACTGGATCCCTAATGTCCGACGCCACCAAATTGCTAGAAAACGGTGAAATAGCAATGGTGTGCCAGAAACGTGCTAAATCCTCCTTCACAACACACGCCTCTGCTGGGTCCCTCATCACCTGCCTCAGTAAACTCCTAAACTCAGCTGACCCAACCTCCTCAGCTGAATACAAACCTGTCGCCTCTGCAAACTGAATCAGGCTCATATTGTAAACCTGTTTACCTAATGCAAACGACACTACATCTGACTGATCAAACCCCCCTGGGTGCCTATAAATAAACGTGGAGTGAAACTCCATAGTCAGCTCTAAATACTGTGGCCACTCACACTCCACTGCCCACCTAAACTTATCACCCAGCAACTCCTGAACTCTCTCAACCTGCCCTAACCTCCTAAGCAACTCCCAGTCAACCCGCTTACTTTCTAACAACCTCACATTCTTCAGCGCCTCAAATTTCATAAACTCGTACGATCCTACCTCAAACCGCAACAACGGACTCTGAACCAACCTATCACTCTGTCCATGTGGGGTCCCAGCATCCCTATACCTAATCTCCCGAAGCACTGGAGTACCCGGCTGCTCCGATGCAGCCGTCTGCGAACGAGTAGTGCGCCTCTTGCGCTTGGTGCCTGACGACGTTCCTTCACCTGACATCCTGTTCACAACGAATCAAACAAACACGCAAAACAGGTGAACCGTTAGTAATCACAAACTATTTTTGTTCTTTTTGAATTTTTTTGATTTTTTTTTTTTTTTTTTATATATATATAATAAAATAATATTATAATAGTGTACAATCGGACGACGGCCGTATAGCATTTCGTTCGCGGCCGTCGTTCGATACAAGTGCATATCACACAACAACTCGAAACTAGGCCAACCTCACCCGAATGGAGATTGAGTACGGGCGACGCGGCCTAAAATCGAACGGTGCAATAGTACGCGCACGACATGACTTAACAAGACACAACTACGACTCGAAACACACTCATGGACCCTAAACGACGCGAAACTAGACACTACGACACTTAAGACTCATTTTACAAAAATTTACAACATATACCCCCTCCCGGCACCTTGCTCGCCCCCGAGCAATCCGAAGTGCCGAGAAATCAAGACTAACCTCGAAGCGTGGAAGCAATGGAGGCCATTCGCGCAAAATAGGTGAAAACGGTACTTTTTTTATGATATGGCGCGAAAAACCTCCCCACACTTATCTTAAAACAACTGTCCTCGTTAACTAATATGGCCACAAAATTCCGCGGACAAAACTACCCCCTTTTATTACCCAACGTCACATCCCGTTCGCACGCCTCTCAAAACAAGCAATCATCAAATAAACCAACCCGGGCCCTTCCGCACCCTCGCATTAATTAAAAAGCAAATCAGTATATGGCATGGCTACTTGACAATCCCGAAAACGTCGAACGATGGTCGATACCCAACAAAGTACTATAGTGCAACTGCAATAGACTGACCCGACGCATAAAAACAATCTACTGACCTAACTTTAAAACTCACTGACCTGACTCAGAAAAAAAAAAAAAAAAAAACTAAACTGAACTCGACTCCAAACATCGGACTTACTACGGACCCGACTCAAAACACTGACTCGACACATAAGAGTAATACAGAAATCATACCTTTTGGCCGAACCGAGTGAACAAAAGTATGCTAGGGGGAGTCAACAGGATGGGTTGTGTGCGGTGGACAGTTGACGGCGGTCGGTGCAACAGGTGGTGGCTGAACGGTGGTTATGGTGGTGATGGGGTGTAGGAGGTGACAATCGGTGGTGTAGTTGGTGAGGGTGGTGGAAAACGGTGGTAGAAATGGCGGTAGTGGGTGGTTGAGACGGGTGGCAGGTGGATGGATGGATGGTGGTAGTGATGGTTTCAGAAGGTGGGCAAGATGGTGGTGACCGGAGGTAGAAGTGGGTGGTGGTAAGCGGTGGTTGATGGCGGAATACTGTGGTGGAGAGGGTGGTTGTGGGGGGTTTGATTCGCCGGAGAAGGGTGTCAAATGGGTTAGGGTTTCAAATGGTACCGTTTTGGGGGTTTTGAAGGGGAACCGACTGAGATGATGTACGCGACCCGCATGAAGTGTGAAACCAATATGAGGCGGGTCGCTTCATCTTTATTATTTTTTTAAATCTTTTAACAACCAGGCGACCCGCGTGAAAGATAATGGAAAGTAAAGGCGGGTCGCGAGTGTTTGTTGATTGCTGAAAACGTTTGTAAGTCCAGGCGACCCGTGTGAACTAGGGAATAACCCTACGCGGGCCGCTTGGACAGTGCAGAACTGCAGTTTTGTTAACAGTAACAGCATGTTTCAACTACAAATCATTTTCTTTAATTCCCATTTTACCCCCTGCGTTAATTTCCGAGTTTTTAGCGTTAAACGTACCTGCATCACTGTTGGTTGATCGATGTCGGCTCCGATAAAGGCGATGAATCCTGCAAAAATACTCAAAACACACACACGACGCAAAGACACACAAAACGCACAAAAACTAAACTAAAGACACGACACGGACAACGACGCAATATACAAACTCTACACTTGAGTTTTCACTCAAGAACCTACGTGGCGGTGCTAGGCGGGTCCGAAAGAGGAACGGTTTCCTCTTCGGTGGTATCGATGGGGCCTCCTATGTAATGCTTCAACCTATGCCCATTTACCTTCCACACATGCGAACTCTCCTCATCAAACAACTCAATGGTACCATACGGGAAAACCTCCTTTACGACGTACGGCCCGGACCACCTCGACTTCAACTTCCCGGCGATCAATTTCAACCTCGAGTTGAATAATAGCACCCGATCGCCCACTTTAAACTCCTTCAACTTCCGCAACTTCCTATCATGCAACGCTTTCGACTTCTCCTTGATACTCCAAGAGCGATCATATGCGGCGTCACGAAGCGCCTCTAACTCATGGAGTTGGAAAAACCGTCTCCTAGCGGCCTCGGTCAAATCTAAATTCACCGTTTTGAGCGCCCAAAGAGCCCGATGCTCTAACTCGACCGGTAAGTGGCACGCTTTCCCGTAGACGACCATAAACGGTGTCGTCCCTAATGGCGTCTTGTAGGCGGTTCGGAAAGCCCACAACGCATCGTCCAACTTGTCGGACCAATCTTGCCTACTCTTCCCTACCGTCTTCTCTAAAATTCGCTTCACTCCCCGATTTGCATTCTCCACTTGACCTCTCTAAGCACCTCAATCAACCTCGACTTCTCCTCCTCTGTCAACTTCGACGAAATGATGACAGGCATATCCGGCTTCTCTCCTAAGAACGCGTACTCGAGATGGGATGGAAGAACCTTAAGTTCTAAGGGCGGTGGAATCTCTACCGGAGTACTCTCATCACTAATCGCGTCTAGCCCTAATGGCTCAGCACTAACCTCATCGCTCTCATCTAAACACTCCTCCTCTACCTCGTCTACCTCATCCTTAGAATGCTCGTCAACACCTCCCTCACCTACCAGATCGGCTCCACTAATGTAGTCGAAGCACGTGTCGACACAAGACATGAATGAATTAAGAAAATAGACAGAATGACACGGCCCACTAACATCATCTCCACAACTAGGATGCTGCATCGCTCTATCGATCTCAAATGTGACAACCTCGTCACCCGCACGAAGAGAAATCTTACCGTCAAAGACGTCAATGATCGCCTTTGCGGTTCGAAGGAATGGACGGCCAAGAATAATAGGAACTCTCTCATCGGCCTCCATATCAAGCACAACGAAGTCTACTGGGAACACAAACCTATCGACCTTCACCAACAAATTCTCTACTACCCCTCGAGGATACTTGACTGATCGGTCAGCCAAGGACAAAGACATGCGCGTGGGGGTAAGCTCTCCTAGACCAAGACGCTCATACAACGAGAATGGCATCAGATTGATGCTGGCTCCTAAATCGGCTAAGGCGTGAGAAGGGGTAGCGGCTCCCCCGAAGAAACATGGAATCGTGAATGTGCCAGGGTCGGTCAACTTCTCTGGTAGCTTATTCAAGACTACCGCGGAACAACCCCCTGTCAGTGGAATATTCGAAAGCTCACCGATTCTCTCCTTACGCTTCAAAAGATCCTTAAGAAATTTCGCGTATTTAGGCATAGACTGAAGCGCCTCGATGAACGGAAGATTTATCTTCAACTGAGTAAACATCTCAAGGAATTTCCCGTATTCCTGAGCATATTTCTGCTGCCTGGCACGGGCGGGAAATGGAAGGCGGGAATGATCAATCACGGGTGCCGGCCGACCTCTCGTCGGCTGTCTCTCCACTCTCTGCTCTACTGGCGACTCCTCGGCGTGTGCTGTACTTGCTGGGGCTAGCCTCGTGTGCACCTTGCCTGGAGCCTCCATCTCAATCTCCTCATCAACCTCTTCCTCTACCTCTTCGACCTCTCTCTCTCTAGCTACCTCTCCTACACTCCTCCCACTACGGGTCGTAATCGCCTTCGCTGACTGATTCGCTGGATTCGGGAAAGTGTTTCCCGAAAACTGACCCGGTGGGTGCTCCTGTAACTGCTGAGCAATTCCGCCTACTATCCTCTGAAGGTCGAGGAGGGCGGCCTGCTGATTTTTGAACTGAAGGTCATTATTCTTATTGATTTGCTCCTGATTTTTCATGAATGCATCGCTACGCGTCATCATCTGAGCAAACATCTCCTCTAACCGACTCGTGCTAACCTCAGGGGCTTTCGCACCACCCTGACTCTCCTGAGGCGGTCCCCTATTCGAAAACTGACCACTAGACCCCGACCCACTGAACTGCCCTGAACTAGACTGCGTGTAAATACCGGGCCCTCTACTCTGATACTGACCAGAAAACCCAGGAGGGTTTCCAGACGAACGATACCCACTCGAATTACCACTACCTCGCCAGTTGGAACTAGAATTATTGAACGGATTCGTGGGACCCCTAGGCTGACCAGCTATATACTCTACTTGCTCAAGAGTGAGCGTGGGGCAATCTATGGTGTCGTGACCTCCTCGACAAACTTCACACCTATCGACTTTCTTCTTTATCTCACTCAACTCCTGCCTCATCTCCTGCCTAATCTCCTCTTTCGCTCTCTCGACTGCAGCAGCTACCGATGAATCCAAGCTAACTTGGTTTACCCCTCGACCGGCCGAGGTGGTACGCACAGGAATGGAAGTCCTGCTGGTAGTGCTGTAGTCCATATCGGAGTGGGCAAAACTCTCAAACAAATCGTTGCACTCTGCAACTGTCTTCTTCCCCATGAGCTGACCTCCTGCTGAGGTGTCGAAACGAGCCCTAATCTCTGGAGTAAGTCCATTGTAGAACTTCTCCACTAACGCCCAATCAGATAGACCATGCTGAGAACAACGGGTGATCAGGGTCTGAAAACGCTCCCAAGCCAGATGATACGGCTCATCTGGCTCCATACGAAATGAGTGGATCTGGTCACGAAGGCGAGATGCCTTGGCTGGCGGAAAATATTTGGCTAAGAATGCATCGCGAAGGCCTGCCCAAGTACGGAAAGTGCCAGCAGGCTGGGAATCGAACCAGACGGCTGCGCGTCCAGCGAGTGAGAACGGAAAAACCTGAAGATACCTAGCGTCAAGATTGACACCCTCAATGGAGAAGGTGCTGCAGAGACGAGTGATGCGATTGATATGAGCGGGGGCATCCTCGTCGTCACGACCATGGAACTGGCAGGAATTGGTGATGGCGGTCATAATGTAGGATGGTATCTGCCAAGACCGATCGTTCGGGATCTCAGGAAGGGTGATGGGGGAATTACCACCGGCGAAGCCGGTGGTAGCCTGGTCGTAAACTGTCCTACGGGCCATGTGAGCTACGGGTGGTGGACTAGGTGGGCGGGTGGGTGGTGGGGAATTGTGGGGTGAAGATTTTGGTGTAAGATCGAAAAATGGGGTGGACTGAGAAAATGAAGTAGAGCTAGAAGCACGTACCTCAGACGTAGATGACGAGAAGGAAGACCTGAGTGCAAGCGGCAACGGCGGCGGTCCCTGCGAGCGCGTATGGGGCATCCACTGCAAAAACCGAAAACAAACAAGTAAGAAGACTCTACTAAACGACTCGACTAACTATAAAAAGACACTAAAAATACTTAGACACCTACGACTCAAACAAAGAAACAAAATAGCACGTAATATGTCAAGTAAGTCCAAACAAAGTAATCAGCGCAATCGCCAAGAGTCCCCGGCAACGGCGCCAAAAACTTGATGTGCTGAAAATGGGTTAAATAAAACTAACTAAAATACCCTAATTCTAGACTCTCTAAGCTTTAAATTTATAAACTAAGACTCGACCTAAACCCTAAACACACAATCGGCAAGTGAACCGTTCGAATGTAGTAAAGCTAAAGTAAGTCCGAGTATCGAACCCACAGGACTCTACTGACTACGCTAAGACTCTATCTAGACTCGGACTGACACGACATACTAAATTGTTTATTAATTTGGGGGGGTTTCTAAAAATCCTAAATAAAATAATAAAATAATAATAGCAAGCAAAACACGAACACAAGCAAAGGGTCTGATCAGTGAGAATGAAGACTACCTAGGCTAGACGCAGGCTAAACTCGGAATGGATTCCTAAATGATAATGATGTGGTGTGAAACCGGGATCTTGAAGTTCTCACCTCTAGGGAAATCTAAGGACCCCTAATCCCTCTCAAGAGCACACTAAGATTCCATAGAGGTTGTTAAATTACCGGTTTTCTAGATTTCTTGTCCGTCCTCTAGTTTCTTGAAAGTGCTTATGTAAGACGCTCTACTTTGCCGCGCGAACGTCTAAAGCAACTATGGGTTAAATCTTGGCTTGATAGACAATGGGCAATTAATTCCTTTTAACTACTCCTAGACCTACCAATATCCTCGAGCCTTTCCGCGACGAGTCTAGCAGCACACTTGATTTTAATTAATTACCGAATATTATTCCTAAGGTTACTAGTGCACTTTTTCACCCTAAAGAATTAATGACCTATTATGTGATATAGACACTCACCTAAGTCAAAAACCCTAATTCAACTCTATTACGTGATAAAGACCGTCACCAAGAATTGAATGGAACAATTAAACGATTAACTAAGAAATCACAAGCATACAAACGCACCAAGACAAACTAACATAGTGTTTACAATGCAAGAAAAATCACAACCACATCAATAATCATATAAAAATCCAATCTTCATTATGCCATAGTCATCGCCTAGGTAGTTTATGAGTTTTAGCCGGAAAACATAATCAGAAACAAAGTCAAAATCAAGGTATCAACTGAATTCATCGTTAACAAAGTCTAAACAAACAAAGAATGCAAGAAATAGGTGTATAAAACCCGAATCTTCACTCCCGAATGCTCAAGAATGCTTTCCCGATGATTCCCAGCTTCCGGTATGCTTCCAACACGATCACAGCCTTCAATCAGCAGCCAAAACAGCCCCAAAGATGCCCTAGTTCGTCAATAATCGGCTGCTGATGCGAACATGTGTTTTTATAACCGAAAACCCTAACTTGCCATGCAATCCTCGCAAGTCTGCCGACAGAACAACTTTAGGCGGCCCGCGTGGAATATTAACTTGATCTTATGCGGGTCGCCTAAGCTTTAAACACTCGAATTGTTTTACAAGACACTCGCGGCCCGCCTCAAGTTTATGTCTAAGTTTAAGCGGGGCGCGAGAGAATGCAATAACCCTGATTCTTCATTAAGTCAAGGCGGCCCGCTTGGGAATGCTCGTTTAGTCAACGCGGGTCGCCTGGAAGCTCCAGAATTGCCAATTTTCTTCGTTTCAGCTCCCGACTTCCTCGGTTTCCGTGCCAGCCTTTCGCCATTCCAGATTCTGCTCGTTTTCACTCCTTTTGGCTGTAAAGACCTGGAAACACAACTTAGATCAATAGTATGTACATTCTAAACTAAAACGACACTAAAACTAACTAACTAACGACTAAAACCGACGCGAATACCGATGTATTTTGCAATACATCATCTAACTTTGTAGCCAAAAAAAAAATATTACTTTCAGCTCGGATGCAGTCAGCTTTATCAGAAACCAACTTCGGGAACATGGAGATGTTCAGGTAAGTTGTAGCCATTGACCGATTTACCTTGGAGTATCAGTTTTTATATGCTGTTAATGTATTCTTGCTACAGGTTGCATCTGAAGCGCTAGCTCAAATGGCCTTGGTAATTAATGAATTGCATAGATAAGTTTACCCTTTTGACTTTATTTATTGCCTATGTATAGTTAGTTCTTCTCACTTTGTTCTATTTCAGAACCAGTATTCTCAAGATAATGTAACCATTGTGATCGCCGATTTGGGGTATGCATTTTGCAAATTGTATGAGATTAACTAGTGACCTTTTGTTCTAAATTTTTGTTTGTGGTATTGATAGGCGGACGGATTGGAGGAATTTACCTATACAAGAACAAAATATTGCGTATGAACTGATCCAGGCTTTTGCAACGATTGGTATTGTGTCACTTGGGATATGGATGTCATCTAATGCTTCGTTTTGAAACCTAATTTAACATTGCAACCTCTGTATATAATCAACATATATTTTCCCTTGTGTTGATATATCAATGTTTACTTTTATGTGTGCTTGCATTAAACGAATGATATCTTATTTTACAAGTATTTCAGATAACTTTATTTAAATATCATGCATAATAGTAATATATTAACAACCC
>HanPP2C46
ACAACTCTCACCCCTCTTTATTCTTCTTCTTATTCTTCTTCAAACCCTCATCCACTTTCTCTGTTAATCGCCGGAGGAGACATTCTCCGGCAACCCTTAATCAACCCAATGCCTCCTTGCACCCTCCGGTTCTCCGACACCAACAACGGAGAGCCTCTCTCCATCTTAACACCTTCTTCGAAAAAGCGAAAACGACCACCCATGATTGAGATCCCAAACATTCTTCAAGTAACCGAATCCGCAGCCGCTAAATTCACTTCCAAAAGCTTTGTCACGAAATCCGACGGTGTGGTATCCTCTAGTGGATTCGGTGTTGGTGTTTGTTCTGTTAAAGGTAGGAAGTCGTTCATGGAAGATGCTCATACTATCGTTTCTTCGTCGAATTGCGAAAAGGTACGGTTAATTCGGTTAATATAATTCGATAAAGAGGAACCCGTTAGTAAGAAACTAGACAGAACGAGACAACATTACAAACCGACCTATAAAAGCGACCCACAAATGTAACATTTAATTAGTTTGCCTTTTTTTTATTTTATAATGAAAAATTTTATAAAAGGGTTCGGTTTGGTTTATTCGGTTAATTTGTCGGTTTTCGGTTTGGTTAATTCGGTTAATTTGTCGGTTTTCGGTTTGGTTCGGTTAATAACATATAATGGAGGTTTAAATACATAGATGTATAATACATGTAATGGATGTAAAAATACATGAAATGGGTGTATAAATACATGAAATGGATGTATAAATATATGAAATAAAGGTATAAATACATGAAATGTAGGTATAAAAGCTAGAAATATATGAAAATATAAATGGTTTGGTTAGGTTAATTTCAGTTAACCGATGGTACAAAAAAAACAACCAATAACCAGCTTTCGGTTAATTTCGGTTCGGTTTAGTCGGTTTTCGGTTCGGTTTCGGTCAGTGGCGGAGCTTGACCAAAAGTTTCGAGGGGGTGGAAAGTCATGAGACCCAATTTATATATTGTATAAATATTTAGGCAAAATAATTGGGGGGACAATCCTATATAATTTTAAAATTTTCGGACGAAAAATAGGAAATTTTACACTTCTAACCGAAACATTCGGGGGGCGGGTGCACCCCCCACTTTACACTAAGCTCCGCCATTGGTTTCGGTTAATGGTTCGGTTATTGCTCACGTCTACCAGCTAGTAAGAAACTAGACAAGACGAGACAACATTACGGACCGAACTAGAAAAGCGGTCCCTAAATGAAACTTTTACTTATTATGTAATTGAAGATCAGAAGATTAATGATTCTTTAGCTATGAAATCAGGGATTTTTCGGGGTTTATGACGGACACGGTGGAAGCAAGGCGGCGGAGTACGTATCGAAGAATCTGCACTCGAATGTGTTGGAGATGTTGGAGAAATGTTCCGAGAATGCAACAACTGAAGAAGTTGTTAAAGCTGCATTCATGAAAACAGATGATGAGTTTCTTAAACAGGTTTGGATTTTACTTAAATTTTAGTGTTCTTTGTGTACAAGATAAGTGAACATGTGTCATAGTGTTCTTTGGTATTGTTGATTGTGACAACAATGTTAAAAACATGTTTGATAAGTAAGTCTTTGACCAGGTCTTGTATATATTATAGGTCAAGTTAGTTAAGAGTTGTTCACATGTTTGTTTACCTTTTCAAGGTCTAGACTTGGTCTTACTATCTATCCCATTGACAAAGTCACATTCCAAGGGTTTCAATCTTTTAGTTCCAAGTAGGCAAGTAGGGATGTTCAATGAACCGTTGAAATCAACCGAAACAAGTTGGCCGGTTTGGCTGGTTTGAATTGTATATGGTTTGGGTCATGCTTCGGTTTCACATTAGGGATGAGTGTGGTACTGGTACCCAAAATCGCCAAAAATAGGTACCGGTACCGAAAACCGGTACTTGAAGCTAAAAATCGGTATTTTACAGGTAACGTACCGAACTGCAGGGGCGAAGTTATGAAGGGGTCGGGAGGGGTGCCCGACCCCCTGATCTTTTCGCTCAGTAGTGTTACGTATGTACGTTTCGTATAGAATTTTTTAGGTATATAAGTTTTCGACCCCCCAGTTTTATAAAAAAAAATTAGGTATATACTTTTATGTCCGGTGACTTCCGACCCCCTGCATGGGCGTAGCTTTGAAGGGGCCGGGAGGGGCGCCCGACCCCCCGAACTTTTCGCTCAGTAGTGTTATGTATGTACGTTTCGTATAGAATTTTTAAGATATATACGTTTTCGACCCCCCGGTTTTATAATTTTTAAGGTATAATTTTAGGTTCGGTGACTTCCGACCCCCCGGTCAGAAATCTCAAGCTTCGCCACTGACCCCCTGGTGGAAATGTTCAAAAACCATAATTAGCGGTTTGGGCCAAAAATTTCATTAAAACGGGTCAAAGCGAACTGTAAACGCCCCTAGATGTCTACAATAACGACAGTGACTAATGCTAATCATAATTCACTTTTTTTATAAACTAAATTCACATCAATGAATCAATGGTGAATATGTGAAGTCAAATGGTTGACCTTGAATGTTAATAGTACAAAATATGATTTTTGTGGTGATGACTTGCAGGGATTAGAAAGTGGTGCTTGCTGTGTCACTGCTCTTATTAAGGAAAAGGAGCTTTTCGTCTCGAATTTAGGCGATTGCAGAGCGGTTATATCCAAAAAAGGAAAGGCGGAGTCTTTAACTATGGATCACAAAGCATCACATGATGATGAACGTAAACGGATACAAGATAAGGTATAATCAAGTTTGTGAATATCACTAGAGGTGTCATTTTCAGCTACGGGTTGAAAGTGAGCCGTGTTTTATCCAAACGGTTTGAATAAAAAATAGCTAAACAATGAACGTATCAACCGAGTTATAAGTTGTCCACATTCTATAGTATAGTATAGTATAGTACAGTATAGTACAGTATAGTACAGTATAGTATAGTAAAGTATAGTACAATACAGTACAGTACAGTACAGTATAGTATAGTAATAATACTGTATATTGTAATCATATTGGAGGCATTAGTTATTTGTAAAATGTTAAAAGGTGTTACTGGGTCAACCAATCCTAAACTCGTCCGCTGCAACCCGCATTAAAAAATTGATTCGTTTCAACATGAACCCGTCTCTAGCAAGTTAACCAATAATTGTGTGTGATTCAGGGCGGATATGTAGAGCTTCATCGCGGGACTTGGAGGGTTCATGGTGTACTAGCTGTGTCAAGAAGCATAGGTGATGCTCATTTGAAAGATTGGGTTTTGGGTGAACCCGAGACCAAGATTTTACCGTTGACAGATGATTTAGAGTATCTAATCTTGGCTTCTGATGGATTGTGGGACGAGGTAAGCTAACGATTGCATTGTTTGATACTTTAATTGTATATGCTTTGTCATGGTTTGACCTGCGGTCAAACATGTTTGGTTTCTATTGCTAGAGTGCCTAAGTGATAATTTTAATCCGAGTTAACTGCCATTTTCGTCCTTGTGGTTTGTCCAATTATGCCAGTCCATGCCAAATTTCAAATATGTTTGACCTCAAATGTGTTCTTAGGTTGGAAATCAAGAAGCTATTGATGTTGTGACGCGATGCATGACAAACCTATCTCCAAAAGTGAAAAAAGTTTATAGGGTCAAACGAATGAAACACAGAGAAAATAGCGAAAATGATGAACCACAACACATGGCTAGACGAGTGGTTAAGACCAGTGATCAGAACCAGGACCATGGCTTGACAGCTGATGGGCTTGTGGGTGCTTGCAAGGAGCTTGTGAACCTTGCTGTAAAGAGAGGTAGTTTAGATGATATTACAGTCATGATACTTGACCTTAAATCTTTCCAATAACCCGGTCACCCGGATAAGGGATTGTGTATTGACTGACTTGTACAATTGTGCATTAAGAGTTTTAGATTGCGTTACAATTAGTACTTTATCCATTTTTGCTCTTGGGTGTTGTAGTCTAAGAGCTCTCTATTTTTTTTATCATTGTGAATTCGTGATAGTTGCTTCTGTAGCTTTTCTTATCGAGGACCAATAAGTCCGGTTACTGGTAATCTTGTATTTAACTTTGAATATCTGGTCACTTTTGAGGTCGTTTGTTCTGGTACTACTCCTTAAAACGAGTTGGTGAACTTTGAAGGCATACATATCTTAGAGCATCCGCAATGTAGGGCTATGGACGTCACGTCACAATTGTGTGGTGACGAACAATGAAGCTACATACGCCTCATTGCTTGGGCG
>HanPP2C47
TCGGAACGTTAAACAACAAACAGACCAAAAACAAAACATGTGTACCGTTGCAGTCTTAAACTCACCGGTGTTCTCTCCATCACCAAGATTATCCTCTTCAATTTTCTGCAAATCGTCACCGGATTCTTTGACTTTAATTAACTCCCCATCGCCATCGAATTCGTTCAAGTTCCGCCTTCAGAAACCTCCTGTCAGTGGACCTTTTAGAGCTTCTAACGACGACGTACCCAATTGTTTATCTACTTCACCAACACAGTTGAAGAGAAAGAGACCCACTAGATTAAATATTCCCGTTGCGCCTTTGAGCTTTTCGGCTGACCGGTCAACGCCTTGTGCGGCGGAGGACCGGTGGAAGGAGGTGGAGGTTGATCAAGAGGAGTATTCGGTTTATTGTAAGAGAGGGAGGAGAGAGAAGATGGAAGACCGGTTTAAAGCTGAAGTGGTTTTTAATGGAAAAAATAAAATGGTAATTTTCTTGAAATTTTACTGGGTACGTTTGTTTGTTTTTAATGACGCAAAAGTTGATTTAACTCTCTGACGTTGCAGGCGTTCTTTGGTGTTTTCGATGGCCACGGTGGATCAAAAGCTGTGGAATTTGCGTCAGAGAATCTTCAAAAGAACATTCAAAACGAGGTGGAAAAGAGAGGCGAAATCGAAATAGTGGAAGCAATCAAACAAGGTTACTTAAACACGGATTCCGAGTTTCTAAAACAAGAACAACGCGGTGGAGCTTGTTGTGTGACTGCCATTATAAGCTCGGGCAATCTCGTCGTATCAAACGCAGGTGATTGTCGTGCTGTTGTTAGTAGAGGAGGAGCCGCGGAGGCCCTTACTTCCGATCACCGCCCTTCAAGACCGGATGAGCAGCAACGAATCGAATCACAGGTAAAATTCTATACAGTTTAACTTAGAGGGTGTTTGGGATTACGTTTTGAAGTGATTATTTGATTATTGCGTTTGTAAAACATAAATAATCTAAAAAAGTGTTTGAATGAAAAAATGATTATCTGCATCCAAAACGCAGTTTTGGAGAAGCATGTACCTACATGCTTTTTCAAAACGACGCAAAATCTATTTTGAAAATGCAACACCAAACACCCCCTTAATTTATGTTATAAAACTCGATTACTAAATTTTTGTTGGGTAATTTTCAGGGTGGTTATGTCGATTGTAGCCGAGGCGTTTCTCGAGTTCTTGGATCACTAGCCGTTTCAAGGGGAATTGGCGATCGTAGCCTCAAACAATGGATTACTGCTGAACCCGAAACCAAAATGTTCAAAATCACACCCGAATTCGAGTTTTTGATCATGGCTTCAGATGGTTTATGGGAAAAAGTAACCAATCAAGAAGCGGTCGATTTAGCTCGACCTTTTTGTGCATCAAGTGATAAATCAGAAGCAATATCCGCTTGCAAAAAGCTTATCGAACTCTCGGCTTCACGGGGATCGGTTGATGATACGAGTGTGATGATCGTTCAGTTGGGTCATTTTAGTTCATAGAGATCATTAAGAAAACTTATAATTTGATTTTAGATGGTCCAATTGTTTGTTTTGATATTTAGTACTCCTAGTTTGACAACATTGTAACAATCTAACTTACTAACTTCATTCGTTCATTCTTTTTATAACTTGTAACGGGTTTTCCAATTTCTTTGAGTTAAATAGTTCTTTCTTTGGTCTTAAATTCTTAGAAAAATGTTTTCAAAATTTATACAGAGTCTGAATGGTTAATATCTCTAATCTGAATTGGTCAGACATTTGCCTCTGAACGTTAAGCATTATACAAGCTTTTAATGGTTCAGACCTCTTACTAATTCAGCACTTAATAGTTCAGATTTCTTACTGGTTCAGCACTTAATGTTAGCCCTTATACAACATGTTATACAATATTCTAGAAGGAAGGTAGGAGCCGTTGATGTCACTGGTGGTTGATCAGTCAAGATATGTTGGCTGAATTATTGCGATATTTTAGTGTTATAATAAATGGTTGACTTGATTCCTGAACATTGTTCAACTTATTTTGAATCTTAACGTTTTGA
>HanPP2C48
TTTTAGCAATTTACCCTTTCTTTCTGATTGATTTCCATTTCAAGTAGTGCTTTCTTTTCTTTTAGGGTTACCAAAATTGGGTGACATTTGCAACCCACAAAAGCATCAGAATCAACTTGTGAGCAATTTCTCTTCACCATATCTATTATTCTGCCCAATTATAGTCATAGATTTAGGTCCTTATATGTGACAATCTCACCAAAAAATTTCATTTTTGCTTTCACTATCTAGGTTAATCATTTATGCCATGATCAAGGGTTTTGTGAAGATTACTGGACTTGCAATGAATTTTTAAAGAGAAAGTTGAAGCTTTTATTATTATTTTTATTGTTACTATGGTTAGTTAGTTTTTGATGATTTTAAGGTGGACTGTTAGGCACAAGTTTGTTACTTTTTATGTACCAAAATAAAGTATGGCTGGTGGAACTGGTGTTACACCATCATGTGTGATTGTAGAAGAAGATGATTTTAAGAATAATAATATTAATATTAATATCACTTCTGGGGTGGAAGAAGAAAGATTAAAGAATTCAGACCAGTTGGATCAACTGGAAGTTGGAAAACCGCCAAGACATATGTCGGTTGTTCGCCATAGCGTGAGCACTGCTACGCTGCTGCCGCCTGCAAATCCGGTATATAAATCATATAAATTTGAGACTTGATTGAAAGCTTTGATATTTTGTTGTCAAGTTTTTTAGTTTTTTTTTTTTTTTTCATGTTGTCATTTGTTGACTTTTTTAAGTAATTTGTAAGGACTTTGACCTTGGGATTGTTGGGGAATCTGAATATATGCCGATGATGATTCGATCAGGAAGTTGTGCGGAGAAAGGGCCGAAGGAATACATGGAAGATGAACATATATGTATAGACGATCTTCTAGAACATTTAGACACGATAGAAGGTTTACCTCCCGTTGGAGCTTTCTATGGGGTATGCATATAAATCAATGGTTGTGATTTTTAATTACATATATATGCCCTTAAATATCAACGGTTGTGATTTGACGCCAACAGGTTTTTGATGGGCATGGTGGAACCGATGCTGCATCGTATGTTAGAAAGAACATATTGAAGTTCATAATTGAGGACCCGCAGTTTCCGGGCTGCTTGAAGAAGGCGATAAGAAATGCATACATAAAAGCCGATCAAGCATTTGCAGAAAACAGTTCTGTTGATATATCTTCGGGAACCACTGCATTGACCACTCTTGTATTTGGAAGGTCGGTGAGCTTCTTGTTTTCATTTACCCATGCATATTTACAAAAATAAATCCCGATGTTTTTTTTTTATTTCCGTTCAGGATGATGGTAGTTGCAAATGCCGGTGATTGTCGGGCCGTTTTAGGAAAACGAGGCAAAGCAATAGAATTATCGAACGACCACAAACCTAATAGTTTATCAGAGAGGCATAGAATTGAACAGCTCGGTGGTGTGATTTATGACGGGTACTTAAATGGTCAATTATCGGTGGCCCGAGCTCTTGGAGACTGGCACATGAAAGGCCCGAAAGGCTCTGCTTGCCCGTTAAGTGCCGAGCCGGAGTTGCAAGAAATTTTATTGATGGAAGATGATGAGTTTCTTATAATGGGGTGTGATGGACTGTGGGATGTCATGAGCAGTCAATGTGCTGTGACAATAGCCCGAAAAGAATTAATGATTCATAACGACCCGGAAAGATGCTCGAGAGAGCTCGTTCGTGAAGCACTTAAACGGAGTACGTGTGATAATTTGACGGTAATTGTGATATGTTTTTCTCCAGATCCACCACCTTGGATTGAGATTCAATCACAAATCGGACATAGGAGGGGTATTTCTTCAGAAGGCTTAAACTTTCTTAAGGGCATTTTAGATGGTAATTTATAAAAATCTGTGTTTATAATGCTTATGTACTTGTTTCAGGAAAATATGATGGAAATTAGCGACCTTTGTGTACTTGTTTCGGGAAAAATGTGATATCAAATAGGGTCTCAATCATGTCG
>HanPP2C49
ATGAAAAATGTTACGAATTTGAAAGATCATGATTGGATGATTGAGAGGAATAATGAGTTGACAGTTAGTAGTGTGAATTTGAGTAGTGAGGGTAGTTTGTTTGATGAGGATGGTGAGTGTTTGAATGGGAATAAGAGTCGGAATCTTCAATGGGCACAGGGGAAAGCAGGGGAAGACAGAGTGCATGTGGTGGTTTCTGAGGAGAATGGGTGGGTTTTTGTTGGGATTTATGACGGGTTTAACGGTCCGGATGCACCGGATTTTCTGTTGTCGAATTTGTATGCAGCTGTGCATAAGGAACTCAAAGGATTGTTGTGGGACGATGATCAAGTGGATTCGTCCGATTCCGTTAAGCAATCTTTAGATGATGCTGACTCTCTTATTGATAATGGAATGAAAAAGAATCGGTTACCGCGATATGTGCATCAGCAGGAGAGTTACCCATGTGTATCCGGGGATGTCAAGGTAAAAACGAAGGGGAGGGTTAGGAATCGAAGTGTGGCGAAGAAATGGGAGGAGAATCAAAGGAAGTGGAAGTGTGAATTCGATAGGGAAAGATTGGAACTTGATAGACGGTTGAGAGAATACATGAATTATAACGGGTCGAAATCTGTTAATCATTCGGATGTTTTGAAAGCTTTGGCTCAAGGGTTAAAGAAGACGGAGGAGGCTTATTTAGATACTGCAGACCAGATGCTTGTTGAAAATCCTGAACTGGCTTTGATGGGCTCTTGTGTTCTTGTTATGTTGATGAAAGGGGAAGATGTTTATGTGATGAATGTTGGTGATAGCCGAGCCGTTTTAGCTCAGAAACCTGAGCCGGATATATGGAGACAAGATCTAGAAAAGATACATGAAGAAACATGGTATGATCTTGAGGTTTAG
>HanPP2C50
AAAAAAAAAAAAAAAAAAAAGATCATCTCAACAAGCAAAATGATTACCGTTGCAATCCCAAATTCCCCAGTATTCTCACCCGTTTCATCATCCATTTTCTGCAAATCTCCACACGAATCCTGCCCCATAACCCACAACAATTCTCCATCTTCCACTTTCTCATTTCATATTCCAAAACCAATACCACCGGCTTCTGCTTCCGGTTCTTCCAAGCGGAAGAGACCGGCTAAGTTGGCGATTCCGGTGGCTTCTGTTTGCTTTTCCGGTGGGGTTGAGGTGGAGGACCGGTGGAAGGAGGTGGTGGTGGAGGGAGATGGGTATTCGGTTTATTGTAAGAGAGGGAAGAGAGATGTTATGGAGGATCGGTTTAAGGCTGTTGTTGAGTTTGACGGAGAACATAAACAGGTATGCTTTTGGGGGTTATAAACCGTTAGAAACTGTTTAAATTGAGTGTGATCGGCTGGTTGGGCCGGGTTTGGAGTGAACTGGTTCGGTTTACGGTTTGGGAAACTGTGTTTTACGGTTTGGTTTATGGTTTAGAACTTGGTAAACCAAACCAGACGGAATATTAAAATAATACAAGACATTTATTTAGTAAAATGCAATTTTTGTTTTCGTCCATGAGGTTTGGCGACTTTTATGACTTTCGTCAGAAGTGCTATTTTCATCTAAAAAGTTTGAAATCTTGCAATTTTTATCCCGGAGGACCATTTTTCGAGAGGTGAAGGACTAGAATGCACAAAAAAATCGTTTTCGAAGAAACAGGCTTATATGCCCAAACTTCAGGGACGATTTCGCTATATATTGAAATTTATTTATTTATTTTATAAGAAACTTTGTCAAAACCGGGTGGTTTTACGGTTTGGTTTACGGTTGGAAACCGAACTAACTAAAATATTTAAGAGTAAAATATTTTTTTGTCAAAATCAAAACCCCTAAAATCTACTAGTGTAATTTGTTGTTTTATTTTCATGAAATTGAAAATAAATTCAATTTGTTTGCTTCTTTTTCAGGCATTTTTTGGTGTTTTTGACGGACACGGTGGATCAAAAGCAGCTGAATTTGCAGCAGAGAATCTTGATAAGAACATATTAAATGAGGTTGAAAAAATGGGTGAAATTGAAATAATTGAAGCAATTAAACAAGGTTACATGACCACAGACTCACAGTTTCTAAATCAAAATCAACGTGGTGGATCTTGTTGCGTGACCGCTATTATCCGAGACAACAATCTTGTGGTGTCGAATGCAGGCGACTGTCGTGCGGTGGTGAGCATTGGCGGAACCGCCACACCCCTCACCTCGGACCACCGCCCATCGAGACAAGACGAGAAGCTCAGAATCGAATCACTCGTAAGCATTTCATCAATATTTCAAACCCATAACGAAATGTGGTTCGTTTTATTTTCTTTTTTATTTATTACTAACGCGTTATGGTCGGTTTTGTAGGGTGGGTATGTCGATAGTAGCCGTGGTGTTTCACGAGTTCTTGGGTCGCTAGCGGTTTCAAGAGGAATTGGCGATCAAAGTCTAAAGCAATGGATAACAGCCGAACCCGAAACCAAAATTGTCAAAATCGCGCCTGAATTTGAGTTTTTGATCATGGCTTCCGACGGTTTATGGGACAAAGTGAGCAATCAAGAAGCAATCGATTTAGCGCGGCCCTTTTGTGTAGGCTGTGATAAGTTAGAACCCGTGTCCGCTTGCAAAAAATTGGTTGAACTCTCGGCTTCTCGAGGTTCCATTGATGATGCTAGCGTGATGATAGTTCAGTTGGGCCGGTTTTGTTGATGCTATTTGTTATTCGTTACGTTTGCAACAAATAGCATCAACAAAACCGTATAGATTAGTCGTTTAGGTTGTTAATAGTTATGATATTCTTTTTTCTTGTTTGATACATCTTACATTAAATAACATAATTCATTGATTCTTTTATATT
>HanPP2C51
CGTACTCTAACTTCACCTAAACCCCAAACAAAGTCACCCATCCATTAGTCAACGATCTCTTGTACACACACCCACAGTAGTAGTGAATGAATGATAATATTGAAAGTTGAGCAGACAGACTTTAATTTTGTTTTTATGATTTCAAAATCTTCCACCTAAAGTCAACGCTTTCTCTATCATCCACCACCATCTTCAACTCCCCTCCTAACTCTCTCTCTCCATTTCTTCAAAACAATATTCTCTCTCTCTCTCTCCTCTTTTGACTTCCACAAACAATTTCATCTGATCATCATCTGCTGATCATCTGATCTTGTTGTTGTTTGTTCAATGAATATTATTTACATTTGGTGGTGATCACATCGGAAAACAAACAAACAAACAAACAATTATGGGAAACAAAGTAGGTAAATGTTTCACCGGCAACAACGACGTCGTTCAACGCCCAACTAAAGATTCATCCAACGACCCGTTAGACGATCTGGGTCACTCTTTTTGCTACGTTAGACCCGACCCATCTCGTCTCACATCCTCCAAAGTCCACTGCTCTGAAGAAACGACGACGTTCCGATCAATCTCCGGCGCATCCGTTTCCGCAAACACCTCAACTCCCTTATCAACATCTCTAATCGATTATTCATACAATTTCTTCGATAAAGCTTCCGCTTTCGAAAGCTCTACATCGTTCGCATCGATTCCTCTTCAGCCTTTACCCAGAAATTCAATTAATTCTATTAATTCGGGACCGTTACCGATTGGTACGGTCCCGTATTCGGGCCCGATCGAACGCGGGTTCTTATCGGGTCCGATTGAGCGGGGGTTTCAATCGGGTCCGATCTTTTCGGGCCCGATTAGTCAAGATCAGTTCCAAAGAAGCTACTCCCAAGGTGGGTTCAAGTTTAAGCATAGATCAAGAAAAGGGTTGTCGAGATCATCGTTGGTTCGGGTCATCCAACGGGCGATTTCGAGAAGTTTTGTGACCCGTGGGCAGAACTCGGTTGTTGCCCCGGTTAGCAAAACATTGGGTGGGTCTTTGAAGGTTCCGGATTGGGTTGTGGAGAAGAATAATGAGTTGACTATAAGTAGTGCTAATTTGAGTAGTGAGTGTAGTTTTCTTGATGATGATGAGAGTTTGAATAATCAGAATCAGAGTCAGAATCTTCAATGGGCTCAAGGGAAAGCGGGTGAGGATCGGGTACATGTTGTTGTTTCGGAGGAGCACGGGTGGGTTTTCGTGGGGATTTATGATGGGTTTAACGGTCCGGATGCACCGGATTATCTGTTGTCGAATTTGTATCCTGCTGTGCATAAAGAGTTAAAGGGGTTGTTGTGGGATGATGAGAATGATGGTTCCAATTCGAACAAGTGTTCGGTTGATGTTCAACCGGTGGGTGAGAATCATGAGATAGATTCGCGTGTTAACGATCAACAGTGTGTTGTTGATCAGCAGGAACGATATCCGGTTGAGGAGTTTGAAACGAATGGGAATAAGAAGAGGAGTAGTAAGAGTTCGAGGGGTAGGAGCCGAGGGGCGTCGAAGAAATGGGAAGATAATCATAGGAGATGGAAGTGTGAATTTGATCGCGAGCGGTTAGAATTGGATCGGCGGTTAAAAGAACAGTTAAACTCAAACGGGTCGAATTCGATTAACCATTCGGATGTTTTGAAAGCGCTATCTCAAGGGTTGAAGAAGACGGAAGAGGCTTATTTTAACGTTGCAGACCAGATGCTAGACGAAAATCCTGAACTGGCGTTGATGGGTTCGTGTGTTCTCGTTATGTTGATGAAAGAAGAAGATGTTTACGTGATGAGTGTAGGAGATAGTCGAGCGGTTTTAGCTCAAAAGCCCGAGCCTGATCTATGGAGACATGATCTAGAAAGAATTAAAGAGGAAACATTGTATGATCTCGAGGTTTTCGATACCGATGTTCCTAACCCGAATCCAACATTAACCGCTTGTCAGCTTACAACCGATCATAGTACCTCCATTGAAGAGGTAAAAGATGTTATAATGTTATTAATTAACTTATTATGACTTTAATAGTTGAAATAATTGTTTTCTTAAACTTATGTTTTATATTTTTGCAGGAAATTCAAAGAATAAAGAGCGAACACCCTGATGATGCTTGTGCGGTTATGAACGATCGCGTTAAAGGCTCGCTTAAGGTCACTCGTGCTTTCGGTGCTGGCTTCCTCAAACAGGTATTTGACTATTCACCAATTGTCAATAAATAATGTTCAACTTGATAAATCTTTTCTATAAAAGCAATGTGGATTCAATTCCTTATGGGTGCTTTAAAAAGTTATATTCTCATAAATAGTGGTAAAAATCCTTTTGGATTAAGAAACCAAATTGGTATATCCATCAACATTGACCCTTTTAAAAGTATCAGTAGTCAATATCACATTGACTTTTAAAAGTATCATTCAAAAAAATTTATATTCATTTGTTTCTTGATTTGTTGCAGCCTAAATGGAATGATGCACTTCTGGAGGCGTTTAGGATCGATTACGTTGGAAAATCTCCGTACATAAACTGTATCCCGAGCCTTTACCATCACAAACTAGGCCCGAGAGATAGATTCTTGATATTATCGTCAGACGGGCTTTATCAGTATTTCACTAACGAGGAGGCCGTTTCTGAAGTCGAGCTCTTTATTCAGTGGTCGCCAGAAGGCGATCCAGCTCAGCATTTAATCGAAGAAGTTCTGTTTCGTGCAGCCAAGAAAGCCGGTAACAGTTCATCCGAATCACTTTAACTTTTTTGTGTTTGTTCGCGTTATATTTTATTTCGAATAGTTCATATCCGTAAAATAAAAAGTGGAATTGGCCTGTAATAATCTCACCTAGACCTTATTGGCCATTAATAACTCCACCTCAGAATATTCCTCCCACCAGTCTCACCTTTCACCTATTTTTCCTACAATGGTCCCCCGTTAAAAAAACTTAACGGGATTAAGTTTTTTTTCCAAATTACAAACAGATTTTTTAGGGTTTTTGATCAGAACGATGATACAAGTCCATTGATGTAAAACTTACTTCGAAATGATGCTCCAAGTGACTTGATTTTGGTTAATTGGAAATTTAAACACCCGAATTGAAGCGCCGTTTTCATCGTTTGGAGCACCGTTTGAGGCAAGTTTTACATCAATGGACTCGTATCGTCGTTCTAATCAAAAGCCCTAAAAAATTGTTTGTAATTTGGAAAAAAAAGATTAACTCCGTTAAGTTTTTTTAACGGGGGACCATTGTAGGAAAAATAGGTGAAAGATGGGACTGGTGGGGGAAATATTCTGAGGTGGGATTATTAATGGCCAATAAAATCTAGGTGGGATTATTACAAGGCAATTTCCCAAATAAAAAAAAAGGTTGATACAAAAGTTTTTACAACAAGGTTATGATATGGAATTTGTTTGGTTTTATAGGGATGGATTTTCATGAGTTGTTAGAAATACCGCAAGGGGACAGAAGGCGATACCATGATGATGTTTCAATAATCGTCATTTCACTTGAAGGAAGGATATGGAGATCATGTGTGTGAGCGAGAAACAAAACCCGACGATATGTCACTAGAAAATCCGAGCGGGTAAATGAAAATCCATTTTTTGATTATCTTTTTTTCGTTTTCTGTAAAAAAAAATCTTGGTCACCTTATGTAACATGGCAATGAAGCTCAAGAACTTAAAAAGAGACTTGGTTGTGAAATGTAAGTTGGGTGGTTAGGAAATGTAAAGGTGTGAAAACTTTACTCAATGTTTATGAAATATAATTTTGTCATGAATATTCTAATAAATGAGGTCATTTAGTTTTATTTTATGTATAAGTTTTAGGTGAGTAAATGTTTTTCATTAAGACATAAAATCCAACTTTAGATTGGGTTACTTGCTTTAGAGTGAATACTACATTTAAGTACAAAGATTTTTCTGAAAGCAAACATGTCTTAAAAGGATAAACACATGTTATTATTATCATTATTTTGACCAGCATAAAACAAACATTATTAAACAATACACAGTTGAACAAATATGACTGAAACAGAAACACACCAGCGTTGGGCATCTATTAGATTGAAAGCGAGCGAGCGTAGTGAGTGAGTGATTGAAAACGAAATTAAGCAACCCTCATTCGATTAGATTGCGCGCCTCATCTTCATGTCTCGGCCTTAGATTATCTTTAGCTCACTGACCATTCTATCCTTAAGTCCACTCTGCCAATGACCTCGTGCTCAATTAGGGGAGTGGGGGTGGTCACTAGTGATAGAATTTCATCACTCACAAGCACCCAATCAAGTTTCGCCATGTCATCAACCATTTTTCCATCACTCA
>HanPP2C52
AGAAAGCATGTGGTGAGTAAAAAACCACGTGCATCCATCCATCCCATTTGGTGGGTGTGTGTCGTAGTTGAAGCAGAAGGAAGAAGCAACATCTATCTTTCTATCTAATTTAATTATTCATTCTTGTGTTGTGTGTTAGATCTAGAAATCGGAAAGAGAAGTAATGGTTGAGAATGACAATGGAAGGAGTTAAAAAGGAAAGAGAGACCTCACCACCAGGCAATGATGGTAAACCTCCCCATCCACTCTATCGGCGCTCCTCCTCCTCCTCTCTCCTGCGCCATCCCTCTCTGGTAACAACACTCTCTCACAAGCAACACTCTTCTTCTTCTTCTTCTTCTTAGCAGCTAGTAGTAGTAGGGTTTACTTTTGTTGTAAGTAAATAATAATAGACTAACAACCAAATTTAGGGTTAAAACTAATTAATCTCACATGACATCGAATGCCTTGGGTATTGTTAAAATTGTCAAACTGGGCAATTACTTATATAGGTGAGGACAAGGATTGGGGATGATGCGTCTTCTGTTCAAGCACAAGCTGAGTTTTTACCGATTCTGCGCTCAGGAGCATGGGCGGACATGGGGTTCCGTGGAAGCATGGAGGATGTATATATCTGTGCTGACAGTTTTCTCAATCATTATGCTGCCAAGAATCCAATTCAAGGACCCGCTGCCTTTTATGCGGTATCATCTCTCTCTCTCTCTCTCTCTCGCATGTTTCGTCATTTTTAAACTTTGCTATCTGCGAACCCACACTTCATTCATGTAATCCTCGGATTGCTTCTGATCATGATTGATAAATATACTCTCATGTTCAGCTCAAAACTCATTTAAGGGTGACCTGGTCCATCCAATCCAAAAAAGAAAAAAGAAAAAAATGGGTGGGCTGATTCAGTCATTGATGCAACTTTTCTAATAAAGGGTATGCTAGCGTGTAATGTAACAATCTGAGAAGCCATTGTTCTAAAAAGATGGACTTTAAAGCATTGTGGTAACCGTCAGTGAAAGCAAAAATTTGCAGATTGTACACATTGGGAAATTTTATAAACAGACTAAAAGCTCTGACCATTTACAAAACCAGAGTAAGTGGTACTAAAAATGGCAGAGAAGCTGTGTGAGTAAGAAATGATGTTTCAAACGACCATATCGTGTCAACGTGTGTTTCTTGTGAACAGATCATGTAGCATAGCATTTATTAATAAGGGAAATTGGCCTGTAATAATCCCACCTAGATCTTATTGGCCATTAATAATTCCACATTCCCTCCTTAGAATATTCCCCTCACCAGTCCCACCTTTCACCTATTTTTCCTACAATGGTCCCCCGTTAAAAAAACTTAACGGAGTTAAGCTTTTTTCCAAATTACAAACATATTTTTTAGGGCTTTTGAGTAGAACGACGATACGAGTCCATTGATGTAAAACTTGCCTCAAACGGTGCTCCAAACGATGAAAACGGCGCTTCAATTCGGGTGTTTAAATTTCCAATTAACCAAAATCAAGTCACTTGGAGCACCATTTTGAAGTAAGTTTTACATCAATGGACTCGTATCATCGTTCTGATCAAAAGCCCTAAAAAATCTGTTTGTAATTTGGAAAAAAAACTTAACGGTTAAGTTTTTTTAACGGGGGACCATTGTAGGAAAATAGGTGAAAGGTGGGACTGGTGGGAGGAATATTCTGAGGTGGGATTATTAATGGCCAATAAGGTCTAGGTGGGATTATTACAGGCCAATTCCCCTAATAATAAAAGTTACACATCCTGAGTTATATTTCTATAGTGCACTCAACAACTTAAGAATTAAAAAAAAGAATTATGTTTACTTCTTTTTTTGAAAATATTAGTTTTGTTACAAGAGTGAAAAGAAAGAAACTTGATTTCTTGGAAGTACTTTCTGATCTGATGATGTACATCTGCTTCTGTCTGTAGGCGGGAATAGGAGTGTATAATTCTTTTCGTTTCTCCTCTCCATGTTAATAAATGTTTTGTATTCTGCTATATTAAGTCTAGTCATGTGCACATGTTTTGTTTTTCTTTATGACATTCTTGTGAAAAGAGTTAATGTTTTCTCTAAGAGTCGAGTAGTTCTATATTGTATGCATTTGGAGTTTGGAGCACGCCTGTAGCTTATTTAGATGTGGCATTTATGGCCTATTGACTTATAAATAGGTCAACTTTGGGTTATGGTTTATCCTTAATGGGTTAATTTATTATTATGCTCTACCCCAGGTTTTCGATGGACATGGAGGAAAACATGCAGCTGACTTTGCATGCGAGCATTTGCCCAGGTTCATCTTTGAAGATGATGACTTCCCAAGAGAGATTGAGAGAGTGATTGCTTCAGCCTTTGCACAGACTGACTCTGCATTTGCTAAAGCTTGCATGCTGGATGCTGATCTTGCTTCTGGTACAACTGCGTTGGCAGCTCTTGTTATTGGGAGGTTTGGTTCGGTTTTTTTTATAACTTCTTAGTTTCTCCACTATATAACATATGTTTTCTAAAGATTGGCATGGCCCTAAAAATCTAGGATGCCAATGGTCTGGACTATTAATATTATCTTAAAACATTTTTTGTTCCATTTACTTATGAATGGGTGTGCGTATAGAGAGAGGGTCATTAAATAATCGGAGTTAAAACCACTTTTTAGCTTTTGATCATGAAAATGAACCAAACAAGTTATAATGAATGATCACAATTCATGTAGTAAGAAATATGATCCAAAGGCTACCAAGTTCTTCCTTTGGTTCCTAATATTTTATGCTTCTCATTAAAACCTGAAGCTACACACATTCACGTGTGGACGTCTTAACTTTCAGGGCCTAAAGAGGCCTCTTAAATTATAACACTAAGAAATGGTGATTTTTTTTACTTTCCTTCATACAAATTCTTCATTAAGTTGCATATTTTTTTCTAACTGATGATATATTTAATCTATGTGGTATTGTGACGTTAGTAATTTTCAACACACTTTTAGTAGCTTTATGTTGGAATTATACTGTGTGCTTAATAATATTAAAATTTTAATGTATGATTTAGAAAAATGCTTTATTACAAATAAATCTAACCATCTGTGTGTAAACTACTAACCAATGCGTTTCAATTTTTTTTCAAGGTTAAGATAGCCTTCTTTACATATTAACAAGTGATTGAGATTTTATATCCTGTTGAAAGCCCAAAGATTTTTGTATTCTTTTTTGGTAAAATAATTTTTTTTTTCACAGAATAGTTTGATTTACCATGTAAAGACATGATATGCTGTAAAAATTTGAGAAATTTTTCTAGAAAAATAGAATATAATGACATAATAGTAATTTTTACTATGAGTTCTAGTATATTAAGATTAAAAAATAGTTCATTGTATATTATTATGTAAATTTGAAGCCTTAGATCTTAAGGGGCCTCAAGCAAGGAGCTGTAAGGCAAGTAGCCCAAAGTGTGCTTTATATGCGTTAAAAGCCCATTTCATTTTATTCAGAAATTAGACATTTGAAATAGTATAAATTTGGTAATCATATTTGACACCAATTCTTATGAAAAACGGTTATAAATTTTGGACAAAAAGTTTGCAGGCCTGTAGAGAAATTTTCTCATTTTTCCCACTTTGTTGCTTTGCCTGCATAAAGAGCTGCTTTTTATATCCTAGTAGACTTGAAAAGTTGACTTCAGTCCCATCAAAAAATCAGAATACATCCCCACTCACATGTGGAGGAGTCACTTAAAAATACACACCCTTACGCCTATATCTATCTGTATATGACTGCAGCTCATTGGTGGTGGCAAATGCTGGAGACTGCCGGGCCGTTTTATGCCGACGTGGCAAAGCAATTGAGATGTCTAAGGACCACAAGCCTATGTGCATTAGAGAAAAGAAGCGTATAGAAGCTTCCGGAGGATATGTTTATGACGGTTATCTGAATGGACAACTTAACGTGGCCCGTGCTATTGGAGACTGGCACATGGAGGGACTGAAGAACCAAGATGGTGATGGTGGGCCCCTGAGTTCGGAACCCGAGTTGATGATGACGAAATTAACTGAAGATGACGAGTTTCTGATCATAGGTTGTGACGGGATTTGGGATGTTTTCATGAGTCAAAATGCAGTTGACTTTGCTAGGAGGAAACTGCAAGAACACAACGATCCAGTTTTATGCAGCAAAGAGCTGGTTAGCGAGGCGCTCAAGAGAAACAGTGGAGACAACTTATCTGCTGTTGTTGTTTGCTTTAAGTCTGAGCCACCCCCGAATTTGGTGGTTCCATGGGGGCGGAGAGTGCAGAGGAGTATCTCTGCGGAGGGGTTGAAGGAGTTGCAAGGCTTTTTGGATGGTTTGGAAACTTGAGCCGGCTGGATTTTTGTTTTTTTCAGTTTTGTTAACCATACTGCTTCTTAATGTTGTTGAGAAAAAATATTTGTCCAACTGTAACATATGCGGCTGACATAGTTTTACCTGGAGTTTTGTCGTCTTTCTTGTTTGTTTGAATCTGTAATCAGTTTTGTTCTTTGAAGAAAACGCAATAGTTTCAGTTGCTTCAATCTCACATAGAATACTTGTGCTTTTATGTACGCATTATTTCTTTCACCTAACACTACCCATTTTATGTAGTATGATCAACAGGTCTTGTAAAGTGGCGTTGCACTCCCTTTGCTCGAAAACATACTTCACTACTGGTGATGGTCCTTTTTAACTAGAGGCGTCTTGCAGCGGGTTGATGGGTATAGCGTTGGCGGGTTATATTCTTCTACCCAAAGACTCTCCATATTTTTATTCGTGTCATGTCGGCCCCTCGGGTAAAACCTTACTATATTTGACAAATTTAGTTTCATTTTCAGAAGTTAGGCTATTATCTCATATCAAATTGCCACCTCAGCGTCACATCACTATCTCCTTTCATCCGTCACCTCCTTCCTTAAAACTATGATGTACTCAGCCCCCACCCCTCTTCCGTTTTATATAATTTTAGACATTTAATAAATTAAATTAAATGGATATAAGAAGTTTTCAT
>HanPP2C53
ATGCGTGTCAGACCGTGAAATTACTCTCCTTCAACCGTGTTTCATCCTGATTGGCCCACGTCGCCCGCACGGAAAAGTTTACAGCACACGCGTCCGATCCGATCACAAACCAACGGCCGAGATCATGGAGATAGGTTTTTAGGCAGGGAACCACTCTCATAACATACTCCCACACGTCACTTGTTCAGTTGCCCCTTGCCCGATATTATTCACGGGCAGTAACCCCGTGGCGACACCAAAAAGCTTCCGTTAAGGTCCCTCCTGTTTCCCATAGTGTCCCCTTTAAACACTTCTCTCCTTGCCTTTTCAATTTATATCAACATTAACATTCTTGTGTTGTAGATTTTTGTGCACCCTCCCTCATGTCAGTTAATCAACCTTATTATTATAACTAGTAGGTTGATTTATTATTATTATTATTCCGGTGGTGGTGGTGGTGTCGGCGTTGGATGAAAATGGCTGAGATTTGCTGCGGTGTTGTCAGCGATAACGAAGCCTCGTCTGTTGTCGCTGCTTGTGAGTCCAACTCACAAGCAGCGGCAACAACGAGACGGAAAAGGATGGAGATACACCGAGTCAATTTCGCTACCGGAATTGAACCGGATAATAATAATAATAATGGAGTTAAGCAACCACGGTTGTCTATATCTCCTGCTTCGTTCTCACGTGGTGGATGTACCTCTGTAACTCGTCCAAACTGTAACTGTTCGGAATTAACACATAAACAAGACGATGAAGGTCGTGATGCAGATGCTGCTGTTGTTGTTAAGCATACACATACACCACCTCTCGTTGCCGCCATTTTGAGACCTTTGGGCTCTGCTGTTCCGAAGTTCGGTGTTGCGTCGGTTTGTGGACGGCGGAGAGATATGGAAGATGCTGTGGCTATACATCCTTCATTTTTAACCACTGATCAAAATTGTTATCTGCATTACTTTGGCGTGTACGACGGTCATGGTTGTTCTCACGTACGTATGTATAAGATTAAATAAATTGAAAACGAATTCAACACCGAATTCACTCACGCGTGCTGAAGTTTTCCGTTTGGTTGTTGTATGTAGGTGGCGACGAGGTGTAAGGATCGGCTGCACTTGTTGGTGAAAGAGGAATTGAATAAAAAAAAGGTTGAGTCGATGGAGTGGACGAAAACTATGGAGCGAAGCTTTAACCGGATGGATAAAGAAGTGATCGATTGGAACAAAGGAACACTTGGAGGTAACTGTCGTTGCGAGCTTCAAGCTCCGGATTCTGATGCTGTTGGATCTACTGCTGTTGTTGCCATTACCACTCCTGATAAAATTATCGTTGCGAATTGTGGGGATTCACGAGCTGTGCTTTGTCGAAATGGGAAAGCGGTTCCTCTTTCCAGCGATCACAAGGTTAGTTAGTTAGTTAGTTAGTTAGTTAGTTAGTTAGTTACTGATAATTAGCGTCTAAGGTTGCGGTTTTTAGTAAAATTCTAAGATGTTTTCATGTGTGTTTTTGTAGCCGGATCGTCCCGATGAGCTCAACCGGATTCAAGCTGCCGGTGGGAGAGTTATATACTGGGAAGGTGCTAGAGTTCTTGGAGTTCTTGCCATGTCAAGAGCTATCGGTGAGGTCTAAATTCATTTTTCTTTTTTAAATATATATACGAGGGATGTTTTCCGGCACATCTTGCTACTGCTAGGCCCACAAGCCTCTAAGGGGAGGGGTGGTTCACTAGTGATAGAATTTATCACTCACAAGCACCAATCAAATTCCGCCATGTCATCGACCATTTTTCCATCACTCACAACCTTTTTTAGTGGGGGTGGTCATCACTCATCATCACACCCAACAATTTCCCCCCAACCAACAATTCCACTCACAAAACCAAACCATCACGCGTGAAGAAAATAACGAAAATGGACTTCGTTGAAAATATAACGTGTTAATGTTTATACCGGCGGTGGCCCATCACTCGTTATATATCATTCCGTTATTATATAACGGAACCGCCCCGGCAGTCCTAAGTACATCGATAATCTAGTAGTCTAGTGGTACTGGTGCTTACGATACGAACGTGGTGAGTTCGTACCCTCAATAGGGTATTTAGGTGAAAAAATTAAATTAGTGTTACAATGCATGAAAGTGTAATCTATAACTAAAAGGTTGGGAGTTTAAATTATGTTGATAGAATGGAAGTTTACATCTTGGAATATCTAGAGGTTGCTTTTAAAAATAAACATGCCCGTGAGTTTTAACTGACTTAAATAAACAATGCCAAACACATTTTAATACCATCTACAATCACATATTTCAGGTGACAATTATTTGAAACCATACGTTAGCTGCGAGCCGGAGGTGACGATCACTGAACGAACAGCTGAGGACGAGTGTTTGATAATCGCGAGTGATGGATTATGGGACGTGGTTTCAAACGACACAGCGTGTGGAGTAGCAAGGATGTGTTTAAAAGGCAAAGGGCCGTCGGCAAGTTTGAAAAATCCGATAGAGAACGAACAGGCAGGGTCGGAGAAGTGGGACAAAGCGTGCTCCGATGCATCCATGTTGCTGACAAAGTTGGCGTTGGCACGACGGAGTTCGGATAATGTTAGTGTGGTGGTTATAGATCTAAGGAGGAAATGAAAATGCTTTTGATTATGAACCTTTGTAGTGTTTTGGGGGGAAAAGAATTTGTCTTCCAAATCTTCAATGATGATCTAAGTTTAGACCATTGTAATTATTCTTAAATCAAATTAAATGGCTGTGTTTTCTTAATTATCCTAGTTTTAGTTTATTATTAT
>HanPP2C54
TCGCCTCAATATCCATCTTATACGTGTCATCATCAAACCTTCTCTTTCACCTTCATTTTAAATCTCACACACATCCTCCATTAACACACACTTACACCTTTTCTCCATAACCACTGCGTGTTTCCAATGGAATATTCCGACGACCAAATCGACTCATCGGAGCTCTCCTCAACGAGCTCCACCGTCTCCTCGATCTTCGGCAGCAGCGACGTCGATTTATCGAGCGCTTTCTCCATCACCAGCAGCTCCTCCGGCGAGATGTTAACGGTTCCGATCAAGTTAGGTCGTGAACTGAACGAAGAACGGTTGAGGAAATGCGTCGGGAGGAATAAGCGTGTTGCGTGGGGGATTAGGTCGGAGATTGGACGGCGGAAGGAGATGGAGGATGCGGTGGCGGTGGTGCCGGGATTCATGACGTGTAAGTGTGATCAAGTCGGAGGATGTACTGCCGGAAGTTCTAGAAGCTCCGGTGAGATCTCGCCGGTGCATTTCTTCGGTGTTTATGACGGTCATGGCGGTTCGCAAGTAAGTTTTGTTCATAATCTGTTAATCTGTACTGTTTTCAGTTTTAGTTTCGAATTCAAATTGCTTGCATGAATGATATACACACTCGTTCGTAATCCTGTTAGGTTTAATTGATCTCTGTTGTGTGAATCGTTTTGTAGTTGTACGTGACGTCATCATTGAGTATTTCGCTCACAGTTGTACTGTTTTCAGTTTTAAATTCGATCTCTGTTGTGATGTGACATCATTGTTGAGGATTTTGTTCACAATCTGTAGTGTAATTTGTTTCAGATTCGAATTGCTTGCATGAATGATATACACACTCAATTTTATTCCTCTATTCCTGTTAGTTCATCATTCATATTAGGTTTAATTGATTTCTTCTCTGTGAATGGTTTCGTAATCGTATGTGACGTCATTGTTGAGGATTTAGTTCGCAATTTGTACTGTATTTCGTTTTAGATTCAAATTGCATGAATGATATAAACACTCGATTGTAATTCTGTTAGTTAACTGTACATATTAGGTTTACTTGATCTCAGTTTTGTGAATAGTTTTGCAGTCGTAGGTGACGTCATTGTTGAGGATTTTGTTCACAATTTGTACTGTTTTTAGTTTCAGATTCGAATTATCGTGATATAGTTAGGCTAATGGATCTCTGTTGTGTGATGAAGCGTTTGGTTATTGTTTGGTATTTTGCTTGTTAAGAGTTTGAAAACGATGATAATTTAACAGAATTGTTTATATGCACTTAAATTATAGCAACAACTCACAACTAGTTATTATTGATTTTTGATGAACAGATGTTATAACAATATATGATAATATTTGTTGTATATTCAGATTATAGGGAGAAAAACATATTGGTGATGTGATAAACATATATAAGTATCAAAGTAAATTCATCATACCAAAACAACAGAATCATTTCTGTGAACAAGATTTCTAGCAACAATTGTCAACTAGAGTATATTTTTTATTTTTCAATTAACAAAAGTTACAGAAATATTTGATAATTGTTACATACTCAGATAAAATAGAGAGAACAACATGTTGATAAGTATTAAAGTATATCTATCATGTCAACACATAGTATTCCCGAGATGATTTGTAATTTTATACATAAAAACCACTTGAGTTTGTTGTGTGATGATGTACTCTATGCTGCTGGTATTGTACATGTATCTGGTTTGCCAGTTACAGTGTTTATATATTTTTTTAAATAAACTTTTGTTGATTATGACTTGGTAAGACACGTAGCATGTTTGAAGTGGTCAATATCAATATCATTTATCATTCTTCTTTTGTTTCTAATACACGTGTTTGGTGTTTCCCTTCCAAGCAACTTTTAATAATAAAGATGCTTAAAGTTCTCGATAAATAGATAAAAAAAAGTAGGGATAATATCAATATATCATATCAGTATATGCTAAGATCCCAAATTACTAAAAGTTTTTAATATAGTCAGCTTAAGCGGGTTTGAATTGAACCCAAGCTTTGTATGCTGAGTGATGTCTAAATTCTAATTCTAAATGGGTTTATTACTTATATGAATGTGACACTATTTATAGTACAATATATAATTACTAAAAATATTATATTTTATTAAGTTATAATATTTTTTTTTTTAAATATACATATTATGTTGAACATAGTTATAATTGTATTTTTTATAGTTATGTATAATCTTCTAAATACTCTGGTGGTATATTTATATGTCATCAAAAAAATTATAGTTTTTTATTTTGTAATCATTTGATATTAAATAAATAAGTTTAGATAACATGTGTACAATTTGTTCAATAATACAGCATTCATACAAAAAGGGATTTTGAATTTATTGTTTATTGGGTATTTTGACAAAGTTTTAAATCATAGGTAGAAGTTTCAGATATGTTTGAAAACAACTGGTCAACTTAATTATTGTGTTTGTTTGGTATTCAAAGAAAGGGAAAAATAATATTTGACCAAAACCAACTTCTGAATGCTCTCTCTCTCTCTCTTTTAACCATATGATGCGATCTTTATTTGATTAAACTAAGGGGCTGTTTGGCAACATCTGAATGGTTAAGTGCTGAACGAGTAAGGGGTCTGAACCATTAAGAGCTTGTATAATGCTTAACCGTTCTGAGGCAAATGTCTGACCAATTCAGATTAGAGGTCTTTACCATTCAGACTCTGTATATATCTTAACCATTCAGAGGCAAATGTCTGAACCATTCAGACATCTGCTTGTAAAACAAACAGTCTGAACCATTAAGTGCTGAACCAGTAAGAGATCTGAACCATTAAGAGCCTCATTAAGAGGTAAACAAACAGCCCCTAATAGTGTTCATCTAATGCATTCTGTAAACAAAAGTAACATCCAATTTCCCATTCGGGTCATGCAATATTTTGGACGGTTACAGTTATGGGCCCCATCACCAACCACATCAATCTGACTGTAAATGATATCAGCAGTGTGTATTGTGTGTTGTGATATCACAATCAAAATCTTAGAATAAAAATTATTTCCCTTTCATGCCAGCACTATAGTGCTAATTAGTTATGGGTTGGATAGTTTTCTGGTTTATGAGATGTTTATTTGATACTTTTTTCTTTATCATTAAAACTGCAACAATCACTATCAACATGTAACTTTGGGAGTTTATTGGTCTCTACACTCTTTACAGTTTGTCAAAGTTCTTTCTAAATGTTGTTTGCAACTTATACTATGCATCTGCTAGAATGTCTTGAAATGGGCCGGTTCGGTAACAAGTCGATACGAGTTCGGTTGAAATGGGTCATTTTTAGTACGGGCCGAAATTGCCAGGTTCTTTTGGTTGGCGTGCTCATGTTTTTTTTGTCCAATTATATTAAACAAAAAGGTTATAAGTAGTTAATGGCATTAATCAGGATTGTAGGACGATATTATTATATATGCAGTTAATATTGGTGATATATTGGTTATCGGTTAGTGTTTTAAGTCTTAATTTTTAGTGTTAAATTTTTGTGTTTTATGTCTTAATCAGTTTTTACTTGCTAGAATTGTTGGTGTTTTGCAAGTTGCAAAAGGTTAATTTGTTAAGGAGAGTATAGTGAATTGTTAGTGTTAAATTGCTATATATAAATTCTGCATGATATTAAAATTACCGATGTCCCACTGCAATAACCTATATCTCAAATATCGGTCCTTGACCGATATCCGATTTTTTACCGCATTAACTGCATAGATTATTATAATAAATATCTAAGTCTTTGAAACATTTAGGAGTTTTATGTGTGGATAACAGACTTTAGATGACTTTCATCTAATCGACCCATGTGACCTTCGAGTAAAAAACAACCTGACTCATTCATAAGTTAACGGATCAAAATTATTATAACTCTAATAATTTGTCATGTAGATAATTATTTTTCTGATTAACATTCCTTACTTCTTTACTCATTGTGCATCTAGAAAGTTTTTTTATTTTGCATAATACACAAAATGTACTTTTGCTCTTACCCCTTTTTAGCCGTTCCTTTTTTTTCCTATGTTTTGAGTTATTAAACGATCGTATGCTGTCCCCTTTTGAGTCATTATGTATACTTTTTTCTACCCGTTGAATCATTAATCATTATGTGGATATACTGTTAAGTTTTGTCCCGTTTGGATCATCATTAAAACTATGCAGTTAATATATCGGTTATCAGTCCCCTTGTAAAATACCGGTACCGATATTTTCGGTGATATTGACCAATATTGGACCGATATCTCACCGATTTTCCCGATACCAGTACCTTTCTTCTTAGCTCCATCATTCTTCTTTCTTCTTATTGATGCTATTAGTGTTTTAAGTCTTATTTGTTAATTGTTAGTGTTTTAAGTCTTAATCAGTAACTACTTGCACAGTTAGTCTTTTGAAAGTTACAAAATGTTAATATCTTAATAACAGGAGAGTATACTGAATTGTTAGTGTCAAATTGCTATATATATAAATTCTACATGATATTAAAATTAATGATATCCAACAGATATCCCACCGTGATAACCGATAACTCAAATATCAGTCCTTGACCGATACCCGATTTTTTACCGCATTAACTGCATAACATTAAATACAACGACTAAAACAGAACAAAACTTAGAAACAGTTACAAAAATGGGGCAAAACTTATAGAATCAGCATTTTACACTTGTAAAATGAGACAATTTACCATGTTCTTATTTTGAAATATGTTAAGGTTGCGAAATTCTGTGCTGAACGGATGCATGAAGTGATAGCACAAGAGTGGGACCAAGATGCAAATGATGAGTTTAAATGGCAACAAAGATGGGAAGCGGTGATGTCAAGTAGCTTTCAGAGGGCCGACAATGAAGTAATTACAGATGCAGCAGCTTCTGAGATGGTGGGATCAACCGCGGTTACGGTGGTCTTATCTGGCTGCCAAATTATAGTATCCAATTGTGGTGATTCACGAGCAGTGCTTTGTCGAGGCACCGAAACTATCCCTTTGACTGTTGACCAAAAGGTCAGGATCTCAACATTTCTCATGCCAACATATTGAAACTAATTTATCGGTCACCCAAGTATAGACATGGGCAAAAAAACCGGTTTTAGATTTGAAACCGAAAAAAGACCGGAATCGTTTTTTTAAAACCGGTTCTGGCTCAAACCGACCCGGCAGTTTGTAGACCGGTTCTTATTCACGATCTTTGTAACTGGTTTAGAAACCGAACCGGTTGTAAAAAAACCGGTTTGTTGGCCCTAAAACCGGTTTTAACCTGATTCTTACCGGTTCATACCACTTTGGGTTCTCATCATGTAAAAGCGGTTTAAAAAGCAAACTGGTTTTTGAAGAACCGTTTTTTTTTGCCCCCAAAAAACGTCGGTTAAAAAACTGGATCGGTTTAAAAAAACCAATTTGTCCACCTCGGCCAAGTATATACCAGACTTCGTTTATACGTAACGTGGCCGGAAACATGTCTAACAACGAAAATGGCCTCAATAATTTTGTAAAGACAAAATTACCCTTCTATTGATTTATCAAAAAAAAAAAAATGTTTAAACTTAAAATAAACCAGAGTATTTTGTCATTTTACAATATTATTATGTCAGGTTAATAAAAATTAGATACATACTTGGGTGGCCTATAAGTTTGTTTCATGTAGGCAACATCAACATTCATCATCTTTTTTTAGTTAATAAAACTATAAAGCTATAGAATTACATTAATTACCATGATTTTTTAATGAGGCATTTTGGGAGGTTGTAGCATTGAAAAGATATTTGTACAAAGATTCTACCCGCTTGACCCGTTTTTCTTTTTTAATTTTACCCGCTTGACTCGTTAAACATAGAACATAGACCAAATCTAGTGTTAAACTTATCACCATACATTTTTTGGGTGTAAAAAGTAGTTCATGGGTACCAATCTTTGTATTAAGATCTTGTTTTATACTTTTTTTACAGCCGGATAGAGAAGACGAACTCTTGAGAATTGAAGCACAAGACGGGAAAGTCATAAATTGGAACGGAGCAAGAGTATTCGGAGTTCTTGCCATGTCGAGAGCAATAGGTATCTCCAATTCCACTTGTATCTATTACACAAATGTAGGGGTGCAAACGAGCCTAGCCCGAGCTCGAGCCCGAGTTAGACTCGGTTTGAGTTTTATTTTCAAAGCTCGAGCTAGGCTCGTTGGCAGTTTCTCGAGTTCGGCTGGGGGCTCGGCTCGTTTATTATCTATTAATTAATATTAAGTAAAAATGATATAAATAATAGGCTCGTTTAGGCTCGCGAGCTGAGCTCGATAAGTGAAGCTCGGGCTTGGGCTCGTTTACTAAACAAGCTTATTTTTAGTTTCGAGCTCGACTCATAAACAAGTTTAAATAAGCTTGGCTTAGCTCGGCTCATTTACTAGACAACTTTACATAAGGGGTGAATGTTAATAAATATTAATAAAAACTACCCCTACACTAACGCTCGACAAGCCTGACGAGCTTCATATGCCAGGCTCGAGCTCGATAAATAAACGAGCTTTTTTTTAGGCTCAAGCTTGCTCGGGCTCAATAAGGTTTGTTTTCCTCGAGCTGATCTCGAGCAGCTCATGAGCCGTCTTGCTCGTTTGCACCCCTACACAAATGATTACCATAACGACTAAAAATGTCATGAAATGTAACTAACGATCCCGAATTTGACTGTCTATTGGGTTATGAATACTCTCTCATAAAAAAATGAATTTTCACACCTAAAATTGCATTTCCATTAAATTTCTTTTTTGAGAGAAAGTACTCATATCTCACAATCATCAAATTTCGGATCTTTTGTCAACTTTCTTGACAATTTCCTAATTATGATCCAGTTAGCTTTTGATTAAACTAGTTTTTAGAGGCTTCAAACACATGATCACATGATAACCGATTTCTTGTGTTACTTTAGGTGACCGGTACTTAAGACCATGGATAATACCAGTCCCCGAAATATCCTTTACAGCAAGAACCAATGAGGACGAGTGTTTGGTAATAGCAAGTGATGGGCTATGGGATGCCATGTCAAACAATGAGGTTGGTGAGGTGGCGCGTCGGGTTTTACGCCGCCGCAGGCGGACTGCCGATGCCGGTGAGGGAACGGCGGCACAAACACTTGCTGACAGCTTGACTGAGATAGCCATGGGAAGAAACAGTTCCGACAACATATCGGTAATCGTTGTTGATCTAAAATCAAAGAAAAAACAACAGAATATTACGTGATCGAGAAAGCACGCGAAGCTGACTGGTTTTCGACGCGGTAAATAAGATCATTCCTCACCCTTTTTGTTATATGGTTTGATCCGTTATCTATCGAGTGGAAGAATTAGTATTGAGAATGTGAAAATGTGATTGATGATGAACATATAACCGGTGTTAACATGTGCTTGTTGGATGTGAACATTTAACGGATGTTAACATGTGATTGATGATGTTGGTACTAAAAACCGAAATTTTGACCGATGCAGTTGATGATAACATTCAACTGGTTTTTTCCCTTAGCTTTAACGTTGGTTGATGATGTTCGTAATTAGTTGAAGTTATTGTGTTGGGAGCATGGGCGTTTACAGTCTGGCTTAAATAGTGAAACTGTCCAAATTGATCATCAGTTTGGTTTCGCGGTAGGATTTTTTATTTGTAAATGGTTGCTCGGTTGGTTTAAACTTTTACAATCTGTATTAGCAATACTCCATCCATCACAAGTTCTTAGACCTCAAGAACTACGATGAAAGGATCCACATACCAATTATACCTATAGGCTTTCTCACTTGAGTACAAATCCGAAAATTCATCAAATTTACCAACTTTTGTCAAAACTCAATTTCATTCAACCATCATATTTTTCAATGTGATATGGGTGGCGAATTTGACAATCTATCTATACTTTCTATA
>HanPP2C55
ATGTATAAAATCATATTCTTTTTATCCGTTTTAGGGTTTGTTACATATACCATTGGCGAATCATCGACGTGTTTGACGGTGTATAAAGAAGGAGGTGCACCGGTGGTCTTCTGGTCACCAGAGTGCCCGAGATGGAGCTTACCAAAACATGATTTAAGGAGACAGTCTACAATAGGGAGATGTCAATCAGCCACACGTCAAGGCCGGCGAAAATATCTTGAAGATCGCACATTCTGTATTGTTGATCTTCGGATTCCCTTTCCAGGTAGTATACATTGCTTTCTTTATAATTGTTTTGATCGATTCTTACTTTTATATTTTGTTACGATGGATATTTTTGTATAACTCATATTAGGAAAAATAAGTTAGTGTTTACATGACATACTCATGTATGACACGGAAAAATAAGTTAGTGTTTACACGACATACTCATGTATGACACAAAGATACAAGGTAGGAATGCTAGGAACTATTTTTGCCTTCTCAAGTCGTTCGATCCTTTGGAAGTTATGTAGAAAATAGTATTGTGTTTCTCATGATCATTAAGACGTTTTACATATGGTTTATTTCTCATGTGTTGCAGGCGCTAATGGTATTAGAGACACATCAGTTGCCATTGTCGCAGTTTTTGACGGACATAATGGCGCAGAAGCTAGTGAGATGGCTTCAAAAACGTTATTGGAGTATTTCACACTGCATACTTCTTTTCTTTTGGATACCACATTTTCTTTTTTGTCCAACATATCAAAGGGAATGTTACCAAATAAGGGGGGACATGGTTATGCCTCTCAAATGCCTGGTGAGCATCTTGGTGATTATGCGCTGCATACCGGAAGGATTAAGTTTACATTGTCAAAAATATTTAGTGAAGATTTCCACTTGGAAATCTTGAAAGAATCTTTGTTGAAGGCGATTGATGATATTGATGCCGGATTTGGTAAGGAAGCTTCTAGATACAACCTAAACTCTGGTTCTATTGCAGCGGTTATATTAATCGCAGATAATCAAATTTTAGCTGCGAATGTTGGAGACTCAAAGGCTTTCCTATGCTCTGAGATGTTTCAATCTCCTCATGAGGCTAAAGCTACGTTATTGAGATTGTATGAAAAGAGAAGACGTGAGGGTGCTTCTATACGCATGAAAGATTATAGAAATGTTAAATTGGGGGGCTTACCCCATTTTGTTGCGAAAGAGTTAACAATGGACCACCATCCCGACAGGGTTGATGAAAGATCTCGAGTAGAAGCGGCTGGCGGTTATGTCTCTGAATGGGCTGGTGTATCCCGAGTCAATGGCCACTTGGCTGTTTCACGTTCTATTGGTGATTTGCCCTTTAAAAGCTTTGGTGTTATATCTGTTCCTGAGGTGACCGATTGGCAACCTTTGACGGCTAATGATAGTTATTTGGTGGCTGTTTCTGATGGCGTTCTTGAAAAGCTGGGCACACAGGATGTATGTGATCTATTATGGGACTTACATACTCCTGCCCCCTTGGAAATGCAATACAGTCCTTCATGTTCATACTCATTAGCCGATTGCATTGTTGATACCGCTCTTGAAAGAGGAAGTATGGATAATGTGGCAGCTGTTGTAGTTCCATTTGGGCTACAGAATTTGTCTACTGTTGGATCCCAAGTGCAGAATTATGTGGACCGACAATCTGGTAATTTGACTATTTCAACTTTTTATTACTAAATGTCTAGTTGGCATCGATATT
>HanPP2C56
ATGAATAAAATCATATTCTTTTTAATCGTTTTAGGGTTTGTTACATATACCATTGGCGAATCATCGACGTGTTTGACGGTGTATAAAGAAGGAGGTGCACCGGCGGTCTTCCGGTCACCAGAGTGCCCGAGATGGAGCTTACCAAAACATGATTTGAGGAGACAGTCTACAATAGGAAGATGTCAATCAGCCACACGTCAGGGCCGGCGAAAATATCTGGAAGATCGCACATTCTGTATTGTTGATCTCCGGATTCCCTTTCCAGGTAGTATACATTGCTTTCTTTATTTTATATTACTCGTTGATTCATTCGCGAATATGCTTATGCAAGCTTCTGTCTTTTAGAAAATTGTTTTAATCGATTCTTACTTTTATATTTTGTTACGATGAATGTTTTTGTATAACTCATATTAGGAGTTACACTAGTTGGAAAAATAAGTTAGTTTTTACATGACATACTCATGTACGACACAAAGATACAAGGTAGGAATGCTAGGAACTATTTTTGCCTTCTCAAGTCATGTGATCCTTTCGAAGTAATGTAGAAGATAGTATTGTGTTTCTCATAATCATTAAGACGTTTTACGTATGGTTTATTTCTCATGTGTTGCAGGCGCTAATGGTATTCGAGACACATCAGTTGCCATTGTCGCAGTTTTTGATGGACATAATGGCGCAGAAGCTAGTGAGATGGCTTCAAAAATGTTATTGGAATATTTCACGCTGCATACTTCGTTTCTTTTGGATACCACATTTTCTTTTTTGTCCAACATATCAAAGGGAATGTTACCAAATAAGGGGGGACATGATTATGCCTCTCAAATGCCTGATGCGAAACTTGGTGATTATGTGCTGCATATCGGAAGGATTAAGTTTACATTGTCAAAAATATTTAGTGAAGATTTTCACTTGGAAATTTTGAAGGAATCTTTGTTGAAGGCGATTGATGATATTGATGCCGCATTTGGTAAGGAAGCTTCTATATACAACTTCAACTCTGGTTCCACTGCAGCGGTAATATTAATTGCAGATAGTCAAATTTTAGTTGCGAATGTTGGAGACTCAAAGGCTTTCCTATGCTCTGAGATGTTTCAATCTCCTCATGAGGCTAAAGCTACGTTATTGAGATTGTATGAAAAGAGAAGACGCGAGGGTGCTTCTATACGCATGAAAGATTATAGAAATGTTAAATTGGGGGGCTTACCCCATTTTGTTGCGAAAGAGTTAACAATGGACCACCATCCCGACAGGGTTGATGAAAGATCTCGAGTAGAAGCAGCTGGTGGTTATGTCTCTGAATGGGCTGGTGTATCGCGAGTCAATGGCAACTTGGCTGTTTCACGTTCTATTGGCGATTTGCCCTTTAAAAGCTTTGGTGTTATATCTGTTCCTGAGGTGACCGATTGGCAACCTTTGACGGGTAATGATAGTTATTTGGTGGCTGTTTCTGATGGTGTTCTTGAAAAGCTGGGCACACAGGATGTATGTGATCTATTATGGGACTTGCATACTCCTTCCCCTTGGAATTACAATACAGTCCTTCATACTCATTAG
>HanPP2C57
ATGGTTTATTTCTCATGTGTTGCAGGCGCTAATGATATTAGAGACACATCAGTTGCCATTGTCGCAGTTTTTGACGGACATAATGGCGCAGAAGCTAGTGAGATGGCTTCAAAAATGTTATTGGAGTATTTCACACTCCATGCTTCTTTTCTTTTGGATACCACATTTTCTTTTTTGTCCAACATATCAAAGGGAATGTTGCCAAATAAGGGGGGACATGGTTATGCCTCTCAAATGCCTGGTGAGCATCTTGGTGATTATGCGCTGCATACCGGAAGGATTAAGTTTACATTGTCAAAAATATTTAGTGAAGATTTCCACTTGGAAATCTTGAAAGAATCTTTGTTGAAGGCGATTGATGATATTGATGCCGGATTTGGTAAGGAAGCTTCTGGATACAACCTAAACTCTGGTTCTACTGCAGCGGTTATATTAATCGCAGATAATCAAATTTTAGCTGCGAATGTTGGAGACTCAAAGGCTTTCCTATGCTCTGAGATGTTTCAATCTCCTCATGAGGCTAAAGCTACGTTATTGAGATTGTATGAAAAGAGAAGACGTGAGGGTGCTTCTATACGCATGAAAGATTATAGAAATGTTAAATTGGGGGGCTTGCCCCATTTTGTTGCGAAAGAGTTAACAATGGACCACCATCCCGACAGGGTTGATGAAAGATCTCGAGTAGAAGCAGCTGGCGGTTATGTCTCTGAATGGGCTGGTGTATCGCGAGTCAATGGTCACTTGGCTGTTTCACGTTCTATTGGTGATTTGCCCTTTAAAAGCTTTGGTGTTATATCTGTTCCTGAGGTGACCGATTGGCAACCTTTGACGGCTAATGATAGTTATTTGGTGGCTGTTTCTGATGGTGTTCTTGAAAAGCTGGGCACACAGGATGTATGTGATCTATTATGGGACTTACATACTCCCGCCCCCTTGGAATTGCAATACAGTCCTTCATGTTCATACTCATTAGCCGATTGCATTGTTGATACCGCTCTTGAAAGAGGAAGTATGGATAATGTGGCAGCCAGTGGCGAAGCTTGA
>HanPP2C58
ATGTACGACACAAAGATACAAGGTAGGAATGCTAGGAACTATTTTTGCCTTCTCAAGTCGTTCGGTTCTTTTGAAGTTATGTAGAAAATAGTATTGTGTTTCTCATGATCATTAAGACGTTTTACATATGGTTTATTTCTCATGTGTTGCAGGTGCTAATGGTATTAGAGACACATCAGTTGCCATTGTAGCAGTTTTTGATGGACATAATGGCGCAGAAGCTAGTGAGATGGCTTCAAAAATGTTATTGGAGTATTTCACATTGCATACTTCTTTTCTTTTGGATACCACATTTTCTTTTTTGTCCAACATATCAAAAGGAATGTTACCAAATAAGGGGGGATTAATGCCTATTTATATTAATCATGCCTCTCAAATGCCTATCGAGAAACTTGGTGATTATGTGCTGCATATCGGAAGGATTAAGTTTACATTGTCAAATATATTTAGTGAGGATTTCCACTTGGAAATTTTGAAGGAATCTTTGTTGAAGGCGATTGATGATATTGATGCCGCATTTGGTAAGGAAGCTTCTAGATACAACTTCAACTCTGGTTCCACTGCAGCGGTTATATTAATCGCAGATAATCAAATTTTAGCTGCGAATATTGGAGACTCAAAGGCTTTTCTATGCTCTGAGATGTTTCAATCTCCTCATGAGGCTAAAGCTACGTTATTGAGATTGTATGAAAAGAGAAGACGCGAGGGTGCTTCTATACGCATGAAAGATTATAGAAACTTTAAATTAGAGGGCTTATCCCATTTTGTTGCCAAAGAGTTAACAATGGACCACCATCCCGACAGGGTTGATGAAAGATCTCGAGTAGAAGCAGCTGGCGGTTATGTCTCTGAATGGGCTGGTGTATCCCGAGTCAATGGCCACTTGGCTGTTTCACGTTCTATTGGTGATTTGCCCTTTAAAAGATTTGGTGTTATATCTGTTCCGGAGGTAACGGATTGGCAACCTTTGACGGGTAATGATAGTTATTTGGTGGCTGTTTCTGATGGTGTTCTTGAAAAGCTGGGCACACAGGACGTATGTGATCTATTATGGGACTTGCATACTCCTGCCCCCTTGGAATTGCAATACAGTCCTTCATGTTTATACTCATTAGCCGATTGCATTGTTGATACCGCTCTTGAAAGAGGAAGTATGGATAATGTGGCAGCTGTTGTAGTTCCATTTGGGCTACAGAATCTGTCTACTGTTGGATTCCAAGTGCAGAATTATGTGGACAGACAATCTGGTAATTTGACTATTTCAACTTTTTATTACTAA
>HanPP2C59
ATATATCTACACCTCCTTCATATATATCTTATAACAACAAAGTATAATCCAAAAATATCCTTCGAATCTTCTCCTTTTCAACAAATTATTAATTCATATTTCATTAAACCCATCTCTCATAACAAAGTTTTGATTCATTTTCCCAATATTCACCAATCATTTTGCCCTTTTCTGATTCCATTGTTTCTGTGTGTGTGTTTCAGTGTTTGTGTGTGAGAGAGAATAGAGAAACATGTGTGTACAAGACTTGGAAAGTGGTTGTGAAGAGATAGATGACTTGGGTCTTGTAGCAGCAGATCAGAATATTAATACTTCTCAGTTTGGTCCTCAGCAGATCACTGTTTCTAATTCTTTTCCGGTGAGTGAATCTTTGTTATAAAGTTTTGATTTTTATTATGGGTTTGTTCTTGATTTTGCATATAGTTTGTTATTTGAGCTGGGTTTTGTTTAATTTTGGGTTTTTATGAATCTTTTTTATGTGAATGTAAGTTAGTGTTGCTCTGATTTGAGGATAGGTTGTGCTGATCTTTGAACTAAGTGAATATTTGTTATAAAGTTGAGATTTTTGTGATGGGTTTGAGGAAATTACTTTAATTTCTTTCATGGTTTTTTTTTTTTCTTTTTGAATATTTGAGGTGGGTTTTGTTTAATTTTTGATTTTTATGAATCTTTTTGATATAATATAAGTTGGATATCAATTTGGTCCTAAACAGATCACTGTATCTAATTCTTGTCTGGTAAGTGAATATTTGTTAAAAAGCTGAGATTTTTGTTATTGGTTTGTTCTTGATTTTGCATATAATTGGTTATTTGAGCTGGGTTTTGTTCAATTTTGGATTTTTTATGAATCTTTATTATATGAATATAAGTTGCTGTTGTTCTGATTGGAGGATAGGCTGTGCTGATATTATTAAACTAGATTTTTGTTTGTTTGTTTTTTTCTTTTGAGAAAATGATAGCTTGATCTGGGTTTGATATAAAGTTTGATTCTTGATCGAGAATTAATATAGAAAGAATTAGTTGATTTAATGGAAGAAAATTCTAGAAAATAAAATCCCTTTTTGGACAAAATTAGGTCAAGATTCCCATGAAATTTGTTGGTCTATGTTTAGTTCAATTTGGGATTTTAGGATTGAAATAAGTTTGGTGCTTTAATGATTGTGCCACTAAGAAATGAAATTATTAGAACCCTAGGAAAGACTGTAGATGTAGGCAAGTTGTTGAAGTGCATAAAATTTATTTTTGGTTTTTTTGTTATGGGTTTGTTCTTGATTTGCATATAATTGATTATATGAGATGGGTTTTGTTCAATTTTGATTTTTTATGAATGAATCTTTATTATATGAATATAAATTAGTGTTGTTCTGATTTGGGGATAGGTTGTGCTTATCTTTAAACAAGGTTGTTGTTTATGTTTATTCTTGATAAAATTGAAGTTTGAATCTTGATTGTGAATTATTGTAGATAAAGTAAGTTGATTTGATTGGAAGAATTAAAAAAAAAAAAAAAAATCCTTTTTTGGACCAGATGATGTGAAAATTTGCAGTGGATGTTTTGGGTATAATTTGGGCAAATTTGGAAAAAAAATTACAAATTCCCATGAAATTTGTTAGTCTATGTGTTGGTTCAATTTGGAATTTTAGGGTTTGGTTTATTCTTAATTTGCACTTGGTTGGTTATTTGAGATGGGTTTTGCATAATTTTGGAATTATTTGAATCTTTTTGATCTTTAAACTTGAAACTAGGTTGTTTGTTTGTGTTTTTTCTATAGCAAAGTGAAGCTTGATCTGGGTTCATGTGGGTTTGATTTAAAGTTTGAATCTTGGTTGTGAATTGTTATAAAAATAGTAAGTTGATTTGATTGGAGGAAATTTTTAGAAAAGTTTCCCTTTTTGGACAGAATTTGGTCAAGAATTCCAATGGATGTTTTTGATAAGATTGGGTTAATTTGGAAAAAGAATTACAAATTAGGAAATCTGTTAAGTCTATGTTTAGTTTCATTTGGGATTTTAGGATTAGATTGAAATAAGTTGGGTGCTTTGATGATTGTACCACTTAGGAAATGAAATAATTAGAACACTAGGAAAGACTGTAGATGTAGGCAAATTCTTGAAGTGCATAAACACTATTTTTAGTTTCTTGTAGTTTATCTTGATTTCTCATTTCTTCTTTTTTGAGAGAAAAATATATTGTGATATCAATGATAGAAAATAAAATCAATTTAATCAGCTAAATAAAGAATTGAACTAATAAAATCAACCATCTAAGACCATGTGTAGTGGTTAACACCCTACCCTTGGGCGTTTTGCGCCATGTGACAGCCCAGTCAGCAATGGGGCATTATGGGGCGTTTTCTAAAATGGGTGTAGTGGGGATGTGGGGCATTATGTTAAAAGGGGTGTAAATAGAATTTAAATAAAAAAAACATGAAAAATTGTTATTGGCCAAACAAAGAACAGGAGCACACTCATTGGCCAAAGCCCTTCTTCTCCGGCGTGATTAAAAACACGCTGCCCTAATTTTTTTGAAAGAAAACGCCATAACACGCCCAGGGGGGGCGGCCTTGCCGGCGTTTTGGGGCGGGATTGGGCCGGATTGAGGGCAAAAAATGCCCATTACGCTTGGTCTAATGTTTTTTAAAACTAAAAGGGACTCGATTAAAAGCAAGAAAATCAGGGAACTCTTGAAAATGAAAATTGGGCCCCGGAGGACGAATGTTGATTAAATTAATACGGATTCGATTAAATCAAGAAAATTAGCGTAAAATCTTGAAAGTGAAAATCAGGGCAGCATGGGAAGGAATATGGGTATATGGTTTCGAGAATTGTGCAAATCGCCTATGGCGACGACATTCGACCCCTTACACGTTTTTGTCTATATTTTACACGACCCGTAACTCCAAACAGGTTCTTCCTTATGACCTATCCCGTTTATCTGTCCATTGGTCCATATATGAATCTGCTAACTCTCGGATGAGCTCCTATCATACTCTTTTCCTCATCAATCACGCTCAATAAACTTCATAACATTCTAAAAATTCTGTTTAAACAATTTTAAACCATATGATAGATGAGTAATACCATTAATCTTATATACATATTCATCAGATGGAGAGCATTTGTGAAGATACCGTTGTTTCAGAAGAGAAATATAACAACTTCATACCAACGCTTCGTTCCGGAGAGTGGTCTGATATTGGTCATCGATCCTATATGGAGGACACTCACATATGCATTCCAGACCTCGCTAGAACCTTCAACAATAAATATATTGGCGAAGAAACCGTCTCATTTTACGGGGTAACTTTCTTTCTTCATTTTAATATAATTTAAATACAATGGGAACATTTACTCCCCTGCTATTTAAAATGTTCTAAGAGTATAACATGTGTTCTTTTTGGGAAAAAATAGGTGTTTGATGGGCATGGAGGAAAGGGTGCATCAAAATTTGTTCGTGATAATTTGCCAAGAATCATCGTTGATGATGCTAATTTTCCAATGGAACTTGAAAAAGTAGTCACGAGGTCGTTTGTGGAGACGGATGCTGCATTTGCGCGGTCGTGTGCTCTTGAGTCTACTCTTTCTTCTGGCACAACTGCACTTACTGCGATGATCTTTGGGAGGTTAGTTAAATAATTTATATTACTTTTTGTTATATTGTCCCTTAAATACATCTGAATGATAACAAATTAGTGAATCTAGATCAATATTTTAGATACTTTTTAATGTTGGAAATTGATATTTAAATAGTTTTGTGTTAGAAAATTGCATAAAAACCTGTTTTTTCTTTTTGCAACTAACTTTGTCCCCCAATCAAAACGCTTATACATTCAGAAATTTCTATTCAAGATAATCTAGTAAATCGGTTTTCTGAATGAAACGTTAGAAGTCAACTTGGTCAAACTTAATTTCTGCCATGCTATCATAATGACATGGTAACTTGTAGGTGTGTCAATCATGTTGGGTTGATGGGTTTCGGGTTGGCGGGTTGACTTGTTCAACCCAACACAACCCACATTTCTGTTCGTGTCAAAAACATCAATCCCAACCCTGAACAAATTTAAAATTGCATCTGCTTAATGAATTAATCTACATGTGTCAAATGTGTTGGCGGGTGGTAATCAAGTTGTAAAATATGGATTAAACGAGTTAGTGGGTCGACCTATTTAATACTTTAATTAGACTAGTTAGATTGGTCAACCTGAACACGACCCATTTATTAAACGGGTTAGGTATTGCAACCCAAAACATGTTTCATGTCGGAAAATGCCAACCCTAGTAACCTGTATGGATTACCTTCCATTAAAACTTCTAAAAGTTTGATGGTCTTTATTAATAAAGATTTGGAAGCTTGATGGGTTTTTTTATACATAAAATAGAAATTTGACCAACCTTTTATCTTTTTATGGAATTATTATTTTTGGATAAAACAAAGTCATAAGAACCTATACAATTTATGTTTTAAAGTTGGAACTTTGTTTATGAGGCTTATGTTAACTTATTTTAAACAGGTCTTTACTCGTCGCAAATGCTGGAGATTGTCGAGCAGTTCTGTCTCGAAACGGGCTAGCTTTTGAGATGTCAAAAGACCATAGACCGTGTTGCGACAAAGAAAGACTCCGGATCGAATCCTTAGGTGGGTTCGTAGAAGACGGCTATCTAAACGGTCAACTAGGTGTCACTCGAGCCATAGGTAACTGGCACATCCAAGGGCTCAAAGAAACGGACAACCAAGTCGGTCCATTGAGTGCTGAACCGGAGCTCAAACTTGTGACACTAACAAAAGAAGACGAGTTTTTGATCATTGGAAGTGACGGGATTTGGGACGTGTTTATGAACCAAAACGCGGTGGATTTTGTGAGGCGGCGGTTGCAGGATCATAATGATGTGAAGCGGTGTTGCAAGGAGATGGTGGAGGAAGCGATGAAGAGACACGCGCTTGATAATTTGACGGTGGTTATTGTGTGTTTTCAGGCGGAACCGCCGCCGCCGGTCGTGGTTCAGAGAGGGAGAGTCAGGAGGAGCATTTCTGCTGAAGGGTTGCTTAATCTTAAATTCCATCTTGAAGGGTAAAAGATGTATCTTTTTAATTATCTTTTTGAAGAGATGATGATGATGATGATAAACTTAATTATAGTTGTAAATACATTCATGTGAGGGAAGGAAATAAACTGAGAAGGGGGTAACTTGTATCTGTTAACACTTTGTACATTTCATTTAATGGTGATTAATCAGTTGGCATCATAATATATCTTAATTATTAATAATTTTGTAAGGCATGTTAAAGTTGAGGTTTCCTCATTTGTGGTTTTTGTTTATTTTATATGATTTTGGTCTTGTTTGAAGGGTCCAGCTTATATGATTGGTTTTGAAACGACCTTATATACAAACGCCTGTGTTCACAGCGATATACACGGATACTTG
>HanPP2C60
ATGAAAAAACTTGTTAGTTTCGGGAAGAAACTTGTTAGTTGTGGGAAGAAACCTGCTGTGCAAGGTGATGATGATACTGTTAATGGTCAAAAGGGGCGTCCGGGTGCGCGTGTCGAGGGATTGTGGTGGACTAGAGATGAGGGTGTGTTTTCGATTGCGATGATTCAGGCAAATGCTGTGTTGGAGGATCAGTGTCAAGTCGAATCTGGGAGTTTGAACATGGATGAGAATGGCCCTCGAGGAATGTTCGTTGGAGTGTATGATGGTCATGCTGGTCCTGAAGCCGCATGGTTTATCAAAGATCGTTTGTTTGAGAATCTGAAAAGTAAGTTAGTTGTTGTTACCTCTTCATATATGAACTTTAATCTCTGATCATTTGTTATCCTGTTTGTTGATATGATTTTCTTGGATATTAAGATTTTCTTGGATATTTGTGACATGTGATCAGATATATAGTGCTATATGCACATAATTTAATGTTTAAAATGTCATCAAAGAATAAAAACATAAAGGGATAATGTGGAATGTAATCAGAGCACCTATTTAAATCGATCTTGAAAGCGTATGTTCATTTAAAGAAGTGGGAAACTCGGTGGGTTGGGTAACAGGTCAAAACGTGTAACACAACACTTCCAAATTTGTAAAAGATTTAGTGAACATTCAGTGTGAAAAAGTGATTTATGATGTATTTGATTTGAATAAAACGATGTTGGAAGTTTGGTGCATTACATGTTGCCCGACTTTCAACCCGTTTCACCTCCATTTTAGTGTTTGTTATCTTACCCGTTTGACCAATTCATTAAATGTAAATTACCATCTCTACTTGAAGTCCATGTGTAAGCCATGTTAACTTGATATTCCTGAAAATTGAAACATTTGGTTGGATGGATATATAATGTTATTCAAAAACGACACTGCAAAGAAGGAAAATTACAATAACTAAATTCTCGGATAGAATACAGATACTTATCTTTATTAATTCATAAGTGAATTGCCATCTCTACTTGCAGTCCATGTGTAAGCCATGTTAACTTCATATTCCTGATCCTTTTGGTCAAACACAGTAATTATTGACAATATTAACAAACATATTTATTGATGATGCAGAATACGCTTCAGAAAATGCAGGAATGTCAGAGGAGGTTTTACGCCAAGCGTTTTTGAAAACCGATGAAGAATTTCTGCTGTCAGTCGAAAGAGAATGGGAAAATAATCCAAAAATAGCCTCTGTTGGCTCATGCTGTTTGGCTGGAGTCGTATGCAACGGAATGCTGTACGTTGCAAATGCTGGAGACTCAAGGGCAGTACTCGGGAAACAAGTGGATAAAACTGAAAAAGCATTTATGCCTGTCCGACTTTCACAGGATCACAATGCAAACGATGAATCCATTAGGGAGGAGCTAATAGCATTATTTCCAAATGATCCCAACATCGTTGTTTTTAAGCAAAATATATGGCGTGTGAGGGGTCTTATCCAGGTATTTTGCGCTATATAGCTAAACCTAGTCCTAGATTTTTTACTTTTGACATAATGATTTGTAAACAAAGTTTCACAATATTGCAGATTTCTAGGTCTATTGGTGATGCATATCTGAAGCGGTTCGATTTCAATAAACCCCCGTTACCGGCGAAGTTTATACAGTCTGAACCGTTCTCTAAACCGATACTGAAAGCGGAACCAACCACACTAGTGACGAAGCTCGTCCCTGAAGATCAGTTTGTTATATTTGCTTCTGATGGTTTATGGGATCATCTTACTGATCAACAGGCGATTGATCTTGTGAAAAGTTCTCCACGCAATGTAAGATCGGTATTTTTTCCCATGTTAAAAAAAAAAAATAAAAAATCAACATACAGACTTATTGAGGAGAAACTTGATTTTAATATTCTAATAAAAATTTTTGCAGGGAGTTGCAAGAAAACTTGTGAGAGCTGCACTTGCTGAAGCAGCAAGGAAGGCAGGAATGAGCTACTCTAAGTTGGAAACAATAGAGAAAGGGTTGAGAAGAAATATTCACGACGATATCACAGTCGTTGTTCTGTTTCTTGACTGTGATTCGGCATCCCACACTTCTTCTTCTGCTGGGCAAAGTTCCTCGGGTGGGCCCATGACGCTGTCAGTCAAGAGTCCGATTTCCTTTTAG
>HanPP2C61
TGGATCTTGCTTGCTCCCCTCCCTCTTCATACTTTATAATATGAGAAGACGAGCAAAAGCAAAAGTCAAAATGTCAACTTTTTGACCTAGCTCCAGATATATCATCAATTGCATCTTCTTGAATCTAATCAATTCAGATCTCAACACCGTTAGGTTACACAGGTAACAAATTTGTATATAGACCGATTATTGTTCATATATTTTTTCTAGGGTTATCGCATCAATTTCCGATCTTCTTTTTCAGATTTTCGCTGATTGATCGGCGTCGAAGTTGCAATTTTGTATCATAATAGGTGAATTCAATTCGAATTTGTTATGTGTTTATACGTTTTTTGTTGAATTTGTGTACTGATTTGGTGTACGGAAAGTGAATCTTGTCGTGTTGTTGATGATTTGTTGTGATTTTGACTTTTTTGGATGTTGATTTAGCCCTAATTATTTGATCTGATCTTTTTTTATTGTTAATATTGGTTCTAGAATGGTTCTTTTTAGTTGTTTGATTTTAGGGCTTTTTGAATGCATAGATAATATGATGTTTGAGTTTTAAAGATTTTGTCAGAATAATTAGGGTTGTTCAAATAGCTCGAAGTTTTTTTTAAGATCGGTTTGTTTACAAACCGATCCAACTCGGCTCGGATCATTTTTAAACCAAGCTGAGCTCGACTCGGCTCGGCTCGTTTACAAACTAAGCTTGGCTCGGCTCGGCTCTTTACAAACCAATCTGAACACGAGCTGACCCTGGCTCGGCTTGGCATGGTTTGAAGCTCGCTCGAAAAAAAAAACTCTTTCAAAATTGGTTTTTTCACAAATCGAGCCAGCTCAACTTGGCTTGTTCACAAACCAACCCACCTCGGCTCGGCTCAGCTCGCTTACAAACGGATCTGAGCACGAGCTGACCTTGGCTCAGGTTGGTTTGGTTGACTTGGCTAGTGAACAACTCTAGTTTGAATGAGTTTTTGATGAAATCCAAAGTTGAAATTTAGCAATTTGATTCGGTTTTTTATGTTATCCTTTGAAATTGATCTTATTTTTATAGGGGAGTTAATTCATTGTTGGTGGATATGGGGTATTTGAGTTCAGTTTCATCGGCCAGCATGGGTCAACCGAATGGTGATTCGCCTGTTAGTGGTGGTGGTCTGAGTGAAGACTCAAAGTTCAGCTACGGGTTTGCAAGTTCTCCAGGAAAAAGATCTTCGATGGAGGATTTCTACGAGGCAAGAATCGATAGCGTAGATGGTGAAACGATTGGTTTGTTTGGAGTGTTTGATGGTCATGGTGGAGCTCGAGCTGCAGAGTACGTCAAGCAACATCTTTTCAGTAATCTCATCAAGCATCCGAAGTTCATATCTGACACCAAAGCGGCAATATCGGACGCGTACAGTCATACAGATACCGAGTTTCTGAAATCAGAGAACAATCAGAACCGTGATGCTGGATCAACTGCTTCAACCGCTATTCTTGTCGGTGACCGTTTGCTCGTTGCAAACGTCGGTGACTCACGCGCTGTTATTTGCAGGGGTGGTAAAGCCTTTGCTGTTTCCCGTGACCATAAGCCGGATCAAAGTGATGAACGACAACGTATTGAGGATGCTGGTGGTTTTGTCATGTGGGCTGGGACTTGGAGAGTCGGTGGTGTTCTTGCTGTTTCCCGTGCGTTCGGTGATAAACTTTTGAAGCAATACGTTGTGGCGGATCCGGAGATTCAAGAGGAAAAGGTTGATAACTCACTTGAGTTTCTAATTCTCGCAAGTGATGGGCTCTGGGATGTTGTAACCAACGATGAGGCCGTTGCAATGGCGATACCAATTGACAGCCCAGAAGAAGCAGCAAAAAGGCTGATGCAGGAGGCGTCTCAGAGAGGTAGTGCGGATAATATAACAGTAGTTGTCGTTCGTTTCTTGGATAATGAAGCTAGTGGCTCGAGTTCCCATTGAAATACAAGTGTTATTTGCGTTTATGGACTGTGTTTTGAGTTGCTGCAAGTGTTTACTGACCAACTTTCATATGTTACTTTCGCGGTTGCTTAAGTTTGTTTTAGGGTCTGAGTTTCCCGTGCGTCGAAAACATAATAAATGTAACGAGGATTGTTTATTTATATCTGTTTATGTAATATGTAATGCAAAGTGTGAAAAAGAAAATACCTTTGGACTCTAATTTGTATGTTTACAGAACATGGTTATGCATCATCTTATTGTGCAGAAAAATGTTACAGGTTGGTGATGAGATTGAAGCCAAAGATGTAGTTTGGTTCACCTCTATCTACACTATCCACTATGGAATACCGTAAAGAATATTTAACACTGTAAATTTATGAATAGCCAGTAACTAAGAGCACCTTGTACCTTCAACCCGTGTTCGTGGATGAAGCCTGTGTGGAGGAGGTAAGAGATGTTGTGGTTAATGTGGTGAAGTTGAACCGTTATGAGAGCATGTGGAGGAGAGGAAGAGGGGTGCGTTTGTATTGTCCGTCTGGGCAGGAGGAGGAGGAGGAGGAGAGGAAGAGGGGTGCGTGTGGCCGTGTGTATTGTCTGGCTGCGTGCCCTCATCGATGTAGAGTCCCATCGGAGACGCTCTAAGCGGTTACCATATATATTTGTGTGCAACTAAATCACAAGCGTGTCGTTTTCAGAAACTTTACCTAGCTTTTTCATGTTTAGAAACTTTACCTAGCT
>HanPP2C62
AAAAAAAAAAAACAAATTATATTTTTATAATTTTTTTATAATCTTTTCCCAATATTTTCACTTTCCCTCAAATCCTCTTGTTCTTGTTCTTCCCCAAATAATCAGGAAATGGGTAATCACATTTAGCTCCAAAAGAGTCAACTTTCTTGGTTTTTTTTTAATAAAAAGTTTTGAACTTTAATCAAAATTTGAAGAGCATTTGAAGGGTGTGATGAACTTCAAGAACAACAAGCCTCTTGGATTAGGTAAACTTGAAAAACTTTCACATGATTGATGATTATTACTCTTTATCTTTTAATTTAATTCTTGAAAGTTGGAAAATGAAAGATTAGAGGTTGAGATTTGTTGCCTCAGATCCAGGGTACTCCAAAAGTTTATGAACAAAAAGGCTACATCTTTTGTGTGTTTCCCTGTGATTTCTCACACTTTTTAACTTTCTTTACTAGGTTTCTTTTCTTCATTTTAACCTTTCTTGCTTCCTTCTAGAGTTGTAAAGATCGTTATAGCTTTCTGGGGTTTTCTTGAAATTTGATAAAGATTCATACCCACATCAAAAAGATCCTTTTTTTTTTACCATTTTTGATGAATACGGTTATTGGGTTCTTGTTTGTTTGCTAGATCTGACCCCCCCCCCCCCTCCGTTCTTTTATGTTATAGTTTGATCAAGTTTGGTTTGGTGTGATTTGATTAATAGGCATGGAGTTACGTACTTCTTTGATGAATTAGTCAAACAATGACAGTTAGTGTGACTTTTGAGGGGGTGGTATGTGAATGTAATTTGTTTCAAGATAGTGATTTTGATGGCAGAGATGCTTCCGGCGGTGATAGTGCCATTGGATTTAGGTAATTCGTTGCGTAAAACCCTGAATTTGGAGGAGACTCTTGTGATAATTACTGGGATACAACAAATTATGGCGGAGAACACGAGTTCGGTTAGTTCGGTTCAAGATCCTGTTAACAATCATGACTGTAGTAATCATGGTGTTCAAGATGATGGATTTCAAGAAAGTGAAGATGAGGTAATGTCGTTAGAGGGTGATCGGGTTTTTGAAACCGCGTTGGTGAGTGATTCGACTGGTTTATGTGGTGAGGATTTGATAGCGTTTGAGTCTGTAACGTCAGAGATGAGTGCATTGGGATCACATGATGGGGAGAAGGGTGTTTCGGGCCATTCGGCGGTGGAGGGTAGTATTGTAATTTCGGAGAAAGTGTCGAGTGCGGCTGGGACGGTAGCGCGAAGCGTGTTTGAAGTGGATTGTGTACCGTTGTGGGGTTTCACTTCTATCTGTGGAAGGAGACCCGAGATGGAAGATGCGGTTGCGACCGTGCCTAGATTCTTGAAGGTTCCTATTCAAATGTTGACCGGTGACCGCGGTGTTGTTGACCGGTTGAGCAAAAGTTTGACCCATTTGACCACCCATTTCTTTGGGGTCTATGATGGGCATGGTGGTTCTCAGGTATGTACTGTTTCTAACTTTTAATAACATTTGAAGTGTGATTGTGAATGGTACAGTTTGACTTTTTTAAGGTCAAACCGTATACTTTTCAACTTCATAACTGTTACATATTTTCATGTATTTTAATGGAAGTCGGTAACAAAAAAATGAGCGGTTTAAAGTATATGACAGCTAAGATAATGACATTTGTTGGATTATTAACAGTATGACCATCAACATTTTGAATTAAGAAGTCAAATTAGGACCTCAAAAGTCAACTTAGTTGTTTATCTAACCAAACAAACCAATGAAGAACGAACAGATGATATGGGTCATCAACGTTTGACATTCTCTAGATTTTCTCTTGAATTTAGGCTGTTGTTATGTCTAAACACGATTAGTTTTCATTTTTGCTTCGACTTTAAAGTCAAAGTGGTTAGTATTTTACAACTAAAATTTTTTAAATAAATCATTTGTAGGACCTCAAAAAGTCAAATCATATTTCTTTTGTTCTAACCAAAACAAAAACAAGAGTGGGGTCTAGGACATTTGATGTTTTTCAATATTTTTATGTATATATAATACTTTGAATGGTATGATCAGGTTGCGAACTACTGTAGTACGCGTGTTCATAATGCGTTACAAGAGGAACTGGAGCCTCTAATGGCGAGTTGGGGTGGTGATGAAAGCGATAATAACTGTCAAGAAATGTGGAAAAAAGCGTTTCACAACTGTTTTCTTAAGGTTGATGATGAGATTGGAGGAAAACAAGGGGGTCATGAACCCGTCGCTCCCGAAACTGTGGGCTCCACTGCCGTCGTTGCGTTAATATGTTCATCGCATATCGTAGTGTCAAATTGTGGTGATTCGAGGGCCGTTTTATGCAGAGGGAAAGAAGCCATGGCACTCTCTGTAGATCATAAAGTAAGATAAAAACATCTTTGCTTATGTTCCAACTCATGAACGTTTCGACTTGTTGTGGTGTTTGGATGAACATTTTCTGTTTCTGATTGTTGATGGGTCAAATAAGCAGTTATAATACGCAGTCCCGAACAACCCCTTTAGTTTTTTTAGAGTAAAATGCCATTTTTATCCCCGAGGTTTGGCCAGTTTTGCGACTTTCGTCCAAAGGTTTGTTTTTCTGCATCTGGATCCAAAATATTTGAAATCTTGCCATTTTCATCCGGCTCGTTAACTCCATACATTTTTCACCGTTAAGTCAGGGGTATTTCCGTCTTTTTTGTTCACTTAAAGGTCAATTATGTCTTTTTACTTTATGTAAAAAGACCGAATACCCCTTTAAGTTAACAAAAAAGTCGGAAATACCTCTGACTTAACGGAGAAAAATGGATGAAGTTATCGAGCCGAAGGAAAATGACAAACTTTCAAACCTTTTGGATCCAGATGCAGAAAAACAAACCTTTGGACGAAAGTCGCAAAACTGGCTAAACCACTTTTACTCGTTTCTTTTTTATTATTTTTCTGTTTACTTTTTTGCTACATTCTTAATTTGTATATGCTAATCTCCTAGTGTTTCTTGTGTTGCTTTACACTGAAATAGCCAAATCGAGAAGATGAATATGCAAGGATTGAAGCGTCCGGAGGCAAGGTCATACAATGGAACGGGCATCGTGTTTTCGGTGTTCTCGCAATGTCAAGATCTATTGGTATGTGTTTGTTATGCTCTAAAATACTCTAGACAGTCTTATGGATCTTAGTGACAACGATAGGCGGGCGTGCTGGTTAATGGGTCAAAACGGGTTCGTGTTTTAGTACGTGTAAAAATGGGTTGGGTTGACCCTCAAACCGTTTTTTTGTCCATTTTTATGTTTTATAAGTACAAAATAGTTAATGCACTGAATATGACTACAAAAAGTACAATATCACATGAATTAAATGATCACATGGTTGTATGAAGGTTAAACACACTTTGGGTTACTTTTAACCTGGGTCCATTATATCCAATTTTATAGGGAGATTACAAATAATTAAATGCATTTAATAGGGTATAACTACAATATAATAAGCTAAACCACTAAGAATACACTTTGGGCAACATTTGACCATAGTTGTTAATGGCGAATAGCGACAAATAGCGATAAGGTACCTACATGCTACATAGCGATAACGATAAATAGCGGGCGGCTATTTAATAAATAGCGATACACTAGAAAAAAATTTAAAAATTTTCTATGTATATTATATAAAATACCCTGGTATATATGCTATTTTACATGTATATATAACAAAAGCCTAAAATCCAGCTATTTTATAGCTATATTAAATTGCTATTTTTATTAAAAAAACAAAAACAAAAAAATCGTCGCTATTATCGCTATCTATCGCTCCATAGCGAGCCTAGACCTATACGCTACATAGCGCGCTATAGCGATCGCTATGCTGGCTATTGACAACTATGCATTTGACCCATTTTATTTTAGTTGCATCTTTTTGTTTGACTGATTTGACCTAGTTGATATAGAAAGTCAACTAATGGATTCGATTTGACTTCCAAAAGCTGTATTGCTACAATGTTCTACTGAATTTCTGAATAACATTATTTTGGAAGTATTCGATCGGAAATACTCTTTGGGTAACTTTTGACCCGTATCCGTTTAAGCTAAAAGCTTTCTTTGACCATCTGAGAAAAATCAATACCCAAATCAGCCTGTATGTAAGTGAACATGTGATTACAATATCACACTAACTTTTGAATAAAAGCAATTAGGATGTATGCACTCAAAAAAAAAAAAAAAAAAAAAAAAAACCTCTTTGGCTTACTTCCGAATCGTCTCCTTTTCAGCTAAAAATCGCTTTGACCCGTTTGAGAAAAATGAAAAATCGTAGCCCAAATCAACCCATTTGTAAGTTAAACATGTCACTACAATACTATACGAAGTTTTGAATTAAACTAATTAGGATGCATATGCATTAAAAAATACTCTTCGGATAACTTTCAACCCGTCTCATTTTTAACTAAAAGCTTTTCTTTGGCCCGTTTGAGAAAAATTATAACCCAAAACAACCCATTTGTAGTTATACATGTCCTTGCAATATTATACTAAATTTTAAACTCAATTATTTACTTTTTCGGATGTATGCACTCATAAATACTCTTTGGGTAACTTCCAACCCGTTTCCTATTTAGCTAAAATCTTTCTTTGACCCGTTTGAGAGAAATCATAACCCATAGTCAACCCACCTACATAGGAGTGGTATTTTCTTGAAAACTCTACAAAAAAAGGGTAAACTCATAGGCTAACAATATCGGTTCCTACAAAACGGGACCCCATTGTGGGATGCAGGAGATAGATATTTGAAACCATGGATCATCCCGGATCCCGAAGTAACATTCATCCCCCGAGCCAAAGAAGACGAATGCTTAATTCTCGCAAGCGACGGTTTATGGGATGTGATGAGCAACGAGGAAGCGTGTGAAATCGCTAGAAAAAGAATACTGTTATGGCATAAGAAAAACGGTTCAAACAATCTTCCGACGGAAAGAGGTGAAGGGATCGATCCAGCAGCCCAAGCGGCTGCAGAAAGCCTGTCGAACCGTGCTCTTCAAAAGGGAAGTAAAGATAACATTACAGTGATTATTATAGACTTGAAAGCACAGAGAAAGTTCAAGACTAAAACAACAGCATCATCATAACTCACTAAAATTCATAAGTGTACAATGTTATTCTTCTTGTTTAGTATTATTCAAAACACAAGTGAAGTGCCCATTTGTTTTTCATGTGGGCTGACAATATGTCTGTCTGTCTGCTGTTGATGTAAATGTTTTTTTTAGATGTTTTTGTAGTAAGATTAGGGGTTCCTTGATGTGTTCTGTTATTGTTCCTCCAAGTTTCAAAGGCTTTGTGAGGTATTGTACCTTCTTTTGGAATAAGAATTGTAGCATCTAATGTGTTTTAAGAACTACTATAGATACAATATATGTTGATGACTCATTTGTGTATTCATGTATAAATGATCATTTTATATAGAGCAATATTATTTATTTTTT
>HanPP2C63
GGCAGCTGCCCGTCCCCACCACTCCTCCAGCAGCTATTATTGGTAATGCCCTTTCTTTCTTCTCCTTCTCCCCCAAAACTTCATTTTCAGTGATTTCTTCTATATCTTTGTGTCTGATATTTATTACAGTATCTTTTTTGCTAACACATAGTTGCTGTGAAGCAATTGGTTACCGGTTTGGTTTGCGGTGAATCCTGAATAATTAATTAACCGATTTGAATATGGCCGGTATGTGTTGTGGTGTTGTTGGTGAGACGGAGACTCCGTCCACCGTTGACCAGAGCGGTGTTGCTCGTCAATCGAGGCGTCGGCAGATGGAAATTCACCAGCTGAAGTTCCTGGCTGCTTCTGATGTTGTTGCGCCTCTGCCGGAGAACAGTAAAAAGCGGAGGAAGGTTGAGAGTCTTGAGACGATTGATTGTGGGTTTGAATCTAAAGCTGTAAATTTATCCAAACCGGAGACGGAGGCGGTTAGTAAAACTGTTTGCGATAATAATGAAGCTAGATTTGGCGTGACGACTGTGTGTGGAAGGAGGAGAGACATGGAAGATGCGGTTGCTGTAAAACCGTCGTTCAGTAGTGATTTTAACTTTTATGGTGTTTACGACGGCCACGGCTGCTCACACGTAATACTTTTTATCCATAAAATCACAATACAAAAAAAAAAAAAAAAGAAAAAAAAAAGAAAAAATATATCTGGGTATTGAATTTTTTTGTTAATTTGTGCAGGTGGCGATGAAGTGCAAAGATCGAATGCACGAAATAGTGAAAGACGAAGTGGAAACCGCTGGCGAATCAGTTAACTGGAAAGATACGATGGGGGTGAGTTTTTCACGGATGGATAAGGAGGTAACCGATTGGAGCGAAGGTTCTTCGATTTCCAACTGTCGATGCGAGTTACAAACTCCTCAATGCGACGCGGTTGGATCAACGGCTGTTGTGGCGACGGTGACTCCCGACAAGATCATTGTTTCAAATTGCGGGGATTCACGAGCTGTACTTTGCCGTAACGGTGTTGCTATCCCTCTATCCACCGATCATAAAGTAAGTTAACTAATCCTTGCATTTATTATTCTGATTATTATAGTTTTCGAGTCTGGTTGAATTAAAACATATTTCGTTATGATTGTAGCCGGATCGACCAGACGAACTTGCGAGAATAGAAGCTGCTGGCGGACGTGTGATATACTGGGATGGAGCTCGGGTTCTTGGTGTTTTAGCTATGTCAAGAGCTATAGGTATGTTGTTAAATGTTAATTAATTCAAGAGTTCCATCTTCATCTCAACCAATTGATGATAACCGTTTTTCTTTTATGTTTTGTTATATTTCCAGGCGACAATTACTTAAAGCCGTATGTGATACCAGAACCGGAGGTAACCGTAACGGATCGAACACCAGAAGACGAGTGTCTAATCTTAGCAAGCGATGGACTTTGGGACGTGGTATCAAACGACGTTGCGTGTAGTGTCGCACGCATGTGCCTGACCTCTCAAAAACCTCCGTCGCATCTCCGGTCGGCCGGAAACGATGTGAACATCGCCGGCGGTGAAAGTTCCGATAAGGCATGTTCGGATGCTTCAATGCTTCTTACAAAGCTAGCTTTGGCAAGACAGACGTCAGATAACGTCAGCGTCGTTGTGGTTGATCTTAGACGAAATCAATAACGAAGATTCGAAATTAACGAGTTTACGAAGCTTCAGAGATCAAACCTATCTGATTGTTTTTCTTGTATTTATTATATTATTATTATTATTAACATGAAATCATCAATTCTTGAAATTACTATGTATTAACATGTATAGATCATTTATCATATATACTGAAAATGAACATTTGCATATCAAGAAGAAGAATCAAGTGGTGGTGGTTTTGGTTTGGAATACATTGAAATAAATTGAATAATGAGGAAGGGGACAGAAGTCAGCGGCAGGTGAAGCCACGTCTACACTTTTT
>HanPP2C64
GATAATCAATCTGCAATTCGATGAGCTAGAATTCTAAAGTTTCGGTCGGTCGATACATTCACAAAAGAATCTTCATGATCTCCGCCGAATTTGTAAGTTCGTTTTCGTAAATTATTCTCAAAAGTATGATCATTTCCTGGTTATTCATCACGTATTTTCTTTATATAAAGCCTTGCATTTGATTCGATTCGATTAGGGAATTAACCTTCATGTATCAATGGAAAATGCAACAATATTTGTTGCCATTTTAATATCGTGTGTTGTAGAATAATCATGTAACAGATTATACGTCGTGAATGCAGCTTTGAAGCACGATAACAATGATCAAGAATTTTGTTTGTACCAATATTATTTGTTGCAATCGTGTTCTAGAATTATTCATACGAGGATATAGAGCTAATGGCCGAACCAGAACTTTCTAACGGGGTGGTGCTCTTTTATACCGGCTATAACTAGAGGGTCCAAATCATATTTTATCTACAAAACAAATTCCCGTGCCTATGGAATTGACTACTTTATCATTGGTGTTAAATGTCATTTTAGTCAGTCCATGTGGTTTGACCCATTTTGTTAGTTTAGTCAAAAGGTTTCATTTTACACCTATGGGTCCAAAAAGGTTTCACCATTGTCATTTTAGTCCACTGGGTTACCTTCATCCATTTTTTCTATTAACAAGAAGGGCAATTCGGTCGTTTTATATGGCCGAATTGTCCTTCTAGTTAACAGAGTTACATATAAAATGACCGAATTGCCCTTCTCGTTAACAGAAAAAATGGATGAAGCTAACCCATTGGACTAAAATGGCAACGGTGAAACCTTTTTGGATCCACAGGCGAAAAATGAAACCTTTGGACTAAATTGGCAAAATGGCCAAAACCACAGGGACTAAAATGGCATTTAACTCTTTATCATTGCATGACATTGGATTCAATTAGAATTACTATGTTTCATGATGATTATGGTCAAGGTTTTGAATTTCATCTTTTAAAATGTTTCCATTTTCCAGGAAGTTTTATTTGATTTTCTGCTGTGAAAATTTAGCTTAAAAGGACAATCAGCTTGTGGACTCATAGATGTTATGCAGAAGTTACTTCAGGAAAGTGATTCTGCGATCTGCGCGTATTTGCAATATAACACCGCAATTTGTTCATTTTGCTACTTTGAAAAAGGGTTTGAAGACTCTTCCTGCAGCAACATCGTCGGGTGATCAAAAAGTGACGGTTAGCAAATCGAAGGCGGATATGGATCCTAGTAGTAACCGGAGTTTGATGACTATAACTTCACTTGAGAAGAAAGATGGTGGTTGCTATGCAAGTGGTGGATGGAAGAGGTTATTCACTATCTTGGATTTTTTTTCCTTTAATTAGTTATTACATTTTAGCTGTATTTATGTTGGGCTTATTTATTTATGGTGTTTGCTATGATTGTATGCTTCATTGTAACACTTTTTTGGCTTTGTATTGGCAGTGAAGATGGAAGATTGAGCTGTGGTTTCTCAAGTTTCAGAGGAAAAAGGGCAACCATGGAAGACTTCTTTGATGTCAAAACTTGCAAGATCGATGGGCAGACCGTCTGCCTATTTGGGATATTTGACGGTTATATTCTTTTTCGGTTCATTTAACAGACATTTTTATTAACAAAAAAGAATCTTTTCATCATTTGTTCTGAATACACAAATATATATTTGTTTGTATAGGCCATGGTGGTTCACGTGCAGCCGAGTATTTGAAGCAAAATCTTTTTAACAACCTCATGATGCACCCTCAATTCATGACAAACACTAAAATGGCCCTAAGTGAGTCCCTATCAACCATTCCCTATTATTCTGTAGAAAAATATTATAAGTAGTTTGTTAAACTGGAACCGGGTTGCAGGTGAAACTTATCAAAGAACCGACTCAGAGTTTTTGGAGTCTGAAAAGGATAACTCGAGTGATGATGGTTCTACTGCTTCAACTGCAGTCTTGGTAGGTAATCGTTTGTTTGTCGCTAACGTTGGAGATTCTCGGACTATAATATCAAAGGCAGGCAAAGGTAATTCATTGTTGGTATAATAATAGATGCATTTTGTATCAAAAGCTTGATAAATGTCCATAAACACTGAACAATATATTCTCTCAATTGACAGCTATCCCTCTTTCTGAGGATCATAAACCAAATAGAAGTGATGAAAGGGAGAGAATTGAAAATGCTGGTGGGGTTGTCATGTGGGCAGGTAATTCTGGTTTTCTGTAAATGAATTGTGCTGTGCCTTTTGTTATGTTCTTTGTATGGATCACTGTTTGTTAAACTGCTGTTCAAATATTTATCTCATGTTAATGCTAATTAGGCACTTGGAGGGTTGGAGGTGTTCTAGCAATGTCCCGTGCTTTTGGAAACCGCATGCTTAAGCAATTTGTTGTTGCAGAACCCGACATCCAGGTAAGCCTTAAATCAGGTCTAAGATTTTGTCATGAGTCCGTCTACCAAAGGTCTTAGGTTCGAACCCGCTTCCATTGTTTTTCTACTTCTAACCCCTTGAGTGTGAGCCGCGCTTTACTGATCCCATTGGTTAGTAGGGTATTGGTGGGGTCTCATGAGTCATCCGACAACAAATTGTCATGGTTAAAAAAGATTAAGGGTTTGGCTTCATTAATGGTGAATTGTTGTGCATGGCTAAGGTTTTGTTTGCTATTTTTTTAGGAACAAGAGCTTGGGGAAGAACTTGAAATGCTAATTCTTGCAAGTGATGGTCTCTGGGATGTAGTACCTAATGATGTATGTCATGGTGGTGGTGGTAGTTACACTATTTATATCTTATCATCAGGGCCGACCCTGAGAATTCGTGTACCCTGTTCGAGCTCGAAAAAACGTGCCCTTACGCTACGCCTTAACGAAATTGGGTATTGGGAGGCCTAAACCTAAGGACAACGGGCTAATAACTAATCTAAACCTTAAAATAGTTTTGTAAGTGAGCCTATGTTGGTGTTTGTATGGGTATACTCTATTAATTTATTTTTTTTACATATAAATATCATTTTTTTTTAAAACGTGCCCCTCAAAATATCGGTCCCTCCTCCCCGCCCAGCCCACCCTCAGGGCCGGCCATGCTTGTCATCAAGATGATGATCATAAGGGTGTTTGGCAATACTATTATAACTTTTTTTTGTATGTCTTGCTGACTAGGATGCGGTTTCACTTGCACAAACTGAAGAGGAACCTGAAGCAGCAGCTAAAAAGTTGATAGAGACTGCTTTTAGCTGTGGAAGTGCAGATAATATCACCTGCATAGTAGTGAAGCTTTATCATGATTCCACTTCTGAATCCAAACCCAAATCCGAGTCGTTAACCTCAACTGAAACCAAGACATGATGCCAAAGCTCAAGCGCGGGATAAATAACAGATATGGTAACTTCGACGATTCATTCATTTGTTCACATATATTCTTTTAACAGGCCAGCGTGAATAAACACATTGTTTTCTTGTTTATTCGTTAGAGTTGAACCCCTTTATCATATTCAACAATAAATATACTACGTCGTGTTTTTTGGATATA
>HanPP2C65
TTTTATTATTTGTAGTGTGTTCACCCACTATACACAAAACAGAGGGTGAGATCCCCACCGGAGAGGCAAACTTCCGTCAACCCTCTCCTCTCTCCTTCACGAGAATTCAATCACACAATTAATACTCAAACGGCAAAAAGACGTATACATACAAACACGTATACGTATCTCCACTCCTTCGGATATTTCAGATCTAAACCCCCTCCTCATCTCTTCAGATCTCCGTCCTTTTCATTTGGCACCTCACCAGAAATCGCCACCTAATTTCTCAACTGTTGTAACTTTATATTACTTTCTTGTTTTATTACTTATATACTTTAGTTTAAGTGTTGTTAATCCAGCAGGGAGTGACATCCAGTTTTGGATGGTGAGATGAGGGATGTTATCAAGATTGATAAATTTTTTAAAAGCCTGCTGGCGACCGGCCGATGGGTTTGATTCGGCCGGCCGCCAGGAGGCCCTTCTATGGTTTAAGGATATTGGTCATCACATTAATGGTGAGTACTCAATGGCTGTGGTCCAAGCCAACATGTTGCTTGAGGATCAAAGTCAAATTGAGTCGGGCTCCTTGAGCTTTCTTGATTCGGGTCCGTTTGGAACGTTTGTTGGTGTTTATGATGGTCATGGTGGCCCCGAGACTTCGCGTTATGTCAATGACAATCTTTTTCACAATCTCAAAAGTGAGTGATTAATCGTGTTGTTGTTGTTGTCGATTTGGTCCTGATTTTAAGGGTTTTGCAGGGCTTGTGTCCGAACAACATTCGATGTCAGCGGATGTGATAAGAAAAGCGTTTCAGGCAACCGAAGAGGGGTTTTTATCGATTGTTGCTAAGCAGTGGACGGTGAAGCCACAATTGGCGGCTGTTGGAACATGTTGCTTAGTTGGCGTGATATGTCATGGGACCCTTTACATTGCTAACGCTGGTGATTCGCGTGCGGTTTTGGGAAGAGGTGTGAAGGCAGCGGGTGAGGTTATTGCCATACAGTTGTCTGTGGAACATAATGCGAGCATAGAGTCGATCAGGCAGGAGCTTCACACGTTGCATCCTGATGATCCTCATATTGTGGTTTTAAAGCATAATGTATGGCGCGTGAAGGGCCTCATACAGGTATTCATTAATCAACTTTAGTAAATGCATTATGCGTTTCTGAACGTATTATTGGTTTTCAAATGAACGCCCATCTGTTTGGGATTGTGTTTGCAGATATCAAGATCTATAGGTGATGTGTACCTGAAGAAGGCAGAGTTTAACAGGGAGCCATTGTATGCCAAGTTTCGTCTTCGTGATCCCATCCGACGGCCGATATTGAGCTCAGATCCGTCCATATCTGCTCATGAAATCCAACCACACGATCAATTTCTGATATTTGCATCCGACGGTTTGTGGGAGCACCTTAGCAATCAGGAGGCAGTTGATATAGTCCAAAGTAACCCTCATAATGTAAGAGTCTCATCAATTCTATTAGGAACAACCCGATTCGGTTGGTGTTAAATGTCAGTGAGGTCAATTAAAAATGATTATTGACCCGTATAAAATGACCCGTTAATCGACCAAGCCGGCCCATCTGTTGGGCCACATATATTGATTGATTTTGTATGTTTCAGGGAAGTGCTAAGAGGCTGGTGAAAGCCGCCTTACAGGAGGCAGCAAAGAAGCGGGAAATGAGGTACTCGGATTTAAAGAAAATCGAGAGGGGAGTAAGACGGCATTTCCACGATGACATTACAGTTGTAGTCGTGTTTCTGGACTCGAATCTTGTCAGCAAAGCGAGCATAAAGGGCCCCACGGTGTCAATGAGAGGTGGTGGCATAAATCTCTCAGCAAAAACACTTGCGCCGCTAGCGGCCACCACCACCTGAGTTTTCCGGAAACTCTCAAGGTTGAGGGTGAAAGGGATTTTGGACAAGTAAAGCTTATATTCATTTAGAATAACAAATAGGGTTATGAATCTTCTTCATTATTTAACACTCCTGTTTACAAAGATTTGGAATCAGTTGATAAATGTTATAAAACCAGTTCAAAAAATAAGTTTTGATTTGGTCTAAAAAAAAAACTGTTTATATGTTGGGTTGGATGCCATGTGTGTATGGTTTAGTAGTTACTTAATAAGTTTGGGCTTGTTTAAGCTTAGCTTGATCCGAGATTCTAGCTGGCTGAAGTAGTTCACGCGCGACTCCGTTCATTTACTTATCTGCACAGAGATGGCAGTTTTTTATTTGAGACAAACCCGAC
>HanPP2C66
GAGTTTTGCAAAGTCAACTGAAACACCATGAAAACACAAAGCTGGCTGTCTGCCACGTGTCACAAGTCTCCTCTTTAACGCTACATTGATCCACTCAAAATGAACAACTTTTCGCATGTGGGTCTGCACCTTGATTGTTGTTCTAGAGCCGGTTGCTTGTGGATGGAGGACTAGCTGGTTTCCAGCTGTTTGTATGCTGTAACAACACAATGGGCTGTTGATGAACTGTCTGTCTGTCTGGATTAAGTTGTTTATTTAGTGTGCACACCAAGTGTTTGATGAATTGATTAAGAGAAAGGTGAAATGGGTCCTGGGACTGATCAATGTACATCATTGGATAATGGGTATTTGAAGGAATGTGTGCCTCCTTTGGAAGATAATATTGATCAACCAAATGCTGCTGCTAAGCCTCCTAGGAGTCTTCAGCCTGTGAGACATTGTATTAGCCAGGCTATGCTGGCTGGCACCTCGGATTCGGTTGGTGATTTTTCCTCAAAAGTGACCAGATTTCTGTTTTTGACTTTTGAGGATTATGTTTTGTAATCTGTATTGGTAAGAAGTTGTTTTGGGGTTTAGTTTGTACAACATGACCCACATATCTGTTTTAGAAATAAAATGTTCTATCATCTTTCTTTATCATTTAATGATAGGTATAAATACTTTTTGTGGGTTATGAATATAGTGTGCTGAAGATGAATTCATAAGCTGTTTTGGTGATTTTAGTATGTTATGTTGTTGAATAAGATGTCCCAAACAAACTGTTTGTGTGAATGAACTCAAGATCTTGTCATTTGGTCCATCTTCCATGGTTTTTTTTTTTTTTTTTTTTTTTTTTGTTTTGTTTGGCAAATTGGATTTTAACAATCCAAACTATGACTTATTGGCAAATAGTCCGTACTATCAATATGACTAATGACACTCCTAACGTTCACTTTCGTTGCCAAGAGCAAATTCACTCACATGGATGATTATGAACGAAATGGGGAAACGTACATTCCTTGTGAGCGAAATCGGGTGTAAATCTATGATGATAATGTGAGTGGGATTGCCCTTGCCAATGAAAACGAAAGTTAAGAGTGCCACTGGTCAAATTGCCAATATGGACTATTATCGGAATATCAACCCAGTTTGCCATGTTTCTTGGGTATTCAAGTGACAGTTTTTTTTCTTTTTGAACGGATAACACGCACCCTCTAATCCTACTAGTTGTACACCGATGTCCACTATGGGACTCGAACCCTCAACCTCATGGGGAGTGACACCAACACCACTTTACAGTTTACACACCTTGAAACCACTAGGCTAGAAGCCCTTTGGTATGTTAAGATCAAACAACATTTTGTGGTTTCGGGTTAAGTATCTAAGACTAGCTGTTTAATTCACAAGCATTAAATTGATCCAGTGTTGATGTACCACAAACTGCTAACAGATATGGTTTAGTTATTTCAATAAAAGTGTAATTTTCTTGTATAATCTTTGCTCTAGATTATGACTTCAGTTGGTTAAAAACCTTGAAATACATACTTCGATTGGGCGGGATTTATAACTTACTAAGGTGTTGGGTAGGGTTTGCTATTCAGAAAGGGGTAGCGGCGCAGCTTGTTGCTGTCTACCTGCCATTGGTTTGTAATCATATTACATTTTAATTATTTAAAAAAATAAATAAATAAATAAATAATGAAGACAAAACCTAAGAAAATTGATTATGTGATTATAATGTTGTAAATTGTATCATTTGGATTTTCTAATAATTGTTCTTTTCTCAGTCTGTAAAGAAATCTACAAACGAAGGCAGCGGCCTGAAATCACCACAAAACGAGAAATGCGCGTATACGCCCATCTTTCGCTCAGGCAGCTGTTCCGAAATGGGTCCAAAACCGTATATGGAGGACGAATATATTTGTGTAGATGATCTTCAACAACATTTAGATCCACAACCAGATTACCCTTTTCATGGAGCTTTCTATGGGGTAACTTTACATATCCAACTCTCTAAATTCCTTGATCAACAAGGAAACTAAACTAGTGTTTCATGCCTGATGTATGCAATTGAATTACTGTTGCAGGTTTTCGATGGACATGGTGGCATTGATGCTGCATCATTTACTAAAAGAAACATTCTTGAGTTCATTCTCGAGGACTCTATTTTCCCAAAGGGGGTGAAGAAAGCTGTCAAGAATGCGTTTGCCAAAGTTGATCATGCGCTAGCGGATACTAGATCTCTTGATAATTCCTCTGGAACTACTGCATTGACTGCCCTCATATTAGGAAGGTAACCTACTTTATACCGACTGAACAATTGATATTACGGGTTCTAAACGGGTCATCTTCGCTGGTTGACATGTCCAACCTGACATGAAATCAAAAATTTTGATGCGAACCGGTAAACCGTGTTAGACATACGAACCCAAACACGGCACATAAATTCGCGGGTTGACACAAACATGACCCGTTTAACCTGAATTATTATTTTTTTTCTTATTTTTCTGCATATTAATATTTTAAAGTAAAAGGTTTAAATACAAAGGGTTGTTAACGTACAAAGAGTAAAAAGGATTTTATTGGTTGAGTAAGTTTGATTTCCTTCATCCGTAATTTTCATTTGTTATTTCCTTAATGCGTAATTTTCAATTGTTATTTCCTTCATGCGTAATTACTTTTTACACTTTGTACGTTAAGTGTACTTTGTACATTAACTTACCCCATATATTATATATATATTTTTTACAACCAAAAATACAAATTTATGCAAAATAAATACATTAAATTATAGATTCTTATGCCGGTTGCAGTTTCAACTTCTATATTTTTCGCATATAATACTCAAAACCAGTTATTTAGGAAAAATTACAAGTTTTCTCCTTTATCTTAATACCACTTATCAGGCGGTGTCCTTTTTAACGAATTTTGACAAGTTTTGCCCTTTACAAGGAATTTGGTTGCACGTTTTGTCCTTTAGGCTTAACTCAGTTAGATTTTCTTGTTAAATCTTGTCACCCAAGGGTATTTTAGTCTTTTTACCCATTTATTTCTTTAAAAGAATAAAACAAAATATTTTAGGGTTGACTCTTGAAATAAATGGGTAAAAAGACTAAAATACCCTTGGGTGACAAGATTTAACAAGAAAATCTAACTGGGTTAAGCCTAAAGGACAAAACGTGCAACAAAATTCCTTGTAAAGGGCAAAACTTGTCAAAATTCGTTAAAAAGGACACCGCCTGTGACAAATGGTATTAAGATAAAGTACAAAACTTGTAATTTTTCCGTTTATTTATGATATAGAACGTGTTTTTTAATATTAAATATAAGTGGGTTAAATGGGTCTACGCGCGAACCTGCCAGTTTGACACGAAACCCGTTTAACTAAGCGTGTTCATGGGTTAGACCCAAACCGTTTATTCTAAACTCAGACCCACAAATTTCGTGTTAGGTTATGTCGTGTCATAAATTCACACCCTTATAATGACATATGGTGCGGGTCATCAAGATTCAAAGATTAGTATATATGCGGACTTTGACGATTGGCATTCACAGGAATATGTTAATTGCAAATGCTGGGGACTCGAGAGCTGTACTAGGGAAACGAGGAAGAGCGATTGAGCTTTCAACAGACCACAAACCGAGCTGCACATCTGAGAAAATGAGAATAGAGAAACTTGGAGGTGTGATTTACGACGGGTATCTCAACGGACAGCTGTCAGTAGCACGTGCACTGGGAGACTGGCACATGAAGGGTCCCAAAGGTTCGGATAGCCTCTTGAGTGCTGAGCCAGAACTGGAAGAAGTAACACTAACTGAAGAAGACGAGTTTCTGATAATCGCGTGTGATGGTCTATGGGATGTGATGAGCAGCCAATACGCGGTAACAATTGTAAGGAAGGAACTTATGCTACATAACGACCCTGAGAAGTGCTCTAGACAACTTGTTAGGGAGGCTTTGAAGCGGAACAGTTGTGACAATCTGACGGTTGTGGTCGTCTGTTTCTCATCCGACCCGCCACCAAAGATCGAGATACCCAAAATGCATAGACGCAGGAGCATATCCGCTGAAGGACTTGATGTTCTAAAGGGTATTTTGGATAATGATTGATTCAAAACCAACCAAATTCAAGTGGTTTGCTGGTTTTGACTTCTATCCATTTTGTTGAGTATCTAGCACAAAGTTAATTTGTACAAATTGATTAAACCACTAGTTTTTT
>HanPP2C67
AAAAATTCAACATGTTGAACCAACTCAGGATAGGAAACAGTTACAGCTCATATACATTACTGAAGTCGGCTTTTTGAAGCAGAAAGCGGTGCGCGTTTTGTACGCTCGCACAGCACATGACATGATTATCAATAAACAACAAAAAAACTCTATAAACCCCTTCATTCGCCCCTATTTTTCCTCCAAATCGCATCGAATCTGCTTCTTAATCTTACTTTTCCGTTTGCAAATTCGAATTTCTTACATCCGATTTGCCGTTAACGTCATCGAATCTCTGTAAGTTCGCTATCTCTTTCATCACTTTACCTGTATTATTATTGTTATTGTTCTAGGTTTTCTTTTGCATTTCGTTTTCGAATCCAGCTGTTTTGTTCGCATTGTTTTCCGATTTCACGCGTATTTCTACTTTATGCGATTGTTTATTTATATATATTTCATGATGTTTGTGGTGATTTAGGGTTTTGTTGTGATGGAGGTGGATCTGGAGGAGGTTTAGTGTGTTTGTTAGGTTTGGATTGAAGGATATAGGTGTGGATTTGTGAAGGAAGTGAGGAAATGGCTGCGGTTAAGGGTGAGCATCATCACGCGATTCCGTTATCGGTGTTGTTGAAACGTGAACTGGCGAGTGAGAAGACGGAGAGACCGGAGATTACTTGTGGTCAGGCTAGCCAGTCTAAGAAAGGGGAGGATTTCGCGTTGGTTAAGACGGAATGTCAACGTGTGTTAGGGGATGGTGTCACTACGTATTCGGTATTTGGGGTATTTTATCTAAACTGTTTCTGGATTTCTATGTTTGAGTGTATGTATGCTTTATTAACCGTTATAACTTAATTACTTATGTGCATATTTGTTTTTGCAAATTATGTTTTAAATTTTTTATTTAAGTTGGAGATACAAAAATGGATAAGCTGCTTCGTTTTTTAGTTAAATAGGCACAGGATGGTGAATTTTTAATGAAAGTGAGTGGAGAAATAAGATTATGAAAGGATGTATTGCCAATGGTCTTCGGTTCTGTTCTCTTACGAAGATTTACTTTGCAGATATTTGACGGTCATAATGGGTCTGCGGCAGCTATATATGCTAAGGAGAACCTTTTAAACAATGTATTGGGAGCTATTCCTAAAGACCTTAACCGAGATGAATGGGTCACAGTGTTGCCCAGGGCTTTGGTGGCAGGATTTGTGAAAACAGATAAAGATTTCCAAGAACAAGGTATTCTCTCTCTCTAGGTTTCTTGACAAATCGGCATAAACAGGATGCATCCTGATGCCGTTGTGGTAATGCATGTAGAGATTTTAAACCTTACAAAGTTGGACCCACATCAATTTGAAGTAGGAGATTTTGTTTTTGATGCATGTAGGGCGGAGTCACTAAGCAGCTTCAATGCAATATTTCAATTAACTTAAAAGCTTGAGTCTAGTTATCTGCATGAGTATAGTAAGGTTTCCTTATTAGGCCTTGGGTATTAATGTTCTATATCGGAATAAACTTTTCACGTGTATTTGAGACTGATATAGTATCACTTGTCATATATAGAATTTTAGTAACCTTGGGGGTAATTACTTGTTACAATGTGTTCGTTCGACTGACATCTGGGATATTAATGACACATAACTTATTTGGCATGTATTTTTTTGGGGTGATAGAATCACATTCCTATGCAGTTTTTTGTATTGATTTTTTTTATCCCTATCTAAAATACTTGGTCCTCCAAGTTCCTTGTACTAAGCTATTTGCATGCAAAAACCTGACTCTTGTTATGCAAACAGTTGTAATACGATTCCTGTTGACGATTGTAGAATCAGATGCTCATGTGCCCACAATCATATCTTGTTTACTTTCTTTTTTCGCTTTCATATCTTGAATGGTTGATCCCTTCTTCTTGGATCATAAATGCGCATTATAATACATAATCTCAAGCTTGATTTGAAGCCTTGTAAACATAAGTGGGACATGTTATGGAGATAATAAAAGGTGAAAATTGCCAAATTCATGTTTAGGGAAGCTAATATTTATTTTGCTAAAGTTGTTGCATACTTGTACTGATAAACCACAACAGATTAGCTAACAAAGAAAAGGTTTCCAAAAAATATTGTAGAACTTCTCATTTAAAGAGGTATAGGACCACACGTTGCGAGTCATGAGACATAAGACCACCACAATGTGAACATTGATGAACAACATCAACATGGTTGAGCATCTTAATTACTTGTCTCTTATAGTTTATCTTAATAAATATCTTTCCTCCGCCTTCCTGTCGGTATAAAATGTTAAAACAGTTACAATACAAGTTAATGTACATCAGTGAATACTATATATGCACGCACACATAAATGTGTGTATATATGCGCATATTATATATGTGTGTGTGTATACTTATGCATTGTTATGTCTCAGTTCAATCCTCAGGAACAACTGTCACCTTTGTAATTATCGAAGGATCAGTTATCACCGTAGCTTCTGTTGGTGATTCCCGCTGCATACTTGAGTCTGCAGATGGTGGCTTATATTATTTATCAGCAGATCACAGGCTTGATTGCAGTGAAGAAGAGTATGCTCACAAACTATGTTGTCAAAAGCGCAAAAAGCGCGCGCCTAGGCGCCCGGGCGCAGCGAGGCGCACCTATAGCGCCTGGTGGAAGCCTAGGCGCAAAAATGGGATTTTTTTGAAAAAACGATGCTGAGGCGCAAAAAGCGCGCGCCTAGGCGCAAAAAACTTTGTTGAGGCGCATGGAAAAAGGTAAAACAGCACAAATGACCATTAAAAACGAAACCGAGTGCGTGCAAAACTGCCTCACGCGTGCAAAACTATTAGCTACATGATCTTAAATGGCATATATAATAGTTTTTTTAATTTTATATGTGGAATCTTATTTATTATCAAAGCATAACCTATTTTTTATATATTTTTTTCTCTATGTGCGCTTTTCTTAAAAAAGCCCACGCTTTTTTTGCGCCTTGCGCCTGGGCTCCGGGCGAGACCGATGCGCCTCGCCTGCGCCTTGCGTCTTTGACAACATAGCTCACAAATCTCTTTATAACACATTTAGTCTATTCTTCAAACTTTAACCTTGTAATATATTTAGCTTGTTAAACTGTAATTTCTCGCTTTGTTATTCGGTAGGAGGGAGCGTGTCACTGCAAGTGGCGGTGAGGTTGGTCGGCTTAATGCTGGTGGTGGTGCACAAGTACGTGGTCTTCTCTATCGTTGTATATAGTATGCAACTATGCATATGTATAGAGCTGTTGCTTATTTTCGAGTCGTAATTTTTTTTGATAGATTGGTCCTTTGAGATGTTGGCCCGGTGGATTGTGCCTCTCCCGATCGATTGGAGATGTAGACGTTGGAGAGTTCATCGTGCCTGTTCCTTATGTTAAGCAAGTGAAGGTCAGTTCATATTGCACTAGTATGATGTTATATTCGTTAATGAATAATATTAATAGTTTTTATAATTTGTAACCTGCCAGCTGTCCTCTGCTGGTGGAAGGATGATTATTGCAAGCGATGGGGTATGGGATGCCATGTCAGCAGAAGCAGCTCTAGTTTGTTGTCGTGGACTGCCACCAGATACAGCAGCTGCACAAATTGTTAAAGTATGGATGGATACACATTTTGTATATTTAGTGTTTGTCTGTTTGATGATTTGATCACGTCTAAACATCAGTTTTACTGAACTTTATTCCTGTTAATAGGAAGCTGTACAATTCAAAGGATTAAGGGATGACACAACCTGCATTGTCGTTGATATTCTTCCTCCAGAAAAGACGAACTCTAACGTCCCACATGCAAAGAAGACTGGTAAAGGGGTATTAAAATCCATGTTTAGGAGAAAGAGTTCCGGGTCTCCCCCTCAGGTTGATGCAGTGTATCTTCAGCCAGATGTGGTGGAAGAGCTAATAGAGGAAGGATCAGCTTTGCTTTCAGAAAGGTTTGTACTATTTGTTAACGGGTCAAATCTGACCCATTGACAGATCTACGAGTCTAGTCATGTATTATTCTTAACAACTGATATATATGATTTGGTTGCAGGTTACATACCAAATACCCGTTGTCTAACTTGTTCAAATTGTTCACTTGTGCGGTGTGTCAAAAAGAAATGAAACCAGGGGAGGGTATTTCCGTACTTTCAGGAGCGGGTAATTCGGCCAAACCAAATCCTTGGGATGGTCCTTTTCTTTGCTTAAGCTGCCATGAGAAAAGAGAGGCCATGGAAGGCAAAAGACCTTAAGGTACCTCATCTGTTCTTTGTTCTTTACCTAGACCCTGCAATTAGGCTTGTGAATGAACCGAATGAACACGAACAGAGGCATGTTCGAACACGTTCATTTAACTTTAACCGAACACGAACATATGATTGAACACATTTTTTTGTTCATGTTCGTTCATTATGAAAATGGTCATGTTCGTGTTCGTTTATTTAAAACATAAATGAACAGCTCACGAACATAAACAAACTTAAACGAACATAATTTAATCAACAATAAACAACACAAATGAACAAAATTGAACAAACATAAATGAGCACAAATGAACATAATTGACTAAACATAAAAGAACATAAAGTAATTTTTTATATTAACTACGATAATTTTTTTTTTTGGAAAACCCATCTTTATTACTAGAAAGCTCAATTACCAATTAGTCATATTTATATAAGTGGTAGAGGTTTCTTTTATGTTTAATATTTATATAAATATAACTACTTATGTATTTCAATTGAAAAGAATATAAACGAACAAACATAAACGAAAGAGCAAAAACAAATGTAAATAAATGAACGTTCACGAACATAAATGACCGAATAAACGTGTGTTCATGTTTGTTCGTTTAATTAAATGAACAAAAAGTTGTGTTCATGTTCGTTCATTTATTAAATATACAAACTTCCTGCCGAACAAGTTCACGAACAGTTCATGAACATTCGATTCGTTTACAGGCCTACCTACAATACCATTACAAACCCAGACATATTATAATTACATCCCGCATAACCCGTTTATAGGGCCATTAGAAAATGCTTTACGGGTTAAAATATCTGTACCAGTTAAGGCAATGCATAAATTTAATGGGTCCAAATGGATAAGAAGACATCAGATACGGGCCAGTTGGAGAATATAAATACATTCAGTTAATTATATATACTACAGGGGCTATTATAAAAAGGAAAATAAAGAAAACTAATTGGTCAGCCCAACTGAACTGACCGAATCCAACTCGCTTATTTTGCCACCTCTACTTCAATGTTTTCTTCCCTCATACAATGTTTTTCTTTTTATAGTAATCGGTGGCTATACATATGACCCGAGTATGGATGCGAAGACCGAAAAAGGCTGATTTTGAGATAAGTTACTATGTAAAATTGCTCAACCTACCTTTGAGCCTTGATCAATAATTCTTTTGTAATTCTTTCTTGTGCTCAAGTTGGGCCACTACTGTAGTTAAAATCTTGCCCTAATTCCATGTTCATATAACAAGGGAAGGGAGGAAGCCTAAAATGTGCTAGGCTTGGAGAAATTACATAAAACCCCATTGAATAGAATTGGGGGTCTCTAATTGGACAGTTGACAGAAAGTTTGTCTTGGAATTTTAATTATTATGAGGGTATCAATTTTTTGAAATTCTTGTATTACTAGATTCTCTTAATTGAACACTGTTTCAGATTTGTCTGTATTATGATATGATATTCATTCATAGTAACTTTAAGATCTTGTACTATCATGATTCTGTTTTCATGAAACATTTTTTCTATTTTATTTCTTGGATGCAACTGATCATTGTACTTGTAAGATGTGACCACATAGGATGCTCTGATTTGTGCTCTTTATAGGAAAATTGGTTTGTAATTTATTCT
>HanPP2C68
ATGGATGATATAACTCCACCAAGGATTCTAATAAATGATATGACACAGGTGAGTGATTATTGTGTTGGGTCATTGCACCAAGAATTGGAAGAAGCATGGGGATCTGAAGGCTCTACAAATGAATGGAACAAAAAGTGGCAATCTGCACTATCTAAGGCGTATGATAACGTTGATAAAGCTTGTGTAAAAGATCTTTCAGGTGGATCAACTGCAGTAGTTGTGCTAATTTCACCTTGCCAGATCATTGCTGCAAATTGTGGTGATAGTAGGGCCATTCTTTGTCGCGGGTTCTACACCATTCCTCTCACTGCTGATCATAAGGTCTCCTCTTCCTTCCTTGGCTTTAATTAATTTCAGTATTAATCACATAAATAGGCAAAAAAAGAAATCATCAAAATTTCACAAGTTGTGTAATATGGTAATCTGACCTGGTTGGCTGTCAAATACGATGATGATGCAGCGTTAAGTTTTGACCATGTTGACCTTTTTGTCGATGTGACACAGACGTGTCACATGAAAGCCGGTTAACTTAGGTCATCATCACCATAAATCACAATGTTTAAAGGATTTTGTATTTGAAACTCATTTGAAAATATATGCAATGAGAAACATACTAAATGACAAATAATATGCCAGTAATTTTTGAAAATTAACCGCAAATGACTTGCTACGGGTTGAAGAGGCAATTCATACAAACAATAAATTTTAAAATGTAAATAAGTTGCTAAAAGTGATAACAAAATGTAGTTTTGTTTCTATTTTGCGTGTATCGTAAACCTGGTTGCTAAAGTCTAGATAAAAATGGAATTAATTTGCCATTTTAGTATTTTCACTAACACACCCGCGAAGTATTTTTTTAACAGCCTTACAGGCAAGATGAAAATGAAAGAATCGTCAGGAGTGGGGGTCTTGTTATACCAGACACATGGGGTCTACTGAGAGTTGATGGTGTTCTTGCCATGACAAGGGCAATAGGTTAGAAGAAAATAATCTTCCTGCGGTTTTATTTTCTATATTTTGATGTTTGATATCCATTTTCTCTTAGGTTTTGGATCCAGTGGGATTCACTAGTTTTGTAACTTTGATTCAGAATTTTATTAATGTTACAAAAGTGATGTATATTTAGTACTTTCTCATTTGATCATGATTCTATACAATTTCAGGAGATGGGTCGATGAAGCCATATGTAAGCGCGGTTCCTGAGGTGACTTTTACCACCAGGACCGATGAGGACGAGTGTTTAATAATGGCTAGTGATGGTTTATGGGATGTTATGTCTACAGAGCTTGTGGGAACTATGGCTACTAGTATGCTGCGACATGAGCGGGAATTTCCAAGCACCAATGAAAAACCAACACAACGTGTCGCAAAATATCTTTTCAAAGAGGCATTGGCAAGATCAAGCAGCGATAACTTTTCGGTTATTATTGTGGACTTGAAAAGGCAGCCATAA
>HanPP2C69
CAATACGTGTCACTAAAGGATTAAAAGCATTCCCGAGGAAACCTCCCCCTCTCTCCCTCTCTCCCTCTCTCTCACACACACACACACACTTTCTGATTTTCTCTCTCTAAAAAATCTTGAACGGAAGCAGTGTATCTGCTGGCTTGAAAAGGAAGCTCAAGAACAACTTGAGGATATCTTTTTTAACATTTTTTATAATCGGTAAGCAGATAGGGGCTTGTTTTGATCTAAATTTACAGTTTAAAACAAAAAAAAAAAATAGAAATTAGGACTCAAAAAGTTTATATTTTTATTGGTCTTGAACCAGCCCTAGACTCTTATATATATATATATCCATATTATTATATGGAGTGATGAGAAGAAAACCCAAATTATCTTGATTGGCTGAGAAGGGTTGGGTTGCCTCAGATCCATGGAACCCAGATTTCTTTTTGTGGAAAATTTGAAAAAGTCTTCACCTTTTTAGGGTTTTAATTTGTAATTTGTTGTGGGTCTTGTTTTATTTTACTGTTCTTGATGTTTATTGAAAGATAGGTTTTGGGTTTTTGTTTTTGTTGGTTTTTGAAGAATCTTGTATTGTTTAGTAGATTCTAAAGAGGCCCAATTTGTTGTTTTCTTGATATTCATATGAATGGATCATGAGATCCGGTAGTTGTCGGTTGTCACCTCGGATCTGTTGACCAAATCTTGTTATTGTTTTGTGAAATAGTCAACCTTGGTCTCAATTACACAAAGGGTTTCAGCCTATAGGTGTTGTTGTTCTTCGGTTCTTCGGTTCTTGATGAGTTGATGGTTTGTGATGCTATGATTAGTGATCAAGATTAAGGGGTTCATGTAGAGGTTTGGGGGTTATGTACTTATGTTGATGTGATTGGAGATATTTGTGATTTGAAAGAAAAAGTTGTTAGATGGAAGAGATGCGACCTACGGTTTCAGTTACGTTTAGTTTAACGAATCCGATCTCCGAAAACGCTGCTCTACAAAGTCATGTGGATTTCACTCAAATGAATCTGTTTTCCGAAACAACTGTTCTTCATGGAAATAGCAAGGGGATGACCGGTAAGGGAATTGTCGGTGACGAGATTATGATTCAAGAAAGCGATGCGGATGAAACTATGTCTGTTGAGGACGTGCCGATTGAAATCAACAGTGAGTTGTTAGCCATGAATGCAAATTCGGGTGGTTTAAAGGCGTCTGTAATGGCGGAAATCAACAGTGAATTGTTAGCCATGAATGCAAATTCGGGTAGTTTAAAGGCGTCTGTAATGGCTATTGAGGGCATAGATAACGGTCAAATAGTTGCAAAAGTTATTAGTTTGGAAGCTACGACAAATGAGCATACTTTAAAAGCGTCGGTAATGGCGATTGCTGATAAGCAACATAGTAAAGTTGTAAAAAGTGTTTTTGAGTTGGAGTATTTACCACTTTGGGGATCTAATTCGGTTTGTGGTAAAAGGCCAGAAATGGAAGATGCTGTAATAGCGGTTCCTCAGTTTATGAAAATTCCGATTAAGATGCTTGTTGTCGATCATGCAGCGAATCCAAATCTCAGTGATTTAACTGCTCATTTTTTTGGTGTTTACGACGGACATGGTGGATCTCAGGTATTTCTTGAAACCTTCTAAGATAAAAATAATAACATTTAAACAATTAGGTATATAATAGCCATGGGCGAAGGATAGTGGGGGCGGGAGGGGGCGGCCAACCCCTCGAACTTTTCGCTCAATAGTGAAGAGTATGTAGTTTTCGTCAAGGGCGTAGCTTTTAAGGGGCCGGGAGGGGCGCCTGACCCCCCGAACTTTTCGCTCAGTAGTGTTATGTATGTATATTTCGTGTAGAATTTTTTAGGTATATACGTTTTCGACCCCCCGGTTTTATAAAAAAAGTTACTTATATAGAATTTTTAGGTTCGGTGACTTCCGACCCCCCGGTTTTATAAAAAAGTTACTTATATAGAATTTTTAGGTTCGGTGACTTCCGACCCCCCGTTGGAAATTTTCAAGCTTCGCCACTGATAATAGCCGTTAAAAAAGTTTATTATTTTTGAGTTGCAGCAATCGACTATCTCACGAATTAATTGATGATCTTGTGATTATTATTCATGTAGTCGTGATAGGTGATTTTTCGTTTGTAACGAACATCCCGACTCCTCCGAAAAGTTAGTGACAGATTAGGTGATTTTTCATTTATAATAGTCGTTAAATTTGTCTTAACGATTCTTTGCGTGCTTCCCTAAATTTCATTATTTGAGTCTCAATAACCAATGTTTGACTTTGACATTGACCCATGTGACCTTTCTTCTTTTTAATCCAGTTTTATTGTTTTGACCCGTAGAGATAAAACATAATCTGATACTCCGATTCAACCAATCGTAAAACGGGTTGAAATTGCCACCATTGTGTATTGTGTTTGGTGATTCGTCAAAACTGAGTTATAGTTGTTTCTTGATTTAGGTCGCCAATTATTGTCGAGATCGTGTTCATGTCGCTTTACAAGAGGAACTAAAAATCATGAAACAAGAATTGGCGAAAGGAACGATCAACGACAGTGTACAAATCTGCTGGGAAAAAACCTTCACTAATTGCTTTAAGAAGGTAGATGATGGGGTCAGCGGGACCGCAACGACTGAACCAGTGGCTCCCGAAACCGTAGGGTCCACGGCTGTGGTGGCGTTAATCTGTTCATCACATATTGTAGTTGCAAATTGTGGCGATTCTCGGGCTGTACTTTATCGCGGCAAAGAAGCCATACCTTTATCAAATGATCATAAAGTAAACATATCTTTTTTTCTCCTGTTGTTGAATGTTAACGGTGTTTTTTTTCTTTTCAAATGATCTTACTTGTTGCTTGAATGCCTAATTATATAGCCAAACAGAGAAGATGAATATGCGAGAATTGAGGCAGCAGGGGGCAAGGTTATACAGTGGCAAGGACACCGTGTTTTTGGTGTACTTGCGATGTCAAGATCTATTGGTGAGTCCTATATATATATATAATTATATATAGTGAAAGGTTTAAATACAAAAGGCTCTTAACGTGCGACGGTATGCGACCAACAATATAACGTGCGTAATTGTGCAAATAACGTGCATAATTAGGGTTAACCAACCCCATATGTAATTATGCAAATAACGTGCGTAATTAGGGTTTAACCCAACCCATGCGTAATTATGCAAATGACGTGCGTCGTTATGTATTATAACGTGCGTAATTATGCTAAGTTAATTACTATTGTGCCACCGCGCTATGTTGTCAAAAGCGCAAAAAGCGCGGGCCTAGGCGCAGCGAGGCGCACATGTAGCGCCTGGTGGTAGCCTAGGCGCAAAAAATGGGTTTGGGTTTTTTTGAAAAAAACGGTGCTGAGGCGCAAAAAGGCGCGCGCCTAGGCGCAAAAACAGTGCTGAGGCGCAGTGGATAAACAGGAAAACTGGAAAAAAGGAAAAAATGAAACCGAGTGTGGGAAAAAAAGAAAAAATGAAACCGAGTGCGTGCAAAAACTGCCTCACGCGGGCCCGGGTTTTCGAAGCTGCATTCGTGCGTGCCCGCATGAGTTCAACCAAATTCCAGCTCAGAAACTCATTTAAATGGCATATATAATAGCTTTTTTAATTTTATATGTGGAATCTTATTTATTTTCAAAGCATAACATATTTTTTATATTTTATTTCTCTAAGTGCGCTTTTCTTAAAAAAGGCCACGCTTTTTTGCGCCTTGCGCCTAGGCTCCGGGCGAGGCCGATGCACCTCGCTTGCGCCTTGCGTCTTTGACAACATAGCCACCGCGTTCAATTGAAGGCCTAGATTAGGTCAGATGTGCGGTTGAGATGCTCGTGTACGTGTCTTGTACGTTAACCGGCCTCTATATATATATGTATATATGTATGTGTGGCAAAATGGGTAAAGTTGTATGGGTTGTACCGGATCGGATCGGTGTTATTCAACCTCGGCACCTCGCATTTATGTTCTTTTTAAGGCATAGTTGGATATAAAGATTTTTTCGTTTTAGTTTTAGGTTTCAGGGCTGGGCATATTATAACCCGTTTGTTTTTCCTTCTCGTTTGATGTGTTTTTCAGGTGATAGGTATTTAAAGCCATCGATAATACCTGAACCAGAAGTTACATTCACAGCCCGAGCCCGAGAAGACGAGTGCCTGATATTAGCAAGTGATGGGTTATGGGACGTAATGTCAAACGAAGAAGCGTGTGAGGTCGCAAGAAAAAGAATCCTAATCTGGCATAAGAAAAATGGCGGTAATGTAGTCGAACGAGAGCTTAACGGGGTTGATCCTGCAGCGCAAGCAGCAGCCGATTACCTTTCCATGTTGGCTTTACAAAAAGGAAGCAATGACAATATATCAGTGATGGTGGTGGATCTTAAAGCTCAAAGAAGGTTTAAAACAAAATCTTGATTTTGTTGGTTGTTTTATGATGATAATAGTTTTTTTTTATAGAACACAAATGAATCATTTGGTTTCTTTCTCATTGTTAGTCCATTCATTTTTCATATGGGCTTTGAATGTGTGTAATGAGGATACTGTTATAATATAGTTTGTAGAGACTGCTTACTATCTCATTGATATATACTATCCTTTTCCAAACAAAAACCTATGTCGAAACGTAGGCCGACTCAAAACGTACGTAAAATAAGCACGTGTGTTGGCGTTGTATGCGGAGTGGTAAAGTATAGACTGCACTTGACCCGATTTGTTTCGGAACTAAATTAACGTCAAACTGTATAGAAACTCAAATTTATAACGTGGAATGAAAACGTACTATATTTG
>HanPP2C70
TTAATTCTTGTAGGTTTAATCGTTACTTCAAATGATCGGCGTTCGATAATTCTTTCCTTCAAGTATTCAAAATCAAGTGCAATATGTTACAGACGAAACCTATGGCCAAATATGTCTTCATCTTTACCGTATTAGGGTTTATAATCTGCATTACCTCCGGCGAATCGTCGACGTGTTTAGCGTTGTACAAAGAAGGCGGTGCACCAGCGGTGTTCCAGTCACCAAAATGTTCTAGATGGAGCTTACCGAAACACGATTCTCGTAGACGATCCACATCAGGAAGATGTCAATCTGCCACACGTCAGGGCCGACGGAAATCTCACGAAGATCGCACTTTCTGTACTCTCGATATTCGGATTCCTTTTCCAGGTATAATAATGATAATATATGTATGTGTTTCGTTTTCTTCATTGATTTGTATCATTCATCATTATCAGTGTTGTTTGTGATTGTACTTCTATGCTTCAAATTGAACTGTGATATGATCTATGTTTTGGTAGGAGTTACATTGTTTGGAATAATAAGTTAGTGCTAAACTTGTCTAATGATTATACTGATAATTAATGCATTTCTAGAATCTAGTAGTTGGCGTAATATATGACATAAAATAGCAATGTTAGGAACCATTTTTGCTATTTCAAGTCATTAGTTCACTATGAAGTTACATAGAAGTATTGTGTTTCTCATAACCATTAAGGATGTTTTTTCATACGAATGATTTCTCATGTGTTGCAGGCCCTAATGGCATAAGAGATACGTCAGTTGGCATCGTGGCAGTTTTTGATGGACATAATGGTGCAGAAGCCAGTGAGATGGCCTCAAAGCTGTTATTCGAGTACTTCACGCTGCATACCTTTTTTCTTCTTGATACCGCATATTCTTTTCTGTCCAAGGTATCAAAAGGAATGTTACCAAATAAGGGGCAACATGATTATGCTTCTCAAGTACTTGGTTGGGATGAGAAACTTGGTGAATATGTGCTGCATATCGGAAGGTTCTTTCTCTCTCTCTTTCTCTCTCAAAATCACTTATAGATACAAACACTCACACTTACAATCTCCCTTCATGGCACACATGATTATCCCATGTGCATGCACCACACAGCCCCCCTAAGCAATTGTATTTCAACCGTGATAGATTGGAATATTGGATTGCATTGAAACGTGAGGAGAATGCTTCACTAACAGTTTTGAGGTCGTGATATGTTTGCACGGATGAAAAAGAAATGCCAATGTGGCAATGTGTAATTGTAGGAAATTAGTAATTTTCTATTTTGCCACATTGACTACAATACGCTATGTGTCGACTTCCCCACACAACATCCTCTTTTTGTTTATTTTAGATAGGCTCGGTATTATGCATACAAAATATGTTTTATCTTGGTTTGACTTAAAGTTTTGCGCAACACACGTTAAAAAGTGTTTTTTTCTCTTGCCTACTTGTAGGTAAGAATTTGGTGTGGGTGTGGTGCACACATGTTGTGAATCATGGGGGCAAAACACATGGACATGCTAGGCATTATACTTACAAGTACACATGAAGGTATATTGCCTTTTGCTTAAAGTTCGAAAGCTATGAATTGTAACTATCTTGTATACTCATAACTATAATCTTGAGTAGTCAAATCGACTATTTTGGTCTATCATGTAATTACTGTTATACAATTCATGCTCATGCCAGTAAAACATATAAAATTCTGTGGATTGACCTTGTGACATTATGTTTAGCAGGATTAAGTTTACATTGTCAACAATCTTCAATGGAGATTTCCACTTGGAAATTCTGAAGGAATCTTTGTTGAAGGCGATTGATGATATTGATGCATCATTTTGTAAGGTTAGTGTTAGGCTCGGTAACTGCTGCTTTTCCTTTTATATTCTCTCTTCTCCCTCTATACATTCTTGTCTTTGTGTGCGTCTATTGTTAGTTTTATGTTTGTTTATTACTTTGTAAAGGAAGCTTCTAGATACAACTTCCACTCTGGTTCCACTGCGACAGTTATATTAATAGCTGATAGTCAAATTCTAGCTGCCAATGTTGGAGACTCAAAGGCTTTCTTATGCTCTGAAACGTTCCAATCTCCTCCTGAGGCCAAAGGTTAGAAAGTGGACCTTTTTAATAATTTTCAGAGACATTAATATGATTATGAAGGCGTGTAACTATGTCATAGATTAGGGCATACATTTATCTTTATACTTTTATTGTAAATAAAGTGTAAAAGTTTTAAAACTATGTCATACATGGATTAGTGGATACATTTGCACTTGAAAAGGTTACTCACATTGGAAAAAAATAGTCAAGACGGTCCAAGTTACCGACACGGTCATCATTTCTGACTAGGTAACCAGATCAGGTTACTTTAAATCAAATATAGTAAAGTACACGAATGGTCCCTGTGGTTTACCAAAATTTTGAATTTTGTCCCTAGCTTTTCAAAAGTACACCCGATGGTCCGTGTGGTTTGCACTTTGTAACGCATTTAGTCCCCAACTTTTTCCTAAAGTACATGAATGGTCCCTGTGGTTTGCACTTTGTAACGCATTCAGTCCCTAACTTGGACATGCTAAAACCTTCCAATTTGTTGGCTGGGGACTAAATGCGTTACAAAGTGCAAACCACACTGTGTACTTTTGGAAAGCGAGGGACCATATCCAAAATTTTGGTAAACCACAGGGACCATCCGTGTACTTTACTCAATCAAATATTTGGAAAGTTGAATGTTTCTTTTTTTTTTTGTGGTTAAAATCTCGTGTAAGTCGTTAAATTAGAGTGAAATGCAATTTTCCCTTGATATTAAAATCAGAAAGGCTTGATAACTGAATGCTTTTGTAAATGGCAGCTACGTTATTGAGATTATACAGAAACAGAAGAAGTGATGGTGCTTCTATACGTTTGAAAGATTATGGAAATTATAAACTGGCGGCATCTGACGGCTTGTCCCATTTTGCCGCCAAGGAGTTGACCAGGGACCATCATCCCGACAGGGTTGACGAACGGTCTCGAGTAGAAGAGGCTGGTGGTTATGTCCTTGAATGGGGCGGTGTATCCCGAGTCAATGGTCATTTGGCTGTTTCACGTGCTATTGGTGATTTGCCCTTTAAAAGGTGAGTTTTTTTTTTTTTTTTTTTTTTTTTTTTTTTGATGACTATTGAACCCGTATATTATTGTTGCTTTTTTTTTATTAATGTATTATGAAAGTACTTGAAGTTATTACAAACTTTGATCTGATTAATTGTATTTTGGTGTTTTCACTCATACAAAGGAAACTAACTTTTAAAAGTTTTGTTGAAAATCTTAATACTTTAAAAACAAAAAAAAAATAAAACTTTTTTGTGATTTAGTGTTTCTGTCTTAGGTAACCATCTTTGTTTTCACCCATAAAAAGGTAACCAACTTTAAAAATGAGTAAAATGCCATTTTCGTCCCTGAGGTTTGACCACTTTGCGACTTTCGTCCAAAGGTTTGTTTTTTCCGCACCTTGATCCAAAAGGTTTCAAATCTTGCCATTTTCATCCGACTTGTTAACTCCATCCGTTTTCTAACGTTAGTCAGGGGTATTTTTGTCTTTTTAGACATTTTTTTTGTGATGATTAAAGGGTTTGGGTGGGGAGACAATCAACAGAGGTGGATCTTTATTTCTTATAGTGTTTTTTATTTTAATAAAAATGTCTAAAAAGACGGAAACGGCCCTCATTTAACGGAGAAAAATGGATGGAGTTAACGAGTCGGATGAAAATGGCAAGATTCCAAACCTTTTGGATCCAGATGCGGAAAAACAAACCTTTGGACGAAAGTCGCAAAAGTGGTCAAACCTCGAAAATGGCATTTTACTCTTTAAAAATTATGATTTTAGGTAATTTGACCTGCTTACTTGGTCAAAATGATGATGTGGCAGCTGATCTTTAATTTTCATTGTTTTGCATCAGCTTTGGTGTTATATCTGTTCCTGAGGTGACAGACTGGCAACCTCTGACAGCTAACGATAGTTATTTGGTGGCTGCATCTGACGGTGTTCTTGAAAAGCTGGGCCCACAGGATGTCTGTGATCTATTCTGGGAATTAGATACTCATGCCCCCCTTGAATTACATTACAGTCCTTCATGTTCATACTCATTAGCCGATTGCATTGTGGATACTGCTCTTGAAAAAGGCAGTATGGATAATGTGGCAGCTGTTGTCGTTCCGTTTGGGTTGGAACCTCTGCCTACTGAACGATCCCGAGAAGTTGGACTGCAGAATTATGTGGAGGGAGAATCTGGTAATTTTACTATTTTCACTTTTTTTCAATTTTTATTATACATCCGGCGTTGGTGAATGGTTCAAGTTAAAAACCATTTGTAATTATTTTCGGTACATGTTATAACGGGTTGGGTTGACTGGAAACACATTTTGTCTAATTATGGGTAAGTTATATGATCACAAAAAATATATTAGTACAATAATTTTTATTTTTCAAGTAAAATTAACTAGTAGGTTGTATGAGTTAATATTACACTTTGTGCAACATTCCGCCTATTTGCTCCAATAGGGATGAAACATAACATGAATCGACCCATTCATAAGTAAATGGGTTAAATTGCGTGATGCGCCCGATGCGTTTGGTCCAAAAATCTGATGCACGATGCGAGCGCATCACGTATGCAATGCGCTCTTTATAAAAAATACTAAAATAATATTTATACATAAGAACATATAAAAACATACTTAAACTAAAAAAATGACGTAATAAGAAGATAAGACTTTGTGCTTTTTGGTTCAAATCAAGCATACTAAGCTATTAATTATTGAAAAAACCCAACCCATTTCATAAAATCTGAAAAACATAACACACAATGTTGCGTGCATCGGAGTTCATTATGCGAAATTGGCGCAATATTCTCGCATCACGTAAACGCAACACATCAGCTGTAGTGGTGCTCTCATCAGTGCATCGGTTGCATAATGCGCACATTATAAAACCAAACCTCACCGCAATTCTTTTATGTGCTACGATAGATTTTTATCCCCACGTGTTACATTGTTATATGGAATTTCCAGTTTCTTATTCCAATTATTCTTTGTAGGGTCGGAGAATGGTGAATCAGTTATTGACAAGTTTGGACGTTTATTGGTAAGGTTATATCTTTTGTGTTATTTGGTTCTAATCCAGTCCTATAAAGACACTATCATGGCAATTTCTAATATTTAGCAAGCCCCTTCTGTTTCGAACTCTATTATTAAGTATTAGTTATGCTACCAACTTCTGTAGTAATGGCTAGTTCTTTGTTGAAATAACATGAAGATTTGGAATTTGTTGTGACTATTTTGACCCGTCTACTTATGAATGGGTCAATTCAAGTCATGTTTAATCTTTAACTGGTCTAGCTATTAGTAAATTTTAATGATTTTGGACAAAAGTGTGTTACGTCACCCCCGCGTGGCCAGAACAAAAGGCGCCCATTTTGCCACTTCTATCTAGAACTTCATTTGAGAAAGGAATAAGCTGATAATATCCAAATAAGGATTGCGAATCTTTTTTTTGTCAAAATAGATTTATAAGGCCAACTTTATGAATGATTCATATCAGTGATTATTGATTAATATGAATCATGATAATTTTTTTTTTTTTTTTTTTTTTTTTTTTTTTTTTTTTAACTTTGCACTAGGTTGAAGGAAAGCATGACACTTACGGATATTTCTATCTATCGGAGAGTCTAAATGAAAACGATGACTCCACGTTCTGGATTTCAAAGGATGAGCAGGATTCGATACATGGTTCACTGCAAGCCTTACCTGACATACCTAATCATAATCATGGTTAGTCCAGTTCCTTTAAATAAGTTCCTTGAACTATAACCGTGGATGCTATAATCAGTTTATAATTTCTTATGTAAAATCAGGTGGACCTTTAAATTTGTACCGTGAACAGATGATGTGTTTACACTTTGGGAGGTCTAGTGCCGGAGATAGAGATCAGTGCATTAATCCCGAGGGTCTCGCAAGTTTTTTGGGTTTCTTAGGATCACTCCCGACACATAATCATGAATCTTTTGAGCGTGCCACTCCTAACACAAGGTTTCTATTTTATATTTTTTGTTCTTATTAGATTTTCTTCTGAACAGAAAATGTCCACTGCATGCTGATGCTGGGATCTAACCCTTTGTTTCTCGCATGCAAAAAAAGTTGTATAATTGATGCTCTTTTATGTTTTTTCATGATTATCTAATCTTTTGAGTAAAATGCCATTTTCGTCCCTGAGGTTTGGCCAGTTTTGCGACTTTCATCCAAAGGTTTGTTTTTTCTGCATCTGGATCCAAAAGGTTTGAAATCTTGTCATTTTCATCCGGTTCGTTAACTCTAACAATTTTTCTCCATTAAGTCAGGGGTGTTTTTCGTGTTTTTACCTATATTATTTTTGTTTTTTATTTAGTAAGGGTATTTTGAAAATACTTGTACATAAAGTGAAAAAGACCGAATTACCCTTTAAGTTAACAAAAAAGACGGAAATACCCTTGACTTAACGGAGAAAAATGGATGGAGTTAATGAGCCGGATGAAAATGGCAAGACTTCAAACCTTTTGGATCCAGATGCGGAAAAACAATCCTTTAGACGAAAGTCGCAAAACTGGCCAAACCTCAGGGACGAAAATGGCATTTTACGGCTCTTTTCAACAGTTTGTGGTTGACAATATTTTTTAAATAACTTCTTCTAGGTATATACTGAAAAAAAGATTTGACCGTGGATCATATGGAGAAGTTTGGGTGGCGTTTCATTCGAATTATCTCCGACAAAGCAACGATACAGAACAACATGCGAAAAACAAATTTCAATTTCATAGCACTCATCTCGGCACTGAAAATGGAACTTCCGGTCCTTCAGATAATAACATTTTCATTTTAAAGCGTATAATGGTAACCCAATTTACTTCTATAAATTAGGGGTGCAAACGAGCCGAGCCGAGCCCGAGCTTGACCAGGCTCGAGCTCGAGCTCGATTAACTTATGTGAGCTCGGGCTCGAGCTCGGCTCGATTCGAGCTTTGTTTTCAAGGCTCGAGCTTGGCTCGTTTGTATTTTCTCAAGCTCGGCTCGGGCTCGGCTCGTTTATTATCTATTAATTAATATATTAAATAAAAATAATATATATATTAGACTTTTTAGGCTCGCGAGCTCGATAAGTGAAGCTTGGGCTCGGGCTCGTTTACTAAATAAGCTTATTTTTAGGTTCGAGGTCGGCTTGTAAACACGTTTGAATAAGCTCGGCTCGACTCGGCTCGTTTACACTAAGGCTCGACGAGCCTAACGAGCTTCACATGCGAGGCTCGAGCTCGGGCTCGGGCTCGATAAGCAAACGAGCTTTATTTTAGGCTCAAGCTCGGCTCGGGCTCGATAAGGCTCGGCTCGTTTCGAGCTTTTTCTCGAGCCGATCTCGAGTAGCTCGCGAGCCGCTCGGCTCGTTTGCACCCCTACTTCTATTCGATTCATTTGTTTTTTGATGATTTCAGAATTAATGAAATGTCATAAACTGAAAACAGGTAGAAAAGGGTAACACAGTTTACTTAAGCGGTATACGCGAGAAGTATTTCGGTGAACTTTTTCTAAACGCGTCTTCATATTTGGGTGGTACATTATCAGTAACGGATTCATACCCATACCCCTACCCCTACCCACACCCTTATAATCTGCTAAGAATGGATGAATCGGTTACTCCGGAGCATATACCGTCAAGAAAGAACAGACAGCCGCAGGTTGCTTATGAAGAAGGGCTGAAGCATATTGCAAGATATATCGAGTCTTTTGAGTCAAAGTCCAGTGAGATATGGCTTGTGTTTCGCCATGAAGGTGTTTCTTTATCGAAACTTTTGTATACTGCAGACGATATTGGAAGTAGTGATGGCGAAACAAATGATAGTGATGATCACGTTAAACATGTTCGTATACTACATCCATCGAAATGGTGGCGGTGGTTGAAGACCACAAAAGCGGGCCAAGAGGAAATGAAAAATCTTATATGGCAGTTGGTATGTTTGCTAATTGTTGTTAAAGATTTTTGATCAATAAAATTAGATTGTAATTGAAGTAGTTTAGTTATTTTTAGGGTAAATTACTTTTTGAGTCCCTGTGTTTTAGTGGTTTTAACTAGTTGAGTCCAAAAGCAAAAAGTTTAACGACCCGAGCCCCTATAAGCATTTTCATTAACCATTTGAGTCCATATTTTTACCTTTTGAGTCCAATTTTTTGGACTCAAATCGTTATAAAATGAACAAAATTGGACTCAAAACGTTATAAAATAAATGGCTAGGGACTCAGGGCGTTAAACTTTTTGATTTTGGACTCAAGTGGTTAAAACCACTAAAACACAGGGACTCAAAAAGTAATTTACTCTTATTTTTATCGTTGTTGCAAGGTTTTAGCTTGTGCGTTCTAAATTATTTACTGATCCAAAATTTTACACGTTTTCTTATTTTCGTCAGTTGTCGGCACTTAAAGCTTGTCATGACCGTAACATCACCCACAGGGATATTAAACCCGGTGAGAATATTACTGTCAATGCATTTTCTTTATCCTTTTCATTTTATTCACATGACTTCTAATTTTTATTTTTTTTAACCTGAATTATTGCTATTACATCTTATGGTATAATACTTTAATTTATGTTTCTTTTAGTGTATGTTCTGACTTAGAATGCCTTGTTTTTTTTTTTTTTTGCAAGAAAATATGATCGTTTGCTTTGAAGATCGTGATTCTGGAAGATGCCTAAAAGGAAGCCCTAGTGGAAATGAAACGTATATCACTAAAATGTATTTCACAGTAACTCATATTTCTTATATGTTGACTTTGACCCATGGTATATGATGACGTTTATAATCTAATCGTTTGTTCTTTCTCCTTGTGGTCACAAGGCGCATTATTGACTTCGGTAGTGCAATGGATGAATTTACCATAAAGCATTTATACGGGGCTGCTGGACCCTCTAGGTATTCTTATTTTACCTTGTTCTTGTGGCATTTTAATTTTGTTTTACGTCGTTTTATGGAGAAATTGTATTATTTTTTTTTTAATCTTTGTTAATTGTTAGGGATGAACAAACTTACGAGTACATGCCTCCAGAAGCTTTTCTAAATGCTACTTGGTATCATGGGCCATCAAGCATAACTACAAAGTATGCCTCTTATATCTCATCATTGCGAAAATTACACGTGGCAATTTCGACCCATTTAATTAGTAAATGGGTCGACTTGGATTACGTTTTATTTAAAATGTGAAAATGGTTAATGTATAGACGTTGATCTATTTGTGAAAATTTCCGAACTTGCAAAATGAGTTCCCTTTGTCTTGATAAGTCCTATGAAGAAGAAAAGTCCCGATTTCATTTTATTTAAATCGTATGTTGAATTGTTGATAGGTATGACATGTGGAGTATCGGTGTTGTGATCTTAGAGTTGATTATAGGATCGCCAAATGTGTTTCAAATAGATGCTATAACACGTGCTCTTTTGGATCAACATCTTGAAGGTTGGAATGATGGATTGAAGGAGCTTGCTTATAAGTAAGTTCTATCTAGCACAAATAAACTTAACATATAACAAATAAATTAAACTTATAAGTTTTTATTTTATGGTCAAAGAGGTAACATGAATTATAAAGTTAGCTAAAACGGAAAACGTTCAAAAGGGGGGTTGGAAGTCGTTCAATATATTTTAGTGAAGAGTAAGTACACAGATGGTCGATGGTCCCTGTGGTTTACCAAAATTATGGATTTGGTCCCTAACTTTGCACTTTGTAACATATTTAGTCCCCCGCTTTTCCCTAAAGTACATGCATGGTCCATGTGGTTTGAACTTTGTAACGCATTTAGTCCCTAACTTGGACATGCTAAAACCTTTTGATTTGTTGGCTCACCTTTTTGAATTGATATGGATTTTGTAATCATATTTGACACACACAATTATATATAGAAAAATCAGAAGTTTGGAAAAAAAGTTTTTTTTTTTGGGTCAGGATGACATGTACAAACGTCATCTTTTTGACCCTTTATCTGCATCGCTCGTTTTTCCAAATGTTGGATATGTTTTTGCACTTTCTTGTTAAGCTTGACAGTTGGTTATCTGCTGAGATGGCAGGCTAAGGTCATTTATGGAATTATGCATTTTGCTTCCCGGAAGTTCCTCAAAACATCTTTATAGTTGGGGTCATAATGGGAAGGTTAGTTGATCCTTTATTTTTGGAACTTAACACTGTCTACACGCATTTCGAAAAAAAAAGTCAATAAAGTTGTGTACTAATTACATTTTGGATTTAGAGCTCGGGTTCACCAGCGTCATGGAAATGCTCTGAAGAATTTTTTGCGAGTCAGATTAAGAGCAGAGATCCTCTTAAAATAGGGTTTGTTCGGGTCCCAGAACCTTATCATGATTCATAATATAACTACAGATGTTTAAGCGTTTAACAATGGCTACTCACATTATGGTTTTCTTCTTTCTTGTTTGTTCGTTTCCTAAGCAGGTTTCCAAACGTTTGGGCTTTGAGATTAGTACGCCAACTATTAGTTTGGGATCCAGTAAGTTAATAGAAAGAAAGGTTTATTAATATCAAAAGTTAAGAATGCTAACAGTTTTAATAAGCAATCTTAAAACACCACTTTTTTGTATATGTGTTTATATTGGAATTTCACTACGATAATTGTAAAAAAATTGAACTGCAGGAGGATCGATTGACTGTTGATGATGCTTTGAGGCATCCTTATTTTACGCACCATACAACACAATGATTAACACGATGTTTAACAGGTACTGTTTTCCGCTCATCACTATATTCATTGCTTTCATTATAGTTAGCAAGATAGGCGGCTAATTCATTACAGAACCAGTTTTAAATAGAGAATTGTGTGATCCGCTTGGACTGCTTAATGCATTTGTTTAAAATGTGATCGCCTACTCTAGTCACGTTCCAACTCTCATTATATATGTCAAGCACTATGTAGAGGTGCATTATGCGGTTCTTTACTTAAATTTAATTGGTTCTGTAAGGAATGCATCTCTCTATATATGTGTAATTTCATAAAACCAAATATGATTAAAAACTATGATTAAAATAGTTAAATGAGGAATACAATTTAGGAAGTTGTGAACATTTGAATATACTTGAAAATTTTAGCTCTTTCTTTATTATTTACTTATTTATTCTCTTATTTTGTTTCCAGGTTCATGGTTTAAGAGGCAAACATGTCACATATAGATAGATATAGACCACGTTTTCTTTCCCCCCGTTGTAAATGTTTGTTTCATACGTTCTGTATATAATGTATATATCAAGGCACGTGATTTGTGTACGAAATGTACTTTTCTGGTGAAGTGGTACAAAATTTGGTTTAAATTCTCACTTAGGTTGATAAAGTGATGATTTATACTGAGCCAAGAAAGTAAAAACCGGTTATGTAATCGCGAGGCTTATTGATGATGTGATCTATATATTAAAAAAAATTAATAAAAATGTTGTCTCTTAGCTTTTGTCACGCATTCTTCATGTTTTTGTGTTATAATCATATGTTCCCTGGATTTTGTTTAAC
>HanPP2C71
GCCTCTTGTTTGATAAGTTCTTGATGAGTGGTACCTTTTTCTTTTCTTTTTTAAAACCTCTGAGATCCCAATCTGACACCAATTTAAAAGATCTCCTGCCCAAAAAATTCCAAACCCCCTTTTTTAATCTTTCCCCTATTATTTTCTTATTATCCATTGCCATCTTCTTCTGATCTATCAACAAACTCTGTCACAATCAAATCTATATGGGCTTTTACAGCTAAGCCTGTTCTTAGATGCTGGCACAAGAGGAAGGTCCACATGAATTAAGGGGGAGGGTTCTGTTCAAGGTATGCACACCTCCATATTCTCTCAACCCATAAAAAAATATACAATCTTTTTTGTCTTTGAGGGAGATTCATTAGCTTTTGAGTAATCTTTACCCATACCCACTTCATTTTATTGGTGTTTAGGGTTTCTTTCTTGGTGGGTTTTGTATATTTTCAAGAATCTTGAGTGTTTTGTTAATTTGTTTCAGTTGTAATCAGAGTTTAGGGTTTCTTTCTTGTTGGGTTTTGTATAATTTCAAGAATCTTGAGTGTTTGGTTTCATTTGGAATCAGAGTTTAGGGATTTGTTAAGTTCTTGATGAATTGTTCTTATTTTGGTGGGTAATATATCTATATCTATATATACATATATATATGTAAAAAGAATGTTATCTGGGAATAATTATTTGAACATGGTCAAACCATGTTGGAAAGCATCTGTGGAAGGTGATGAAGGTTGTGTGAGAAAATCTGTAGATCAAATAGGAAGAACAGATGGGTTATTATGGTATAAAGATTTAGGGTGTCATGTAAGTGGTGAATTTTCAATGGCTGTGATTCAAGCAAACAATTTGTTAGAAGATCAGAGCCAGGTTGAATCAGGACCGTTGAGTTCGATGAATTCAGGTCCGTACGGAACGTTCATCGGCGTCTATGACGGACATGGTGGACCGGAGACGTCAAGATTCGTTAACGAGAATCTGTTCGCTAATCTCAAGAGTAAGTTCGGTTAAACGGTTTCAAGAATTCGATTCGGTTGTGAAAGTTTGAAACTTTATAAATTATTTGTTTGGTTTGGTTCAGGATTGGCGTCTGAGGATCAAGAAATGTCGGCGAATGTTATCAAGAAAGCGTTTTTAGCGACGGAAGATGAGTTTCTTTCGGTGGTAAGAGAACAATGGCGTATTTGCCCGCAAATAGCGTCTGTGGGGACGTGTTGTTTGGTGGGTGTTATTTGCAACGGGTTGATTTACGTTGCGAATGCTGGAGATTCGAGAGTGGTGTTAGGGAGAGCCGATAGGGGTGTTAGAGGTGTTTTGGCTATACAATTATCAACCGAGCATAATGCGAGTTATGCTTCTGTTAGAGATGAACTTCATTCCGTGCATCCTGATGATCCAAAGATTGTTGTTTTGAAACACAATGTTTGGCGTGTTAAAGGGATTATACAGGTTAGTTTGAATTTTTAGAAAGTCAAACATGGTACTGTCTAAACGAAAATCTGGTTGATGATTTTGGTTTTTTTGGGTCCAATTCGTCCATAGTTGTATTGCGTATTTTGCAAGTTCGCTACCGCTTTGTTTTTTTTTTCTATGATCATAAATGTTTTTGTCAAATTTTGAAGATAAAATGTAGCTTGTTTGACTCAGCAAAAGTCAACTGTGTGAACCACATATTTTCGTTCTATGAAAAAGATTCAGTCTTTAACTTATTGTACTAAACTACTTCGATTGTTTTAAACTTTTAATACCCTAGAAATGAAATTTTTAATTTAACTTGTATGGACCATTTTATGTTTAAATAGTCAAATCTGGTAACTTTCAAGCAAAAAATCTAGTATTGATCATTTTGGTATTTTGTCTAAGTTCTTTTTAATCGTATTACCTTCTTATAATAGTTCAGTAACAATGTATTGTTTTCCCTAAGATCATAGCATTTCTCATCGATTTTGCATTCAAATCGCAGCGTATTTGACTCTCAAAAGTCAACCATGAACTCTGTGATCACTTGTTTTCTTCCATGAGAACTTGCAATCGTAAACTTTGTACAATGTTACTACCGATATACGAGAGTTAATTATAAAACTAACATAACAGTTTTCTTTTTTCAGGTTTCAAGATCCATTGGCGATGCATATCTAAAGAAGGCGGAGTTCAACAGAGAGCCTTTATTAGCAAAGTTTAGGCTGCCCGAACCCTTCTCAAAGCCAATTCTAAATCCCGAACCGTCAATATTAATCCACAAACTAAACTCAAAGGATCAGTTTCTTATATTTGCATCCGATGGTCTATGGGAGCATCTTAGCAACGAGGAAGCCGTTGATATTGTCCATAATTATCCACGTAGCGTAAGTTTATTATCTATTATTTTGTTTTTATTTTTTTCTTTGTTCTTAATATTTCCTGCTCCAACAAGCTACGACAAATATAGTGATGAAGATACAGATTGAGATTAAAAAAATAAATGATATAATAAAACACTAGTTAAAGGGTGTTTGTATTTGCGGTTGTAAGTGATTATATGACATAGAAAGGTCTATAAATGAATCGAACGAACACGCATACAGGCATGCTCGTGTTTGCTCATTTAACTTTAACCGAACACGAACATATAATCGAACACATTTTTTGTTCATGTTTTTTTAATTATGAAAATGAGCATGTTCATGTTTGTGTTCGTTTATGTTCGTTCGTCTAAAACCTCAATGAACAGTTCACGAACATAAACGAACAAACTTTAATGAACATAAATTAACGAACAATAAACAACCCAAATGAACATAATTGACTAAACATAAACGAACATAAAGTAATTTTTTATATAAATTACTTATCAATTACGATAAATTCCATTTGAAACCCAATTACCAATTAGTTATATTTATGTAAGTAGTTAGAAAGTTCATTTTAGGTTTAATATTTATATAAATATAACTACTTAATTATTTAAAATTGAAACAAACATTAATGAACGAACACAAGCAAAGGTAAATAAACGAACATAAATGATCGAACAAAACGTATGTTCATGTTCGCTCGTTTAATTAAATGAACAAAAAACTGTGTTCATGTTCGCTCGTTTAATTAAATGAACAAAAAATTGTGTTCATGTTCGTTCGTATATTAAATAAAAGAACTTAAACGAACTTCCCGCCAAACAAGTTCACGAACATTTCATGAATGTTCGGTTCGTTTACAGGCCTGCATAGAATAATATATTTTATAGATAATTATACTTTACCTTTGTATGATCGATTTTGTTGCGGCTAGTATGAAACCATTTTTCCAGAAGTACTACTAATTTGTTGCAGAATATGTTTATTCAAACTACAAAAACCGATTATTACACAAAAATCCGAAACATCCGCTTGGCGTGCTTAGATTTCATATATTTTAAACACCGAGAACCGGACTTGATCGGAACCTTGTGTTATGTGTAGGGAATAGCAAGAAGACTTGTGAAGGCTGCACTTCAAATAGCAGCCAAGAAAAGAGAAATGAGATATTCGGATTTGAAGAAAATCGATAGAGGGGTTAGAAGGCATTTCCATGATGACATCACTGTGGTTGTCATGTTTCTAGACCCGCCATTGACAAACCGAGCTTCTGCACGCGCTTCGGTTCTATCAATAAAAGGAAGCCGAGGATTACCACACACCAAGTTGTAGCACCGGGGGGGTGTATGAGTAGGCACCCGAAAGGTGCTTTTTGTTGTGTTAATGTTTGTAAACTAAAAACATGTATTTTAACGCGTTTAAACGAGGTTGTTAGTCATAGTTGGAAGCGAGTGGTAGTGGAAGAGTTATTCTTTCGTTCTTAATCGAAGATCTTATGATTATCTTTTTATTGTTTTGATCATTTGTTTTGTTTCTATGGGATGTGAATGCTCATGATCTTAAAGAAAGGTGAATCACTTGTTATTACAAATTGTAATTTATAAACACAAATGCACAGTTTATATACTTTTTTTTT
>HanPP2C72
CTAGCTTTACAGAAATTTCTTAGATTCTTCAGTTCAACTTTCGTCGATCATTCAATCGTTTTCTCTTCGAATCTCACGAGCAAAAGCAGACAAAGAACTAGTGTCTGAAAACGAGTAAGGAATCCTAAATCCTTCTGTATATATGTGTATATATACACATTCTATTTCATATCAATGGAATTTCAGCTTTAATATATCATCTGTTTGCGTTAATTTCACACAGACTTACGCTAGCTTGATTGAATTGCATTTGTGCTGTTTCAAAAGGTATGTTCTTAATTTTGTATCGTGAAATTTGGTCTGTTTGTTCTTAATCAGTTTAAATTTCATATTCTTGTTAGTTGTTACTGTTATAAATTTGTGTAAACCTAATTTTATGTCAAAAAAGATATGATTAAATATAAGATTCTTAATATTTCTTGTGATATGAATTTTGTTGCGTATAATCTACGGTTGTTTCCATGCTAATTTTATTCTCCAAAATTATAAGAATTTGATCAATTCTAAGGTTGAAAATTGGGTCAATTGTCCTCAAATGTCAAAATTTAGGGTCTACTTTTAGGCTTAGTTCCTAAAATTCGTCGAAATTTTAACCGATTATGAAGCTTGAATGCTATGAAATAATCGTAAACTTTAGTTTCCATCTTACTTGAAGCTTATCTTGTATTGTTGTGTAATCTGATTTAAAAAGCTTATATGTCTTTGCAGGATATTTGACCGAAACTCGAAGGGGCAGTAATAATGGGGTATCTTGATTCGGTTGTATCATGGGTCAACCCAAATGGTACCGGTGTTTCTCCAGTTACAGGAGGTGGTCTGAGTAAAGATTCAAGATTTAGCTACGGTTACGCTAGCTCTGCTGGGAGAAGATCATCAATGGAGGATTTTTACGAGACAAGAATCGACGGTGTGGATGGGGAATTGGTTGGTCTCTTTGGAGTTTTTGATGGGCATGGTGGCGTTCGGGCTGCAGAATACGTTAAACACAATCTTTTTAGTAATCTTATTAAACACCCAAAATTCATTTCAGATACCAAATCCGCCATATCTGAATCGTACAGTTACACTGACTCAGAGTTTATAAAATCAGAAAAGAATCAAATGAAAGACGTAGGGTCAACCGCTTCCACTGCCATCCTTGTCGGTAACCGTTTGCTAGTTGCGAACGTTGGTGACTCCAGAGCTGTGATTTGCAGAGACGGCAATGCGATTGCTGTTTCTAGAGATCACAAGCCGGATCAATCTGATGAACGACGACGGATTGAAGATGCTGGTGGTTTTGTGATGTGGGCGGGAACTTGGAGAGTTGGTGGCGTTCTTGCTGTTTCGCGTGCTTTTGGTGATAAATTGTTGAAACAGTTTGTTGTTGCTGATCCGGAAATTCAAGAAGAAGTGATTGATGGATCTTTAGAGTTTCTTATTCTTGCAAGCGATGGACTTTGGGATGTTGTGAGCAATGAGGAAGCTGTCGCAATGGTGAAACCGATTCAGAGCCCAGAAGATGCTGCAAAGACATTGATGCAGGAAGCTTCTGAGAGAGGTAGTGCGGATAATATTACAGTAGTAGTCGTGCGCTTCTTGAGGACGACTTGTTAACTTGGTTAGTATAATGTATTCATGTATTGTTTTATTATTTATACCAATGTAATATAAAGGTGTGATACATACTTGCATCATGTGCTTTTGATCTATGTATTTGATCATGGATCTTTTACATACAGATTACTTTTATGGTATTTTTACTTGTAATTTAACTATATAATGAAATGTTTCTTGAATATGGATTAAGATGTTTTCTTAATGTACTCGACTTTGGTTTAATGCCACATGGCTTATTAAGGTGCTAAATATAAGATTATTATGGATCCTAGGTTACCTCGTACAGTATTGGCTTTATATGTTCTTGGAAGCGATTGCAATGAGGAAAATTTATTTAGTTAATAACATGGTTTCTAGGGGTGTAAATGAGC
>HanPP2C73
ATGGAGTTAAAGAATGAAAAAAAATATTATGTAAATACAGCTGGAACTCCTCTCTCTCTCTCTCTCTCTCTCCTCTCTCTCTCTCTCTAAAGTCATAAATTAGAAGAAAAAGTCAAAATAAGGGGGATCGTCAGCGAGGCTGAGGAAGCCCTTAGCAAAAATTGAAGAGCAAAGAACCCCTCTTTAGCGGTTATAAATAGCCTAAGTTCACACATATGTATCTATTTCAGTAGCCCCAAATACACCTTGTGTGTGTGATGTTTGAGAGTGTTATCGATCGGTGAGTTCAAATTCAACATACCCATTTCTTAATTTTCCAAGAAATGTTTTAAAGATTGTGTTTTTGTTCATGGGTTTGGTGGGTTTGTTGATATGGATGATGGGTTTGGTTGATGATCATAAAATTCACTGTTTTTTTGTTATTATTATTATTATTTTTTTTTCGTGACTTGTTTGGTATGTTTTGTTTGTGACTTTTCTGCAGGCTGTGAATTTGAAGGGTAAAATGGGTAATTTGTTCTCCAATTCTCTTTCCAAGGTGAGGATTGTTCATCTCTTTTTATGTATATGCATTTGATTTCATGTTTGTTGTTTGAATTTTAAAAAAAAAAATGTTTGAATTTAAACATATGTAAATTGACTTAGGGAATTGAAATTCATTATCTTTTTTATGTAAAGGGGTTTCCACCCTTTTAATTAAAATTATTTTGTGTTATGTTATTATCTTGTTTTTTTTTTTTTTCATATGAACAAGTAATATATACTTCAATTTTGTTTTGATCATTTTTTTGAGATTTTAAATTTCAAAGTGGAATTGTTGGATGTATGGCATTGTGGGATTATGATTTATGAACACATGTGTATATCTCTTTGAAGTATGAGTTGTTCAAAATTTGGTTTATTCGGACGTTAGAATCTCGTTACAGATTCTCTCGTTGGTGTTCTTGATCGTTTCGCCGCAATTCCGGCGTGTTTCTTAGTTAATGAGATCATTCGTGTTGTCGTTTTACGGTCATGGTCAGTCGTGGTCAAAGTTGACTAGTTTTCAAAGCAAGTTATGTTTTTTTTTTTCGTTTTGTGATCATTCGAGTATCCTAATGCATTTTGAACAGGATGTTGATAATTTTTCATCTCAAAACTTATTTCATAAGTGATTAAATGTATTGATTGTGCTTGCCATTTTGGTCGCTGGAATCGTTGTTAAAAGTCAACAGTTGACTTCCAAGATTGTTATAGCCAGTGAGCAAGGCTTTGATTTGAACTGATCTATTTTTTTTATTTTTAGCAAATTAAGTAGCTGATTTTTTTTTTCACTTTATTGTTACCATGATTAATGTTGTTTAACCATCACGGTCAAAGAAAACTTTTAATGTAATCTTCGTTTCATAATTTAACCCTCTATTGGCCGCGTTTGGAAACATAAAGGTGATTTTATTTGTAGTACGCAATCAGGTAACGATCTATGTGCGTGTCTTGCATGTTCAAGTATTGACTCGTGCATGTTGACTTGCGTGTTTATGCGATACGCGCTACCATGAACTAAATTAAGTTTCTTTTGTTGTCGACTTCAGCTTTATCATGGTGAAGCATCGGAAGGGTCAGGCAAGGGGCAAGGCCATCATGGGTCAGTGAAATACGGTTTCAGCCTTGTTAAAGGGAAGGCTAATCATCCGATGGAAGACTACCATGTGTCCAAATTCATCTCTCATCGTGGACGTGAGCTCGGGCTTTTCGCTATTTACGACGGGCATCTGGGCGATGAGGTGCCTGTGTATCTTCAAAAGCATTTGTTCCCTAATATCATCAAGGAGGTGAGCCTTACAGTACTTTAAACAACGTAATAATAATCGTGAATACCACTTAATAAATATTTATGTGTGTCCTTTTATTTGATTCTGATTATTCAGTATCTCGTTATAAGTTATAGCTATCTACACGCGCACCAAACATTCTTTTGGATTTCTTTTTTTTAATTTTTGTTTTTTGTACAAGATGTTTAACTAGTGACATGGCAGGGTGAGTTTCTGAAGGATCCACACCGATCAATTTCGAAAGCCTATGAAAGAACCGACCAAGCGATTCTTTCTCATGATCCCGACCTTGGAAGAGGTGGGTCCACTGCAGTTACCGCTATCGTCATCGACGGTCGTAAGTTATGGGTGGCAAATGTTGGAGATTCCCGTGCGGTTCTTTCTAAGAGGGGACAAGCTATCCAGATGAGTACTGATCATGAGCCCAATAACGAGAGGGGCAGTATTGAAAATCGAGGAGGTTTCGTCTCAAACATGCCAGGTGATCTTTTTAGATCGTAAATTTGACTCGTTCGACCTATATGACATGTTTCCATTTAATCAATTGTAAATAATTCCATAATTTGTTGAATGATGTATAGGAGATGTGGCAAGAGTGAACGGACAGCTGGCCGTTTCGCGTGCTTTTGGAGACAAGAATCTCAAGAGTCATGTCCGCTGTGATCCGGATATAGCAAACTCAGATATCGACGCAAACACCGAGATTCTCATTCTCGCAAGTGACGGTCTGTGGAAGGTGAAAAACAAAACTTTACTTTATGAAGTTAACAACCTTGACCCTACATGTCTTTGACTTTAACTTGTTGATCCAGGTTATGACTAACCAAGAGGCAGTGGACATCGCGATAAAGATCAAGGACCCGAAAAAGGCGGCCAAGCAACTAGCCGTTGAAGCACTGAATCGAGAAAGCAAGGATGATATCTCTTGCATCGTTGTGCGATTCAAGTGGTGAAACCGAAACCGAAACCCCATAAAGAAGTCTTTTAGGAAGAGTATGTCTAGTAAAGATGTAATTATGGTTTGTTACCGTTAAGGATATCGAAATGTGGGGGTTGTGTTTTTTTTTATTTTTTAATATCTTGAACTGGCTAGATTTATATATGTTACTTTTGGTTACTTTTGGTTTTGGTTGGTTGGTTGGTTGTAATCTAAATGAATAGTTATGGGGCGTGTAAATAAAACTACAAAAGTTTCTTTTATCACTTGTAGAGTATGTTTTAGATATGTGCTACTACTATATTAATTAATATAGTAATACATATAGAGGCAGGCACATTGAACTATAGAAGGGAGGACATGAGTAGA
>HanPP2C74
CTCCTCATCATCATCTTCCTTCATTCTCTATACAACACGCTATTTCTCACTTTTCAAACAAAATATCTCTCTCCCAAATAACATTTCCATTTCATTCACATTCCATTTTCATTTCATTTACATTCCATTTGCATTTCAAAACAACAACAAGATGCTGCGTATGTGTGTGAAGCCGTTGGAGAGATGTCTAGGGCGACGGAGCGGTGACGTATTGCTGTGGCACAACGACCTCAAGCCTCATTCCTCCGGCGACTTTTCAATCGCCGTTGTTCAGGCGAATTCGAACCTTGAAGATCAAAGTCAGGTGTATACGTCACCTTCTGCTACGTATGTTGGCGTTTATGATGGTCATGGAGGTCCTGAAGCTTCTCGGTTTGTTAATACGAATCTGTTTCCGTTTATTCACAGTAAGGTTTCGTTTACGCTAGTGTCGAATATTGAATATGTGATTTAGGTTGAAATTTGAATGAGTTTTGTTGTGTTTGGATGTTGAATTTTGTGATTAGATGTTTTGATTTGAATTTCTGTTTGTGATTGTGATTGATTGATTATGTGTTTACTGTTAGGTTTTTGTTACGGTAGTGTCGAATTTAGGTGATTGTTGTGTGTGATTTTGTTTGAGATTTGAATGTGTTTGGAAGTTGAATTTTGTGATTAGATGTTTTGATTTGAAATTCTGTATGTGATACAGTGATTATGTGTTTTGCTGTGAGGTTTTTGTTACAGTAGTGTGAAACCCTAGGTGTTGTTTGTGTGAGGTTGAGTATGTGATTTGGATTGAAATTTGAATGTTGTTATGTTTTGTTTTGTTTGGAAGTTGAATTTTATGATTAAGTGTTTTGATTTGAAATTATGTGTGTGATTATGTGTTTACTGTGAGGTTTTTGTTATGCTGACATTTGTGAAATCGAATACGTGATTTAGTTTAGGTATTGAGTTTTGTGAAATCGGAATGTTGTTGCTGTGTTATGTTTGAAAGTTGAATTTCACAATCAGCTGTTTTGATTCAGAATTCTATACACTAATGTCAAACCCTAGGTGCTTATTGTGTGAAATTGAATAGGTGATTTGGTTTAGCTATTTAACTTTTTTGAAATCTGAATGTTGTTCTGTGTAATCATGTTATGATCGAAAGTTAGATTCCACAGTCAGCTGTCTTGATTCAGAATTCTATCTGTGATTATGCATTCACCGTAACGTTTCTCTTATGCATTCACTGTAACGTTGTTTTGTGAAATTTCGTTATGTTCGAAAGTTGGAATTTCACAGTCAGCTGTTTTGATTCAGAATTCTTTCTGTGATTATGTGTTCATATCTGGTACTTTTTATATTCAGAGTATGCAACAGAACAAGGAGGTATATCTGCAGATGTTATAAAGAAGGCATTCAGCGCGACTGAAGAAAAGTTCCTTCAATTTGTAAGACATCAAATGCCAGTTAGACCTCAGATTGCATCAGTTGGCTCATGTTGTCTTGTCGGTGCCATCTCTGACGGTGAATTACACGTAGCTAACCTCGGGGACTCGCGAGTAGTTCTCGGTCAGAAAGTTTCCGATGGAGGAAAGGCTAGAGTTGTTGCAGAGCGTTTGTCCAGAGATCATAACGTTTCGTACGAGGAGGTCAGGAACGAGGTAGAAGCCCAACATCCTGGTGATTCACCTGTTGTTATATATTGCAGGGGAGTTTGGAGAATCAAGGGTATAATTCAGGTAATTATGGGCTCTCTTTGTCGTATAATCAAAGCTAAATAGTTATTATCTGCATGCTTGATTTTGACGTAGAACCTGCATTAGTTAGCATATTCCTTTCCACCTGCAAAAGACTGAAGTTAACAGTTTAACACAATGCCCTTCTAGTGTTAAATGTCTAGAAGTTAGGTGCCCTTTGTCATCAATGTGCTCACATGTTACTGAACAATATATGTATATATCATTTTTTAGAAATCTTCATATGCCCAACTACCAAATCAATATAAAAATACGCGCTACGCTTTTAAGTTTCCTATTCACTTTTGATCTTCACCTCCTTTTTAGATCTTTTTTCGTCTTTGCTTTTGTAAAAAAGTTGATTCTCGACACCCTGGAGCCAATTGATATGTAAATTCTTTATTTTAGTGTGGCATCTTATTCTCAATTATTTTTGTCCATTTTCTTTTTACTTTTTTGAGAATCATCATGATACCCTTATTCTAATGTTTATGCATACATCATACATGTTACATGTGGGAAGAGACTTGCAATTTTGTTATAGACATAAGATTTCCATTTTGAAAGAAATGGAATTGATACCCACTAGCCGCTTCTTTTCAGGTATCAAGATCTATAGGTGACTTCTATTTGAAGAAACCCGAATTTCACAGGGACGCACGTCTTATGCAATACGGACACCACATTCCTTTGAAAAAACCCGTATTGACTGCGGAACCGTCCATCATATCTCGCAAACTTAAATCCCAAGACTTGTTTTTAATATTCGCTTCTGACGGGCTTTGGGAGCATTTGAGTGACGAAGCAGCAGTTGATATCGTTTACAAAAATCCAAGAGCGGTAAGTCGCCTTTTTATCTCATAATTTACAAATCAAATAAGTGAATAACTACTTTTGGATAATCAGTTGAATAAAAAACGTCTGTCTCGTTTCAGGGAATAGCAAAAAGATTGGTGGGTGCAGCGATCCGCGAGGCTACAAAGAAACGGGAGTTGAGATACAAAGATATAATGAAGATAGAAAGGGGAATCCGGCGACATTTCCATGATGACATATCGGTGATTGTAATATATCTTGATCATGAGAAAGCATCCAAACATAGCAAAATAGGGTTCACAACTGCGCCTGTTGATATATATTCTCATAATGAAGATAAAGTTGTGGAAGATCCTCTTTTGTTGAAGAACTAAGAAAGGTACAGACAGAAGGAGAGATGATGGAAGTTAACAGTGTAAATAGTTCTACAAGAGTGCTGCAGCTGCTGCTGATATCATACTTGTTTGCATCTCCTTATAAACCGGTTTTTTGATTTCTAACATATTCCTTTGTTTTTTGGTCACAAGAGTGTTGATATGATATGAGGTTCATGAGTTATAGTTATTGGCTTATTTCTATGGTTGACCAAATAAAATTTGATATGAGACTGAAATGTTTTGCAAACTAAAATAAAAATTGAAGATAAAGTAACTTGATTAGTTTTTAAATCTAATATATTCAAATTGCTTTGTTTTTTATGTATCTGAAACAAGGACAAATGATTCTAGTTTAGACACTAATAGTTTGTTTATTACTGTAACATCCTTCCATTTTCTTGATTATGAAATATAAAATACGCGATTAAGTGATAAGGTTAGTTTAACAGACCAAGTAATCACCACCTATAAATCGACCCCCCTTGGTTTGTGATTACTATCGGCAGCTTGAGAATGAGAGAGATCAAAAGCAATGCGGCACGTGGTGGGGGGTGTG
>HanPP2C75
GCCTTGGACAACTCATATACACACCTTGTCCACTTTTTCTTCTTGATAATCTCCTCTGCCTATCTCTCTCTCTCTCTATACCCCGCCTGATAACCCCTCTCTCACACAATCACTCTGCTTTGCTGGCTTCAAGCTCCCCCCAATTCTTAATTCACTCATCATCATCAACAAGTGCTGTAATTTCTCCCACTCTTCATTCTTCAACCAAAAGTTTCTTCCAATTTCCCTCTCGATTTGATTCCTTCCATAGATCTAACTCAATTCACCTTCAGATCATCTTCAATTTCCCCTAATTTATTCTAATCGAACAAATTAGGGCTTTATATCCTCTTATCTTCTGTAAGTACACTATTCAATTACATTTTACTATGTATCTTTTTAATTTTGACGACTCCTATTTAGGTTTTCATTTCATTTATTTAAATTTCATCTGTTGTAATAATCATATTTCATATATATTTTATAATTTTGTAGAATTATTATTGAGATCGAGATTGAGGTTTGACTATTTCTATTTGACTGGAATTAGTTAATTTTGAATATTAATACTAAAATTAATAATAATCAGATTTGTTTCATTTTCCTTCTGTAAATTTCAAGTTTATAGACTGTTGTAATCATAAATTATGGTATATAAATTTATTTAATATTTGTTAGAATTGTTTAATTTTGTAGAATTCAAGATTGAGGTTTGACTGGCATAAGTTGATTGTGAATATCAATAATCAGATGTGGATAATTGGAAGAGGTGGTTTGATGAGATGAGGGATGTTACCAGGGTTGATGAACTATTTTTGGGCTTGTTTTCGGCCTCGGTGGGGGAGATATGTTTACAGTGGTGAATCCAGTGGTCGGCAGGACGGGTTGTTGTGGTATAAGGATTCAGGGCATCATGTCAGTGGGGATTTCTCCATGGCTGTAGTTCAGGCTAATAATTTGTTGGAAGATCAGAGCCAGGTTGAGTCAGGGTGTTTGAGCTTGCAGGAGTCCGGCCCGTATGGGACTTTTGTTGGAGTTTATGATGGGCATGGTGGTCCCGAGACGTCGCGCTTTATTAATAGTAATTTGTTTCAGCATCTCAAGAGTAAGTCAGTTGAGTTTGATAATGTTGTATGTAGCCTGTTAGGGATACTCATCATTGTGATGACTTAGCGGGCTTTACGTGACATGTTTAACCCTAATGGGCCTAACCTTGATTTTAGTGACTTTAGGGGCTCATTAGGTTAGGCCTTTTAGGGCTAGTCATTGTTACAATGACTCAACGGGTTTAAGCGGATTTAACCTGACTTGTTTAACCCCAGTGGGCTCAACTCTGATTTTAAAGAACTTTATGAGCACATTAGGGTTAGAGTTGTTACAATGGGTCAATGGGCTTAACCGTAATGAGCTTTACATTAGGGTTAAGTTCATTAGGTTAAGCCCGTTGGGGTTACGAGTCATTGTTACAATGACTCGATGGGTTTAAGCTGATGGTTTTAACCATAGTCACATAATTCGCTAGTTGAGGCACAATCTCCGATCCAGTTCGAACGATCCCAATCATGGTACGTTCGCGATTCAGGATCGACCCGGATCGCGATTTCGAAGTTAAAATTGGCGTTCCCAACTCATCAATTCAATTTTATTACGTGCTATCGGGATTTCGATTTGCTTGATTTCGGAACGTGTATACAAATACGTTGGAACGTCGAACCAAACCTGAAGATGGAAAGTCGGACAGAAAAAAAACAATTTCTCCCTGAAACCAGGAATAGCAGCGGTGCTTCCTGCGTTTTAAGCCTTCTAGGGTTGTAATAAGTTTAGGTCTTTTAACTTTTAGCCCCTCTATCTTTCACTAGTTCACATTTAATCCCTAAAACTTATAAAGTTCATATAAAAAGTGTAAAATTAGTTTGTATATTTTAACATTTAACCCTCTCTATCTTCACTACTTTACATTTTATACTTAAACTTATAAAATAGGACAATGTTTAACCGGTACATCGTACCACATTACATGGTACATCGTACCGGAGCGATCTGAAATGAGCCTACCCCCGACCGTACCGAATTTTAGGGACCTAGCGAATTGTGATTCCGTTCCACGTTCCCGTACCGGAGCGTACCACGAACCATGTGACTATGGTCTTAACCCTAATTTTAATGTACTTTAGTGGCTCATTAGGTTAACCCATTAGGGTTTTAATTGTTGCTACAATGACTCCATGGGCTTAACATGATGGACCATCTTGAATAAAGTTCTTTATGGGTCATGGGATATTGAATTCATCAAAGTTGTTGTTTTATCAGGGTTTACATCAGAGAATCAATCAATGTCAGTGGAGGTAATCAAGAAGGCTTTCGAAGCAACAGAAGACGGGTTTCTTTCTCTTGTAACCAAACAGTGGCCATTGCAGCCGCAAATAGCGGCCGTTGGATCATGCTGCCTTGTGGGAGTTGTGTGTGGTGGGAACCTTTACATTGCTAATCTCGGAGATTCTCGAGCTGTTTTAGGAAGACTTATGAAGTCAACCGGAGAAATTGTTGCACTTCAGCTTTCGGCTGAACACAATGCGTGTATAGAGTCTGTGAGACAAGAGCTGCACTCAATACATCCAGATGATTCACAGATTGTAGTTTTGAAGCATAACGTGTGGCGGGTAAAAGGTCTTATACAGGTAGTTATTGACCACACGATCCCAAGAATGATATTGCAATGTGTAGGGTTTTTGGTACCATACCCGATTGTGAAATCGTACTCATACCTGGTCCCACTCCATAAACTGTCGTATACTTTTATTATAATATTCAAGCCTTAAAACCTTTGCTTTCTCTGCAGATTTCAAGATCCATTGGAGATTTTTACTTAAAAAAGACTGAATTCAATCGGGCACCTTTGTATGCCAGATTCCGCCTTCGTGAACCGTTTAAAAGACCGATATTGAGCTCAGATCCATCTGTTTCGGTGCACCAATTGCAGCCACATGATCAGTTTATCATATTTGCTTCTGATGGCCTCTGGGAGCATCTTACTAACCAAGAAGCTGTTGACTTTGTTCAAAATCATCCACGTTCCGTAAGATGCTTAACTCAAAACATGCACACTTACACGTACTTCCGTTATCTTGTTTTTGTTTGACTTTTTAGAAGTCGAAATACCAACATGGATAGAATTTTTTTTAAATAAATTACTATCATTATTTATAATGTCTGCAGTACTTTTTATTTTAATATGATGTAGTTGATTCATGATTTTATTCTTTGAAATTATAATATTCAACATCAATGAAGCGATCAAATTGTTCTGTTTTGACCTGAAAAGTCAATTCGTTTTCTTGTATTTCAAGATATTTTCTAAAAAAAGACTATTTTATCCCTCCACACATAATTTTTGACTTGGAACTTCTTTAATCATTGATGCAGGGAAGTGCTAAGAGATTAGTAAAAGTTGCACTGCGGTCTGCAGCAAAGAAGAGGGAAATGAGATACTCGGACTTGAAAAAGATCGATCGTGGGGTCCGCCGTCATTTCCATGATGATATCACGGTGGTTGTGCTATTTCTTGACTCAAACCTCGTGAGTAGGGCTAGCTCGATTAGAACCCCTAACATATCCGTGAAAGGCGCAGGAATAAACCTGCGTCCAAACACACTCGCTCCTGGGCCCGCCTGACAGTCTGGTCTCTCTCTACATATCTATACTCTCTAATTTTCATACTTCTTGTATTATATCAGTGTGAATACCACCCAGAAAGAAAATCAACCTGGTGCACCCTGGTTCCATGGCTCTTAGCCTTGCCTGTTTAATGGTTGAACTGCGCAACCCCGGTGCACCATGGTTAACCGTGCTTTGAGCAAAAAAGTCGAAACTCTTAAATGTACACTGTAACCTGGAATAGCAATACCAAAACTTCACAGATGCAAGTAGTTTATTCTTTTCTTAGTTGATTACATGGATGGATCATATGGTGTGGTAGAGTTGAAGTTTACAGAAATTACCTTTTTTTTTTCCTTTTTCTGAGAACAACAAACTAACACACATTCTAAATCTATTCTTAAATTTACACCAATGCCTACAACGGGACTAAACCTTTACGCACAACACCTTACCACCTATCTACTACAAATTACTACCTATAATATGTTTGCCATACATGTTTGATCTTTGGTAGTTAAAAAGGTCTATTTAGTTTTCAAAAGTAAGTTTTACCCTCTGTAAATTAAACGATTTTTAAAACTCTTAAAGCCTTTTCACATGTTCTTCCTCGTTTATTTCTTGTATGA
>HanPP2C76
TTATTATTATTATTATTATTATTCAGTCTACAAACCCCAAACCAAAAAATCAAGATCATGGGGTTACAAATCATTCATCCCAACACTTGCATCAGAGGCTGCTGCACCAGCGATTCAATCCCTCTGCATCTTCCCCCTTCTTCCTACACAATCTTGCTCCCAATTGCCAGAGGTATCAGCATATTTTTCTTTATTAAAATCATCACAACATCCAAACAATTTCACATTTGCAGGAGCCGAGAGTGTTGTTTATGATGCAACTTTGGACGGCAAACGGGTTGCTGTTAAAAAGCCAGTTTTATCCACCTCTGAAGATATCAATAAGTTTCATAAAGAATTGCAGTTGTTATGGTTAGATGATTTTTCAATTAAAATATGTGCTTACAATTCAATATGATTTGATACTATGTTGTTGAGTTTGGTTTGAAGGGGAATTCATGTTGCAGACCAAGTGTTTGATTAAATGTTTCTTTTTTTTGTGTGTGTGTGGTTTGGAACTTGTAGCAAGTTGGATCATGAAGGAATTGCAACGTTGGTGGCGGCACATGCGAGGCCGCCAAACTACATGTTTTTTTTCGAGTTCTATGAGTTTGGAAATCTTTCGCACAAGTTACATGTTGAGCAGTGGAGTCCAAGTGTTGATCAAGCACTTATGATCACTAAACAGCTAGGTAAAGCTAACACTTGTGATTTTACCATTTGTTTGTTTGTTATCGTTATTGATTTCTTGGGTGGGGGTTTTCTGCTTGATTATCTGATTATTACAATTTCAAGTCACCCATATACTCTTTCTAGCGTTTCGGCAATTGCATCTGATTATTATATCATTTTGGTAGGAGTATGAAAATTAAGTTACACTTACACCCTTTGTGCTCTCTGTTTTGCAGCAAATGCTTTGCAGTATCTTCATAACATTGGAATTGTGCATAGAGATGTGAAGCCAGCCAACGTTCTTGTAAGTTATTACAGTTGTATTATCTCAAACTGTTAATAATTACTCTACTAATAGCCATTTTATTTTTCAATAAATAAAAACTTGTCATTTTGATGCAGCTTGACAAAAGCATGAGGCCACATCTTGCAGATTTCGGTTTGTCTGAATACAAATACGATCTTCAAAAAGTCACACTGGAGAACTGGAGATCATCAGGCAAGCCAACGGGTGGTTTTCATAAGAAGAATATGGTAGGTACTATTATCTACATGGCACCTGAAGTATTGAGGAAAGAAATTCATACTGAAAAATCAGACGTATACAGTTTTGGAATTACTATCAAGTAAGAATCCCATGACAATATGACTTGCCTTTTATCGCATGATATTTACAGATTAGCGTAACCCTATAATGGAAATTAGTTAGATAAAGTCTTTTTTTGTAGTAGTTATAGCTTCGCCCATTGTTTAGCGGAACATTCATTTATCAAAACAGTTATTTTTGAAAGATTTATCACCGGTATTGTTCTACTTTCAATCGAATTCTTTATTACTAGAAATTAATTTTATTATATGTTGTTTACTTTTTTTGTAACATGAGAAATTTTTCTAGTAGTAAGGGAAATGTGTACTAAAAAGGAAAACTTCTAAGTGTACTAAATGTGTGTTAACCATTTTAAATAAAGAAGCTATCAAGTAATGTATCATGTATGAATAGAAACACGAAACTTCAATCTTAACCCATTACAGTGAACTTTTCACAGGTGTTGTCCCATATACCGATCTTCGCACTGAAGCACAGGTTAGTAATCTTCTATTTATCTAATTTTGTGTAATTTTATGTGACAGTTCCTGCTATGTTTCGAACTTGTCACACTTCATTGCAATGCTTACTTTAATTAACAAACATATGTGAAAATAATACAGTTTCCTGTTTTGTGGTTTCTATTATTCAGAAGAGATTTTCTTTTTTTTTTTTTTTTTGGAATTAAATCGGCAGTCGAATGTAACTTGCAAGTGTAGACTTTGTGTTTCTTCAAATGAAGAGTAGAATAAGTAGGGGTGAGTAGAAAACCGAAAAATTGAACCAAAACCGAAAAAAAAAAAACGAACTGAAATTTAAGGTTTTCAATTTTTTGAAAACCGAACCGAATAACCTAAAAATCATTTTTTAATGTTTGTTATAAAAACATTAACATGTTTATCTATCTTTGAAATGATTTATCCATTGCCTACAAGAAATAACAAAATTTAACATATAAATTAAATGATTTTCAAAGTAAACGAAACTGTCTTAATAAAAACTTTGGAGAAACATAAAAATGGATCAGAAGGTTTGGTTTATGTGAACAATATTACTTAAACAGTTTAAATTTGATAACTTAAATGTAAACATCTAAGAAAGATTCTTGAATCTTGGATTATACTTTTTATTTTTGAATCTTGCGTAATTTTGTTCCAAAAACCGAACCGTTGCTAAAACCGAAAAAACCAAAACCGAACTGTTTACAATAACCGAAAACTGAACCGAACCAAACCAAACCGTGCACACCCCTAACAATAAGTGGCATATTATATGCAGAGTTAAGAATAGTAAATATATGTGGTATTGCAAGTTCCTTAAATATCTTTTTTAGCAAACTGTTGCATTTTTCTTTGCCGTTTTAAATAACAAGATCCCCTACTGGCAGGCTCACACCGTGCTGGAAATGAACTATACTGAGCAGCAACTTACGGCAGCCGTTGTGTCTGAACAACTCAGACCTGCTCTTGCCGGAACCGAATCCGGTGCTCCACCAAGATTACTGTCACTGATTCAAAGATGCTGGGATGCCAACACCGACAATCGACCTTCATTTGACGATATAGTCACAGAGCTTGATCTGATATCTGAAAATAACAAGAGCTTCACATTGGAAGAGAATGACGTCGTTGAATCAACCGATGACAGCACTAAAATGGTTCAACCCTTTAAAGAGAATGTAAACTGGTTTTCTCAGGGTGAGAATATATCGAAGACTGTTTGTCAAAGTGGTTTTGATGTGAAAAGTTGGAGTAATTATTTGAAAAATTCTTCACTGTACGTTCCGGTTTTATCTTGGGGTTCTTTTGCTACGTGTGGAAGAAGGGAGACTATGGAGGATACACATTTTCTTATGCCTCGTTTGTGGAATGAAAATGATATTCATATGTTTGGAATCTTTGACGGTCATCGAGGTACACACAGACAATATGGTTTCAACTATTAAATTAGAAACTGTTTTATATATATGGTGTGTGTGTGTGTGTAACAAGTCATTTTAACCTTAACACACAAGTCATTTTAACCTTAACATTGGGGTGCCTGTAGGTGCTGCAGCGGCAGAATTTTCTGTTCGAGCTCTACCACGACTATTGCAAACTCTGGATTGCACCAGCAGGTTTGTATGCTTTTGTTTACAAGTAGGTGTGGCGACCCGTTTGCTTGCTTACTAACGGGTCAATTTGGATTCTGCTTTTTCTCTAGTGAATCAAATAAAAAAAGATAGCTAAAAGGGAGAACAGGTCAAGGTTTACTTTTGATCGGAGTGTCGCGCTCCGGTCAAAGATAATATTCATAAGCCCAAATTACCCTTAACTATGTGTTAGTGGTAGCAAGGGGTCGAACCACGAAGAGTATGTGGTTTGTGTGTGGATTCAATTGAATTATCAAGCATGTCACATTTTATGAAGCTTGCTAGAATAATTTTTAGTTTTCGTTTAATTGAAAGATGTGAGTTTAGACTAAGTGAATTGATTAGATTGATTAACAACTAATAATTAACGATTACGAAAAACTTGATTACTAGAACAATAATGAGAAAAAGGAATCACACCCGGTTTCGGTAATTGCTAACTTAGGATTTCTACAAGTTTTAAATTCAACTCAAATGCATTTGATTAACGGATTTAGTGTACCGTGACTTAGGTGCTAATAGCTATCAACGTCCCGAAGAACGGACAAAAATACACTTTGTAATCAACACAAGTAAATCCTAACCATGACAATGCACAATTACATATCACCATCTCGCAAAGTCATAACTTTTAACATCGTTCGACAATTTACGAATTCGTAACAAATGTAACACTATTATCAAAAGTTTCAAAAATCAAACACAAATTGTCACTAAGTTGGAACAAGAACAATTCGAAATCCTAAAATTAACAACTACCTACACCGGGGTGAAACCGAGATGATTAGCCGCTCATGGTTGAAGAAGCTTGATCACCGAATGATTGGGATGCGAATTGAATCATCTTGAATCTTGTGGAATGGTAGAAGGATGAGGATTAGGGTGTTGGTGGATGATGATGGTGAAAGGAATGATGATTGGATGAACTAGGGTTTGGTGGATGATGATTGTGAAAGATGATGATAGTCACGATTCTTGATGAATTCGGGTTGTGTAGATGAAGTTGGGTTGAATGGTTGGTGAATGATCCCAGAATTAGGCTCCAAGATACCCCATTCAAACTCAATTTTTGTGTAACTCCCGTATTCAATGCAAAAACCCCCAATGAAAATCGAATTCCACCAAGAAAAGCCATCTTTTCACATTTCAGAAATCCCCAACCCGTCGCCGACGGGGTCTGACCCCGTCGCCGACGGGCTCCCAAAAACTCAACTATGGCCGACGACCTATGTGTCTGGTTACGGGTGATTCTGGCACACGAGGATATCTGGAGCCCGTCCGGGACGGGCTATACCCCGTCGCCGACGGCCTCTTGAACACCAATTCTCCATTTTTCACTCCTCGCACTCCCGATTGATCCGTAACGCGTCCCGGTGCTCCGGTTTTTGACCCGGTGACCCGTAAAGCTCCCGAAAAGCTCCTTAAACTTCGTTAAACCTGCATAAACACAAATCTTATTAAAAGTAGGCCATTCAAGATTGAAACTTATGTAAAAACATAAAGTTACGCAATAACGAACGCCGGTTTTTAACCACGTATCAACTTTTTGGGCTGCAAACGAACATGAACAAGACCTTGTTCATGTTCGTTTGTTAAGAAATATATGTGTTCACGAACTGTTCATGAACACTTACCGAACGAGATTTTATGTTCGTGTTCGTTTGTTAAGGTGATGGACTTGTTCGTGTTCGTTGGTTAATTTTATGCAACGAACGAAAACGAACGTTGATGAACACAAATGAGCACAAACTAATGTTCATGAACACAAATGGAAACAAACGAACACAAACAAGCGTTCATGAGCAGGATATATAAAATAACACTTATTAAATATTTTATTCGTCGGAATTTTGAAGTATTTAAATAAAATATAAAACCAAAAACACTAATGAACCATCGAACACAATCGAACACGTTACGGAACATTCGCAAACATAAATGAACAAATGGGGCCTTTGTTCATGTTCGTTCATTTAACTAAAAGGACGAAATTTCTTGTTCATGTTCGTTTGTTTCATGAACGAACGAACACAAACGAACTTCCTGCCAAACGTTTGGTTCGTTTGCAGCCCTATCTATTTTTATCATACAACCTCCCAACCATTTTTGTATAAGACCGGGATTGTTGTTCCATAATGTTATTTTTCTAATCATAATTAATGCATTAATTATTTACAAGTTTTTCAAAAATGGACAGTATATGTTGCGGGTCAACCCAACCATAATGACCTTTTATCTATATTTATATAACAGTCCCACAGATGCACTCAAAGAAGCATTCATCAACACAGACGTCGCATTCAGAAAGGAATTACATAATCAGCGTAAATCTAAGGCGTTTATCCAGAAAGATTATCATCCTGGTTGTACAGCAATTACCGCTCTTATAGTTCAAAATAGGCTTTATGTTGCTAATGCTGGCGATTGCAGGGCGATCATATGTCGGGCAGGTTGCCCGTATCCTCTTAGTAAGGTTGTTATTTAACCCAAATTTACTATAAGAAATTCCATAAAAAGAAGTGGTCTACGTATTTCTTGACGTGTATGTGGTTATTAGTTTCTTTTTTTTTTCTTTGGTAGGACCATGTTGCAAGTTGTCTTGATGAGAAAGAACGCGTTACCGGTCTTGGTGGTCAAGTCAAATGGCAGTTTGATACGTGGAGGGTTGGTCCTGCTGCCCTACAGGTGACATTTCTTTCATTTATTTACTTATAAACGTGTCATGTTAATAGTAATATTAGATTATTAATGAAATGATATGTTTTTTTGATCATACAGGTCACACGTTCTATCGGTGATGATGATCTGAAGCCGTGGGTAACTGCAGAACCAGAAGTTACCGAGACTGTACTTTCGGATGATGATGAGTATCTGGTATGATGGTTTTTAGTCTCTTTTCACTATATTATTTGCAACCTGTTATGATTTTAATGTTTTACCCAAAACCAATAAAAAATTATGAAAAATGTTACAGTTGGTATTTTTCACATGTTTGGTTGATGTGTATATAAAAAAAGTAGTTGAAAGGGAGACTATCAAATGAATTGAAAGTTGTCGAAAGTGTATAGTTAATGCATACAACTTCTTAAATGTCATTAAGGGAAAAAAGATTATATTATAGTAATATAATTTTTAAATCATATATAGCATGATATATTTTTGTAAAAAGGTGCATACAAGTCAACTTGACCCGTTTCACCTGCATGATAAAATTTATCCATTTTGAGTCATTACCTAACCTGTCGGTTTTGATATCTCAGGTGATGGCTAGTGATGGACTATGGGACGTTGTAAGCAATCTTGAAGTTGTTAACATAATCAAGGACACGGTGAAAGAGCCACGAATGTGCTCCAAGAGATTGGCAACGGAGGCTGCTGAGCGTGGCAGTAACGATAATATAACAGTAATTGTTGTGTTTCTTCGGCCCGTTTCAACTGCAGAGAGAATTTACTAACACCAAGTTTTAATGTTTTTTGCACTGTGCAAACATTTATTCTATTGTTATAAGCGTGGAAATTATTATGAATTGTTTTTCATTCTCCACGCTTGTACATGTAAACAATTTCTACTTGTAAATTTATGTTGGGACTCGACGTTGTGGTTTTTAATCAATTTGAGGTCTTATGACCAGCTTTCACCACACTTGACTAGTTATCGCTTTAACTAATAATTCGTCGTAGTTTATCTGTTTGGTCATGTTAAACACCATCTCTGTAAAAATCATCATTTTATACAACCCAACCCAAACCAACCAGTATGTTACAAAAAGCACCAAATGAATTTGTTACCACACCAAAATTTTGATTTTGTGGAAGTATTTTGAACATGTTAAAACTACTGTGTATTTGCCATATATTTTGAGAATTCGTTTTAA
>HanPP2C77
ATGTGTGGGTGGGTCTTCGTGTCAATAGTAGGCGAGTAGTCATCCATCCGCTACCATATTACTTACCTCTCTCTTCCGATCACAAAAATCAACAATCACCCATGGCAGGTCGAGATATTCTCCACAAGATGAAGGTAACAACTCAAATCATTCATTCCTTGTTTCATTCTCTCTTTTCACATGCAATTTTAGTCCTAATCAACTTGATTCATTTGTACTTGATATATATACTTTCCCATTTTCTCAACGTTCTGTCTAATCTAATCAACTGTTTTGTATGATATTTGCAACTTTTTTCATATACGATTAGTCAGTTTGATAAGCTTTAGAATAGGATGGTTTAGTTGCACCATACGTGTTTGAGATTGGATAATGGTGTGTTTCTATACTGGCGGTATAAATGAGCCAAGTTGAGCCCGGCTCGTTTTAGGCTTGAGTTCGGCTCATTTAACTTAGCTCTCGGCTCATTCAAAGCTTCATTTCTAAACCTCGAGCTCAACTCATTTAGAGCTTCGTTTCTAAACCGCTTGGCTCGTCTATTATTTATTGTTTATTCAATTGTTTTATTAAATATTTTTTAACACGTATTAATGTTATAGTTATACCTTACAACTTTGTATAATGTATAAGTTGTAACTTCCTATAATGTATAACTAGAATTACCCTATATATCATGTTAGATGAAAGGCAAATGTTTCTCACATGACCACGAGCCTATGTGTAATACCGAGAAAAAAAAACTAAGTCGATCTCTGACTCACACGTTGCGACAAATCTATCAAACGGGAAAAATAGACGCGTTGCGATTGACATGTCAAACAAAAAAAGTAGATGAAAAAACGTTGAACCCCACACGCACGTTGCGGCGTGTTAACTCGGAAATTTAGAACGAAACATTAAATGAAGAACTTATGAAAGATGAAAAGTATATAAGAGACTAAAGTTGAAAGTAAAAAAAAATGTTGAGATTAAATTGCAAAAGATGAAAAGGTTTGGGTTGAAAGTAAAAAAAATTAAAGGGGTTAAATTGCAAAAGATGAAAACTTTTGAATTAGAAGTGAAAATCAAAGGGGTTAAAATACCAAAGATTGAAACTTTGTTAAATTGCTAAAGATTGAAACTTTAAAGTTAAAAAAGAAATCAATTTCACATTATGAAAACAAAAGAGATAAATAGATTTAGTTAAATTGATGTTTATTATATTATGGGGAGGGTTATCTTGAGAACGCTAAATATTGCAAGAACCGTGAGAACGAATGAGAAAAACAATCAAAACCAATTTTTTTAATACAAACCTTATTCTAATTAAAATACATCATCAAAAAAGAATTCACATCATCAAATAATTCATTTTTCCTCTCAAAATCACTCTTACTAGATTTTTTACACATGTGTAAATATAACAAATTTACACATGGGTAAATGACAAACTTACACATGTGTAAATTTTCGTTATTTACGAATTCATGTAAATTTAAACGTGTAAATTTAATTTCTAACATTGTATTCGAATAATAATAAGTGAAAAAAATTTGAATTTGAATTGTTTTTGACCAAGTTCTCGTGGTTTTTTTTATTTGTTCCCACGGTTCTCGCGATATTTAGCGTTCTCATTTACACCCTCGCCTATTATTATTATTATTATTTAATAAAAGAGATAAGTAAAAAAAAATAAGGGTGAGAAATTACCAGAGAATGACACGTGTCCAAAAAGGATTTGTGTTTATTAGTATAGAAAGATATATCTTAATTAACTTAATTAATTTATCATCATTTTGTATATAGTGATAATTATCATATAAATATGTATTTTATATTTTTATTTTAACGGCAAATTTCTTTTAAATCGGTCTATGGACTTGAATCCAAAACTTCTCCCTCCCAAGGTGTTTAAAGACTTTGTCTTTGCCAACAGATCACCATCCAATTGGTAATATGTATTTAATATATTAAATGAGAATTACATAAATAAAAAGCTCGTTTAAGCTCGCTCGATATGTGAAGCATGAGCTCGAACTCGTTTGTTAAACAAGCCTAATAGAAGCTCGTTTAAGCTTGGCTTGGCTTATTACTTCACACAATCACACCCTGGTTTCGAGATTAAAACCGCCATTTCTTAAACAGGAAAAGGTTTGTCTATCATCAACAACATCGTCAGCATCTTCAGCTGAAACTGGAAAAGGAAAGAGCAAGATTTCGAAACATGTAACACACGGGTATCATTTAGTTAAGGGAAAATCACACCATGATATGGAAGATTATGTATTCGCAGAGTTCAAAAACGTTGATGATAACGAGCTTGGATTGTTTGCTATATTTGACGGTCACTTAAGTCATGAAGTTCCTGATTATCTCCGTTCGCATTTATTCGAAAACATTTTAAACGAGGCAAGACCCTTTTTACCCTTCTCATAATGTCAAACATGTAATCAGATTGTATCATTCTTACCTTCTTTGTTTGCCTGCAAGCAGCCTGATTTCTGGAGGAAAACCGAGGATGCAATCAGACGGGCGTATCGTGTAACTGATAAAACAATCCTGGATAAAGCAGTTGATTTAGGTAAAGGAGGTTCAACTGCAGTTACTGCCATTTTAATAAACTGTAAAAAGCTTGTAGTCGCGAATGTTGGCGATTCACGGGCTGTGATATGCAAAAACGGTGTGGCGAAACAGTTATCAGTTGACCATGAACCTAGTAAGGAAAAAGAGCTAGTTGAGAACAGAGGAGGTTTTGTATCCAGAATGCCAGGTAGACCCTTAAACCCTTAACCCTACACCCTAAATCAGATATCACAGCCAATTATAATTTTATGATAGGTGATGTGCCACGTGTTGACGGGCAGTTGGCGGTAGCAAGAGCTTTTGGTGACAAGAACTTGAAGGAGCACCTGAGTTCTGAACCGGATGTATATATGGAGATGATAGATGATGACACCGAGTTCATAATATTGGCAAGCGATGGCGTGTGGAAGGTTTTTCTCATAAAAAACTTGAAGACGTGTTTCTTTTTTTTTTTTTGTTTTTTTTTAAATCATAATGTCGGGTTTGTTTGTTTGTTTAGGTTATGTCGAATCAGGAGGCTGTGGATTGCATCAAGAATGTGAAGGATGCAAAGGCAGCTGCAAAGCGACTGACCGAAGAGGCACTGGCAAAGAAGAGTAGTGATGATATATCCTGCATTGTTGTAAGCTTCTTTTGATATCTTTTACTTTCACAACTTTTCGGTGTAGGTTTAGATATGTTGTATACTTTTATGGTGTATCTTTCTTAAACACACTAAGATAAAAAAAAAATATGTTAAATAAGTAGGCTTTGACCATATCTTTATATGAAACATATTTAATAAAAGATGTGTATGTCATTGTGGAAACGAAGATTGAAGTTCGACTCATTAGATGACACGACACAACACAATACATGTTTGGTTCTATGGTCGATTTTACAACACAGTCGTGTATTGACCATGCTATTTATGTGCATAATGCTTACTTTCCTTTAATACGTGATTTTTCCCAACCCTACACAAGACCGTGCATTATTCCTCCTAACACATCTGTTATTTAAAGAATTCCTGGCGTCTATAATTTATAGGGATCATAAATATCGTTCACCAAAAATGTATTAGATGTGAAAGTTGATGGAAATTGAAGATGTTAAAAATGAAGATATTAGACAAAAGACTTGTCTAAACTATATATGATCCGGATGATTGGCGAAATCAGTAAAAGATTCATTTTACAAGTTACGTGACCACCTAGAAAAGATTCATAGGATAAGTTATGTGACCAACAAGAAGAAAACAAAAAACTATTTAAAAATTTATCAAGTAAAATGCACGGATAGTCCCTGTGGTTTGGTGAAATTTCACCTTTAGTCCCAAGCTTTTTAAAATTACACTCTTAGTCCCTGTGGTTTGACAATTTGTTACTCGGATAGTCCCCAAAGCGGATGGAGGTTAGTTTTTCTGGTTAAGTGGGTGTGAAATGACAAGGAGTCAAGGACTATCCAAGTAACAACTTGTCAAACCACGGGGACTATCTGAGTAACAACTTGTCAAACCACAGGGACTATCCGAGTAACCTTCTTCCGCTTTAGGGACTATCAGAGTAACAACCTGTCAAACCACAGGGACTGCCTGAGTAACAACTTGTCAAACCACAGG
>HanPP2C78
AGCTATCACCCCCACCCCACCCCACCCCCCTTCTTCCGCGCGGAAATTTTTGTTGCGAATCGAATCTATCTCTGCTTGCTTTTTCTCTCTACCTTTCTATCCGAATCTCTCTACAATCTGTAAGCTTCTTTTCATTTTGCTTCATTGTTTTCGCTATGCTAATCTGCATTGTTCATCGTTCCGATTGTTCAATCTATGATAATTCTGATGCTTGATGTTTGTTTAGTTAGGATTCTGTTGAGTTTGAATGAGTTGAATTTGTAAATCTGGATGAAATGATGTGCCATAAGAGTGAGCACGTGCCGTTATCGGTGTTGTTGAAGCGTGAGTTGGTGAACGAGAAGGCTGATAGGCCGGAGATTGTTTGTGGTGAGGCTAATCAATCCAAAAAGGGGGAGGATTTTGCTCTAATCAACACCGATTGCGAGCGGGTGGTTGGAGATGGTGTTGTTACCACTTATTCTGTCTTTGGGGTATAATAATAATAATCCACTCTTTTAATTGCCTTGTGTGGTTGGTGAATTTAAGATGGATGAGTAAATTAGGGTTTTGTTTTGTGTTTGCTTTGCAGATATTTGATGGGCATAATGGCTCTGCAGCTGCTATATATACTAAGGAGAATCTTTTAAACAACGTTTTGTGTGCCATTCCGCCTGATCTTAACCGCGATGAATGGGTGGCATCGCTGCCTAGGGCTTTGGTGGCTGGGTTCGTGAAAACGGATAAAGATTTTCAAGAAAAAGGTATTTACATGTTTTTGTCTGCTTTTGTTTTTAGATGGCTGTGAGTAGATAGATATCCTTGTGGTAATTTATATCAAGATTTGAAGATGATGTGTAGGTCTTCATTGTAATTGTTTTAATGTTAGTACTTGGACCTTATCTAATGTGTTTGTGTGTGTGCAAACTTTGTAAGTACGACCGCGATCACGTTTTAACATGTAGCTGCTTGTATTAATTTATCAAACTTTTGAATTTAGTATCGAGTCACCGGTAAGGAACTTTAACCTGGCCTTATTGATGCCTAGTTGTCTCATGTTTCGTCAAGGAAACAATCTTCTTTCTACTTCAAGGGCTAATGGCGGCGGTTGAAATCTCTCTGGAACTGTAATGTTTACAGTCTTTTTGTTTTGGAGCTAAAAGCATAAAAGAATCGTTTTCAATTAGGGTTTCTACACGAAATGCATTTCTACCTACTTTGCTCTAAATAAGTTTATTTTGTAGTATTCTTACCGAGGCACACTTATATTTAGATTTTATTGTTAGAAAATTGGCATCGGATCCCTATGAGCTTTTTATATTTAGGTTTGATCGCTTTAAACGTCACATGTATCTCGTCGCATTGATGTTGATAGATCACCTTTTCTGTAATAGGATTATGCTCCAAGCATAAATAGGAAAAAAGTTGTAAGTTTCATGTTCGTTGAAGATTATTTTCTATATAAACCTTTTATTTGCTTGTGGTTTACAAAAACAGATCCTTTGAGGAAAGGTAATAAGAGGGGGGGGGGGGGGGATCATAGAAATACTCCTTTGAAAGCAATGTATCTTTCTATATAACTCCTGAGATTCTATACTATCCCGAAAGGTGAAAGCAGTAAACTTTTTCAACTGTTATGGGTCGTATGGAGAGAGGATATTACTCGACTCTGTGTGATTATCATCCCAAATTGAAAAAAAAGAAAGACGTAAAGGATGTAACTGAGTGCATGGGAAAGCATATTTGTAAATAACACAGGTTGTGGTTTGTGCTTGACCAGTTTTTGTATCATTGCAGTACAGCATACCATATATGTTAGTGTTAGTAATAATAACTGTAGCATATGACTGATTTTTTTTGGCAATCTGATATCTTTATGGTTATACCATGCACATGTGTTACATGTATACTAATATCCATACATGTTATGTGTACAGCCCAAAGGTCGGGGACGACTGTCACCTTTGTAATTATTGAGGGTTCAATTGTGACGGTGGCATCAGTTGGGGATTCCCGCTGCATTCTTGAGTCTGCTGATGGGGCAATATATTATCTATCAGCAGATCACAGACTTGACTCTAATGAAGAAGAGTAAGTGATGTATTCCCTTTGTATTTTATACAGATCAAATATTATTTTAATTATATCATCATTCATTCATTATTTATTTATTAATTATCTCTTTTTTCGGCAGGAGAGAACGTGTCACTGCAAGTGGTGGTGAGGTTGGTCGGCTTAATACTGGTGGTGGCACCGAGGTATTTTATGTTTTATGTTTTTTTCTCACTGTTACTCCATGGTTTAATTGTTTTTGGTAATACTGTCTCTTCAGGGGTGTGAATTTCTAACACGACACGAACCTAACATGAAATTCGCGGGTTTTGGGTTTATTAGTCTAAACGGGTTCGGGTCTGTCCCTAGTCGAATCGGCGAACACGTTTAACTAAAATTGTTGTGTTTGGATCGACCTATCGGGTTCATAGGTTGACGCGTTTAATTGGTATTTTATTCCAAATCACTAAGCGAAATGAGCATCAAGTTTCGAAGTTTAAACATTATAATTTTACATACATTGTTATTTTTGGTTGTAAATTTCTAACTTTAGAGTATTTATACGTAAACGAATAGAATAAAATGTTTGGGTTAAATGGGCTGTGTTCATATCATCCCGCAAAAGCTCTCGTTGTGTTTGGGTTCATGTGTCAAACACGATTTCGGGTTTGTGTTGGCTTCAACCCGCGGACACAACATTTGATACCCTTACTTTTAACCTAATTTCATGGTATATTCTGTTTCTAATTGATTTGGAATGAAATTTACAAGACTAGAAACTTATTTACATGCATGTCTACATCCGTGTATTGTTTTGTTTGGTAAGCTATTTAAAAGTGTTCAACGTATCCAGAATGGAGTATTAGTTACTGAACAGAGAAAGTACATGTTGAAGTTGCTTTATTCATTACGAAAACGTTACTTTTGTTGTTAGATTGGGCCTTTGAGATGTTGGCCTGGGGGCTTATGCCTTTCACGATCTATCGGAGATCGGGATGTTGGGGAGTTCATTGTTCCTGTTCCTCATGTTAAGCAAGTGAAGGTTAGTTTTCTCATCTTGGAGCATTAATATCACAATATTGTTTATTAAATGACGTAAACTGCCTCGACCTGTGTTACCCAATCCGCCCATTTTCAAGTTTTATGTAAACATGATTGAATTTTCTAATCTGTGATCTGCAGCTATCCTCTGCTGGTGGGAGGCTTGTTATCTCAAGTGATGGTGTGTGGGATGCTCTTTCTGCCGAAGAGGCTTTAGAGTGCAGTCGTGGTTTGGCACCCGAAGCAGCAGCAGCACAAATTGTTAAAGTATGTTTATATAAAAAAAAAAAAAAAAACCTTTTTCTGAACGTTGAGTTTTAATTCGTGTAAATACAATGTGCAGGAAGCTGTACAATTGAAAGGATTGCGGGACGATACAACCTGCATTGTGATTGATATACTACCGCCCGAAAAGACAAATCCTCCATTGCAACCACCAAAGAAAACGGGTAAGCGTGTATTTAAGGCCATGTTCCGGAAAAGGAGTACCGAGGAGCCACCGAAGCTTCATGATGAAGAAGAATATTTTGACCCAGATTTGGTGGAGGAGCTTGTGGAGGAAGGATCTGCTATGCTTTCTGAAAGGTCGGTATAAGTTTAGGGGTGTAAACCGCTTGTGAGCTACTCAAGATCGGCTCGCTAAAATGTTAAAACGAGCTGTGAGCTTAAAGGAGCTCGAGGCTAAATTAAAGTTCACTTAATAAACGGGCTCGAGCCCGATCTTCACATACCGAGCTTTACTAGGCTCATGAGCCTACTCTTTATATACATATAATACTTTTAATAAATATATAATTACATAATAAATATTATTTTAAATCTATATAATTAAAATAACTAAATGATATATATATTTTGTTGTAATATATAAGTGTCTTATCACACACACACATATAAACAACTGTATACCTAGATTAATAAAATAATAAATAATAAATGAGTCGAGTCCGAACTGAGCTTGGGCCCGAGTTGAGTTGGCTCATTTAGACCCCTAGGTATAATATGTGTGTATACATATCTCACATTGTCAAATATTGTCCTTAACTTTGTATTAGCAGGCGGGTTTGACTCGTTATTGTTTTCTTTCTGACTTGCAGGTTAGATACGAAATACCCGCTCTGTAATGTTTTCAGGTTGTTCATTTGTGCGGTGTGTCAAATTGAAATGAAACCCGGGGAAGGGATTTCAATACACCATGGATCATGTAATACAAGGGGAAACTTAAGGCCCTGGGATGGTCCTTTCCTTTGCGTTAGCTGCCAACACAAGAGAGACGCCATGGAAGGGAAAATGCCATCCACAAGTAAGATTTATCTTCTCTCTCTTCTTTCTTCTTCAGAGATCACAAAACAGATTGGTCGGGCGGGTTCCAAGAGTGCCATTCTAAACAGTTTGGATTGGCTTGCAAACACACTTTTGTCCACTTAGTAATACTTTTTATAAATAATTATTGCATAAAATCTGCTTACAAAGAATATATTATTACAATTTTTTACTTAAGCGATTTAAGATGTTGCACGTGTCAGGGCCCAACCCCTTGATGGCCCACCTGTCTGGTGTAAGCTGTGCTTTACCTGGTCCATAGTTGTTAATAGCAACCATAGCGGTCGCTATAGCGCGCTTTATGGCGATGCGACTATGTGTCGCTAAGTTGGTCATGGCGATGAATAGCGATTTTAGCGACAGTTATTATTATTATTTTTTTTTAATTTTTTATAAATTTTTTTTAATGTTATAAAGGGTTATAGCTATAAAATAGCTAGATTTATAGGTTTTTGTTAACTATACATGTAAAATAGCATATATACAAGGGTATTTTGATGTAATATACATATAAAAATTTTCAAAATTCTTTTTCTAGTGTAATCGCTATTTATAAAATTGCCGTCGCTATTTGTCGCTATTCGCTACGTAGCCTAGCCATGCCTTGTCGCTATTCGCTATCGACAACTATGACCTGGTCCCACCACAAGTTAGCAAGCATTTGTAAGGCGTGTGAGTTTTCCTTAACTGATGGTGTTTGGTTCTAATTGTTACCATTTTTTTACTTATTTGACCCGTTTGAAATTAAGCATGACCCAAATCAACCCATTCACAAGAAAATGGTAGACCTGTAGTTTTCTTTAATGTTTTTATCATCTAATAATCCCTTAATGATATTTTGTTGTCAGATGCGCGATACAGTAGCGAAAGTGATTGATGTCACATTGATACCCTACAGATACCTACAATTGTTTCTGAGCAAAGCATATATTTGAAGCCCATAAAGATTGTCAAGATAAGCTCTTTATCTTTCTCAAGGGCATTGACTTTTGACTTTCTAAAAAAAGTCTTCTAAACTTGTGCCAAATATTGTTGGTACATGAGTATCTTTCTCTTTAATTCCCTTAAACACATCAGATTAGTTTTGTATTCTGTAGTTATAATCTTTCCTTAAACCCCCCCTTAGTAGTTTTTTTTTTTGAACGATCCTGACTAGCATTGCATAGATCTAACATTGACCGTTACAGACTTGCAGCTTCCTCAGATGCTGTCACATTTTTTTTTTTTTTACAAAATTTCTAGTTAAT
>HanPP2C79
CACTCATTGAAGCTTCACTTTTATTTATTATAATTCAATGTACATCCCAACATATATAAAATTCCACTCATCATACCATTCCCAAAGAACTCTCTCGTATACTCTCCCATCACCTCCCCATTAAACAAACAAACAAACAAACATCTTGTTGCCAAGAAAGAGGAAGCTCAAGTACTCAATCTTTTCCCCTTTTCATCCCTTCAATATGTAACCAAGTTGTAGCCTTTTTTATATCTCTTATTTCCAGTTGCATCAAAGGATAAAAAGCTCAAATCTTGCAGTTTAGTTTCTTGAAAACCCCCACAAATTGTTGTCTCCCTAATTTGCTATACAAATTGTTGGTGAAGCGATGAAACGAAAACCGAAGTTATCTTGACAATCTCAACTGGGTTTGCTTCAGATCCATCAACCCTAGCTTCTATGTGTGAAATCTTGAAAAAAGGTTTGAAATTTCTTGTGGGTTTTCTATGATCTTTGATGGGTTTGTTTCTTTTGGTGTTTCTAGATTGATTTGTAGTTTGTAGAGTTTGTTCTTGATGTTTGTCTGTGAAACTGTGAAATTAGGATTTAGGGTTTTGATTTTGTTTCTTGATTGAAGAATCTTGTATTCTGTAGATAGATGTTTAAAAAAAGTAACGATTTTTAGGATAGAAATCAGATCCGATACTTCACCACACCAGATCTGTTGACCTTTTTTGATGGGTCAACTGTAGACTAATGTTTATATATGTATCGATGAATCGCGTTCTTTAGATCACCTGCACACCGCCATTTTTAATCCTTGATCTTCCTTAAAATAAAAAGATTTCGAAATTAATGGGTTTGATTGAAGAGATGACACCGGCCGCTTCGATTTCGATTAGTTTAGCTAGTCCCATATCGAAAATCGCGCTATTAACGGGCGCAACGAGCTTGCTATCTGATCATGTTCCCATGTTTCTCGATGGGTCAAATAATGATCTTAATATGATTCAAGAAATTGGAACCGACGGGTTGGTTAACGTTAACGGTGATATTATTATTCAAGAAAACATCCCAAAAGAAATTATGTCCATCGGGCATGAATCAAATTCGATTACGGTTGCGATCACCGATATAGACGATGGTCAGATAGTTGCGGAAGTAATAAGTTTAGGGAAAGAAACAATCGAGAGTGCGATCGGGCATACTTTAACAGCATCGGTAGTGGTGGTTGCTGATAAGACTCATAGTAAAACCGTAAGGAGTGTTTTTGAATTAGAATATGTGCCGCTTTATGGGTCTCATTCGGTTTGTGGTAGAAGACCGGAAATGGAAGATGCGGTTGCAAGTGTTCCTGCATTTATGAAAATTCCTTTGAAAATGTTGGTTGGCGATCGTGTAATTAATGGGATTAATTCAAATTTGAATGATTTGACTGCTCATTTCTTTGGAGTATATGATGGTCATGGAGGCTGCCAGGTATGTTTTCGGTTTTCCCCCTTTTCATTTTATTACAAAGTAGCAATTTTTTTATAATTTTTAATTCATTTAGATGTCTTATGTCGTTTTCTACGTATATAAACGCACCATTTAATTGTTATCCTTGATTTTGGAATTGTTGAATTAGACACTTGTTTCTTTGCTGCTTAAACTTTAGTTCTATATATAGGTGACAATTTTGACCCGTTTAAGTATGAATGGGTTGATTTGGATTATCGTTTATTTTTAAGGGTGTAAGGGGTGCATGCCTAATGAGATGGGGCAAACTTTCCACCCACCTAAGGGTGTTCATGAGCTGATCCGATCCGATCGAGGGTCTGCTCGTGCTCGGATTGAATTACAACCGATCCAATTTGCGAAACCGAGCACAAAAGTGATGCTCATGCTCGGATGGAATTTGAATCGAGCGGATCGTTTTTGCTCGGTTTCGATCGGTTTTTCTCAAATCCTAACTAAAATCGAGCGGATCGTTTTCGCTCGATTGGATTATAAGGCTGCGTTCAACAAAAACAAATCCTAACTTAATTAAAATATGTCGAACACCTTACCAACAAAAACAATACATAACTAAAATCATGAGTCTAAAAATGTTCTTAACAATATCAAGAAGCAGATCTTCGAACAATCAGTTTATGACTATGTGATTGTTTTAGGAATTAGGGATTTAGGGTTAGATTTTGATATTAACTATTAAGTTGGGCTAGTAATATTTTTTGGACTTTTAATTTCTTTTTGGGCTAGTATATTTTTTGGGCTTTTAATCTTTAAAATCTATAATATATATATTAATTATTAATAAAAATATTTCGAACGAAACCGAGCGATCGACGAGCGAGCGGACCTTTGCTCATGCTTGGATTGAATTTGAATCAAACCGATCCGAGCGGCCCATTTACAAACTGAGCAGGAATCAAACGAGCATTTTTCGAGCATTTTTTGAGCGATCGTCGAGCGATCCTCGATCGTCGAGCAGTTTGGACAACTCTACACCCACCCAATCATAATATGCCATGTCATTTCCCCTCTCATTCTCCCCTCTTGCCCAAAAAACCTAGGGGTGGTTTCCTCCAAACCATTTTAAAAAAAAATAAAATAAAAACAAAACTTTAGATTGGTTGAATACTAGTGGGCCCCACCCAACACGTTCACCTTTTCCCTTCCCCGCAAGCTGCAACCTTTCCCCAATCTCTCACCTCCCCGCGCGACATACGTTGGTGGCGGCGGTGTTTGCCGCTCGGCAAAGGGGGTTGCCGCACCCCTTGCTGCGACTACCCCGTACACCCTAACAAATCAAATTAGGTTAGCCTAAAGGATTTGCTAAAACGAGATGGTCTACCAGGTTGGGCATCATCAGAACTTTATTCAAATGCATAAAAATCTTACAAAATAATTTCTTAAAAAAGTTAGCCTATTATGTAATAAAGAGTAAAATACACGGATGGCCCCTGTGGTTTACCAAAATTTTGGATTTGGTCCCTATCTTTCCAAAAGTACACTAATGGTCTGCGTGGTTTGCACTTTATAACGAATTTAGTCCTCAGCCTTTTCCAAAAGTACATGGAATCATGGATGGTTTTTGTGGTTTGCACTTTGTAACGCATATTGTCCCTAACTTGGACATCATGCTAAAACCTTTAGATTTGTTGGTTGGGGACTAAATGCGTAACAAATTACAAACCACAGGGACCATCCGTGTACTTTTGGAAAGCTAGGGACCAAATTCAAAATTTTGGTAAACCACAGGACCATCCGTATATATTATAGTTTTTAAAATCTTTCTATATCACACATTCACACCTATGGCTTTATATTATGCCGAATATCTAAACCGGATCATATTTCTTTTTGCAGGTGGCCAATTACTGTCGTGACCGTCTTCATATTGCTTTAGAGGAGGAAATCAAAGTTATGAAACAAGAACTGATCAAAGGAACCACAAATGAGACGGTACAAGTTCAATGGGAGAAAACATTCATAAATTGCTTTAAAAAAGTCGATGATGAAGTTGGAGGTAAAACAAGCGGAATCATTGACGGGTCAAATGCGATCGCTGAACCCGTAGCTCTAGAAACTGTAGGATCCACTGCTGTGGTGGCATTGATCTGTGCATCGCATGTTGTAGTTGCAAATTGTGGTGATTCGAGAGCCGTACTTTATCGTGGGAAAGAAGCCATTGCTTTGTCAAGTGATCATAAAGTAAAAACCTTCTTGTTTTTGTCGTCATATGATGTATAAACGTTTTGTTTATTATATAACTCACCATTAATTTGTTTTTTTTTTTTTTTTTTTTGTTCTTATGATTAGCCGAACCGTGAAGATGAGTATGCAAGGATTGAGGCGGCAGGTGGCAGGGTCATAGAATGGAACGGGCCTCGAGTTTGTGGTGTCCTTGCAATGTCAAGGTCTATTGGTAAGTTTATTTTAGAGTTAATTGCATAAAAAAGTTTAATTTCGGTTGAAAAAAAGTTTAGGTTACCAACCATCTTTTTTTTCTAAAATAAAAAACTTATATTTTTAGAATTTATTTTTAAAGAAAACCTCTAAAGCTTTATAAAAAAATGTAAAATGTCATTTTCGTCCGTGAGGTTTGGCCACTTTTGCGACTTTCATCCAAAGGTTTGTTTTACACATCTGGGTCCTCATGGTTTCAAAATCTTGTCATTTTTGTCCCTGAGGTTTGGCAATTTATTGCGACTTTTGTCCCTCAAGGTTTGGCTATCAGGGACGAAAATGACAAGATTTTGAAACCACGAGGACCCAGACGCGTAAAAACAAACCTTTAGATGAAAGTCGCAAAAGTGGCCAAACCTCACGGACTGTAAAAACAAACCTTTAGATGAAAGTCGCAAAAGCGGCCAAACCTCACGGACGAAAATTGCATTTTACTTTAAATAATTATTAAAAACTCACAAAACTTTCAAAACAATTTCTTGAATTTTATGGTCGTCGTGTTTGGTGCAACTAGGGGTGTAAACGAGCCCGAGCTCGACCAGGCTCGAGCTCGGCTCGTTATGTTTTTATAAAGCTCGGCTCGGTTCGAGCCTACTTCTTTGAGCTCGAGCTCGGCTCGTGTGTAAAACCTAAAGCTCGAGCTCGGCTCGAACTATTTTGAGAACAACCTTAAACGAGCTAAAAGCCCAGCTCGAGCTCACTTCAACATCGCTTAAACGAGCCAAAGATCGGCTCGAGCTTGGCTCATCAATATTATCATCATTATTAATATATTATATTATTATATATAAAAAACCAAAATTTTGCATGGGCTCGTTTGGCTCGCGAGCCTGAAAGAGCTTTGTATTTGAGGCTCGAGCTCGTGCTCGATAACAAAACGAACTCTATTTCAGGCTCGAGCTCGGGCTCGATAAGGCTCGACTTGTTCGAGTTTTTAACCGAGCCGATCACGAATAGCTCTCGAGCCTCTAGGCTTGTTTACACCCCTAGGTGCAACCATATTTGGTGACCTGCTAAATTATTAAATGTATCGAAGCTGGTTAACTTTTTTTAATTTGTAGTGAAGTGTGAATCATGTTTTTTATTTCTTGAATTGATGTGTTTTATTTTTTCTCTCAGGTGACGGGTATTTAAAGCCTTCGATAATACCTGATCCGGAAGTCACATTTACACCCCGAGGTAGAGACGACGAGTGTCTTATTTTAGCTAGTGATGGTTTATGGGACGTGATGTCAAATCAGGAAGCGTGTGAAGTTGCTAAGAGACGCCTTTTAATTTGGCACAAAAAGAACGGTGGATCGGCCATTGAGGGGGAGGTCGGTGGGCCGGATCTAGCGGCACAAGCAGCAGCTGATTATCTTACAATGTTGGCTCTTCAAAAAGGAAGCAAAGATAATGTTTCTGTGATTGTGGTGGACCTCAAATCCCAAAGGAAGTTTAAAGCTAAACCTTGATAGTGTTATGTTCACCCATCGTTTGATCATGATATAGTTTTTGTACAATCTAAAAAAAAAGAAAAAGAAAAAACTTATGTGTATTTCTTTGTTTACTTAACTGCCCCATTTCTTTAAATAAGACTGGATTTATAAGGGTTTTTAATGATGTAAATCACTTGACTTTATTGTGTCTATGGGTTAATTTGGGTTGTATATTTTTAACGAATTAATTTAACAGGGGGTGCATGGATTGTTTTGGATTTGAATCCAAGTAAACCAATATTTCGGTTTTCAGTTTTACATGGGTATGGTTCGTTATAAATGAAAAAGATTTGATTTGTTTCTTGCTCTC
>HanPP2C80
CCGTCCCCACCACTCTCCCAGCAGGTATAATATGGTCTCTTCCCCATCCCCCTTCTCACAAAAAAAAACTTATTATTAATTTTCATTCTCATTTTCTCTCGTCTTCTTCGTTACATCTAAAGATTTCACTCAAGGCCGGTGTCGGAACAATATTTAATTGATTACGTCTCAAATGGCTGGTATGTGTTGCGGTGTTGTTGGCGAGACAAAAACAACATCCACTGTTGAGCCTAGCGGTGGTGGTGGTCAAACTAGACGTCGTATGGAGATTCAACAGCTTAAATTGTTTGCCGTCGCCGCATCTAACGTGGTGGCGGAGAACAACCGTAAGCGGAGAAAGGTTATCGAGAAGATTGAAACTAAGGATGATGATATCGCTTCAATTAAGCTAAAAAACACAGTTGAACCAAATGATGTGAAACCAGAGGAAGTTTTGGATAAAGAAGGTTCTAGATTCGGTCTTACTGTTGTGTGTGGGAGGAGGAGAGATTTGGAAGATGCTGTTGCGGTAAAACCGTCGTTTTGTAAGACGAATTCTTCAGTTTCCGATGATCTACACTTTTATGGAGTTTATGATGGCCATGGATGTTCACATGTAAGTGATTATCCGATTCAGAAAATTTCTTTTCCCGAAGATGATGATTCTATTGCTGATCTAACTTTGTTGAATAACTTTTATAGGTGGCGATGAAGTGCAAAGATAGGATGCACGAGATAGTAAAAGAAGAAGTGGAGAATTGCGAGGAATCAATCGAATGGAAGGAGACGATGGTGAAGAGTTTCTCACGAATGGATAAGGACGTAGCTGAATTGAGCAGCTCTGTTTCCAGTTCCAGTTCCAGCTCAAACTGTAGATGCGAACTTCAAACTCCACAGTGCGACGCCGTTGGATCTACCGCCGTGGTTGCGGTGGTTTCTCCAGATAAGATTGTCGTCTCTAACTGCGGTGATTCACGTGCTGTGTTATGCCGAAACGGTGTTGCCATACCCCTCTCCACAGATCATAAGGTATTAGTTAGTTATGTATATTTTGAAATAGTATGCTGCTAGATTGGTTAAATCTATTAGTTGACTCACAAATATGTTTTTGAATTCAGCCTGATCGGCCGGATGAACTCGCAAGAATCGAAGAGGCCGGTGGTCGTGTTATATATTGGGATGGCGCTAGAGTTCTCGGCGTTCTAGCCATGTCTAGAGCAATCGGTATGTAATATGATCTGAACTTCTGATAATTATTTATTATTAATATTAATTTTTAATATAACGAGATCTGGATTTATAGACTAATTGTTGTTAGTAAACAATCACCAGGTGATAACTATTTAAAGCCTTATGTGATACCGGAGCCAGAAGTAACGATAACGGAACGGACAGCTGAAGATGAGTGTCTTATTTTAGCAAGTGATGGCTTGTGGGACGTGGTATCAAATGATGTTGCATGCAGTGTGGCGCGCATGTGTCTACGTTCTCAGGAGGTTCCGTCACCGCCGCGGTCTCCCGGAAGTGTGTTAAATGTTGCCCGTGGTGAAAGCTCCGATAAGGCTTGTTCCGATGCTTCAATTCTGTTAACGAAGTTAGCTTTGGCTAGACGGAGCACGGATAACGTTAGCGTCCTGGTGGTTGATCTTAGAAGAAATTTATGACACAGATTTGGATCTTGTTGTTATTATTATTTATTTATTTTAGATTTTTGTAATCGTATTTACATCGGCCCATCAAAGAAGATGAACGGCTTGATGTGTTATCAACAAGTATATAAATGTATAGTTGGGGAATTGAATTGAAGCAATATAATATATTTTTATTACTC
>HanPP2C81
AAAGTCAACTCCTCCGTCCTCTCTGTTTCTCTCTCATCAAATTCCTGCTACATATCACACAAATTCCGCAAAATTATTTCTATTCGTTAAAAGGGTTTCATGATTTAGTTCTATAAACCTCCAATTTCAAAAAAAATTCATCAATTCTCTGTAATTTTTATAAAATATTCTGAATTTTCTCTCTGTTTCTCTCTCATCAGTTCATGCTAAATAGCATACAAATTCCGCAAAATTAATCCAGTTCGTTAAAAGGGTTTGATGATTTAGTTCCATAAAGCTTGAATTTTAAAAAAAATATCGTCATTTTTCTGAAAATTTTATCAACTTTCGATGGGAAATGGTGTAGGGAAGCTTACGATATGTTTCACCGGAAACGACGTCGTTCACCGGCGAAAAGACACTTCGGTTATCATATCCGACCCGTTAGATGATCTGGGTCACTCTTTTTGCTACATTAGACCCGACCCGACTTGTATTTCTTCATCGAAAGTTCATTCGGCCGAAGAAACAACTTTCCGGTCAATCTCCGGCGCCGCCGTCTCCGCCAACACCGCCACCCCCCTCTCAACTGACATATACTCGTATAACGCGATTGATAACAAAGCATCGGCTTTTGAAAGCTCGACGTCTTTTGCTTCAATCCCTCTTCAACCGCTGCCCAGGAACTGTGTTAACTCTGACCCGTTATCGGGTCATGTTCAGTTCTCGGGCCCGGTTGAACGAGGGTTTCTATCGGGCCCAATTGAACGCGGGTTTCAATCAGGCCCACTGTTCCTGACTACCCTCTCAGGCTCCCTGGAAAAGGGTAGTCAGGAACAGGAGTTTCAGCGAAGTTATTCGCAAGGGGGGTTTGGGTTAAAACAAAGGTTGAGAAAACAGTCGTTGATTCGGCTTATCCAACGGGCCATTTCGAGGACTTTTGTTTCCGTTGGACAGAACCAGAACTCGGTTGTTGCACCGGTTGCTAAGAGTGTTGTTTCATTGAAACAACACGATTGGACTGGTGGGAATTCGGAGAAAACGAATGAGTTAACGATTAGTAGTGCGAATTTGAGCAGTGAAAGTAGTTTTTTAGATGATGATGAGTGTTTTAATCATAGTCAGAATCTTCAATGGGCTCAAGGGAAAGCAGGGGAAGATCGGGTTCAAGTGGTAGTATCCGAAAAACTCGGGTGGGTTTTCGTCGGGATTTATGATGGATTTAACGGTCCGGATGCACCCGATTTCTTGTTGTCGAATTTGTATCAATCGGTTTATAAGGAGCTCAAAGGATTGTTATGGGATGATGAGGATAATACTAAACTTAACTCGTCGAATTCGAGTTCTTCGGTGCAGTCTTTGGATAGTTTGGATTCTCATGTAGATGATCAACGTGAAACAAATCGATTTTCAAGCCCAAACTCTGTCGATTTGCAAGAAAGTTACCCGTCGGGGACAGAGGACTTAAAGGGCTCGCGGAGGAAGAGGAGCAAGAATTCCAAGGGTAGGAATCGGGTTTCGGAGAATCAGCGATGGTGGAAGTGTGAATTCGATCGCGAAAGGTTAGAATTGGATCGGAGATTAAAAGAATATTCGAACTCAAACGGGCCCGATTCGAACCATTCGGAGGTTTTGAAAGCATTATCGCGAGGATTAAAGAAAACCGAGGACTCGTTTTTGGATATCGCAGACCAGATGCTCGACGAAAATCCCGAACTAGCTTTAATGGGTTCGTGTGTTCTTGTTATGTTGATGAAAGGAGAAGATGTTTACGTGATGAATGTTGGTGATAGTCGCGCAGTTTTAGCTCAAAAACCCGAGCCTGATCTCTTTAGGCAAGATCTCGAACGGATAAACGAAGAGACTTTATACGATCTTGAGGATTCGAGTGCTGATAATGGTGCGATAAATCCCAGCCTAACCGCGTGTCAGCTTAGCGTTGATCATAGTACCTCAGTCGCCGAGGTAAAAGAACACATCATTCGTAATTCATCATTCTTATAACCTTAAAAAACGTTATGTTCTCATAATTCATATATTATTTCGGGTTTCTTTTGTAGGAAGTTCAAAGAATAAAAACCGAACACGTGGATGATTCTTGTGCGGTTGTGAACGATCGCGTTAAAGGCTCGCTAAAGGTCACTCGCGCTTTTGGTGCTGGTTTCCTTAAGAAGGTAACTAATAGATCATAGCCAGTTTTGAACCCGACCCGTTTCACTAAAATGTAACTATATTACTAATAATCGTGTTTTTTTTATATATTTGCAGCCCAAATGGAACAATGCATTACTAGAAATGTTTCGAATCGACTACGTAGGAACTTCGTCGTACATAAATTGTAACCCATATCTTCACCATCACAAACTCGGCCCGAGAGACCAGTTCTTGATATTATCCTCGGACGGGTTATACCAATACTTCACAAACGAGGAAGCGGTTTCAGAAGTTGAACTCTTCATTCAATGGTCACCCGAAGGGGACCCCGCTCAACATTTAGTCGAGGAAGTACTGTTTCGGGCCGCCAAGAAAGCTGGTATTAATCAAAACCGTTAAAAATGTGCAAAATCTAAAATTATCTACAATGATGTAATGACCCGACTCGTTTTTTTCTTTTGTAGATATGGATTTTCACGAGTTGCTAGAGATACCACAAGGGGACCGAAGGCGTTACCATGATGACGTTTCGGTTATCGTCATTTCACTCGAAGGAAGGATATGGAGATCGAGCGTGTAAGTAAACGACACATGTATATCGCGGAAAACTCCGATCGGGTGCTCGGATTTTTTGATTTTTTTTCTTTTTTATATTAGATACATATAACCAACCTTAGTTATAAGTGTGTATAAAAACTTTCCCATGTTGATTAATACAAATGTTTTATATAACAATTCCTATCAGAAGGAAAGTCAAAGATCTGAAATATTAATTTTGACTTTTTAATAAAAAGGTCAAACATTTCAAGTGTTTGGGTCTAAAGAGCACATTTAACACATAAACTTGTTCAAAAGAAGCTCATTAACATAGCTTGTTAGTTTTTGACCTACACTAGATAAATGGCAAATATATCTATATATATATACACACACACATACACACACACGTATAGTGTATTGTACAATTAGGGTTAACGTACGTTGTGTACGTTGTGAATTTAT
>HanPP2C82
CGTTGTGAATTAAATCTTTGAAATAACTCCTATTGCAGGCTGATTGGATTCTATCCACCTACTCAAACACACCCTTTTATTTTTATAATAATCACACACACACGGTCCCTTTGTTGCTGGTTGTTCATCTGTATTCAAGGTTGTAAAAGTTGTCTTTTTGGAGTCTTGCTGTTGCTGTAGATCCATACAATACAACCATCTTTCTCTTCTTTCAAACCGCCTTTTCTTGATGTTACACACAACCCCTTTTGCCCAAACACTATTTTCAACCGAAAAGTTTTGATCTTTACACTCTTTTCACCAAAAAGATTTGATCTTTTCACTTTTTACCAAATGGGTGCTTGTTATTCCACCTCCAAGAGTGTTAATCGGAAGTCCGGTGATGCAAAGTTCAAGTTTGGTAAGGGTCCGACCCCGGAGGAACGGGCGCTCCATCAGATTCCGGGTCGGGTTTTTGGAAATGGGTCAAGTAGTATTGCTAGTTTGTATACACAGCAGGGGAAGAAGGGGACTAATCAAGATGCCATGATTGTTTGGGAGGTTTGTTTGTTATTGAATATGTTGTTATTATTATACATTTATACACATGAATACACAATTTGTATGTGTAAATTGGGTTGAAGTTTGTGAATTTGAAAAGGATTTGGTTATTAGGTTAGAGGGAGTTTAAAATTGGGGATGTTTTGTGGTAATTAATGTTACCAAACATTATTTTAGAGGTGTAGTTGCTGCTACCTATATGAGGACTAACACAATTAGGGGGTGTTTGGCATTTAAATTTTTAGGAGGGTTATTTGATATAGTTTGATAATCAAAATTCGGGTTATGTGATTTGGGAAAGGTGTCAGGGCCTTGCGGCGGTGCCTCATGCACTATGTAGTTGATATCAATATATCGGTTATCGGCATCTAGGCCCCTTTTGTGGGTTCCTAGGAACCCATTCGGTCTAGAAAAAATGGGAAAAATTAGTGAGAACCTCGTATGATTTGGAAAAAAAAATAGTGAGAATTAGTGAGAATCTACCAAAAGGAACCCAGTGAAAAAAGTTCTTAGATCCGCCACCGGTTATCGGTCCCCTGGTGAGATATTGGTGCAAAATACCGGTACCGATATTATCGACGATATTGGCCGATATATCACCGATTTTCCTGATATCATTATCTTTCTTCTTAGTTCTACCATTCGTATTTCTCTGATATCATTATCTTTCTTCTTAGTTCTACCATTCGTATTTCTTCTTATTGCTGCTATTAGCGTTTTAAGTCTTAATTGTTAATTGTTAGTGTTTTAAGTCTTAACTAGTTTCTACTTGCTACAATTGTTCGTGTTTTGCAAGATGTAAAAGGTTAATTTGTTAATGGTAGGAGAGTATGCTGAATTATCAGTGTTAAATTGCTATATATACAAAATCAACATGATATTAAAATTACCGATATCCCACCGTGATTACTGATATCTCAAATATCGCTCGTTAACCGATATCCGATTTTTTAACGCATTAACTACTTAGCTCATGCACATCTGGGTCAAATTTGGTCAAACTTAGGACGTGTAGGAGGATAATATGTAAATGCAACCATTAGGATGAAGAAATTATGAAAGGTTTACTTGATAAAATTGGTCAGAATTAGGGTTTGTTATCATAGTCTATTAGTAATTTTAGTATTTTTGCTTACTTTTACTTGGACACACTATATGGTATTTGTGAAAATCTTGATCTTTATTTTTTGTAATATTTATGAATCAGAAATTCAGTTCAACAAACGAAGCCGTATTTTGCGGGGTATTTGACGGGCACGGTCCGTACGGGCATATGGTTGCGAGAAAAGTTAGGGACTATCTTCCAGTTCTATTATCTACTCATTGGAAAACTGGTTCCGATGTTGAAAACGGCAATGTTAACGGAAACACACATGAGGAAGAAGATGAAGATGACGATTTGTGTGAAGAATCCGAGAAACAACAAGTTCCCGAGAAATATATTCCGCTTAAAAAGTCGATATTAAAAGCTTTCAGATTATTGGACATGGAATTGAAGACACATCCAGCCATTGACTGTTTCTGCAGCGGGTCAACTGCGGTTACCTTGGTCAAACAGGTGCATTTCTTGAAACTTTATAGTTTACAAAAGGGAAAATACCATAAAAAACCAACACGCTTTATCATTTTTATCACAAAAGTCCCTCCACTTTCTTTCCGAATATTAAAGTTCTCTTACTTGTTCATTTTGAACAAAATTGTGAAGGGCTTAAAAAAAAAAGCAAAATTGTGTAATTTCAATGCAAAACCTCCTATATAATTTTTAGAGTAAAGTACACGGAGGGTCCTTGTGGTTGAGCAAAATTTTGGATTTTGTCCCTAGTTTTCCAAAACTACACGAATGGTCCTTGTGGTTTGCACTTTGTAATGCATTTAGTCCCCAACTTCTGCCAACAGTACATGGATAGTCCCTGTGGTTTGCAGTTTGTAACGCATTTAGTCCATAACTTGGACCTGCTGAAACCTTTAGATTTGTTAGTTGAGGACTAACTGTGTTACAAAATGCATACCACATGGACCATCCATGTACTTTTGAAAAACTAGAGACCAAATCCTAAATTTTGGTTAACCACAGGGACCATCCGTGTACCTTACTCTAATTTGTATCTACATGACGGAAACTGTTCTTACCCAAATTGTACATTTTGGTCAAAAGGTGTAAAAAAGGTGAACCTAACCCAGCTTGTTCTACAAAAATACCTGTTTGATCCGTTACTCAACTCGTTTTACCCACTCATATTCCCATCTCTACCTAAAATCTTGAAAATCTCCACCTAAGGTAAATTGTGATTTAAGAAAATCCTTGATTTCACGCGATTTACATTTGAAACAAAATAGGAAAAAAAAGTCGTAAAACCTTGAAATTCCGAAAATTTAAAACCGAATCTCCCAAACACTTGATTTTGGGCCCGGGCAGCTAGGTCAAAGGTCGAAATACTTTTGTTTCTACCGTTTCATGAAAGATTTGACTAATTAATCAATTTTGTTATGTATCATTCAAATAAACTGTATATCAACAAGCCACTTATTGTTTCAGTCTCAAGATCTCATACTTGGTAATCTCGGAGACTCAAGAGCAGTACTGGCAACCAAAGACGAAAACAACGGTTTAACCGCGGTCCAATTAACCGTTGATTTAAAACCCAATCTCCCAAGTAATCGTCTTCGTCTTTCTAATTACTTGATTAATAAATCTCGGGTTTCTTTGATGTTAAATGATACTTTTTTTTTCAGGAGAAGCGGCTAGGATTCAAAAGTTTAAAGGACGGGTTTTTGCGTTACAAGACGAGCCAGAGGTCGCGCGCGTGTGGTTACCCAATAGTGATTCTCCCGGTTTAGCAATGGCTAGAGCTTTTGGTGACTTCTGTTTAAAGGATTTTGGTTTAATTTCCGTACCGGATATTTATTACCACCGTATCACCGATAAAGACAAGTTTGTAGTTCTTGCAACTGACGGGGTAACATTTTTTTCTCCCACCGTTATTTCTTGATGTGGCAAAATGGGTATTTTTTAGCAGGGTAAATTGCATTTTACATCCTTTTAAGTTTCAGCAAATTTCTACCACAGCCAGTAAAGAAATTAGAACATAAGGGACATCATTCGCTTGAATTTCGTAGTTAAAGGACAACGCTTGAAATTTTGCTGAAATTTAAAGGACGTAAAATGCAATTTACCCTTTTTTTAGTATGATCAAAACCAGGGTTGTCATTAGCGATGATAGCGGTCGCTATCGCACGCTTCGTAAGCGGTGCGACCTTATCTCGCAATCTGATGGTTAGCGACTGCATTGCGGGATTTTAGTTTTTTTTTTTGTTTTAAAATAAATAGCGCATCTAGATGAAATATACATGTAAGAACATCGAATTTTGATAAAATATACATATAAAATATTTTTAAAAATTTCTTCTAGTGTATCACTAAACATAAAATAACGCACGCTATGTAATCGCTATCGCTACGTAGCGTATAGGTAGCTTGTCGCTATCGTACACTATTTGCTATTGACAACTATGTATGGATGAGCTCGGTACCGGTACTGAGAATCGTCAAATATGGGTACCGGTACCGAAAATGTTCGGTACGGTACCGGTATTTGAAGATAAAATTCGGTAAAATTAAATATCGGTACGGTACTGAACCGGCTCTCAACCGAAAATACCGGTAGTGAACGCCAAAAAGTGGGTACCAATTAGCTACTGAAAAAAATCGGTATTTGAAGATAAACTTCGGTAAAATTAAATATCGGTAACGTACTAAACCGGTAACGAACCGAAAGTACCGGTACCGAAAAAGCCAAAAAGTGGGTACCAATTCGCTACTGAAAAAAAATCGGTACGGGTAATTCGGTACCGGTACCAGGTACGAAATGCTCATCCCTACAACTTTGATCAAAACAGATCAGACTGACCCACATTTACTTTTTTTCAAGACCCAATAAGCAATTTTTCAAAATTTTTGTTATTTCGCAACAGGTATGGGATGTCCTTTCAAATAAAGAAGCTGTCGACATTGTGGCTGCAGCCCCTAGCCGGGCAACTGCAGCCCGAGCTCTTGTCGACTGCGCTACACGCGCCTGGCGGCTCAAATACCCAACATCAAAAAACGACGATTGCGCCGCCGTTTGCTTATTTCTTGACTCAAAACCCACACCCACTTCACCCAAAGAAGAAACAAAAGAACCCGATACTAGTATTGTTCCACCAGACGGAACAGAACCAGTACCTGTTCTTACGCATTCAGGCACCGTTACGGAATCGAGTGAGATTGTGCCGTGTGTCGAGCCAGAAGACGGTAAGTTACCTGAAAAGGGTGTTGGGGCATCTAAAAGGAGTTTAGCTGAGTGCATATCGAACCCTGAAGATGAAGAATGGTCAGCGCTTGAAGGGGTGACTCGGGTCAATAGTTTGCTAAGCATTCCAAGGTTCTTGACTGGTGATAAAAAGTCAACGAGTTCAAGAAAATCTGTTGTCAAGATATGATTGAGGTTAAGTTGTCAAGAACGGTAGGGACAGCTCACATTCTTCTTGATTATACGAACCGTCGTTTGAACTGCTTTTCTTGTTTTTTTTTTTTCTAATTTTTTTTATTTTCATTCGCGTTTTTTTTTTTTTTTTT
>HanPP2C83
GAGAGAAGGCCTTAAAATGCCCTTACCTTTTGGCAGCATTCTTCAAGAATCCAAATAGCAAAAATCAAAGCACCCCACCCCACCCCACCCCCCTATTGTGCTTCTTCTCAGGGACGGTTACAAAGTCCACCTCAACACTCCTTTCACACATCATTTCTTGATATTATTTCATGTAATCATCCCCAATTTCACCTGCTATTTGCTCAGATTTCTTGGGCCTTTTTTCAAGATTTGTGATCTGTAAGTTCAAATTAAAGATACCCATTTGTTTGTTGTGCAAGAAATTGTGGAAAGTTGAGATTTTTTTCATTTGGGTTTTGTGGGATTCTTGTTTTGGGTGATGGGTTTTTTTTTTTTTTTTTTTTTTTTTTTTTTTTTTTTTTTGTGTATGTTGTTGTGATTCTTGATGTTTTGGTGACTTACAGGTGCTGAAAGTTTAGGGCTTTTTTTGGTGGTATGTTAAGTTGTAGATTTAAGTGGTGAGGGAGGCTGAATTACTATATGGGTAATTTATGCTGCAGTTCTGCTTCTAAGGTGAATATGGTTTATCCATTTTTTTTTTTCCATTTGTTTCCAATTTCATGGTTTTATATGAATTTATGAATTTTTGTATACTATTTATTTTTTCATTATAAGCTTGATTAAGTAGTTGGGTGTGTGATAATTCTAGTTTTATGTGAGTATATGTATGCTACCAATCTTCAATTATTTTGTTTAGCGTATTTAAAAAAAAATCAAGTTAGGGTTTTAAATTAGGGGTTTTGTCAACCTTTTAAGATTAAAGGAACCTTTGGGCATCAGGAATCTAAGTTAGGTTTCTCATTTAGGGTTTCATTCCATTATCAAATACATGACTTTTGTGAGTAATCTTGGTTGATTAGTTTTCATTTAGGTTGTTCCCGATAAGTTACAAAGCTCGTTCTTGGTTAATATGTGTATCGTTATCATCACGAAGAATTGGTCTACTTTTCTGCACACATGATTCTCCCTTTTCCTCATACTACTGTTTATTTCGTACTATTTCATACATTTGACTAATCTAATGGCAAGTCAAACATTCATACGAACGAAGTTGGTCAAAGCTGAAACCTTGAGAGGGTTGCCAAGTTTGACCATGTAGTTGTGGTGGGTTCAGTAGATTATAGATGGCTGCTATATGTACTACATTGTGGGATTTTTTTTTAATTCAATACTCTTGTTTGTTGGATAACAAATAATTCATTATCATGTTTGCTTTATTCGTTTTTCTCTTTACGTACTATTATCATATGGCCGCCATTGAAATTTTTTGTTTAGTGAGATCATGTCGGTTGTCATATAATAATACGATCATGTTGGTTGAGCCGCTTTTCATTCCGTTAATAATTATATAAGCATGATATTTTGTGTTTTTATGAGTTAAAAAGTGAACAACTTTGTTTGTCGTTACTAGCTCTCGGGCGGCCAATCAACGCATGACACTGGCAAGGGGCGGGGCCACCAAGGGTCGGCGAAATATGGATTCAGTTTGGTTAAAGGGAAAGCTAATCATCCAATGGAAGATTACCATGTGGCCAAATTTATATCTCATCAAGGGCACGAGCTTGGACTTTTTGCTATATATGATGGCCATCTAGGAGATAACGTGCCTGCGTATCTTCAAAAACATTTATTCTCCAATATTATAAAAGAGGTTAGCTTTCATTGCTCTCCATATTTCAAAATCAATCTATTATATATTATTATTTCTTTGTTATGATTATATGTATGTGTGTGTGGGTGTCAGTGTCGGTATTGTTAGGATCAAATGCAAATAGGGTTTCCTTTGCGAAGCGTAAGGAGTGAAGGAAAAAACACGCGGTGCATTTTTGTAAATGGTGTAATTGCGCTACAACAAACTTGAACAAACGCAATTACTATTACTCTACGACAATTGACGCAGAGTAATAATTATTACACTGCTTTAAAAGCGTAGAGTAATGATGATTAATTGATTACGCTAGTTTAGTTTTGTTGTTGAGTAATAATATTGCACAACAAAATTGAAGTAGCGGAATGATTGTTACTCTAAAACTGTAGGGTACTAGTAATTATGCTAGTTCAGTTTTGTTGTAGCGTAATTATTACACTATTTACAAAAATGCCACCGCGTGTTTTTTTCTTCGCTTTGTATGCTTCGCACAGAAAACCCGTAATTGCCAAGAGTCTAATGCATATATACACTCTTAAATCTTTTTATGCATAGACTTGGATTTTTACGCTAATAATTGTGTTTCAGTATTCATGACTAAAAAGAAATGCATTGATTATGTATAAAAAATACTAAAATAGACAAAAATATGCTTGGGATTGACCCAACCCAACGTACGTCATCCGTACATATAAAGATACATGCGTTGATCTTGAATCTGTTTGACCCGTTACCCACCCTGACTGACCCGTTGATTTTGCCACCTTTGACTCTTCTATTAGTTTGCTTTCCTATCTTTATCTAATTTTTAGTTTTTACAATGTGCGTACTTACCATGCGTGTCTCCCATTTTAATCCGATGTTTTATCTTGTAACTACATTTACCACTTTTAATTTCTGAAAACAATCCAAGTTAAATAAATAAATTGTGAGGTATTTATTATGACTCTGCCAGATTCCTCTATTTCTCTATGCTTTTTATTAAAGGCTATTATTGAAAATTCCTAAATAGTTAAAATTTGCTACCTAAACTATATTCCTAGTCAACATTGCAAACTTATAAATCTTAGCTTTAACGACGAATTATTTGCAAGTATCTTTATACATTTTGCATGCTTGCAGAACGAGTTTTGGACGGATCCAAACACCGCAATATTTAAAGCTTATGAAAAAACGGACGCGTCAATTCTTTCCCATAATCCGGACCTGGGAAGAGGTGGATCTACCGCAGTTACTGCAATTTTAGTCGACGGTCGTAAATTATGGGTAGCGAATGTTGGTGATTCTCGGGCAGTTTTGTCTAAGAACGGGCAGGCAATTCAAATGAGTATTGATCATGAACCCAGTGCCGAAAGAGGCAGCATCGAAAATAGAGGAGGTTTTGTATCCAACATGCCAGGTAGTATACGTAGATATTAATGCTACGTTTTGTTTTATATGGAAAAATATATTTTATTTATTAAATTAATAATTTTAATATAAACATTTATTCAATAATATTGCAGGAGACGTAGCACGAGTGAACGGGCAGCTAGCTGTTTCACGCGCATTTGGAGATAAGAATCTCAAGAATCATTTGCGGTCTGATCCTGACGTCACAAATGCCGATATTGATGCCAATACAGAAATTCTCATTCTTGCAAGTGACGGTCTATGGAAGGTAATTAGGATTAACGAAAGTGTTAACAACCGTCATCTAATTATCACATGATCGTTATTAAAAAGTCGACAAATATTTCATAACCGATGTTTTAAAAAGAGTAAAGCACACGGATGGTCCATGTGGTTTACCAGTATTTTGGATTTGATCCCTAGCTTTCCAAAAGTACACAAATGGTCCCTATGGTTTGCATTTTGTAACCACATTTAATCCCCAACTTTTTCAAAAAGTAGGGGGGGGGGATAGTGCACGGTCCTCCCAACAACTTTTTCAAAAAGTACATGAATAGTCCCTGTGGTTTGCACTTTGTAACGCATTTAATCCCCAACTTTTTCAAAAAGTACATGGATAGCCCCTGTGGGTTGCACTTTGTAACGCATTTAATCCCTAACTTTTTCAAAAAGTATATGGATAGTCCCTGTAGTTTGCACTTTGTAACGAATTTAGTCCCTAACTTGGACATGCGAAAACCATTAGATTCGTTGGCTGGGGACTACATGCGTTACAAAGTGCAAACCATAGGGAGTAGGGACCATCCGTGTACTTTAAGCTTTTAAAAAAGAAAACAATCTTTCATAACCGATGTTTTCAAAATGTTAACGATTTTTCATAACCGACGTTTCTCGTTCTTGTTGGCTCAAGGTTGTGACAAACCAAGAGGCAGTGGACATAGCGATAAAGATCAAGGACCCACAGAAAGCGGCAAAAGAACTAGCAGTTGAAGCGTTGAATCGAGAAAGCAAAGACGACATTTCATGCATTGTGGTTCGGTTTAACTGAAGAAGTGTGTGCAGTATAAGGTGTACATTGGGGGATTAAGTACAAAAAAAGGATCTGAAATTTGCTCATAAAGATAGCTAAGTTACTTGGCACAGGTTATATTACATATATAATATATATATATGACTCATCCTTTGTTTATTTTTGTGTAAGAAGTTGAAGTTCTTGTATTGAAGATTGTGAGGTTTGCTGTTGTTCGGTTTCTTTCGAGTGTATATAATATACACACAATCTGTTTCCATTATATTTGATTTCTAAATGACAGATTACAAAGCAAGAATCTGTTGACCCCTCAATGGCTCAACATGTGCCTTTGTTTTTGACGTGGCCAAATAATCTGTTTGAGTTGGATGGGGTAATAAGTTGGGTCAAAATGATATGGAAGAGAGGGTGTTTGTTCGTTAAGGGTGGGGCTTGGGTTAACCACTTAACCGAGTTAAATCGTTTTTTCAACAGACTTGACATGTAAACACTCCATTAACTTGGTACACACTAATAAGTGTATTACATTTGCTGAGGAGGCAATCTTGACCCAAAGTCTTTCAAATGGGTCAGTTTGGGTTGCTTTTAAAGTTATATGGGTTGGTTTGGGTAAGATATTTTAACTAAATGGGTCA
>HanPP2C84
CCATTTATGTTACTCATGAGAGGATTCAAGAATACGGTCCCAACATTCTTACTTGTTTCTAGAATAATGATAATAATATTATTATCCTCAGCAACTTCATCTCCATGTATGATCAATTACAACAACGGTGGTGTTGTTCAGTCTCCAGATTGTGCTGCCGAATGGGGTTTGATGGTCGAATTGCTGAAAAATTCGAGTGAAGTTTGTGAATTCGCAAGTCTTCAAGGGCATAGAAAGTATCAAGAGGATCGTGTGTCTTGTAATGTTGGTATACGCGTACCAGTAATCGGTAAGAATGGGTGATTTCTGCTATTTTGACTTTTATCAGTCAAATGTGTTGTTTGGTTTGGGCTGTGTTGGAATTGGAATCTATCTGGGCTGCTCTGCTCAGGGCTTTCCAAAAAGCTCGCGGCTCGGAGCTCGCTCGAATTTAGCTCGGAAAAAGCTCGCTCGACATGGCTTGGTTTGAAAGTGAGCCGTGCCAGCTCGGCTCGATTAGAAAGTGAGCCTAACTCGAATTATTTTACTTATAATATATTTTATTTTTTTATACATATAATATATTACCAAAAATTGATTATTATTTACCCGTATTTAGGCCTGTCGTTTGATATCTGTGACATATTTAAAGGTTGATTTCCGTGCTAATGAACAAATGTTGTATTTACTTGAAATATAAAACTTATTTTGTGTTGTTGAACGTGATTTTGGCTTGTAATGTGTTAGGTTGAACTTATTTTGAATATATTCTTATGATGTATTAAATAATATTTTAGAATACTGAATTTTGAGAGCTATGTATTAATTTTTATTTTTAATCGAGCCAAACCAAGCCGAGCCCGAGCTTAGATTTTCAGTTCGGTTTCAAATCCGAGCCAAGCCAGCTCGGTTTATAATCGAGCCTAGCCTGAGCTTTGGCTCATGAACAGCCCTAGCTCTGCTCATGAATTCCAAAATTTTACACGACCCATGAAAATTTCTAAATTTACATATTATTATTTTTGTTTCGTTTGACGACGCAATGTGCTTTCTCATTTTTAAACTAATAAAATAAGTAAATGGATTCAACCCTTTGGTTAACACGAACACAACCAGATGTCTTGGTGGGATTCACCTGACTAAACCCAAACCTGTGAATTTCGTTTTGGATTAAGAATTTACACCTTTGGTTGAAATCATCTTTTAGTTATGAAATTAAGAGCATGGAAATCTCAACTTAGATTTGGTTAGTGATTTGTTTGTCTTTTTAGCATAAATCTGTATTTCATGCATTTTTTGACATATTTGTTGACTTTCAGAAGTCAAATTCTTTAGTGTATTTTCATATTGGATAAGAATTTCTTTGATTGTGGAGACAAAAATTAAATGTTACATTATCTCATTCATGCTTGCTATAAATAGATAAATAATAGGCAAATTGGAAATAAATAATCCCACCTAACTCAATTTGGCCGATAATAATCCCAAGTCAGTTGTTGGCCGATAATAATCCGAACTGGTCAATTTTTTTGTAAAATAGTCCCCGTTAAAATAGCTTAACGGAGTTAAGTTTTTTTTTTTTTTTTTTTTTTTTCTGAATTACAAACCGATGTTTTAGGGCTTTTGATCAGAACGAGGATAGGAGTCGATTGATGTAAAACTTACCTCGAAATTCATTGTTATTTAAAGCCCTAAAACATCGGTTTGTAATTCGGAAAAAAAACTTAACTCCATTAAGCTATTTTAATAGCGGATTATTTTACAAATAAAATTGACCAGTTCGGATTATTATCGGCCAAATTAAGTTAGGTGGGATTATTTATTTCCAATTCGCCTAAATAATATTGTACAAGTATATATAAATATTAATGATTAATGTAAGAGGACGTGATTGCAGGGAAAGATGAGGCTAAGATCGATTTACTTGCAGTATTTGATGGTCATGGAGGCATAGAAGCTAGTGAAATGGCTAAACAGCACTTGCTAGATTACTTTCTTGTTCATATCATTGCGGGCGCTTTCAAAAAAGCATCAGTTGTTGATCATCACCATGATTCAATCACATCGACACAACGGTAAGCTTCATTTATGTCGTTTCAAAACAATTCACGACATTCTCACTGGGATTAAAAAAATAGTCGGTTGTTCATTATGGCAAACCAAGTTACCTTTCTATTAAGTGGGATTGCCCTTCACAATGCAAGTGAAAGTTAGGGCTGTCATTGGTCACATTGGCAATATGGATTATTACTGGGAAATGGGTCGTAGTTTAGATTATTAAAATCCAATTTGCCTTTGGTAAAATGGATGGGTTGGGTGGGTAGAATGGATAACAAGGGAAATTTGTGGAGTTAGGTTGACCATATGATTAAAAAAGTATATGTTATGTTACGTCCATGGCTTTATAGCCTAGTGGCATCTTGGGGGTGAGATAAGACTTTGTGACCAATAGGTCCTGGGTTCGATTCCCACAATGGGGGTTTTTCCCATATTTACTGGGTTTCCTCCTGAATTGGTGTATAGGCATTATGCCTAGTGGAGAAGGGTGGTTCCGCTGGTGGCACGATGATACTCCAGTGGTCCGTCAGTGATCCAAATTTGCCGTTCAAAAAAAAAAAAAAGTATATGTTACTTATAGAAATCGGTATATCATTTTGAATAAAGTGATCTAAGATGTTGTATGCAATAAATTGCCCAACTTGTTTCTTTGACTTTGGGGTAGTTCTCATGGAGTTTTACCAGCCGTTGACGACAAATCTTTACATGACATCTTAAAAGAAGCATTACTGGGCGCGATTCGTGATATTGATCAGAAATTTTCAATGGCAAGTACTGTAATTAACCCCTATGCTCTTCAAGATTTTATTAAAGCTATTCTCCTAATCATGTTTTCTTCACTTGTGTATACAGGAAGCATTTAAGAAGAAGTATAGTGCAGGATCAACGGCTAGTGTTGTTCTTTTGTTGAATGATGAAGAATTGCTGGTTGGCAATGTTGGCGATTCCAGAGTGATCTTATGTGCAGGTAAGATCCCTCTTACAAGGTGTTTGGATGTTTATTTTGGAAGTCTTTATTGTGACACCAAGAACTATAATCAGATGCGTAAATAAACATAGGGGTGTAAACGAGCTGAGCCAAGACTGAGCTTGCCTATGCTCGAGCTCGGCTTGTTTGACTTACGAGAGCTAGAGTATAAAAGATCGGATTCTTTTGTACGACCATAACGAAGTTTTTGCCTCTAATGATCAGATTTTAGAAGTCAACTGGTTTGTGTTGTTTAAAATCTGCAGGGTATGCTGAGCAATTGACTCATGATCATCATCCAGACAGAGATGATGAATGGGCCCGAATAGAAGGTGCTGGTGGTTTCGTTCTTGATTGGGATGTGCCACGTGTCAATGGCATACTGGCCGTTTCTCGAGCCATTGGTGATGTTTCTCTGAAGAGGTGAACTTCACTTACTTTTAACAAATTTTTATAAAGCTAATTGCCTGTTTAACAAACATATATAGAGGCCATTCAACTATGCAATAGTGTCCATTTATATAAAATCTGACCATAAAAATGCTCAAAAGTGATAAAATGACCATTATACCCCTCATTGTTTTGGGATCTTGGCTGGATTCGGTTAGGTATGGTGTGATTGCAGAACCAGAAATGGTATCTTGGCGAAACTTGACTGCCAAAGATGCGTATTTGGTTATTTCAAGTGATGGTGTTTTTGAGAGTTTGACTCTTGAGAATGTTTGTCAACTTATTGAAGATCAAGAAACCGGTACCACAAACGATAGATTTCCGTTTTTACCGTCGTATTCATTGGCATATTGCATTGTGAAGACAGCATTGGAGAGGGGTAGTAGTGACAATTTGAGTGCTATTGTGGTTCCATTGGCACAAGCACCTGGTGGAGTGCACAAAGATGAGTTGTGACAATGCTATATAGTGTTGATTAAGTTATAGTCAAGTATATTGGTTAAAATTGCATTAACCTTTTAGAATTCTTATTTTCAAAACTATAATATTGTCGTCACTCTCGTCCACGTGTGTTGCAAGCCATATGCTGTCTGTTTCATGTGACCCGACTCTGAATATGTATTTTTATTTAGAGAGAGAAAGTGAAAGTGAACTAAT
>HanPP2C85
ACCCACTCAAGGCCCCCTCCACCACAAACTGTATTTGTATCAATATTTGTGGCTGTATTTGCATACATCACTATACTCTTTTATTCTGGTACCCTCCCCCACAAAGAAATATCTTAAAATCCACAAACCAACCCCATATGATTGCATCACTCATTCTCACTCCTCTACACAATCCCCTCATCTTTCCGGCAACCTCTCAGCCTCTTCCTCACCGGATCAAACTAAGGTTTTATTTTCGTAAAATCTTTGCCATTTTGTTAATTGAATTCTTGTGTTTTGTTTCTTTCTTTTAGCATTAGTCTTTGTTGGGTTGAAAATTTGTAATTCACTCAGTTTTTGACGTGGGATATTGAATATTCTCCGATCAATATGGTTGATATTTTGTGGGTTTGATTTCTTTTTTTTTTTCTTTATAAAGTTGGATGCTTTTTTTCTAGTTTGTCTTTTGGGTTATTTTGGTTAATTCATGTTCATTCAATTTTGATATTTGTTTAAGAGTGATCTAAGAGCATTCACAATGAACCCCTGTATGTATATTTGTGAGTGTGTTAGGAGTTGTTTGTTTACCTCTTAATGAGTCTCTTAATGGTTTAGACCTCTTACTAGTTCAGCACTTAGGGGCTGTTTGTTTACCTCTTAATGAGGCTCTTAATGGTTCAGATCTCTTACTGGTTCAGCACTTAATGGTTCACACTGTTTGTTTCACGAGCAGATGTCTGAATGGTTTAGACATTTGCCTCTGAATGGTTAAGCGTTATACAGCGTCTGAATGGTTAAGACCTCTAATCTGAATTGGTCAGACATTTGCCTCTGAACGGTTAAGCATTATAGAGGCTCTTAATGGTTCAGACTTCTTACTGGTTCAGCACTTAATGGTTTAGACCTCTTACTGGTTCAACACTTAACCATTCAGATGTTGCCAAACAGCCCCTTAGTTACATTATATTATAAGGAATGATTACGAGTGGAGGGGGGAAATGTTACTGCTCATCTGTAAATATACAGGAAACACTATTCAACCTTATAAATTTTTTAATATTTTTGAAAGTGGTTGTGAGTGGAGGAAAGAGAAAATGTAATGATAAATGTATAAAATAATATTATTTAATTGAAAAGGTGAGAGAAAAAATAGTATTGTTTAGTGTAATTATATGTATAAATATTAGGATTCCAATGTGAATGCTCACTATCGCAAACCCGGTGCTCGAGGCTCCTCATTCGTGGAGTCCGGCCGTCCGGGGTGTCGGGTCAAGTTGGGCCGGATGTATGCATCCTTGGCCTTCACCTGCATTTCTAAGGTTATGTGAAATGGCAACAATCTTACCGTTGATCTAACAACTAGTTGACTATATGAATTATTGTGATTCCATGTAAAGAGTAATATATATATTATCTAATCAAGTAATCATGTTTTGGTTGTCCTAGATTCGTTATTTATGGTTGAAATAATAATTCATTTTATATTGAATCTTGAACTCAAATGATCATCCTTTTTTCTGATTTTAGGAATAAATGATGGGGCGTTTTTCGTCAATGTTAGATGGGCTCGCAAGGACGTTTTCAACTTCCAAACGAGGTGCAAATTCGAGTCAATGCGGTGGAAAAGAAGCTGCAGAAGCTATGGCAAAAGACGCAAAGAAGAATGAGATGATCTTAAGATCATCTGGTACTGTCAACGCCAAGGGGTCGAATAATTTTGCTTCCGTTTGCTCGAAAAGAGGCGAAAAAGGAGTGAATCAAGATTGTTGCATAGTGTGGGAGGTATAATCTATAAAGTCATAAAGATTATTCATCTATAAAATTGGTGATTAGAATGATATGTTTTTATAGGAATTTGGGTGTCAAGAGGACATGATGTTTTGTGGAGTGTTTGATGGTCATGGTCCGTGGGGACATTTCGTCGCCAAGAGGGTCTGTAACATGATGCCGGCATCATTGCTATGCAATTGGCAAGAAATGCTAGTTGAAGGTTCGATTGATCAGATTGACAAAGAGATTGATAGATTCAATCTATGGCAGGATTCTTTTGTAAAGACTTGTGCTGATGTAGATCAAGATCTAGAGCAATACCGTAAAATCGATTCGGTTTACAGTGGAACCACAGCTTTAACAGCCGTCAGACAGGTAACTAAAGATGATTTTTTTTTTCTTTTATTATTTAGTGAGCTCAAACATAGAGATTTCGAGAGTGGAAACTGTGTCGTGTTGGTGGTGGGTTGAGTTGTCGAACCCAGACATGACCAATATATTTATTTGTGCTAAAGACGTCAATCTTAGTCTTGGGCCCAGTTATAATCATTTAATCCAATTACCCGAACACTACCTGTTCAACCCATTTATTGAAACGAGTCAAATGGGCTGCCCAGTTGTAAACGTGTTAAACAGGTTAGTGGGTCCACCTGTTTAATTAAACGGGTTAAACAGGTCAACTTGAACACAAAACCTGATTGCTTCTGTGTCGTGTCAGGAATTGACACCGTTATATCTTTATATGTAACATTGCCATTTCCAGGGTGATCATCTTGCTGTAGCAAATGTTGGAGATTCCCGAGCAATACTCGCTACAGCTACCGATGATGGCGGCTTGGTACCCGTACAACTTACAGTTGATTTTAAGCCAAATCTACCTCGTGAGTAGCTCTGATCCTATACGTGTTGGGGTGTCAAGATCGATGGGTAACACGTCACTTTAGTATTTTCCAAATTGTTTGACCCGTTTGATCTGTTTCCCTTTTTAAGTATTTTTCTTACGAATTTGACCCGATAAAACAAAATACAACTCAGTTGCAACCTGTAGTGTTTTCATTAGAGTTTTGTGGTTAACTTTGAGCAAACCTATTGGTTTACAGAGGAGGCTGAACGGATAGTCGAGTGCAATGGTCGCGTTTTCTGCTTAGAGGATGAGCCCGGTGTGCACCGCGTATGGCTGCCAAATGAGGAATCACCTGGCTTGGCTATGTCACGTGCCTTTGGCGATTACTGTATAAAAAATTTCGGCCTTATTTCTGTTCCTCAAGTCATACAACGACATATAACCACTCAAGACCGATTTATGGTTCTTGCTTCTGATGGGGTAAGTTCAAATTCAAAAAAAAAAAAAAAAAAAAAAAAAAAAGAAACTTGATTTGCTGCATAGGTTTTAATAAGTTAATGTTAATGTTATTGTCTTTGTAGGTATGGGATGTTATTTCAAATGAAGAAGCAGTGGAGATTGTGTCATCAACCAAAGACAAGGCCAAATCGGCTAAACGATTGGTGGATTGTGCGATCCAAGCATGGAAACGCAAGAGAAAAGGGATCGCTACCGATGATATTTCAGCCATTTGTGTTTTTTTTCATAATGAATCTCCCTCAACTAACCAAAGTCATACTGCGAAATAAAAGTTAACAAGATTTTTTTAAGATTGTTTACACCTTCTTTATAGTTCACAGAATTATTTTACCTTTCACATATATATACATCCATAGCATGTTTAATACAAAACTGGCTTAGCTTACTACCGGGGCGGACCTATAGTGTTACAAGGGGTAACCTCCGTTGCCCCTTCCCTTGACGCTCCGACAGTAGTGTAAATTTTGGAAAAAAACTGACGTTTTTTCGATTTCATTACCC
>HanPP2C86
CCCCCCCCCCCCCCCCCCCCCCCCCAAAACTTTTGTTTTCTACATCTGATCCATGAACAAAACCTGTCACAAAATCATATTCTTTATGGGTTTTACAGCTAAGGATGTTCTTGAAAGGGGACAAATAAATGAGAATTCTAGATGAACCAAAAAGCAGGTTCACGGTATGTACTTGAAGAACACATCTCCATATTCTCTGAAAACCATTAAAGATCATTGCTTTCTTGTCTTTTTGAGTTAAATTAGGGCTTTTTTGGCTATTTTGACCCATACCCATTTCAACCCATTTGCATTTCTTGACATTAATGGTGTCTACCTCATTTATTCTTTGTGGGTATTATATATTTTCAAGAATCTTGGTTGTTGAGGTAGAACAAGAACAAGAACATAAGCATAAGTTGAAGCTAAGGTTGACTTTAGGTTTGATTCTTGATCTTTATTTGAAAAACATGACCTTTGCTGGCTCCTTTGGATGATAGGTAGTAAACATTGGTGTTGTTTTGAATGATATATATATATATACATATATGTATAGTTTTATGTCGGGTAATAGTTACTTAGATATGGTCAAACCCTGTTGGAAAGGGAGACTAGGAGGGGTGCAAAATGGAAGAACAAATGGGTTGTTGTGGTACAAGGATTTGGGGAGTCATGTGAGCGGTGAGTTTTCGATGGCGGTTGTTCAAGCCAACAATTTGTTGGAGGATCAAAGCCAAGTTGAATCGGGCCAATTGTGTTCGTCGAAGAACGGGATTTATGGGACGTTTATTGGCGTTTACGATGGACATGGTGGACCGGAAACGTCACGGTTCGTGAATGAACATTTGTTCTCCAATCTTAAGAGTATGTTACTCATTCTTTATATTTCATGTTTTTTTTTTTTTTTTTTTTTTTTTTTTTTTTTTTTTTTTTTTTTTTTGTAATTTGGATGATCCCATATGAATTTATGTCTATGTAGTTAATGCGGTAAAATATCGGATATCGGTCCTTGACCGATATTTGAGATATAGGTTATCTTAGTGAGATATCGGTAATTTTAATATCATGCCGAATTTATATATATATATATATATATAGGGTAAGGATAGTGTAAAAAGGGCCTAAAGTGTGAGAAGTGTAAGAAGTGTATTATAACACTATATATAATACTATATAACACTATATAAACACCGTATAACAATATGTAACACCATATAATACCATATAACACTATGTAACACTATATATCATTATATAACAAATATAACACTATAGGTTGTCTGATAGCATGTTTATGATAGATGTATAGTGTTATATTTGTTATATAATGATATATAGTGTTACATAGTGTTATATGGTATTATATGTTGTTACATATTGTTATACGGTGTTTATATGGTGTTATATAGTATTATATATAGTGTTATAATACACTTCTTACACTTCTCACACTTTGAGCACTTTTTACAGGATCCTCTACCTATATATATATATATATATATATATATATATATATATATATATATATATAGCAATTTAACACTAACAATTCAGTTATATATCGGTCAAATATTGGTGATATATCGGTCAATATTGCCGATAATATCAGTACCGATATTCTGACCAATATTTGACTCCGATTTTTACACGGGGACCGATAACCGATATATCACCGATATTAATTGCATAGATTTATATATGTTGATTTTTGAAAATTTTTCATTGTATTTGTAGAATTTGCGTCTCAAGATGAAGAAATGTCGGCGAATGTGATTAGAAAATCTTTCTTGAAAACCGAGGAGGAATTTATCTCTCTCGTTAGAGATCAATGGTGTACGTGCCCGCAAATTGCCTCGGTGGGCACGTGTTGTTTGGTGGGAGTTATTTGTAACGGGTTAATATACATTGCAAACGCCGGTGATTCACGGGTGGTCTTGGGGAGATCAGAGAGAGGCGGTAGAGGAATCTTGGCCATTCAATTATCCGAAGAACACAATGTGAACCGCGAGCCTATACGAGATGAGCTTCAGTCGTTGCATCCCGAGGATCCAAAGATTGTGGTTATGAAACATAACGTTTGGCGTGTTAAAGGGCTAATTCAGGTATTTCCACTTAAATTTGCGCAACCGAATTGAATTTATTAAGTGGTGGCAAAAGGGAGGCTAATTGTTTATAGGAACCGGGTCGTGTTGACCCCAAAACACTTTATGTCTAGAATACCGGTATAAACCGGCCGGTAATACTGGTTATACCAGATACCAGACACGGCCTCAGTACGTTTAAGGCCGGTAAAACGAGGAGACTACATAAGGTCTAAACCACGGGTAAATCCAGTTATACCGGTTTAAACCGTCAAATCGGTTTACAAAATGTTCAAAACTGATTTTTAAATTTAAAAAAATCCGATATTTTGGTACACTCTAATGACATAAACCTATTGTACAATTTTATTTAAAAAGCTTTGTTGGAAAATTGAGTACTTTTCCATTTTTTTTTTAATTTTTTTTTTATTTTATGAAATCATGTATTTTTGGATTATTTTTTGAGTTAAAGTTGTATATTATGAAACCATAGGGTTAACTAGTCAACCCGGTTGAACCGCTCGGTATAACCTGGTTCAACCGGTTAAACCATTTCTAAGCCTAATCCAGTATAGTCTAAAAATCGGTTTTTAAGACATAACCAACATTAAGCGAATACATGTGAAATTTGCACATCTTATTTCATTTAAAATGGAAATGATGTGATTGTATTCATGAAATTTTAGGTCTCGAGATCAATAGGTGATGCGTATTTAAAAAGTCCCGAGTTCAATAGAAAGCCGCTTTTGCCAAAGTTTAGGCTTGCGCAACCGTTTTCAATGCCTATCCTTAGTCCCGAGCCTTCAATCTCCATACATGAAATAAACTCGAAAGATGAGTTTCTAATATTTGCATCCGATGGTCTATGGGAGCATCTTAGCAACGAAGAAGCCGTTAATATCGTCCATAACTACCCACGTAATGTAAGTTTATAATCTCTTTGCCTTCTTTCATTATACTTTAGTAAATGGGTTAGACGGGTTGACCCGTTTAGTCACAAGCCTAAACCATTTATTAGATCAGTGTAAGTTTATGATATTCGGTTCCTGATGTCGAATGTTTATTCACAACCCAACACCACACGACCCGTTTACTAAATGGGTTAGACGGGTCAACACGTTTACTAAATGGGTTAGACGGGTTGACCCGTTTAGTCACAAGCCTAAACCATTTATTAGATCCGTGTAAGTTTATGATATTTGGTTCCTGATGTCGAATGTTTATTCACAACCCAACACCACACGACCCGTTTACTAAATGGGTTAGACGGGTCAACACGTTTACTAAATGGGTTAGACGGGTTGACCCGTTTAGTCACAAGCCTAAACCATTTATTAGATCCGTGTTATGTCAGGAATTGCCACCCCTAGGGATTGGAGCCCGTAAAGTTCTTTTTAAGTTACTTCTACCCAAAACACGTAGGGCCCGTTACTTCGTGTGACGTGGGACCCACTTTACACGTATTGCACATACCTCGACTAACTTTCAAATTTTCGGTTTTTTTTTTTTTGTTTGCAGGGGATTGCACGGAAACTAGTTAAGGCGGCCCTTCGCGTAGCAGCAAAAAAACGAGAAATGAGATATTCGGATTTGAAGAAAATCGAAAGAGGAGTGAGGAGACATTTCCACGACGATATTACAGTTGTGGTTGTTTTTCTCGACCCGTCTTTAATGAATATCACTTCAAGTTTCTCTATAAAAGGAGGCGTCGGGCTACCCGCCCCTAACAAGTTCTGCATGTAGATTCGGACACAAAGCGCAACGGTTATTGTGTTCTTCGAATCTGTTTCGTATGGGAATCGAACCCATTTGCTCAACTTTTATGCAATTTCGATTCGAATATGTAAAAAGATTCTATTTGGATTGTATTTTGATTTATAATAAGTTTAGTTGTTTACCCTTTAAAGTATATTAATAACTTGTTCACAACCTCTTAAACCGGTTTCTTAAGGAAAACCGAATTATTGTTCTGGTTTCATGTGTTAGCTAATACATTGTCTTTGCTACCTAGATTCGGTAAACGACGTTTGAAGATTACGTTGTTTGTTACTGACGTATTCTTGGAAATCATGTAGGTTGGCGGAGTGATGAGTTGGAATTGATGAACCCCAACACGATCAGTATATTTATTTATGTGAGAAAAATGCCCGGATAGTCCCTGTGGTTTCGTCTTTTTTCACCTATAGTCCCCAACTTTCTAAA
>HanPP2C87
GTGCAAAGAAGTTGAATAGAATTAATGGTCGTGCGTAAAAAAACGCGTAAACAGGAAACCGGAAAGATGGAGAAACATTGAAACCACCACCACCCCCCTTCACTTCGCCCCCAACACAACACACACAAAACACAATTCAATCAATTCGTCTTCCTCACCCCTTTCTTATTATCATCATTAGGGTTCCACCATGATATTCATTTCAATTTCTTTTCTTTTCAATTAACCCTTTTCCCCAATCCCCAAACACAATTTTTCGTTACCCAGATTTGCATACGAATCTAATATCTTTTTTTTTTTTCTTGGAGATTAAAGCCCGTCTTTTGATTCGGGTATTGCTCAATTTTGAATCTTTTTTATTTGGGTATTTTCTTATTATCGAGAAAAAGTTTGATACTTTGAGCAAACCCATTTGTTAATTTTGGTAAAAGTTGTCAACTTTTGGGGGATTTTGTGCAAGCAATGTGGTATGTCAGAAGGGTTCATGAATCTGCTTTCTGTGTGTTGGAAGCCATTCAAGGGCGACAGTAGCGAAAACCCGGGTGCTGTTGCTGCTGGGAATGGTGATGGCGTTGACTTTGAGAAAGATGGGTTGTTGTGGTTTAGAGATATTGGGAAATATGGTGGTGGTGAGTATTCTATGGCGGTAGTTCAGGCTAACCAGGTGCTTGAGGACCAGAGCCAGATTGAGTCGGGTTCCTTCGGGACATTTGTTGGGGTCTATGATGGTCATGGTGGGCCGGATGTGGCTCGTTACGTTTGCGATAATTTGTTCAGGAATTTTCAAGGTTTGTAGTTACTTTGTTTGTTTGTTGGTATATTGGTTATAATTCACCTGGACTACAATTTTAACGAATATAACAAAGATCACAATCTGTGAGGTTGATATGCATTTTGAAAATGATACCATGACATTTAATAATCTGAGTTTGATAGTATAAAAGTGGTTGTTCAAAACTGATCATTTGATAGCATTAATAAACACAAGTAGCTTAGCCAAACACTACTAAGTGTATGTTTGGTTTTAAAGAAAAAATTATATGCAAACACCTCTTAACTGCGAATATTGGTTTGGATTATAGTATATATTCATTGCCCTAAGAAGTTATTAATGAGCTACATACAGAAAGTTGATGCAGGTATGGATGTTTGGTGAGTGATTGAGTCGAAAAGTTGGTCTTTTTCTATCCCAAAATATAGGAAAAAGTTTTATATGATTTGAAGGTGTGCGTTGTTAGATGACGCCTGCTTTTTGACGTAACTAATTCGGTTTGAATTGTTAAAATTTAACTCTTAAATGCAAAGATTTTGGAATATACTTATTTATCCATTAGCAACCGTTACAAAATATTGATATTTATTAGTAAGCATGACTACCGTTAGCAGTGATGTGACAACTGAAATAACACAAGCTTTGTTAGTTCGAGTACACTGCAAATGAACATTCTTTTTTTTATGAGAGGCGGGCGAGAAACTGAGCTAGCACGAGAATCTAGTGAACATTGGGGCTTTAAGTTGGGTTTTATTAGATGTGCCAAAATGGACGGGTCAGGCTGGATGTGTAAAGGTTCTAAACGGGTTTGGCTGTTTGGTTCAGAACATTTATTCATGTGCACGTCATAACAGGTCAGCCAGCCGACCCACCAACACGTTTTGTCTATTTCTTTATTTAATGTATTCAAAACAACCACGGAACCTACGTTACTAAAAACTGTATCATTACTAAATAAAACATAAAGCTTGTTATAACTATTTGAGTACACATTAACTAATTTTTCATCTTTTTAACCAGCACAATCCATTTTTAGCTAAGTTTTACATGCAAACAGGTAGAAATTGCTGCCTCTAGGGTTTGAGTGTAAAAAAGTAAAAGTTCTTATGTCATTGTTCTTAGGTTTGGTGTTTATGCAGCAATATCTGCCGAGCATTACGGTGTCGTGACCCCGGAGACGATAAGAAGAGCGTTTCTTCAAACAGAGGATGGATTCACTGCTCTTGTATCTGAGTCATTTAATACACGCCCTAGCATTGCAACCGTTGGATCGTGTTGCTTAGTTGGAGTAATATATCAGCAAACTCTTTTTATTGCAAATCTTGGAGATTCTCGTGCTGTTCTTGGTAAGAAAGTTGGTAGCACGGGTGGTATGGCGGCTATTCAACTGTCGTCAGAGCATAATGCAAATCTTGAGGAGGTTAGACATGAGTTGAAAAATTTACACCCACATGATCCAGATATCGTTGCCATGAAGCATGGGGTCTGGAGGGTCAAAGGCATTATTCAGGTTATTTCTAGTTTTTTTTTTGGAATTATGCATGTTATCAGTGTATGTATGTATTCTTGGTTTTTTCATAAAGATTTGATTTTGTGCTCAACTAAATACAAAGTCGGGATGCATGTGTATACAATTAAATGGAATCTTAATTGACTCCAAATCTTTTATGGTGACCTATGTAGTTAATATCGTGATATATCACCGATATATTGGGATATATCGGTCCCCTGGTGAGATATCGGTGCCAAATATCGGTACTGATATTATCGGCGATATTGACCGATATATCACCGATTTTCCTGATATCAGTACCTTTCTTCTTAGTTCTACAATTCGTCTTTCTTCTTATTGTTGCTATTAGTGGTTTAAGTTTTAATTGTTAACTTGTTTTAAGTCTTAATCAGTTCCTACTTGCTACAACTGTAAGTGTTTTGCAAGTTGCAAAAGGTTAATTTGTTAATGGTAGGAGAGTATACTGAATTGTTAGTGTTAAATTGCTATATATATAAATTTTGCATGATATTAAAATTACCGATATCCCACCGCGATTACCGACATCTCAAATATCGGTCGTTGACTGATATCCGATTTTTTACCGCATTAATTGCTTAGATAGTGACAACCGTTGCGAGTTTATATAAAATACGACACAGATTGAGTAGAATATTGATTGAAGAATTGGATGTGGTGCAGGTTTCGAAGTCCATTGGGGATGTTTATATGAAACATGCAGAATACAATACTGACTCAATTGCACAAAAGTTTCGACTTCCTGAAGCAACGGTTATGCCTATTTTGTCTGCTACTCCCACAATCCTTACTCATGAGATCCACCCGAATGATTCTTTTCTTATATTTGCCTCTGATGGTTTATGGGAACACTTGAGCAATGAAGAAGCTGTGGAGATTGTTCACAATAATCCACGCTCCGTAAGACATTCTTCCCTTTCTCTTCTCCTTTATGTTTTTATTTTTACACTCTTTGGCTATGTTATATTTTTCAGTTTTGGGTAATTATTCATATTAACTGCATTTTACAGGATACTGGTACGACTAGTTGTGTTTCTGATCATGTAACGTTATGTGGTCTATGTTTAGTAAACAAGTAATGCAAATATAAGAATTATCGCGTCACATCTTATCTTAAATTCTTATGTACACACATATAACACACGTTTGTATCATGCTAAAGAAACAAGCAAGGGCAGTTATGTCATTTGTCTGGCTGTCTTTTGGTCAATAGTGTTTTAAGTATTCATCGTGCATGATACCTAAAATGCTATATTCATTGTCATCTGGATATGGTTTGTTTCAAGTATATTAAACCTTTTAGGCTAATATACAGTATACTGAAACTGTTGGTTTAAATTTATATCTATATATGACGGATACTATATGATATGATCATCTTAATTCTAATATCATATAAGTTCCAAGAGCACTTGAATTTGCAACTACATCATTAAGTACAATTAGCATAATAGAAAATGAATCCGTTTTAAAAAAATTGTAAAAGAACTTGATATATCGAAAATGAATACATCTAACTTTGGAAATACAAGTTTGACTATGAAGGTCAAAGATGTATTACCACTAGAGCAGTATATATTTAGGACAGGCACTGGTACTGGTACTGTCAATTGTCCAACAGTCTCTTTTACGCAACGGGTGTTATTTGTGAGTGCCATTATATACAAGTAGAGAAGTATATTTTGTTTCCCTGCTCATGTGGTTTGACCGTCTCTGCATTGGCATGATTATCTGCTAGAACCAGCAACCTGTTCTGCATGAAGCATGTAGTTGTTAAACGCTTATGGTTATGTGGTTCATAGAATTAGTTGCATGTGTGTAGTTGGTCGTACTGATGGAGATGATGTTTGCAGGGAATAGCAAAGAGGCTAGTGAAAGCGGCTCTACAGGAAGCTGCAAAAAAGCGAGAAATGAGATATTCTGATCTGAAGAAGATCGACAAGCGCGTGCGGCGTCACTTCCACGATGATATAACTGTAATTGTATTGTTTCTAAATTATGATCAAATATGTAAAGGAGGCGGCGGGGGCGCGTCACAGAATGTCTCTCTTCGAAGCGCGCTGGAACACTAATCACACTCAGATTCAGATTCAGATTCACTCGACAACCAAGGATTCGATTCTATTCTATTCTATTATCTATAGAGTTTTTATTTTATCATTAATTTAAATGAGGCCATAAATACAAAGACCGAAACATCTGATGGATGGATGAATGTTCTTGAATCATAACTTGTTTGTAATATCATTATGTTATCATCTTCTTCATCATTATCATCTTACCATAAATCATTCTGCAATTTCTTTTTTTGCCAATTGCATACTACGTAGAACGACTTTGTAATAGTTACTTTTATGATTCTAATTACAAAATTATTCGGGA
>HanPP2C88
AAAATATCTATATACTATTCTTCTGGATACAAACAAAACAAACGGCCAATGAGCTAGTGGTAGAGTGTTAAGAGAAAAACTTAGCGTTTTAAGGGACTCAGGTTTAATTCCTGCCCTCAGTGTTTAGTTTCTGCCTGTTGATGATGGGAGACGGCGATTGCTATATTGATCCATGAACTGAGCTTTGATGTGGTAGCCCATTTTAACGATTAGTTTAGTTGACCTTAAAAAAAAAAAAGTTGAGTGAGGCTGATCTGTTTCCTGTAGAAAAGCATCCGATTAACGTTAACATCTGGAGTCGTGCCAGTCGTCGTGTCAACTGTACAAAAGTCTTCGTCCTCTTTGCTCTCTCTCCCTCATCCCTATCACCAAACTCCACCATGGCAGGCCGAGACATACTCAACAAGATGAAGGTAACATTCATTCTATTCTTCACATGACCTCATCACTACTTAAACCATCTACATATTATCAGTTTGTGTTTGATCACTATTTTGACATTCAGTTAGTTTTGTGTAACACTAACACAATCTGTTACCTGTAGTAGTTAAACAACGATTTAGATAGGTTTCTGGATCTGTCCGATTGTTTTTTCTTCAAGTGGTTACTTATCATGTGTGTAACAGTAGTTAATCAGCTGTTTTTTGGATTTGTTGATATATGATTCCTCAATCATGTATGGTTTAGGATAGGATGAATGTATAGGTGAAGAAGTATAATATCATAGATCGCATATGGATGGATGTTTTTTTTTCCTTGAACGGCAAATTTAGATCGCTGACTGATGGACCACTATCATCGTGCCACCACCCGATCTTGTCCATATCCACTAGGCAACAATGCCTATACACCAATTCAGGAGGAAACCCAATAAATCTGGGGAAAACCCTCCTTGTTAGAATCGAACCCAGTACCTAATGATCCTTTGGCCTTATCCCACCCTAAAATGCCACCGGGCTGTAATGTCATCTACTGGATGGATGTTACACATGTAATGCAATAATCGCTACTGACTTACTTATGATGATCAAATTTGACCATTGCTGAAGCAATCTATCTTACACCTAATATATAACTGACTGGTTGTGCTAATGTCACAATTTTGTCACCTCAAAAAAAAAAAAAAAAAAAAAAAATTCCTGCTTTTATTTATTAACCCCTGTTTATAATTTCTAAATCTTTGTTGCTAACTATGTAATATTTGTTTTATTCAACTCGTGTAATACACAAATTTCTAACAAAGATGATTAAAGAAAATTGATTTTAGCAATACATAAAGTGTTTTCTTATAGTGAATTCTAAATTTGGCAGATTTATCAATTTTTTTAAATTACACATTAAGACCATAGATTAAGATGTAAATTAGGCTAATCAGTGATTCACGTGTTTGCGGCTAAATAAGAAAATGATTGATGATTGCAAAATAGGGGAAAATTTTTGATCGGTGTAATTGGAACCTTGGTGGAATTTGGGTATGGTGGTTTGCTAGGTGATCTGGCTCGTCGAGACCTTTCCGTCCACTGGTAATCAGCCTTGTAACTCCAATTGTAACCCAAGTTACGCTCGTTTAAAAATTGGTCCAGATAAGAATCTGTCAACTCTTGAATCAGCTCCTCACCGAAATTTATTTATATGCTTTTGTTTTTTCACATTCAAAGATCACAGACATTCTTTTGATAAGCTTTCCACCATTAAAACTAGCTTTTTATTCAACAGGAAAAGGTTGGTCTATCATCATCTTCAGCCGAAACAGGAAAAGGAAAGAGCAAGATGTCGAAACACGTTACGCACGGGTATCATTTAGTCAAGGGGAAATCATACCATGATATGGAAGATTACGTATTTGCGCAGTTCAAGAATGTCGATGATAACGAGCTTGGCCTGTTTGCTATATTCGACGGTCACTTAAGCCATGAAGTCCCCGATTATCTGCGATCTCATTTATTCGAAAATATTTTAAAAGAGGCAAGTCCCTTTACTCCAATCCGTCAAACTGTTACCAAAATGTGTTAATCATTTATTTGTTGTTCTGCAAGCAGCCCGATTTTTGGACCAAAACCGAGCATGCAATTAGAAAGGCGTACCGGGTAACTGATAAAACGATTCTGGACAAAGCAGTTGATCTGGGAAGAGGAGGTTCAACTGCGGTTACCGCCATTTTAATAAACTGTAAAAAGCTTGTAGTCGCTAATGTTGGGGACTCGCGGGCTGTGATATGCAAGAAAGGTGTGGCGAAGCAGTTATCGATTGACCATGAACCGAGCAAGGAACGTAAGCTTATTGAAAACAGAGGCGGTTTTGTATCCACCTTTCCAGGTGACAATGAATCGTCTAAAAGTTAATAGTATATCATTAGGGCTGCAAACAAACCGAAGAACACGGACAAGACCTTATTCGTGTTTGCGAACTGTTAATGAGCACTTACCGAACAAGATTTTATGTTCGTGTTCGTTTGTTAAGGAAATGACGTGTTCGTGTTCGTTTGTTAATTTTAGGCAACGAATGAAAACGAACGTTGATGAACACAAAATAATGTTCATGTACACAAATGGAAACAAACGAATACAGACAAACGTTCATGAACAGAATATATAATACACTGACACTTATAAATATTTTATTCGTCAGAATTTTGACATATTTAAATAAAATATAAAAACTAAAAACACTAATGAACTATCGAACATACACGAACATGTTACCGAACGTTCACAAACATAAATGAACGGACGCGGCCTCTGTTCATGTTCGCTCATTTAACTAAACGAACAATTTTTTTTTGTTCGTGTTCGTTTGTTTAATAGACAAACGAACAAAAACGAACTTCCCACCAATGGTTCACGAACTGTTCGCTGAACGTTTGGTTCGTTTGCAGCCCTGTATATCAATGTATCATCATATCTTGGCAATGAGACATGATAGGCTGTTAGATTGCAGGTGACGTGCCACGCGTTGATGGGCGGTTAGCAGTGGCAAGAGCGTTTGGTGACAAGAGTTTGAAGGAACACCTGAGTTCTGAACCAGATGTGTTTATGGAAATGATAGATTGTGATACCGAGTTCATAATATTAGCAAGCGATGGCATTTGGAAGGTTTATTTCTATTTACGGAAATGATTAAGAAAGTTGGTTTTTAAATCTTAATAATCTTGTGTTTGTTTTCTTCAGGTTATGTCGAATCAGGAGGCGGTAGATTGCATCAAGAATGTGAAGGATGCAAGGGCGGCTGCAAAGCATCTGAATGAGGAGGCACTTGCAAGGAAGAGTACAGATGATATTTCTTGCATTGTTGTAAGGTTCCAATGATGTCACAATTGTTTTGTTTCAACGGTTTATTGTGCGGTTTAGTGTTGTTGTATTATATCTTGAAATCGCGGTCTACAATGTGGGAGAGTGGTATAACATGTAAAAATATGTTACATGTAATGTATGTTGTATCTTTCTTGCTCTTTTATATGTTGATAACTATTTATTGATGACATATCCCGGGTTTGTATGGGTTTTCTGTATATTCGTTTTAACTTCTTTTGTTATTAAAGTATAAAGGGTACAATCGTAATTTCATTAATATTTAACAGAATTTTTAACGTTGGTTGGTGCTAACGATCAAACCCTGTTACGACTTAGTAAGAACCTCCCAAATTGTATTTTTCCAAGAATTTGATAAAAACCGCAATATGACATTACGACATAACCATTCATGTAATAAACTCTTTATTTTATAAAATCATCAG
>HanPP2C89
CATAAACACCCTTTTCAGGTTTTCCCCAATTCCCCCTTTCATTTCTGAACTCATTTCAACTAATCCTTCTAGGGTTTCCAAAATTGGGTCACACTTCAGATAAATATATCACAATCTGCTTCCAATTTCTATCCGCCACATCTAATTTCAGCAAGGTATGATCCAAGATACACAAATCACACTGATTTTTCTCTAGATTCATAACCTGTACGAGATTTGATCTATAATTTGCTGTAAAGTTACGATTTTTCGTTGATTACAACTGATAATTGGTGTATAATGAGTTCAGATCTTCCAAGTTACATGATCTAGGGTTTTAGTTCCATTTTGTTGCTTTTTAAGCAGTTGTTGATGGTTTATTGAAGGCAATTGAAAGAGGATTTATTTGGGGGAATTTGGTGGTTTATGTGTTGGAATAAAGACTATGGCTGCTGGTAGCGGTTTTTCGGGCTCATGTGTAATGGTGGAAGATGGTTTTAGTAATGATGTTTGTTGTGGAGGTGAAGAGAAGTCACAGAATTCAGACCAGTTGAGTCAACTGGATGTTGGAAAACCGCCGAGATGTGTGTCGGTTGTTCGACATAGTATAAGTACTGCAACGCTGCTGACGGCGCCTGCAGATCCGGTATGTGGATTGTTTTAGTTTTGAAAGTAGATCATGTTATGCTGGCCTTTAGTTCCCTATATTCCATCTTAAATTAGTTGCTAATCTTTAGATTGATGATAGCTGCTGTAGTAGTCATGTCAATATTAATAATTGTTTGCGGTAACGAGTTCATACGGTCACCTAAAAACCTTAACAGTTGTTTTTAGTTACAAGTAAATTACATGTGTTTGAATTACAAATATGGTCACAGACTCGCCCCCAACTTTTGGAGCACCAAATAATGACAATTAGCTCTGCGACCGTCCAGGTTTAGAATTTAATAATACTTTTGATGTTTATGTTTAGGAAGTATTCGACTTGTATAGGAGATGTATCTTTAAACTGTATCATCTTGTCTTTATTTTTACCTTTTTTACGAGTGAGTTTTGTTTTACATTCCAAGGCCTAGGGTTTACGGGACACGTCATGCACTCAGGCGTGATGCCATTTAAGAGCCCTCTATATGCAGAAAATTATCTCTGATTAAAATTGTAACCGCAAACACAATATGCACGTACGGATCTCAGAACTTGATATCTGAACAAAACTTATTTATGTGGATTATGACCCTTTCATGTATACGTGTACTAATCTTTTACTTAAAACCCCACGTTTGACTTTTCTATATGATTTTGCTAGAATTTTGTCCTCGGGATTGTTGGGATCAAGTCAGTTTCAGATGGCAAATCCGAATACATGCCCATGATTCGATCAGGAAGTTGTGCAGAGAAAGGGCCGAAGGAATACATGGAAGACGAACATATATGTATAGACAACCTTCTAGAACATTTAGACAGAATAGAAGGTTTACCTTCTCTTGGAGCTTTCTACGGGGTATGTATCTATAACACGCCTTTTTTTTCAATTTTATTTTCCCGACACTCGGTGTGTAGGGCTCACTAAGGTTACAATTTGACAGGTTTTTGATGGGCATGGTGGAACCGATGCTGCATCTTACGTTAGAAAAAACATATTGAAGTTCATAATCGAGGACCCTCAGTTCCCGGGGTGCTTGAAGAAGGCTATAAGAAACGCATACATAAAAGCCGATCAAGCTTTTGCAGAAAACAGCACGGTCGATATCTCTTCCGGAACCACCGCATTGACCACCCTCATATTCGGACGGATGTTGGTAGTTGCAAACGCTGGTGATTGCCGGGCTGTTTTAGGAAAACGGGGCCGAGCGTTAGAACTATCAAACGACCACAAACCAAACAGTATACCCGAGCGACATAGAATCGAACAACTCGGTGGCGTGATCTACGACGGTTACTTAAACGGTCAACTATCAGTGTCCCGAGCTCTTGGAGATTGGCACATGAAATGCTCGAAAGGATCCGTTTGCCCATTAAGTGCCGAACCCGAGTTGCAAGAAATCCTGTTGATGGAAGATGACGAGTTTCTTATTATGGGATGTGACGGACTGTGGGATGTCATGAGCAGTCAATGTGCGGTAACAATAGCCCGAAAAGAGTTGATGATTCATAACGATCCCGAGAGGTGCTCGAGGGAGCTCGTTCGTGAGGCGCTTAAACGGAGTACGCGTGATAATTTAACGGTGATTGTGGTCTGTTTTTCACCGGATCCACCGCCATGGATTGAGATACAATCGCAAATGGGACACAGGCGGAGTGTTTCTTCAGAAGGGTTAAACTTTCTTAAGGGTATTTTGGATGGTAACTCGTGAAATGGGTCGTGTTTATAGCGAGTTTCGTGTATTCGTTTTCGGAGAAGACGGGAATTTTCGATGGTTTCCGTTTTATGTACATTTTGGTAAGTTGTGTTATCGATAGATAGTACTCTTGCTGTTTATTTATTTTCTTCATTGTACGATATTTCTGATTACATTAGTTAATCATCTTTAGCTCATGTT
>HanPP2C90
TTTCTTCCCCACTCATATCAACACTCCCCCTTCTCCTCCACTCAGCCGCCGTACCACCACCATCCGCCACCGTACCACTCAAAACTCACCACCACTTCCTCTTCGCACTCTCCGGATACACAATTTCCGCTCAAAATTACGGATTCCAGAAATTGATTGAAGCAGAATTTACTGCTTTCAACGCTCATCCTCTGTAAGTTCGTTTTCCGTATGTATCTATCATCTATGTCACACATAATAAGCACTCGTTAACTAGTCGATTACGACAAATAGGATCGGATTTTGCAGTTTTTTTATTGTTGATTATTGGTTGTTGTGTATAGTGTATTTTCCGTATCTATCTCACGCAAAGCACTCTCTGTGTTAACTCATCACTATCTCACGCAAAGCACTCACACAGTCTGCGTGTTAACTAATCAATTACGATAAACATAATCGGATTTTGCAGTTTTTATTTGTTGCGTAATTTGTATTTTCCGTATCTATCTCACGTAGAAGTACTCACATAATCTGTGTTAACTAATCGAATACGATAAACTGGTTCGGATGTTGCAGTTTGTTTATTGATTATTGATTGTTGTGTATTTTATGTGTAGTTTGTTTATAGTTTTAATGCTTGGGGAATTGATGAGCTACTTGAAATCTGGATCTACTGATTGTTTATGAATTCGTTAGGTTTACTGTTTTGAAGTGTGATTCTGACAGTTTTTTGCCTCCATTTTTGAATAAATGTATTTTAGGGTTTTTGGTTTTTTTCAGTTGGTTTGAGAGTTTGAGTTGTAATTATCACAATTTTCGGATAAATAGTAATCACGATTTTACAATATGCATCATATTATTCATGTTAGAAGATGGTTTCTGTGATTATGAAGGGAGAGTTGCAAAAGAAAAAAGGAACAATTACGTGAAACTTTTTGTTCATTTTGCTCAATTATGGACTATAATGTAGAGGGTGCACAAAAACGGGTTTAGGAACTGGAACTGATATTGAAACCGGTTTGGAACCGTCTCGGTGGTTTTGACCAAGTTTGACCCAAACCGGAACCCGTTCCAGTCTGAATGGTTTGGGCTAAAAAACCTGGTTTGTGAACTTTTAGTATAGTTCTTTCGGGTGAACTTCTGGCAATTTGACGTCATGATCAAGAAGAAATCCTAGATTTTGTCATAATCAAGTTATCGACATCTATAAGTTTATGATAATTTGTCATTTGGTATGATTATAACTTATAAGTGTATGATCTTCTTGTTGATTTAATTTTTTTTACTGAATTTTACAGATTGGTGATTTAAGTGGGAAATGAAGGATGTTTTCTTGGGTGGGGAAGTTAGCATCAGCAGCATTATGGCTACCGTTAAGTCTCTATGCCCGTATGAACAAGGATGACAGCTTAGATGACGACAACGATCCGCTCATATGGTGTAAGGATTTGCAAAAACACGCGTTTGGAGAATTCTCATTTGCAGTTGTGCAGGCTAATGAAGTTCTGGAAGATCACAGCCAAGTGGAAGTAGGTCATAATGCCACATTTATTGGTGTTTATGATGGCCATGGTGGTCCCGAAGCCTCACGCTATATTTGTGATCATCTGTTTTCACATCTCGTTCGTGAGTCTTCTTTTCTACTTTTATGTCCCGCTTTTTGATTAAAGTTTACAGGACTCCATGCCTTTTAGGATTACAATTCATAGTTCATACTGTCATGCCTCGTATGGTATGCTTCATAGTTCATACCTTCATTTTTCGATTGTTAAGTATTTGTATACCTTTAGTCAACATTTATTTTGTATATATAAACATAATAGATAAATGTACTTTTGCTGATTTCTTTATTTTTATATTATGATATATAAAAGAGTAAAATGCCATTTTTGTCCCTGAGGTTTGGCCAGTTTTGTGACTTTTGTCCAAAGGTTTGTTTTTTCCGCATCTGGATCCAAAAGGTTTGAAATCTTGCTATTTTCATCCGGCTTGTTAACTCCATCCATTTTTCTCTGTTAAGTCAGGGGTATTTCTGTCTTTTTTGTCAACTTAAACGGCAATTCGGTCTTTTTTCAGGGGTATTTGGTCTTTTTACATAAAGTGAAAAAGTCCGAATTGCCCTTTAAGCTAGCAAAAAAGACATAAATACCCCTGACTTAACGGGAAAAAAGTGAATGGAATTAACGAGCCAGATGAAAATGACAAGATTTTAAACCTTTCGGATCCAGATGCGGAAAAACAAACCTTTAGACGAAAGTCGCAAAATTGACCAAACCCTAGGGACGAAAATGACACCATACTCTATATAAAACATAGAATAATTAAAACCTTTTTCTAATATCTTCTGTTTTTTTTATATTATAATACCTAAAAAATGAAAGCAGGGTAAATACATTTTAGCATGTTTAAAAATCTTGTTTCTCGGGGATTCTTTAGTTGTACATTGAGATTATTATTCATGCTTTTTATTTTAATAAGTTGTGTGTAACTGTGTATTTATTCTAATATCTTATTTGTGGGTGCATGAGTATTAACAAGTAGAAAATGTCATCTACTTAACCAGATTCACTATGTTTCTTATATTAAACAGGTATTGTTCGAGAAAAAAGATTAATATCCTTAGAAATCCTTAAAACCGCTGTTTCCGCTACCGAAGATGGATTCATATCGTTGGTGCGCAGGAGCTGTGGGATAAAGCCATTGATGGCGGCTGTGGGTTCTTGTTGTCTAGCCGGGTTAATATCTGAAGGCACATTATATGTTGCTAATATGGGCGATTCTAGAGCTGTTATTGGGAAGTTAAATAGGCCTAAATCGAACAAAATTGTAGCCGAACAAATAACTGAAGACCATAATGCGTGTATGGATGAAATTAGACAAGAGCTTAAGCAAGATCATCCCGATGATCCACATATTGTTGTTATGAAACAAGGCGTGTGGCGTATCAAAGGCATTATTCAGGTTCTGTATTTGACCCATTTTGACTTGTTACTAACCCGTTTGACCTATTTTGCCACTCTGAATCTGTTGTATTGTGTATTGAGTAAAATGTCATTTTCGTCCCTGAGGTTTGGCCAGTTTTGCGACTTTCGTCCAAAGGTTTGTTTTTCTGCATTTGGATCCAAAAGGTTTGAAATCTTGCCGTTGTCATCCGGCTCGTTAACTCCATCCATTTTTCTCCGTTAAGTCGGGTATTTTCGTCTTTTTTGCTAACTTAAAGGGCAATTCGATCTTTTTTACTTTATGTAAAAAGACCGAATACCCCTAAAAAGGACCGAATTGCTTTTTAAGTTAACAAAAAAGACGGAAATACCTCTGACCTTAACGGATAAAAACGGATGGAGTTAACGAGCTGGATAAAAATGACAAGATTTCAAACCTTTTGGATCCAAATGCGGAAGAACAAACCTTTGGACGAAAGTCGCAATACTGGCCAAACCTAAGAGATGAAAATGGCATTTTTACTCTTGTGTATTTAATGGTTTCATCTTTTCTGCTTGTGGTTTTAGGTTTCAAGGACCATAGGAGACGCGTACTTGAAGAAACCAGAATTTGCTCTTGATGCATCTTACCCACGGTTCCACCTTCGTGAACCCATTCGAAGACCCGTTTTAGGAAACGGTCCGTCTATGTACACTAGAGAGTTGAAACCTGATGACAAGTTCATTGTTTTTGCATCGGATGGATTATGGGAGCACATGACAAATCAGCAAGTAGTTGATATCGTTCACAACAATCCTAGATCAGTAAGTTTTTTCTTTTACAATTTAATTGTTCAATCATTAATGCTTTAATTGTGCTATGCAGTTAATGCGGTAAAATTTCGAATATCGGTCAAGGACCGGTATTTGAAATATAGGTTATCTCGGTGAGATATCGGTGGGATATCGGTAATTTTAATATAATGCAGAATTTATATATATAGCAATTTAACACCAATAATTCAGTGATATATCAGTGATATCGGTGATATAGTGGTTATCGGTCAAATATCGGTCAATATCGCCGATAATATCGGTACCGATATTTTACCAAGGGACCGATATGATCGATATATCACCGATATTAACTGCATAGTAATTGTGTTACATTGACAAGCTAGACTGAATCGGCCCGAAGCACATATTTTCAACTTTTTTTTAATAAATAATTAGCAAATTAGATACGATGACAAAAATTACATTATTTCATTAGGGTCCGCATGGGTTGGTTTTGGGCCCTGATGGAACCAAAACTTAATTTTTTTTGTTGTGGGATTTTGAAAACCGATCGGTTTTGGTTATTGGCATTGTTTAGCTTGGTTAATCACTTATTATTACACATCTCGGCTGGACTTTTTTTGCTTTAGCTTTATTTATAAACTTTCTTAGCATTTAAACAAAAGTGATCAGTTCGGTTGCCATGTTCGATAGAGGATAGAAACATGTATAAGCAAAGCCAAACTGTAAATTTCGGTTAAAAAAACAATACGGGTGACATTCAACTCGTTTGACATGCTTTACTTTTAGCTATTAATTGCTCGCCTCGTTTTAACATATGTTATATCCTGAATCAAATTGGTTGAAACAGCAACATGTAATTTTTTCGCATGATTTAGTCTAATGGGTTGACCCGTAAGTTCACTTTTTGTGTACTAAACTAAATATGATTACAAAATTTATATTATTTCAGTGGTACTTTTAGCTTTATATATTCATCGATTTAGTTGCTCTATGCCCGACTTTTGGCCCATTCGACCTGTTTTCATTAGGGTATTGCGAGAAGGCTTGTGAAATCTGCAATAAATGAAGCTGCACGGAAAGGCAAAAGGAGGTACGACGAGGTGAAAAAGATGGAGAAAGGGTCTAGGCGTGCTGTGCATGATGATATCACAGTGGCTGTCGTTTTTATCGACCAACATATGAATACTGACATCGATGATGTGTCGATGCGTGGGTTCACTAACTCGACCACTAAATCTATTTTTAGCACCTTGCAAGAAATAGGAAAGGGTGCATCAATCGGTTGACATGTTTTGAATGATATGATTTGTTAAGAAAACACATATAACTTTACATTTTTAGTTAAATGTTCGAATAAATGATCAGATTTTTTTTT
>HanPP2C91
CCCGAATAGAGTGGAGACATAGAGTGTGCCACATGGCAGACCTATTCGGTGACAGACCTCACTGCCACTGCTACACTCCACCACACCACTACTACCCATACATCACATAATAATATTATTATTATTACTATTATCAATAAAACACCCAAATTCATCCCCAATTCCATTCTAGGGTTTCAGATTCTCTCTGATCTTGCATCTGCATCTCAGATTCCGATCCTGCTTTTTCTTCCGCCACAATCATGCTGCTAGATCTCCACTTTCCGCTCCCGATCACTCTGAATTAGCCTAACGTAAGTCTTCTTATACTCAGATTTAGATTCAGATTCAGATTCAGGTAATCAGATCACTTGTTCCTTGCTGTTTTAGATTTCATATGTTTACGATCGATTTATCGGTTTTGTTACTTTAGATTTGTACTCGATGTGAATTTGTAGTGTTTTTTTGACTGTGATTTGATATGTTGATTTGAAAATGGAGATCGATTGATTATCGGAAGATTTAGTTGTGAAATTTGTTCATGATTGAGTATTTTTGAGTTTGAACAGTCACATTATTGTTTGGATATTCAATGATGTATGATTAGGTTTTGGTGTGCTGTTGTTGTTGATTTATTGGTTTTAGTTTTAGCATCTGGTGCTGGTAATACTTTATGGTAGGTTTTTGGACACAATAAGCTGTATATGAGCAACAATATTCTAACACATTATCTATGCAGTTAATGCGGTAAAGTATCGGTTTTTGAGATATAGGTTATCTCAGTGAGATAACGGTAATTTTAATATCATGCAGAATCTATGTATATAGCAATTTAACACTAATAATTCAGTGATATATTGGTTATATCACTCAAATTTTAATATCATGCAGAATCTATGTATATAGCAATTTAACACTAATAATTCAGTGATATATTGGTTATATCGGTCAAATATCGGTCTATATGGCCCATAATATCGGTACCGATATTTTACTAGGGGACCGATCTATCACCGATGTTAACTGCATAGCACATTATGCCTCTAAATTGCAAGATAATTATATATATAATCCATAGAAAATAAGTTACATTACATTACATTGCATGAGTTGTTTGTTGAAAACTTGTTGGTGCACACAAATACACTCTTGTTATTTGGAATATGATAGGTTTGTGATGTTTTAGCACTTTCCTTTTTGTTTTTTAAGGTTAAGAGGTTTGGTGATAAGGACACACCGGCTTGTGGACTCTTAAATGGTATGCAGCAGTTATCTAAAGACGGTGATTCTGCAAGCTGGGAAGTATATTCAGAAAGTCACGAGAGGGTTGGGGCAGTTTGCGAGTTTAAGAAGAAGTCCGAAGACGATTTCTGCAGTAAGGTTTTCCTCTGATCGAATATTTCCATCCTTTCGGAAAATGATGGTGGATACTGGTGCAGCGACAAACCGTGGTATGGCTACGAACAATTCACCAGAGAAGCTTGATGATGGCGGCTATGCAAGTGGAGGTTGGAAGAGGTGATTTTTCTTGTTTGTTATTTGCTACTTCGCGGTTTATTCTTATTTCGATTTTAATGTTGGGCACTATACTAATGTTCATATAGCACACACCATGTAGTTCTATTAATCCCTTGTTAAACCTATAAATGATTCTGTGCATGAATACGTGAAAACGGAAGAGCTATACACCAAAGGAAGGATTATCGTTTCCGTTCATTTTTCTTTCTCAGTTAGAAGGCTAATTTATATTCAATAGTTGAACGTCATCATGAGTGTATATATCATGACTTGGTCTCATGTTTTTTCACACAAGCAGTTCTATTACCAACATTGTGAAGTAACTGTTTGATTCTAGTATTGACGTGCTCTGCCTTAAGTGAAAACGTGGATATCATGTTCCTAAGTTAGCTAGCCTAACAAATCTCTCTTTTCTGGTAATGTCTTCTAAGATATCAAAAGACTTTTAAGTAATGTATCAATACCATTTATTAACATATATCTCCTCCCCCATTAATTCACTCTTTCACTTCGTTTATTGACTACTTTACTTTTTCGCAAGAATGTCTTTCTTTCGTTACTTTTTTTCCGCAAGGATACAGTTGAGTCATTACATATCACGTGAGAGTGGTATTCTTTAGTATATGAAAAAATATATATAAATATTTTTTTGTATAACACAAGCGATAAAAACTATATATCAATTTATCAGAGCATATCTTTTTCTAGTTTTTCTTTTGAAGTGCTGACTGATTGTTTAGATTGTTTCAGTCTTCAAACAAGAAAGTACTATCTTATAAATGAAAACCATGCCTGTTAAATATTTATTTTCTAATGCTTCTAATATATTCTTGTGTTTAATATGCTTGTGATTGCAACCATTTGCTTACACGTCTTCGTCGTGGCTTCTTATTGACAGTGAAGACGGAAAATTGAGCTGTGGGTATTCAAGTTTCAGAGGTAAAAGAGCTAGCATGGAGGATTTCTATGACGTCAAGACATGCAAGATAAATGGGCAGACAGTCTGCCTATTTGGGATATTTGATGGTTATATTCGTTCTCTCCAATTTTTACAATAAGATCTGCCATCATCATTTTCTTTATTGTTCTGGTTTTATTTCATTAAAATTTCTATAAAAGGCAGAAAAATATGCTATATAGTGTATACCAAAAGTCATGGAATCACCATTCGTATTCTGTACTTGAGCTATGTGATTTATCATTTCCTTTTAAGTACTCGAATCATCAATTATTATTCATGCTCAAGAACGTGCTTCTTTAATCTTAAGGATCATCAATCTTGACACTTTGTTTTTTCGTCATGATCATGCACATGTTTTCATCCACGTGCATCAATAGTTGGAATCATGTAAACGAAAAAACGGTTTAGGTAATGATGTTCTGACATGACACATGTTTTTAAATTAAAGCGTTGCTTCAAAACACATTCACATGAGCCAACATGACGTGGACGGAATTCTGCTTATGCTACAACATGTATCTACTTTTCAAATGGTTCTGTTCTCAAAATGGAAACTAAATGATGAGCATGCATCAATGACTTTTTTCACGTATCATTAATGTGATAATTAGCTATACCTAAATTGAAAAAAAAGCATTTTGAGACGATCATGGAAAATAATCCCCAATGTACTTAAATGCAAATTAGTATATTTTGCAGACGTGAAATAAATATTAATATAATTAGGGTACTTAATTTAGTGAAGGCTTTTTGTTGTTTACCCCCAAATACTAAATTGCACATTGTTCTTTTCTTTATTTCTTGCATAGGTCATGGTGGTTCACGTGCAGCCGAGTATCTGAAGGAAAATCTTTTTAAGAACCTCATGAATCATCCTGAATTTTTGACAAACACCAGATTGGCCATAAGTGAGTTCTTATCACAACTTACTATTTTTTATTTATTTTATAATGTAGCACTAGTAGATACCCTGTTCGTAACATACGTATAACTGATTTATTTTTAATGTAAATAGAACTGACCCACACAATTGAATGTATTCACAGGCGAGACTTATCAACAAACGGACTCAGATTTTTTGGAGTCTGGAAAGGATACATTCCGTGATGATGGTTCTACCGCTTCAACAGCAGTTTTGGTCGGTAATCATTTGTATGTTGCTAATGTTGGAGATTCTAGGACCGTCATATCAAAGGCAGGCAAAGGTAATTTGACTAATTTCCAGATTTTTGTTGTGTACTTTTCCAATGAGCTTGATGTTACACTTATGTTAATGTAAGAATTTTATTCGATCGGCAGCTATCCCTCTCTCTGAGGATCACAAACCAAATAGAAGTGATGAGAGGAAAAGAATTGAAAATGCTGGTGGAGTTGTGATGTGGGCAGGTGAGTTGGCAATGTTGTTAATAAACACTGATTACTATTTCATGGGTAACTAGTGGGATACACCCGTGCTACGCGGCGGTGGTACCGACGTTCGGTCGGTATCGGTCCTGTCGTTTCGTCACATGTACAATATCGGCTGCAACTTAAAAAAACACGTTATACACGCGCTACGCAGCGGCGGTACCGTCTCGGGACCTGTATAATACACGTTGAAACTTAAAAAAAAAACGTTATACCCGCGCTACGCGACGGCGATACCGATGTTCGGTCGGTGTCGGTCTGGTCCGTTTCATTAATATATCTCCATTCTATCTCCATGTTCAAAATTAATATATCTTCGCTTTGTGAGCTTTCTAGGTACTTGGAGGGTTGGAGGTGTTTTAGCAATGTCACGTGCTTTTGGGAACCGTATGCTGAAGCAATTTGTTGTGGCGGAGCCTGAAATCCAGGTAATATTTATTATTTTGTATTAATATAGGACGACCTAAATGTAAACTGCTAAACTATAACCACATTCTTTTTTTTAGTTAAATATGTGTTTTACGCGTGTTCATTTGGATAATAGTATTATAGTACATGATGTGCCTTTTGGGAATATCCGTTTAAATTGTAACGTTTACTTTTTAAGGAAGTTTTCATGTTAAGTAACTTATTTTTCAATCATTGTTGCAAAATAAATTGATGTGGTTGAGGCGCATTCTCGAGATCTTTTCGTTTTGTTTTAAGTGAACTACTCAAGTCTGAAGGCCATCTTAGATATTTTATTTATTTAAGGAATATTCAAGCAATTTTCAGACATGGTTTGATGGAAAAGATCATTGGATAAATGAAGAAGTAAAAACTGGTTTTAATTCTTGATGGCCTACTGTTCAAAAAACAAAATAAAAGCCGGTTTATCTTGCTGCTTCGTTTTTCAATCTTCATTTTTTTTTCAGGAACTAGAACTTGACGAAGAGTTTGAATTGCTTGTTCTCGCAAGTGACGGTCTGTGGGATGTTGTACCTAACGAGGTATATCATCTATGTCATACTGCTCGTTAACCTGAGTGTCTTTATTCATTCACCAAAAACCCTTTCAATCTCGCGTCATGTACTTAGTTGCATAAATTAAATTTAGATTTAAGGATTACTTTCATATATACCCTTACAAACTTGAAAATTTTCATATAATACCCAACAAAGACTAAAAGTATCATATATGCCCTTTACAAAGTAGTTAAAATATCAAATATACCCACTTTATTAAAAACAATCTAATAAATGATCATTTTACCCTTATTTTTTTTAACTTCAAGTTTTCATATATGCTCATCTTTTAACTTCATATTTTTATATAACACATCATAAGTTTAAATTTATTTTTACCCATTTTTTTTCATAAACCATAGTATTCTTCATATATAATATTTAAGCTAAATAAATTAAGCTAGAAATGAGTAAATATAATATTTGAAGTTAAAGGTCATATATTAGATCTCAAAGTTTTAGCAAAATAAGGGTAATATTGTTATTTAGTAAATTGATTTTAAGGAATCGGGTATATATGATATTTCAACTACTTTGTAAGAGTATATATATGATATTTCTAACTTTGCAAGTTTGTAGGGGTATATATGAAATTGCCCCTAAATTTAATTGATCCATCATATTGTAATTTTATTTGTCCCTTTTCTAGGATGCTGTCTCACTAGCACTGTTGGAAGAAGAACCCGAGTCGGCTGCTAGAAAGTTGACCGAGACGGCTTTTAGCCGCGGAAGTGCTGATAATATCACCTGCATTGTAGTCAGGCTTTACCATGAGTTAGAAACTAAACCACAACCCGAAACCCAAACCCAGTCTGACACTGAAATGGAACCGCAAGCCCAGATCGATCCCAAAACCGAACCCAAAACAGAAACTGAGGCAGAAACCAAAACGGAAGCCCAAACTGAGACTGAACCAGAAGCTACAAGCAAAGCCCAAACCGAGACTGAACCAGAAGCTAGAACCGGACCCGAAGGCCAAACTGAAACAGTAACCAAGAGTGGTCCAACAGATGGGTGAATATGGATGGTGTTGATAGGGTGTGTTTCTTGTCATATTGTGGTCTTTAAGTGACTGGAGGAGAAAGACTTGGTGTTGAATGTGTAAATTTTCCATCTGCTGGTTTTCATTAATCTTACATTCTTATAATAAAGACAACATTTTCATTTTCATTTATTTGTTCTGAAATCCTGCAAATTGTCAAGTGCTTCTTAAATGTTAAATCAGAACTAGATCTTGATACACATGCTACTATTAGAATATATTATTATGGGCGTACGGGCTTACTTAGGTTGCTATGGTTACTCGTAAATTTCTATATACTTGCT
>HanPP2C92
ATCAGGGAGTGAAGAACGCGTAAACAGGAAAAATAAGCAAAATTAGAGAGAAGCATTGAAAATAACACCCAACAAAATGCTCCTACGCCACCTTCTCCTAACTAACAATTCAACACATATACATACACATGCTTCTTCCTCTCTCCTAGGGTTCTTCAAGATTCAAACTACTATTTTCTATTCATCACTTGATCTATATCTATTTCATACCCATTTGTAAGTATATATTATTTTTTTTATTTATTTGTTTATGTATGTATTTATTCATTCATGGTTATTGCTATTTGATCTTTTGGATTTTGGCTGAATATAGGAAATGGGAATGCATATCTTGTATCTAGATTTGGATTTATATCTATAGGTTACAAGATTTGGTGTTAAAGTTTTGATCTTTTTGAGGAATTTAATAATATTTAGAAAAAAAAAAACCCAAGTTGAATTTGGGTTGAAAAAGGGAAAATTTACAAGATTTGTGATAAAAGATTTGATCTTTAGAGAAATTCAAGATTTTGATTGAAGAGAGGAGATTGGGGTGCGTTTTTCCGGTTTTGATTGGGGGGTTTTGTGCAAGAGATGGTGGGATGTTCAAAAAACTGATAAATTGTTGTTCGGTTTGTTGGTTCGGGCATGATCATAAAGAAACTGTTGTCGGTGTCAACGGTGATTTTGGGAAAGATGGGTTGTTGTGGTTTCATGATGTTGGAAAGCATGTGTACGGGGAGTACTCGATGGCTGTAGTTCAAGCGAACCAGGTGCTTGAAGATCAGAGCCAGATTGAATCGGGTCCGTTTGGGACGTTTGTTGGAGTTTATGATGGTCATGGTGGACCCGATGTTGCAAGATATGTATGTGATCATTTGTTCCGACATTTTCAAGGTTTGTAGCTGAACAAATCAATTTTTGTACTCATTTGTTCTAAATTAAATCTGATATTTTATTTTATTAGAACACTGTATGAATATTAGAATGTGACTGTATCATGTTAGATTATAATCTTATATGCATGAATTAAGTGAATTTACTATTTAACATTTTTTTTTTGAAACATGATATTTAATATTTATAATAAGGCTGTCTACATCTTACCCTCCTCAGACCCTACCTTAGCTTTGCTATTGGTGGGATTTACTGAGTATGATGACGACAGCTTTTTACCTGAGTCTCTGAATCGGATTACATGACTAGACGGGCGGGTTGGTTAACGGGCCGATTTTAGTAAGGGTTGGGTTGACCCGGTAGCCCTCTTATGTCGTATTTTGTTTTTTAATCGATAACTAATGCATTCGTATGATTAAAATAATAATCTAAATCTTTGATTACATGATTAGGAGGCTGTATGAATTAAATAAAAAGTCACATTCGGGGACTTTGACCCGTTCCCGTTTTTAGCTAATTTTTTTACTCGACACAATTTGAGATTAAAATTCACTCAAAGAATATAATGAAATGAAAAATAAAGAAAGGATTCTTGTGTGATTATGCTTAGGTTTGGTGTTTATGCAGCAAATATAACTGAAAATCACGGTATTGTGACTCCCGAAACGATCAAAAGGGCGTTTCTCGAAACAGAAAACGGGTTCACGTCTCTTGTAGCTAAAATGTGGAATGTTCGACCCAGCATTGCAACCGTCGGATCGTGTTGTTTGGTCGGGGTAGTCTATCATCAAACACTTTTTGTGGCAAATCTCGGAGATTCTCGTGTTGTGCTCGGTAGGAAAATCGGTGGCAGTGTGACCGCCATTCAGTTGTCGAAGGAACATAATGCTAATCTTGATAATATTAGACGCGAGCTTAGAGATTTGCATCCACATGATCCGCAAATTGTGGTAATGAAACACGGAGTTTGGAGAGTCAAAGGCATTATTCAGGTATTATAATAAATCATAATATTGTTTTTTTAGTTTGAATGATATAGTATAAATTGTTTTTAAAAAATCATAATTCACACATTCGTTATTTATATAAATTTTCGAGTAAAATGCCATTTTCATCCCTGAGGTTTGGCCAGTTTTGTGACTTTCGTCCAAAGGTTTGTTTTTTTTGCATTTGGATCCAAAAGGTTTAAAATCTTGCCATTTTCATCCAGCTCGTTAACTCCATCCATTTTTCTCCGTTAAGTTAGGGGTATTTCCGTCTTTCTTGTTAACTTAAAGGGCAATTCGTTCAAACGGATTCGGTCAGGGTATTTTAAATGCTTGTACATAAAGTGAAAAAGACCGTATTGCCCTTTAAGTTAGCAAGAAAGACGGAAATACCCCTGACTTAACGGAGAAAAATGGATGGAGTTAACGAGCCAGATGAAAATGGCACGAACTCAAACGTTTTGGATCCAGATGCGGGAAAAAAAAACTTTTGGACGAAAGTCGCAAAACCGCCCAAACCTCAGGGACGAAAATGGCATTTTACTCATATTCACTAAAAAGTTTGTTTGTGTGTCAGCCCAACCCGTACTAAACAAAGACTCGTTTTAACCAGAACTTGTTTTGATTCGCTACCCACACCTTTAGTGCCCCATTTGTACCACATGAATGTTGTTTGATGTGCAAGCTTTTACGCGATTTTTGGCCTTTTAAATGCGAAACCCGAAATTTTGTTGCAATTTGCAGGTTTCGAAATCAATTGGGGATGCTTATATGAAACATGCGCGGTACAACAAGGAACCGATTGCGGCAAAGTTCCGGCTCCCGGAACCGATGGTGATGCCGATTTTGTCTGCTGTACCATCTGTCATCTCTCATCCAATTCAACCGGGTGACTCTTTTCTTATATTTGCTTCTGATGGTTTATGGGAACACTTGAGTAATGAAGAGGCTGTTGATATTGTTCATCGTAATCCACGTGCGGTAAGTTTCTTGTTATTTTATGCCACTTATTATATATATATTTTTTAGACAAAAAAAGAGCTTATTTTTTTAATAGCATAATATTATATTAGAGTAAATTGCCATTTTAGTCCCTGAAGTTTGACCAAAATTGGCACTTTAGTCCAAATAGTTTTTTTCTTGCCATTTTAGTCCAAATAGTTTTGTTTTCTGTCATTTTAGTCCCCGACTTTTGTCATTTTTTGCCATTTTCATCGACCACCACCTCCCACCTCCCACCACCCACCCCATCACAACCCTCTATCATCGCCACCATCTGCCTGCACCGTCACCACCCACCCACCCCACCACCATCACCACCCACCATTTCCACCACCACCGGCCACTTTTCCGCCACCCACGTCATCAACCAACACCACCCCATCATCGTAAAACCAACCGCCGCCATCATCGTAAAACCAACAACCACCGCCATCATCTTCACTGTAAACTGGCACAACACTATCCCCATATCATTGCACCTATAAAAAAAGAAAGAAAAATGCGGTTTGACCAGAATTTACCTAAGTCAACTAACTTTTTTGAATGGAGTTAGTGGGTTGGATGAAAATGGCAAAAAAAAACTATTTGGACTAAAGTGGCAACTTTGGTCAAACCTCAGGGACTAAAATGGCAATTTACTCATTATATTAATATATTATAAAAAAGTGATGAGGATTGTTCATGAATATGTTATATATACACACACCTTTATATTCCTAAAATAAAAACTAAATATATAACAAATGTTAAACGGCTGATTCTAAGTTCCAAATCGTAGACCGAATTGTAAACCGGCAAACCGTTAAAGTCGGACCGTATGTATTTCAAAGTCCAAACCAGCAGACTTTCTTCGGTTTGGGCAATTTGGTCGGTTTCGACTATTTATGAACACATGTACGTGTACTATTGGGTCAAAATTAGGGTCTTTAGAATGCTGATACGTAAAAATAACCAAATGTGTGAAGATATTGTGCAAGGTTTACTTGATAAACGTGTCGAAATGTAAAACAGATGAGAGACGCAGCTTCCGGTTGTAGACAGATATTGAATATATATTATATGGTTGCCGGTCGGCAGTCGTACAGTTGAAAGTCACCCAAAGTGTATTTTTAATGCTAAAAAGAAACGGGTCAAAATAGTTACACGATTATTATTATTATTATATTTTTTTTATGCTGCAGGGAATTGCCAAGAGACTGGTGAAGGCTGCTTTACAGGAAGCAGCTAAAAAGCGAGAAATGCGGTATTCGGATCTGCGTAAGATTGATAAACATGTTCGGCGACATTTCCATGATGATATAAGCGTAATTGTTTTATTCTTAAACCACGATCTTATATCCAAAGGGTCGACCAACGGCCATAACGTCTCTCTCCGAAGCGCATTAGAACACTAGTTGATAACTCTAATTTATAAGCATGACATTTTTCTGTTATTTCGGAACCTTTTTTCTGGCGGTTTTTTTTATGGTTGATGTTGAGTTTGATTTTGTTTAAGAGGGTTTTAATTTTGATGATAAAGAGAAGCAAGTTTTCTGTTATGCACACTTTTCTTTACCTATTATTTTGATTTGCAGCAAAAAGTGGTAGAAATGTTGTTTTCTTCTGTTCTATGTTAATTTGTACTTTATG
>HanPP2C93
AATTAGTCAAAACCTATCCCTCATTTCAGTGGAATCATCTCAAATCGTGGTTCACGATACTCATCGAGACACCTGCGCCCAGGGTGAGGGCTCGGACACAGACAGATAGACCTATAGATACATCTCAACCCTAACGATGGCGATGCAGCCGATCATGGCGGTGGTTCATGGCATTGCCACCACACACGCCGCTCTACTACCCTACCTCCTCCTCCTCCTCTCCACGCTCCTCCTCATCCTCCTCCTCATCATTTTCATCGCCTGTAAACCATGGCGATTTTTCTCTCGTAATCTCCGTTCGCAGACCATCAAGGCCACCGCATCCTCCGATGTATGTTTCTCATTTCATCGTTGATCAATTGCATCATTTCTTATTGTATGATTTTTCTTTTTAGGGTTTTTGTTCTTCTTTTATTTTTTTTTTCAAATGAATCTCAACTTGCGATCTGATCTTGTTGCGGTGATGTTTGTTAGAATTTAAATTCTTGTAATCGTGTGTTATTGAATACATGATTAAATGAACGATGTGAGGTTGTTTTGTATCGATCAAGTATGCACATTTATGAACAAGGTTTAGTAGAAGAGACTGGGAATGTTGATGCTGTTATTGATTTGGTCGGTTTTCGATACGTTTTGTATGTATTCATTTGATAAAAACTCTAATCAGACCTTAATGTCAATGTTAACAACACTGATGCACATAATAACCTTGTAAACTTAAGTATCAACTTCACATAATGATGCATACAAGAAAAGGCACCTGGTTGGTTTAATCGAACATATCTCACACTTTGCTATTAGCAAGTAGCATGATCTGCACTTTTGAACGGTATAGGAAATAAGAAAGAAGGATAGAACAAGCTGGATCGTGATTCTTTTTTGGGGAGTTTAAGGAAGCAACTCTCTTTATTATTTTGAGCAATACCTTCATAGGTCCTGTAACTTTGTTCATTTTAGTGGAACCATCTGAAGTACACTAGTAGTCTAGCACTACTTTACATGCAACTAAGATTGAATTAATATTGCACTATACATATGTTTGTTTATTTATTTTTGTAGTTGTGTTTTTTATGTGAGGAATGAAGTTAAACTAAATCATCAATTTTAATTTGAATTAGAAAGTCAAGTTGTGTGGCCTCATTCAGCATAAATTGGTTGCCTTAAATAAGTGGTGGGCTATGAGTGTCAGTTTCTTCTTACCATATGCCGATCCACCAAAAGATAATTGATTTTCATTGACTGATCAAGGAATACAATAGAGTTAATATAGTTTACCAAGCTACACTTAGGTATCCTCACTTTATCTAACAAACATAGAAACAGTATTAGTTTAATACACAATTTGAACTGTAGGGAGTTGAGATCGGTTTACAGAAAACATTTGCACTCTTATTGTTTGTAGAAATGAGTTTGATCGAAATTCAAATATTTTTATATGAGAGCTTTTTACAAATGAAGTGGAAATCATCTCTAACATGTTTTTTACTAGCATGAGTTATTGGATTAGCGGAGAGATAAGTTGCTCCAATATCATCATTCATCACACTAGAATATCATTATATCAGAGGTTGTTTTGGTGAAAGAAACTTGTAAGTTTATGATGAAGAGCTTGAAGCTAATCAAGTTGAGCAACTGCATTTACACGTGCTTTGCACTCTGATTCATTAGAGGATCTATAAAAATTTTGTTGTTTACGGGTTGTGCATGAAGTAAGATTAGCACCCCCATGTGAACCCCGTTTAAATCTAAGACTGCCTTTTGAATTTTGTTCTGCTTTTCTTTTTATCAATAGGCATCGTTAGAGGTTTGAATGAGGATTGAGTCTAGAGGCATGGCGAATCAATACACTATGGTAGGACAGCAAACCAATGCTTATCTTATGGAAAATGCATAAACTAGTACACTTTGTTAACTGTGAAGTGATATCAGGGCGAGGTAGGGTGCCATTTGAAAAGAACTGCCTACTTAGTCTGTGACTCTGAGATCTCAAAAGCAACACCCAAACGTAATTCAACGTGATTCATAGTTTTCTGATTATTAATGGTAACAATAATGTCGTCATCTTAAACCAACATGTACAAGAGAGTACCACCGTTAGAGTAGATGAACAAGGAAATATATGTTGTGGGTAATTTAAGTAGCAAGTTGATTTAATGATGTATCTCTATCAACAAGTTTTACTCGAATGTTTAGACCTAAAATATGATTTCATAGCCTCACTTACTCATCAATCCAGTATGGAATGTTGAATATATTCTGTTTCTACAGTGGTTCGTTATGGGTATATATAATGTCTTTACTGTAAATGTTGTGGTATAGACGTGATATTTAAATAATTATAATAATCCATGCTAAGGTCATGACATCATTTATTTTAGCCTATTGTTGCATAGAGCTACGGCGTTTATTAGTGAATTTAGCGTATCGTAATCTGAAAGGCATGCTGATTTGAATTTTTTTTACATCTTGTTGGTGTTTGTTTATATTTTCTTGTCCATGATTTGCTTTAAGGGAAATAAGAAAAAAGAAAATTGTATAACCCTGCCAACAGGCTGCTTAAATTGTGATTCTTTTGAACAATTTCATGAAATATATGTCTGCTACGTTTGCATTGTTGTATATCTTGCTGCTTACACACAGTCTGATATCCTGTTTAGGTTGACGAAGACGTACAACAGCCTCTCGTTTCTCAAGATTTAGAGAGCAACATCACTGAGCATTCTAGCAATTCCGCTTCTGAAGATTCATGTCATCAAACTGATGGGCTGCATCTCAGTTCACCGCGAACCCATGGCCCCACTCATAAACACAGGCTTCCACCCACTCCTTCGCAATTGTCACATGGTATAGCATGGTTCATTTTATTTTGTCATGAGTAAAGTTTTTGACAGTAAACAGAATCGATCTTCATTCTTCATACACTCTTTCCAGGTGACACCCTTATGTTTGATATGTCTGACCATTCTGAGGGTGTTGTGATTGGTCAAACTTTAAAGCGTCCTTCCGGAGAACTAAAATACGATGCAAAGGATGATACGAGTTACAGATCGAATAATAATGGTAGTTCCAGTCAGTCAGTATCTAGGTCTTCTGCATATCAAAGTAATTTCTTCTTTCTATGCTTGTGAGATTAGTTTTTAAGCCACTTGTTCCATGATTCTGTCTCTTGTTGGTTGAATTTGCGAGACGTGTCATCAAGTATTTCTGTTAGAAGTGCAGGAAGCATCCTTAATTTGGAGGTTATATCTGGTCCGTCGTGCGGTGCACATTACTTTGTACAATCAACAGACAGGTCTAAGCTCCCGTTGACTCTCGGAAGAGTTTCACCAAGTGATGTATTAGTTGTAGATTCTGAAGTATCGGGAAAGCATAGCATGATTAACTGGAACCTGAATGTAAGAGCCTATTATACTTGCTTCCTTTATCTGGTGTTGTCATAGGCCCGTAAATGAACTGAACGAACATGAACAAAGGCGTACATGAACAAAGGCGTGTTCGTGTTTGTTCATTTAACTTTAACCGAACATATAATCGGACACATTTATTTGTTCATGTTCGTTTATTAAGAAAATGAGCATGTTCGTGTTCGTTTATGTTCATTTGTTTACCAAACATTTACCAAACTTCAACGAACGTAAACGAACATAAACAAACAAACTTCAACGAACATAATTTACCAAACATTTACCAAACAATAAACAACACAAATGAACATAATTGAAGAAACATAAATGAACATAATTGACTAAATATAAACAAACATAAAGTGATATTTATGTAAATTAGTGATTAATACCATAGTTATTAAAGGCGTTAGGCGCACCCAAGGCGCATAGGCCTCGCTTGGGGCCTAGGCGCAAGGCGCAAATAAAGCGTGGGCCTGAGAAAAAAAAAGCGCACAATAAAAAAATTAAAATATTTTTGTATAACAGAAAATTAATACTATTTTTATAAACATTTAGTATCGTCTATTTAGTACCAAAAGTTATAAAATGCTAGTTTATTAGTGTAGAAAAGTAGTTTCATTTCATTAGATAAAAGTAGAAATCTAGCTGTAATCTTGCTGGAATTTAGAGAATTTGGCCGGAATCTGCGCATGAACCATCACATGGAGAATTAAAGCGCAATTGCCTCGACTTAAGGCGCAATTGGCTCGCCTCGCTGGGAAATTGGGCCTAGGCGCAAGAGGCGATGGCTTTTAACAACTATGATTAATACAATTCCATTGGAAAACCCATTTTTATTACTGGAAAGTCTAATTACCAATTATATATTTGTATAAGTAGTTAGAAGGTTTCTTTTATGTTTAATATTTATATAATTATAAGTATAAGTAGTTAACGCCCCGCTTGCGGTGTGCACGCATAATGTATATATGTGTGGGCCCTGGGGGGGGGGGGTGGAATTGCACTAATTTTAACCTTATTTTACTAATATCATGAAAATAACGGTAAAAGCGGGGAACGGTTAATCATGCATCATGTAGTGGCGTTGATAGCCGAAAGACAAGGGTGTACATGCACTAATCGGCCTTTTTGCCGAGAGTTATGCACCTTGTGTCTAAGGCTTGATGCAAAACTACTATGGAGTCGGGGGTCTCACTGAAAATAGCCTCTCTATTCCTATGGGGTAGAGGTAAGGCTGTCTACATCTTACCCTCCTCAGACCCTACCTTAGCTTTGCTATTGGTGGGATTTACTGAGTATGATGATGATGATGATGATGAAGTATAAGTAGTTAGAAAGTTTCTTTTATGTTTAATATTTTATAAATAATTATAACTACTTATGTATATAAATTGAAACGAACATAAACAAATGTAAATAAACAAACATAAACGGATGATCACGAACAAAAAATGTGTTCATGTTCGTTCGTTTATTAATAAACGAACTTCCCGCCGAACAAGTACATGAACGTTCAGTTCGTTTTACAGGCCTGGGTGTCGAGATTGAATCACTAATTTTATCATGCATATTTATTTCAGAAGTTGAAATGGGAGCTGGTTGACATGGGTAGCTTGAACGGAACTCTCTTGAATTCACGCGCAGTTCACCATCCTCAAACCGGTAGTAGAAACTGGGGTGATCCGGTGGAGCTGAGTAGCGGAGACGTAATCACTCTTGGCACAACTTCAAAGATATCCGTGAGTCAACATGCCAAGTTTTACTTTTATGCTTATTCATTATTATGTATACACATTCACATCATTACACATGTAGGGCTGCAAACGAACCGAAGTGTTTGTTTGTTAAGAAAATATATGTGTTCACAAGCTGTTCATGAACACTTTCCGAACGAGATTATGAACGTGTTCGCTTGTTAATTTTAGGTAACGAATGCAAACAAACGTTCATGAACACAAATGAAAACAAACGAACACAAACAAGTGTTCATGAACATAATATATAATACAGTAGATACTTATTAAATATTTTATTTATCGGAAATTTTTAAGTATTTAAATAAAATATAAAAGTTAAAAACACTAATAGACTATCAAACACAAACGAGCATAAAGGAACATGTTAACGTACGTTGACGAACATAAATGAACGAACACGGCCTCTGTTCATGTCTGTTCATTTAACTAAATGAACGAAATTTCTTGTTCGCGTTTGTTCATTTATTAAATTAAATGAACAAACACAAACAAACTGCCCCCCCTAATGGTTCACGAACTGTTCGCTGAAAATTTAGTTCGTTTGCAATTCTAACCACATGGATTTTTTTATAGATTTATTATTTTTATTATTTTAATAGCGTAACAGGGAGAATGAAAGTAACCCGTAGTCTAGGGAAGAGCTCGGTACCGGAACCGAAAGTACCGGTACCGAAAATCCCCAAAAGTAGGTACTGGTACCGGTACCGAATATACCCGGGTACGGTACAGTTCGATACCGGTACGGTACGGTACGGTTCGGTACCGGTACGGTACTGGTATTTGAGGGTAAAAACCGGTAAATACCGGTACCGAAAATGTCAAAAGTCGGTACCAAATCGGTACCGAAAATGTATCCGGTTCGGTAAATTCGGTACCGGTACCGGGTACCATTTGCTCATCCTAAACCCGTACTATATACCTTTATCATGTGAAAATACTTCCCTTACCTAAGTTCATTCAAAGCTTACTCTCACATTTATTTTAAAAATCAGTACGTTTTGGATCAATTTGCAGGTTCAAATTAATAAGCTTCCATTTGGAATTGGAGTAGTGTCAGATCCAATGTGTGCGCGTAGAGGTGGTAAGAAACTACCAATGGAAGATGTATGCTATTGCCATTGGCCTTTGTCGGGGGCTGATCAGGTACCCTAATTCTCCAATTCATTACTTCAAACTTATGCTCGTTATTCAAAAAGCTAGTAATATATACAATGTTTCATTTGCAGTTTGGACTGTTTGGCATATGTGACGGGCATGGCGGAGTGGCTGCTGCCTCATCTGCCAGCAAGTTTGTATTCCGTTAATTTTTTAATATATTTTTATTGTTTTAGCAATAAGTAGTTTATTTAGTAAATAAGATGTGTGACATGTGTCTGACTTAAGGCGTAAATTGATGTTTATTAGACATAGGTCTAAGCGAAATATGTGCACACAAACTAAAGAGATGATGTTTGTTGGGCCGAAAGGCCCGAAACCCAAAATTTGGGCCGATAATTGAGTAAACCGAACCGAAATGTGAGCAACAACCGAATTAAGTGAAACCGAATTACCCTATTAGCTAACTTTTTTTTTCATGTGCCCATTTGATCTGCGTTGTGATTTGCGGAGGCTTATTTATTTATATTTTTTGTATTTTTTTTTCTGCAGATTAATGCCTGAGATGGTTACTAGAATCTTATCAGATACGCTTAGAAGAGAGAAGGTTTTTTCACGGTGTGATGCTTCAGATGTTCTTCGAGAAGCGTTCTCTCAAACAGAAGCGCATTTGGACCACTTATATGAGGTTTTCCCCTCCCTTCACTTCTGTATAAGTTCAAATATGTTCTATCTTAATATCTTTAAATATTAGGATCGCATATTGATTATAAACTAGTGGGTTACCACCCGCGCTCCGCAGTGGGTTCGAAACTTAGATGAAAATAAGCAAATCACGAGAGTTAAAGTTGTATGATGTTTTAGTCAAGCGGCTAAACATGTCATTATTAAAGTTGAGGGGCTAAAGTTGTTTATTATTAAAGTTGAGGGGCTGACGTTGTTTGATGTAGTTAAGGGGCTAAACATGTCATTATTAAAATTGAGCGGTTAAACATGTCATTACTAAAGTTGAGGGGTTAAAGTTGTTTATTATTAAAGTTGATTGGCTAATGTTGTTTTAGTTAAGGGGCTAAACATGTCATTATTAAAGTTGAGGGGTTAAAGTTAGTTAATGCCAAAGTTGAGGGGCCAAAGTTGGTTGATGGGACAAAATAGCATATTTATATTTTATAGTATGTATAATTATTCAAATTATCTCGTCTTCAAATATGTGGATCACTTATTGATTATAATTTATCCTATGTATTTTGTTATATTTTTATGTATTTAGTAAAACTGTAGAAGTTCAGTTTTTATGCTAAAAGTTGTAATATTTCATTGTGAAGTTGATTAACATTTAGCGAATAGCGACAAATAGCGACAAGGGACCTATATGCTACATAGCGAATAGCGACACATAGTGACCGCTATTTTATAAATAGCGATACACTAGAAAAAGAATTTTGAAAATTTTATATGTATATTATATCAAAATACCTTGGTATATATGCCATTTTACATGTATATTTAACAAAAACCTGTAAATCCAGCTTAGCTTTATCTAATTGCTATTTACATAAAAAAAACCTAACTGTCGCTATGCACGCTATTGGTTGCTATGACCCAGATAGCGACACTTGGTCGCCTCGCTACATAGCGCGCTATAGCGGTCGCTATAGCAGCTATTGACAACAATGCATTTAACATAAAGCTCCACTTTGATCTTTATTTGATAAAAGGGCAAACGGGCAATGTCGTTAACCCTTATGATGATTTAAGTTACTAATCGAACTGTTTTCAGGGTTGTACTGCAACAGTGCTTCTAATATGGGCTGATGGTCATGACAATTACTTTGCTCAATGTGCAAATGTTGGAGATTCAAGCTGTATTGCAAAGTATATCTTGTGCTCATACATTTTCATTGTTAATGATTTGTTGTGTTTTGTTAACATTGAGCCTTGGTATTACTGTGCAGTATCGAAGGGCAACTCGTTAAGATGTCGGAAGACCATCGCATATCCAGTCACACTGAAAGACTGCGGATGGCAGCAGCTGGAGAACCACTCAAGGACGGGGAAACACGACTATGCGGTAATCGAGGGTTTGTTATAAATAATTACGCATCTTTAACTACTTATTACTTTCTTTATTCAATAAGCAAGTTTGGATACACGTTCAGGGTTAAACCTTGGACGAATGCTGGGAGACAAGTTTCTTAAGCAGCAAGATGCGCGATTTAGTTCTGAACCTTACATAAGTCAGGTCGTGTACATGAATTCAGAAAGCCGTGATTTTGCTATAATGGCCAGGTAAAGTTAATATTTTATGCTTTATAGCTTGCTTGAAATCAACATGTAACTAGGGGTGAGCAAATGTCTGGTTTATTACAAATAACTGGAACCGATAACCGAATTTCGGTTTTAGCAAAAACTATAACCGAAACCGATCGGTTAAGTCGGTTTGGTTAATTCGGTTAATATTTCGGTTATCGGTTCGGTTTCGGTTATGTTCGGTTAATTACCAAAAACAAAACTTTTGTAAATGATAAACTTAAAATAGTTGGTCAAGTGTTTTGAACCATTTTCAAGCACACAAATCCATGAGATCACATGAAAAATACATGAAATACCCAGGAAATACATGAAAATGTGGTTCAAATACATGCAAAATACGTGAATTACATGAAAATATGTTTCAAATACATGGATATACATGAAAAACACATAACTATATAACTATCGGTTCAGTTTCGGTTATTTGGGTTATGGAAGAAGGGCAAACCAAAACCATAACCGAATGATTCGGTTTCGGCCATATCTTAACCGTAACCTATCGGTTAAGTCGGTTTCAGTTAATTTCAGTTTGGTTTTCGGTTTTCGTATGCTCACCCCTACTTGTAACAAACGAGCTTGCTCGTTTAAATTTCAAGCCAAGGGGAGCCTGCTTGGTTCTACTTGTGAAGAATGATTCAGTTTGTTAAAGGTTTTTAGTATTGAATATGAACATTGGGTTTAGGCTTTAGGGTATGAAACTGGTTCGTGTTGTACTTGTCTGAAGTTAAAATGGTTTTGAATTGAATGCAGTGACGGGTTTTGGGACGTGGTTAACACGAAGAAGGCCATGCAAATTGTCCATCAGGTTACACATTCATCCAAAACCAAAAGCGATTAGTTCTTATCAAGTCACTTGTAACATGAGTTTTTTTCTTTTCTGCAGGAAAGAGAGAGAAATGCTGCGAGTTCTGAACATAGTTCAACAGAAAGGATTGCCGAGGCGTTGTTGGGTGAGGCTAGATCACAGCGTACGAAAGACAACACATCTATAATTTTCTTAGATTTTGACGTATACGATTCTTGTAAACGTGACGATGTATAGAATAATAAAGTTGACATCTAATTTATTATTATTTTTGTTATATGTAAAATATAGCTTAACACTTGTTGAAAGGTGTTTTTGTTCATATATAGGGAAAGTTGCACCTTGTGTTCTGGTGCCATTTTTTTCTTTTTGAAAGGCAGTGTTCTGGTACACTATTATAAATTATAATGGTAAAATAACACAAT
>HanPP2C94
TCGACACCTGTATTTGTGTATTTTCTTTTCATATTAGAAATGTTAAGGGTTTGATTTTGTTGAGTGCCGGTATGAAGCGGGTTTACGGTAGTTTGAAGAGTATGATGGTTGGTGAAAATGGTGATGATTCGACCGCGAAATGCCGCGAGCGGCGCCGGCGGAGGATGGCCATGAGGCGTATAGCTGCAGTCTCCTCCGGCGCGTCCGGCTCCGTTATGGGAGAAGAAAAGCCCAACGGTGTGGCGAAGACGCGAGGCGATGGTCCCGTGTCCGCCAATACTGCGGCGGCGATCATGAGCTTGATTATGCCGCCGCCTCCGGTTTATGGAGTGTTGTCGGTGATTGGCCGACAACGTGAAATGGAAGACCATGTTTCGGTTAGACTGAATTTATGCGGGCCGGAAATTAATGGGTTCCGGCCCGTGCATTTTTTCGGTGTGTTTGATGGTCACGGCGGGCGTCATGTAAACCTCCGCCACTCTTTTCTTACATTTAGTTATTTGTTTACTCGAGATCGGTTTGTTAACGGTCTTGATTCGAGACCGTTTAAACTTTAAACGAGTCTAGCTCGAGTTTAAAAACAAGCCTCTTTAAGAACTATAAGTATTTTAAGTCTAAGCTTCACTTATCGAGTTCAAGAAGCTAACTCGTCATTCTGAGTCCAAACTTCACTTATCGTGTGTTCAAGCTAACTCGTCAGCAAGCCTTTTATTAAATATATGAAGAAGAATATATTTATAAAGTAACAAACTAACAATTATAATTTTTGATAAAAATAAGCAAATAGTATACATTTTTTAGATACAAAAGTTATAATTAAATATATAAAATCATAAAACATAGCTTAATTTATATAAGTTAATTAGTAAATAATAATCGAGCCAGGCTATCTTTTAGAAACAGAGCTAACAAACCGAGCTCAAGCTTTTATAAGTTAAACGAGTTGAGTTCTAACTCAGCCGAATTTGGGATCGGTTCAACTTAATTTATATAAGTTAATTAGTAAATAATAATCGAGCCAGGCTATCTTTTAGAAACAGAGCTAACAAACCGAGCTCAAGCTTTTATAAGTTAAACGAGTTGAGTTCTAACTCAGTCGAATTTGGGATCGGTTCAACTCGTTTAGCACCCATACCATATATTGGGATACTAGTGATAGGGGCGGACTCAAGTGTCTTGGTGGGTGGGCAAACTCTTTGGAAAAAAAATTAATGTATTTCTTAGGCAAAAAACCGACCGTACCCTTTGAAAATATGCTTGAACCTGATTCATACCCCTAAGAAACAATTCCTGGGTCCGCCACAGACTAAGGATACATTTTCTTTTTAATTTTAAGTCATGTAATTGTAATTTAAACAATGTGAGCAGGTATCAGCATTGTGTAAAGAGCAAATGCACGTTTTCATGGAAGAGGAGTTGATGCGGGTGACGGTGGACGGAGGGGAGTCAAGCGGTGGTGGCGGAGATGTAGAGCGGTGGAGGTTGGCGATTAATCGGAGTTTTCAGCGGATGGATGAGATGGCGCTGCGGTTGTGTCTGTGTGGTGCGGTTGGCAGTAGTTCCAATATATGTAGATGCAGCCCGAAGTTGTCTTTCATGGGATCGACGGCAGTGGTGTCCGTCGTAACGAATGAATACATATTTGTTGCAAATTGCGGGGATTCGCGTGCTGTACTCTGCCGCAACGGCAGGGCCATACCGCTTTCGGTCGATCATAAGGTGAGAAACAATATGTCAAACAATTATAAAACTTAATTAGTGTTTAATATAAAAATTAGTTAAAATACATATATATATATATATATATATATATATATATATATATATATATATATAGGACAAAGATCCGTTAGGAACCACCCCTTATTGCGAGAACCGCGAGAACCAGTGTGAACACAAACAGTAATTCCTAAAAAAATCTAAAAAACACCCAAAAATTTTTTTTTTATTTTTTTACTATTTTTTTTGAAAAAATCGCTATATTTTGTTAATAAAAAAAATAAAAAAATAATAAAAAAAAAAAAAAAATTCGAGTAACAGTTATCCATGCACATGTGCATATGTGTCGTTTCTTTGTCAAATTCCGTAATTCATTACAAATAATAGTCAATTGCACTTTCATTTACACTACTACGTGTAATACACTATCTTTTACATTACCAGTGTTAGAAATGCACATGTGCATCTATATGTATCAACAGGAAATAAGGTGTTTTGGTACACTACTTTCTCTTTCATCTATCATTCCATCCATAATACACAAGCATGCACATGTGCATTTCTGTCATTTCTTTGACAAATTCCGTAATTCATTACATATATTAGACAATTGCACTTTCATTTACACTACCATATGTAATACACTACTTTTTACATTACCAATATTAGAAATGCACATGTGCATTATATGTATCAACATGAAATAAGGTGTTTTGGTACACCACTTTGAATACACTTTCCCTTTCATCTATCATACCATCCATAATACACTACCATTACCTCCTACCATCCATAATACAATACCATTACCTCCTACCATCCATAATACAATACCATTAACAATATTTTCACTTTATTACATGTATGTAAACACCATTTATACCATCCAATCAACATATTACATAAAAAATTGACAACTATAACCAAACCATCAACCACTAGATATAACTAACCAAAAAACATGTATATGGGTCTACTTCTCCATTCAAAATCACAAACTTTTTTGTACCAAAACACGTTATATCATGGTTATACCTAATTATGCACATGTGCATTTTGAATATTGGTAATGTAAAAAGTAGTGTATTACTAATGGTATTGTAAATTAAAGTGCAATTGTCTATTCCTGATAATGTATTACCGAATTTGTTGAAGTAATGATACATATGCACATGTGCATGGATAACTGTTACTCGAAAAAAAAAAGTTTTTTTTTTTTTTTTTTTTTTTATGGAACGAAATATAGCGATTTTTTGTTAAAAAATATTAAAAAAAATAAAAAAAAAATTTGAGTGCTTTTTTGATTTTTTTTAGATTTTATTTTGTGTTCACATTGGTTCTCGCGGTTCTCGCAATAAGGGTGGTTCTCGCATGAACCTTACCCTATATATATATATATATATATATATATATATATATATATATATATATATATATATATATATATATATATATATATATATATATATATAGGGAGGGGCTCATGCGAGAACCACCCTTATTGTGAGAACCTTGAGAACCAATGTAAACACAACCTAAAATAGCTAAAAAAAAACCTAAAAAAGCCTAAAAAAACCTAACCCCCACCCACCCCCCCCCCAAAAAAAAAAAAAAAAACCTAAACCCCCCAACCCTCCCCCCTCCCAAAAAAAACCTAAACCCCCCTTCCAAGCTAAATGCTAAAAAAAACCTAAAAAAAACCTAACCCCACCCCCCCCCCAAGCTAAAATGCTAAAAACTAAACCCCCCAAAAAACCTAAAAAAATCTAAAAAAAATCTAAAAAAATAAAAAAAAAATCTAAAAATTTTTTTTTGAATTTTTTAATATTTTTTATGTTAAAATCGCTACTTTTAGAAGCCAAAAAAAATTTTTTTTTTTAAATAAAAAAGTTAAAAAACATTTTTTTTTTTTTGCTTCGAAAAATAGCGATTTTTTTATAAAAAATATTAAAAAAATTCAAAAAAAAAATTTTGTGTGATTTTTAGCTATTTTTAGGAATTTTTTGTGTGTTCACATTGGTTCTCGCGGTTCTCACAATAAGAGGTGGTTCTCGCATGATCTTCTCCCTATATATATATATATATATTAAATGTAGTGAACTTCACGTATAAGGTTGCCACACTCTCCAAATCGGAGAGTCCCGTATACCACTCTGGCCAGGCTATGTTGTCTTAACCAGCCCTACGCTGGCTTCAAAGTTTGGGTGATTACTATCTAACGATTAAAAAAACGTTTATATAACAACGAAGTTTAATAATGGCCTATGATTTTGGATGTTTCTGAGTCGGATTAAAAAACTAAAAAAAAATTGTGGACATGTACATTGTGAATCTTGTTATACAAATTGTTTGTTACATGGGCATGCACAATTTTGAACCTGCAGCCCAATAGGGAAGACGAACGGGCAAGAATCGAAGGTTGTGGCGGGCGAATCATTTTTTCTAATGGAGCGCGCGTTGAAGGAATCCTTGCCATGTCTCGAGCCATAGGTTATCTCTTACTCCGCGTCATAATTAATTCAGCTTTATGAATGTTTGGTATCTTGAATCCGACGTAGGTTAACCAGGCAGTGTTTCTTTAATGTAAGATGACGAATGAAATCAACATCAATAATGCGGTCTTATTCGGTTATGATATTTATATCGAACACACTTGAATATTAAATTTGAAGGTACATTGAAGTAATTGAATGAAGAAGCAGAAAGTTCGATAGCAATGCAGCATTCACGGTCGGCTTTTAGTTTAGATCTTTTGGGTTTACGCTCATTTTAAATGATGGTATATTAGTTGCTCGATCTAGAAGCGTCATATACCTAATAAAACGATCTCTTGATCAAGTTTGTGGTGTTTTTTTTTTTTTTTTTTTTTTTTTTTTTTTTTTTTTTTTGTTTTAACAGGGGACAGGCTTCTAAAACAGTGGGTGACGTCTGAACCAGAAATCTCGATCACAAAACGGGAAGTAGGAGATGAGTGTTTGATACTTGGTAGCGACGGATTATGGGATGTTTTGTCGAGTGAATTAGCATGCAACATTGTGCACGAATGTCTCCAAGAAAACAGGAGTTCAAACGTCGAGCCTCGGACTGAAACACATGAAGGGGGCAATGGAGAAGGACCGTGTCCTTCTAGAAGCGAGTCGGCTGCAACTTTACTAGTACGTCTTGCTTTGGGGCGAAGGAGTACCGATAATATCAGTGTTATTGTTATTGATTTGAGGTGAAGTGACATTACAAAAGAAGCAAAACATTGGATTTTGATAAGAAGTGTAGATAATGGTTAGGGATCTTGAGTCTTTATATTTGGCAGGTTTTGATGGAAGTTACAAGCTGATTTAGGTTTAATGACTAGTAGGCTTGTAGCTCATTAACCATATATGTTGCTGTTAGGTAGTTGCCCAGTTTTTAGTTACATAACATGGCTAAGTTAGATTATGGTCTGTGTTTGCTATAATATTTGTTATTAATGCAACAATCAAGACAATAAGGTCATGTGACACTGTAATATTTGTTATCAATACAAGTTATACAACAATTAAGACT
>HanPP2C95
GCTTGCAGACATTTCTGTGACACATTTCATTAAAAAAAAAAACCTCTACGCATTTTGATACAGATGTGAGTTCTTTCTAAAATCTTCTATACCTTAATATCAAACTCTCAGCCCCAAATCCTATCACCTCTCCACCCCTTCTCCTCACAACCCACCACCCTTCCACCTGCCGCCACCATCCCACCGTCGCACCCCTTCCACCGTCGCACCCCTCCCAACTTCGCACACCTCCCACCGTCGCACTCCTCCCACCGTCGCACACCCTCCCAACGTTACACAACCTCCCACCAGCCGCCATCGTCAACAATAGGGTATGTTTTATGCTTATTTTCTTTTTTTGGTTGTTAATTTTCAGAAATTTGGTGCTACTTTGCTGAATTTTTGGTGTTTGTTTGCTGAATTTTGGTGCTACTTTGCTGAATTTTGGTGTTAGTTTGCTGAAATTTGGTGTTAGTAGTCTGAATTTTTGGTGTTAGTTTGCTGAATTTTGGTGCTACTTTGCTGAATTTTGGTGCTACTTTGCTGAATTTTTGTGTTACTTAGCTGAATTTTGGTGTTAGTTTGCTGAATTTTTGTGCTAGTTTGCTGAATTTTGGTGCTACTTTGCTGAATTTTTGGTGTTACTTTGCTGAATTTTTGGTGTTACTTTGCTGAATTTTGGTTTTAATTTGCTGAATTTTGGTTTTAATTTGCTGAATTTTTTATCGTTATTGGTGCCTATTATTTCAGTAGCTTGCAGAAGTTGAAAACAGTCTTCTTCTTCTTGCAGATTGCGGAGGTTTGGTCCACCTCTTCTGGTTCAGATGTCTACAGATGTGGTCCGCATACTGCAGCAGACATTTTACCTCTGAAAAAAAACAAACAACACCTAGTTTTACTGCAATTCTCTGCATCTCTTCAACTTCAAATCGAGTTGGGTCCGGTTTGGTACCCGAATTAACAACTAATTGGGCACCCAAGTGTTGAGTAAGTTTGTATGCTAACTGCAACTACTGTTATAATTGGATGAATTCGTTTAGTACGATCTTGTTCTAGAGATGTAGTTAATGTTCAACATGGTTTTAAAAAACGCCTGAGGCGTGCGCCTCAAGGCGCGCCTCGAGGCGAAACGGCCAAAAAAACGAGTCTGAGGCGCGCCTCATGGGGTTTTAACTGCATATGCGCCTCAGAGGGGCTGAGGCGCTAAGAAAGGCTTACGCCTCGTGAGGCGAAGGGAAAACGCCTCGAAACTTGATTTGATGCTACAATTCGTGGCCCCATGTGAATATTTTTTTTTTGTTTTTTGAACATTTAAGAGCTTATTGGTGGCTTATGGCCATTTGGTTTTATTGTGATTTCAGCTAAAACATGGGTACATACCTCAGCACTCCTAAAACAGACAAGCTATCTGAAGACAGTGAGAATGAACGGGTCAGATTTGGTTTATCATCAATGCAAGGATGGCGCGTAACAATGGAAGATGCTGTGAGTAGATAATGAGTTCAAGACTTACCGATTATGCTTACTTTCAATTATGCTTAATTCACCGTTAATTTAAAGCCAACTTCGATATTTGATCTCATATAAAATTTCTGAAATTATTACTTTTATTAAAATAGTATTATATTTTTTTTTACACACTAATAAATTATGGGCTTTGAATTGAAACCGAAAAGAAACTGTTAATAGAAGTGTTTGTGTTGATGGTTTTCAATTTGGCTTTTTGGTTGTGTTTATAGCATGCGGCGCTTCCTGATCTGGACCACACTACGTCTTTCTTTGGTGTATACGACGGTCATGGAGGTGCAACATTGTTGAGTTCTGTATTAGATCATAAGTTATTCAGTACACATCGGTGTCATGTTATTTCAAATAAGTGAAACGTGTATACAAGGTTTAAATTTGAGTGTTTTCTTCAATTAATTAGTATCTGTTTATTCACCTCAGGTAAAGTTGTTGCTAAGTTTTGTGCAAAGTATCTTCATCAACAAGTGCTCAAGCAGGAAGCATATTCTACGGGTGATATCGAAACCTCTGTACGAAAGGCATTTATCAGGTTATATAAACTCTTCAAATTTCTTCATATACTACTCTTGGTTTTAAAATGCGCGCATCAGGTGCGCATAATGCGCAATGCGCTGCGATGATGATGCGCTCTAAATCGCATAGTATGTTGAGAACTGCATAATGTATTTGAGCGTCTGTACATAATGCATAATAATGATCAGAAGCAGTGAGTGAGGGAAAAGATGGTTACATAATCGTCTTGTGTATCGCATTTAAAGCCATGGGTACAAATGCATTATGCGGTTCTCGTGGTGCTTAGCATATTATTAGTTCTGAAACAAACACCCTCTATATATGTTGTAATTTTATTATATATAATTAAATTCGTATGTGTGATGCAGAATGGATGAGATGATGCGTGGACAAAGAGGGTGGAGGGAATTATCAATTTTAGGAGATAAAATAAACAGATTCACGGGTGCGATCGAGGGCCTTATATGGACTCCTAGAGGTGGAGAAGCAAGCAGCAAGATTGATGACTGGGCTTTTGAGGAGGTACTTTTAAATTTTTTAAATATTTTTAGTTGACTATTGTTTTACTTTTACCGGTTTAAAAGTAAATTTGACCCATTTTTTGGTTTTTCAATATATAGAGTTTTATTTTATATATTGGTTGAATTCTTTGATTCCATGCAGGGACCTCATTCTGATTTCACAGGACCAACATCTGGATGTACAGCATGTGTTGCAATCATGAGGAACAATCAACTCGTTGTTGCAAATGCCGGTGATTCTCGTTGTGTTATTTCCAGAAAAGGCGAGGTAATATCAATCAAATAGTTCGTTTTCTCTTTTGCAAAATTAAAATTCGCATATGCCGTGAATAGATTAAATATAAATAAAAATTTGCATATGGCGTTGGTAGATTAGTATATAAAATAAAAATTATTTTGGGTAATATTTTTACAGGCATACAATCTTTCTAGAGATCACAAGCCCGCGCTTGAGGTTGAGAGGGAGAGGATACTAAAAGCAGGTGGATTCATTCATGCAGGCCGAGTTAACGGCAGCCTCAATCTTACAAGGGCTATAGGTAATCTATCTAATTGATCATGGGTACAACACACACACACACACACTTAATATTATAATTTTGATTGTGCAGGTGATATGGAATTTAAGCAGAACAAGTTTTTATCTGCTGAAAAGCAGATAGTAACTGCTAATCCTGAAGTCAACGTTGTAAGTCCCTTGCACCTTCTAGAAAGAGAGATTTTGTTTTTAGTTCTTTAGCAAGTATAATCCAATCATTTTATTTTTTTGAATTGGTTTCTTGCGGGTGGTCATATTAGTTATCTAACAATAGAGTTTACTAGCGTCTTTCCAAGACTGAGATTGTCCTTTTAAATTTTATTTTCATTTTCAAGATTGTGGTGTCATTTATATAATTTTTATTGCAATGTATTTATGTGAATTGAATTTAGAGTAATTTTCAAATAATATTTTGTTCTCATTACGTACTGTTTACCCAATTATTTAGGTTGAGCTATGTGAAGATGATGAGTTTCTTGTGTTGGCATGCGATGGTATCTGGTAAGGGATCTTTCCTTTCTCCACGGTTTGTAATTCGGGGTGTAAAATGGGTCGTGTTCATGGGTTGACGGGTTGAACCCGAAGGCTGCACGGACACGAATAGCTTGTTAGACACATGAACCTGAACATGACACACTTGTTCATGAGTTGACACGAACAGGACACGCTTATCTTCACGGGTTGACACGAACATGGCGCGTTTAACCCGGAATTGTTTTTATTTATTTATTTTCTGCATATTAATACTCTAAAATTACAAATTTGCAAGTATATAAAATAAGTATGTCTAAACTACAAAACCTGATTCTCATTTCTCTTTTATCTGCTAAATTTTGGCATGAAGTATCCAATCATTTTAAGTTATGACAAAATACATATTTTTTTTTCTAAATTTTAAAATATAAACAGGTCAACCCTTGGATCCATTAGGTCGATCCAAACACGACCTGTTAGCTAAGTGTGGCTGCGGAGGGCTACAGCCCTAAAACTGACCCGAACCTGTTTAAACTAAACCAAAACCTGCGAATTTCTTGTTGGATTCATGTTATGTCAGTAGTTCACACCCTTAGTTTTAATCATGTCATTACAAAATCAAGAAAGATCTTACACGACTCAAAACGCAGCAGGTTTTATGTGTTGTGGCATTATTAAATTATTTACTTCTATAACTTCAGGGATTGCATGACGAGCCAACAATTAGTGGATTTCATTCATGAACAGTTGAAATCAGTAAGTGTTAAATATCTCATGCTTACTTTTGAATTGTACCATTGTCATATTTAGGACTGGCAAACGGGTTAGGGTTGGAATGGGTTAGGGTCAAAATGGGTCAAATTAAAAAAGGGTTGTTTTGGGTCGGGTCAGAACGGTCCGGATTGGAATGGATTCGGGTCCAAACGGGTTTGGGTCAGATCTGGTCTAGTTCGAAATGGGTTTCGGGTCAAAACGGGTTGGTTTTTTTTCCATTTCTCAAAACATGATTTCATCATTAATATACCTTTTGTTCGAGTCGGGACTGAGACCGGAAAAACCCGACCAAAACGAAACCAAAAAAAACAAAACCAAAACGAAACCAACCAAAACGATACAAAAAAAACTGAAAAAATCGAAACCGAACCAAAACGAAACCGAAAAAACCAACCAGAACGAAACAATACAACTGGAACCGAAACGAAACCGACTCAAGCGAAACAAAAGGATTGAAAAAATCGAAATAGAACTGAAATGAAACAAAACAATTGAAAAGATCGAAACCAATCAAAACGAAACAAAAAATCAAAATCGAACCATACCGAAACCGACCAAACCGAAACAAAAAAACCGAAACCGAACCAAAATGAAACCAAAAAAAAGCTGAAAAGATCGAAACCGGAAAAACCGATCAAGATCAAAACGAAACAAAAAATCAAAACTGAAACGAAACGAAACAAGAAAGCTGAAAAGATCGAAACCGATCCAAAACGAAACAAAAAATCAAATCGAACCGAAATGTAACAGAATAAACAGACCAAACAAAAACAAAAAAACCGAACCGAACCGAAACGAAACAAAAACTGAAAAGATTGAAATCGATCCGAAATGAAACCGAAAAAAAACCGATCACAACGAAAAAAATTCAAAACAGAACCGAACGAAACCGAGAAAACCGACCAAATTGAAACAAAAAAACCGAAACAAAACCTGTCCCGTGTGGAAACTCGTGTCGGCCCAAAATCCATTGCGCTCCGAAACCCGTCCCGTGCGTAAACCCCTGTCGGCCCGAGCCGAACCGACCCCATTCCGATCCAAAACCTGCCCCGTGCCGAAACCCGTCCCGGCCTGAAACTCAATTCGAACCGAACCCGTTCCGATCCAAAAATCGTTTCGTGCCGTAACCCGTCCTGTGCGAATACTTGTGCCAGCCCAAAATCCATTCCGATCCGAAGCCTTTCCCGTTTCTTTAAGACACTAACCCACATCGACCCATTTCTTTAAAGTTGTCGACCCCGCTTTGACCCGAAAATAATAAGATGAAATTTCAACTGACCTATTTAGTTAAAATACTTTACCCAAACCAACCCATATAATTTTAGAAGCAACCCAAACTGACCCACTTGGAAGGCTTTGGGACAAGATTGCCCCCTCTAGTTGTATTCAACTTCCCTCGTGTTGAAACCAATTACCTGATTATTGAGGACTTCGGTAGTTAATGTTTTTTACCGGGTCATTTTATTTATAAATCCCCTAAAAAATAATCCACCAAAAGCCCAACATTTGATTATCTTATTATTATGACTTCAAATGTTCAAACCATAGAACCACACCCAAACCTGATCTTCTGTATCCTGTATTATAAATTTATAACTAGTTATCTTTTTTTTTTTTGAACGGCAAATTTGGATCACTGACGGACCACTGGAGTATCATCGTGCCACCAGTGGAACCACCCGATCATATGACCACTGTCAAAACGCACATCCAAACACCCCTCAAGACTTATTAACCCATTAGATTATTGTCTTGGTTTCGTCTAGGACTGTAAACAAACCGAACGAATACGAATGAGGGCTTGTTTGTACTTGTTCGTGTAACTTCAACTATACAAATGAACAAACCCGAACTTAAATGAGCGGATTTTCTTGTTTGTGCTCGTTAAGAAATATGTTTGTTCGTGTGCATTCCTATAATAGATTAAGGAACATGCATGAAAAAATATCAATTGTTTGTGTCTGTTTGTGTAAATACATAATTAAAGTTATTTAATTGTTTCAGAACCACTAATTTGTTCGAGAATCGTGTGAACCGCATAATGCAGTTGTACCTAGACATAAAGATAATCATAAGTAGTAGTAGACTAGTAGAGAGAAACAGAGGCGTAACCGTCGGCGTCTTCTGTATCACTCTCTTCAACATATTCTGGACATGAATGAACAATTCACCAAACGTTCATGAGCGCAAATTAACAAACGAGAAGCTTGTTTGTGTTCATTTGTTTAACTAAAAGAACATAAAATCTTGTTCATGTTCGCTCGTTTAAAATAAACCGACATAAATGAACTTTTTGCCAAATAGTTTGTTGGGCGTTTGTTTCGTTTACAACTCTAGTCTCACCCGTAGTTTGTAGTGCTAAACCGTGAACCCTAACTCTTAAACCTTGTACAGGAAAGTAAACTTTCAAGAATCTGTGAGAGAGTGTTTGATAAATGTTTGGCACCGTCAACATCTACAGGCGAGGGATGTGACAACATGACTATGATCTTGGTGCAGTTCAAGAAGCCAATTCAGTCACCTGTTTCTGCAGAAGAAGTAGATGATAAACTAAAAACTGCTGGTTGAATAAAGCTAAATCAATGTTAAAAGTAAAACAAATTAAACTTTAGTGTTTTGTGTGTGTAATACATTGTATATATCGAAATAACACTGCCAGAAACCATTCCGACTTTTTAGTTTTCTGTTTGTATTTTTTTTTCATATTCTGGTTTCGGTTTGAATGTAAAGGAAGAGTCATTTTGTTTGTTTCTAGCAACAACTTGCTTGAGAAGGCATTGAGTTTGTAACGCGCTTGGTTTTGAAAAAAAGACGCCTCAAATGCGCCTGATGCATATGAGGTGACCGAAGCACCAGTTAAAGTACATCTGGTAGGCTCTGCCAGATGCGTGCAATGGTCGCTTTTGTAAGCTTCTGATTATTTCGGTTTCTTTGTAAGCTTCTCTTAGTTTGGTTATGGGAATGGTCAATTTTGCAAGTCTCTGAGATATCGGTGATGATAGTTTCTTAGTGTTGTTTTGGGTGGTCTTTGCATGCTATCGCTTGTTTATGTGTCTAGTTGATGTGGTACTTGTTCATGTTATAAATGTAGAGTTTTTTAGTAGCTATGTACATCTTAGTTTGACTTCTTTTGTGTGGTTAATGACTTTGGAGCTAGGGGTTTCAGTGGGAAGCAGTCTCTTTATTTTGTGGGATTGAGTTAGGGGTTTCCCTAGACCCTACCAATTGCATCGCTATGGGTGGGATTCTACTGGGTATGT
>HanPP2C96
ATCAATTATATATCACACTATCACACAAACATCCAAATCTTGTAACTATTTGTTGGGCATGCCTACAACCCATCAAAGATCCACTGTTGACAATAGATAGATGTGATATTCAAAAAATCAAATTTTTATTTCAAGAAAATCTTTAAATCACATTGAGAAGGTGTTTTGCCTCTTGGCAACTAGAAAAGATGAAAACCCCCTCATCAAGTGGGAAATTATATGGACCCTTTTGCCTTTATTTGGGTGGTTTTTAACAAATTCACCGACTTTCTTGTAATCCAGTCCTCTGATTCCATCTTCACCCCGCCATTACATACTCTTTCACACTCCTGTTCTATCTTTAACACCATCCAATCTTTGATTCTTCATAAAGCTCTGTTTTTAACCCCAATCTCTTGCTCCCTCATTCATATTCTATTGCAATCTTGAGTTTCTTGCGTAAAGTCTCCTCCTTTTTGCTGTTCTTGATCTGGGTTCTTCGGTTTCTTCAAAAGGGTAAGTTCAAGATTTAGTTTCTTGATTAAATTTGTAATCTTTATTGTGTTTCCTTTGATGGGTATTTGGTAATTTTTGTTTTTGTTTTTGTTTTGGGGTGTATTGTTATGTTGATGAGTTTGGATGAAACCCTTGTTTATTTTAATGTTATTAAGGTTTTGATCATTTAGGGATTTTGCAACTGTATCTTGTTTTAATGAATGAATGCTTATATAGTTATTTGTTTCTTGATAACTGCATTGTTGTTAATTCTGCTTTGGTTCTGTTCATGGCTGTTGAACCTGTTTAGGGTGTGTTCATGTAAGGGTGTTAGACGGGTTGTGTTCGCGGGTTGGATTTTGAACCTGTATGAGTTTATGACTAAAGAACCAGGGCGCTAAACGGGTCGTGTTCGCCTGTTGGTGCGTTGAACACGTATGAGTTTTGACTAGTTCTTAGTTATGCTTGCGTCATGTCAGAAGTTCACGTCCTATTTCATTTTCACAACTTTTAACCGATATTTTATTTATGATTTTTTGTTTATTTTTTATATTTTTTAATCATGTTGTTTTTTATTAATAGGTAGTTATATGTTTGCTGATTGCTGCATTGTCATTAATTTAATAATTTGGGCTCTATTAATAATTTTAAAACCCTTTTGAATTTCCACCTCTCAGTCTTTTGAATACAGTCAAAAGTTATATGCTTGTAATTGAATCTATGTTTTATAGTCATTTAATAAAAGGGTATTCAGTATTCTAGATGCTTATATATCTTTGTTTTATAGTCATTTAATAAAACAACATACGACCAATTTTCTTCAACGCCTTATTCTTAAGCAAGTTAGAGGAAGAGGAAGTTAATTATATAAACCTTTCCTAGACTTGTGGTAAATAGTTAAGTGGTTAGAACCAAGGTGAGCCGCACTGGTTTTTGAGTGTGGTAAATAGTTAAACATACGGCCGTTTCAGGACGGTTTTGAGCCTGGACCGAACCAAGGTGAGTTGCGTCTGATTACGAAGTTTACCTGCATCAACAATACTTTTCTTTACGCAATTTGAGGGATGTTGGCTTTCTTTTTATGCAATTACCTTTTTTTTTAATTTAAAAATGTGAACTTTGTCTATTTAACTAACCTTATTTCTATTGAATTGTGATACTTGATTGAATTTTTGATAAAATGTGCATTTTCCGCTACAGTTTTGTTAGTGACTTGCAGATCTTTATCTCTATATACTAAAGGAACTAATTCCTTTTCTTTTTCCTTTTTTTTCTTTTTTTTTTTTAATTTTTCAGATTGAAATGGCGCATGAAAACTCAATTCTCGATCCCGGTGAAGAAATGAAAGTAAGTTTTGGCTATAAATGTAGTACAACCGAGGGATACGACATCCCTTCAGGAAAAAAACTCGTAAGAAACAATAGTTCATTCTCTTGCCTCTCAGGGGCCGCGATAAGCGGTAATGCAACATTAGCGAACACAAATATCTGCAACGGTTTAATTAGCTCTGAAATTCTTCCATCGTTAGACTCCCCCAAATCCTTTCGAAGGATACCCTCCTCATCGTCGTTCACAAAACTCGATTTATTATCATCATCTTTCCCAAGTAGCATGTCTAATTTAAGTTGCAGCCCATCTCCCTCCGAGAATCTCGATTTCGATTTTATCAAAACCGTTAAGTGCGCCATCAAGAAACGAAGATTTTCTCAACGCAGTTGAAGTACAAGTGGCAGGTGGTGCGGCAGGAGAAGATAGGGTTCAGGCGGTTTGTTCCGAGGAAAATGGTTGGCTTTTTTGCGCGATTTACGATGGATTTAACGGACGAGATGCAGCCGATTTTCTAGCGGGCACATTTTACGAAACAATTAGGTGTAATCTAAATTCATTAGACATGGAGTTTGATTACTTTATAGGAGATGGTAATAGTTATAGTAATAGTAATACTATGAGGCCTAAAAACCGAGTTCTTGATAGCTTACAACGAGCGCTTAATCAAGCGGAAAATGATTTCTTATACATGGTTGAGCAAGAAATGGAGGATAGGCCCGATATAGTGTCGGTGGGCTCGTGTGTTCTTGTTGGGCTTATTCATGGGAAGGATTTGTACATAATGAATTTAGGTGATAGTAGGGCGGTTTTAGCAATGGATGATGACGAAAATACGATCGATGAATCTAAGGGGTTGAAAGCCGTACAGTTAACAGATAGCCATACTGCTGATGATGAAGCGGAAAGAAACCGAGTTCTCGGTGAACATCCCGATGATCCGAAGACAATCGTGCATGGAAAAGTCAAAGGCAAGTTGAAGGTCACTCGCGCTTTTGGAGTTGGTTATTTGAAAAAGGTAAAAAGTTATCTATTATGCAACTGGTCTTATTTTTGTGAAATATCTATAATGCTTACTGAATGTCACATAATCACTTCTAAAACACGTATCCAAACGCCCGAGTACTCCGTAGTCAACATTTTAGTCATACGCTTTTTTTTTGTGTTTTTTTTATCTATTTTGTGCAGAAAGTGTTGAACGATGCTTTAATGGGTATTCTACGGGTTCCCAATCTTATAAGTCCTCCATACGTCTCTGTACAACCATCACTGTATATGCATGAAGTTTCAAGCTCTGATCACTTTGTAATACTCGCGAGTGATGGTTTGTTTGATTTCTTCTCAAATGATGAGGCCGTGAAGCTTGTTCATTCCTACATATCCGCAAAACCGTACGGGGATCCGGCAAAATATCTACTGGAGCAACTTGTACTCAAAGCTGCTTGTTCTGCAGGTAAATTCATATGTTTCTTTTGTGTGAAGTTTTTTTAATATTTAGTTTACAGTCCTTTTGAGTTGAATTCGTGGTCCAGCTTTGTAGTTTTTGACTTCAAATCAACAAATATTCGGATTAAAATTGAACTTTTATCAATTATGAATATCACTTCTAAAGAGAATCAAGCAAGTGGATATAATAGTAGGCTCAATAGGTCATGTAAAGTTTGTATGCTTTTGACCAAAAAATTAGGGGTGTCAATCATGTCGGGTTGACGCGTTGCGGGTTGAAATACGCAACCGGAACCCGACCCGTTTTAATATCCGTGTCAAAGCCTAACAAGAAAACACATGAATTCGGGTCAACCCGAACACGACCCAATTAACCCATTGTTTTATATGAGTCATACGTGTTGATGAGTTATAAGCGGGTTGTTGGGTTGTAAGTTGTAACGTGTTTAATGGTGTGTATGAGTGTGATAAGTCGATTATTCGGTGTGACAACACTAACATTATTAGTACGATGTAAAATAGAAAATGGAAAAACAAAAATAAAATTATAAAAGTTCTTTTAAAAAAACTTAAAATAGGTTAACGGGTCAACCCATTTTTATATAGACCAACCTAAACCCGTCCCATTTTTAAGACAAATCAACCCGAACACGACCTGTATATTTAAATGGGTAGTGTTAGTCGACCCAAAACCTGTTTTTTTGCGGGTCATGTCAAGAATTGTCACCCCTACAAAAGATTGAAATTTGTTAATTTGGGGTGTATAAAATTTTATAGATCAAGTAATCTTTCATCATATACATCAATGAAAAATCGAAAACCTTGCAGGTTTCAGTGCTGAAGAGTTGATGAGTGTCCCTGCTGGCCGGAGAAGAAAATACCATGATGATGTAACGGTTATTGTTATAATCCTTGGTACAAACAAACGCACTTCGAAGGCTACAACTTGCATATAGTTTGTTCTCATTATCGATATAGATTGTAGCTAGTGCCGTACAGTTTTGCACTCAAAAATATAAGTTTTATCGTCTCGTCGTAGTTGTATCTTCATGGATCTTTATACTTTAGTAAATGTTTTGTTATATGAATTGTCTTTTTCACTCAAAAATCAAAATCATATATACCCCTTTTGACCAAAAAGACTTGATCTTTGACTTTTGAATGTCAAATTAGTCAGCTTTGTTAATTTGTATGGTTGTGTATGAAGCATATTTAAAAGTAGTAAGAACTTTGGATACAAATAACAGGCTTTCTTTGCTTCAGTTAGTGATT
>HanPP2C97
ATGAGAGTGGTATATTTTGTAATTGTTTTTTAGGTTTTTTTATTTACTGACATATTGTTCTTTGTTGCTCAGGCTGTAAGCTGCTCTGTGTATATCAAGAGTAATACTGTTGTGGAGTCTACTACAAGGAGTTTCTGTCCAACAAGCATCAGGTCAGGAGGGAGGTCATGCGGACATTGGACCGCGCAGATCAAACGAACACCACATATCATGATTGATGACCTCTCAAAGCATCTGGGCGATGCTTACAAGTGGGGTCTCGCAAGTTCCTTCTATGCTTTATTTGATGGTCATAATGGGTCGGAGGCTGCATCTTATGTTAAAGAACATGCCATGAGGTTATTCTTTGAGGATTCGGATCTACCACAAGCAGCACCAACTGGTGCTTCAGATGCAGATGATTTGTTTTTAAAACAAGTGGAAGGGTCTCATAACAAAGCGTTTTTACAGGCTGACTTATCCTTAGCTGATGAATGCAGTGTGAGCGATTATTGTGGAACGATAGCTTTAACTGTTTTGATAATGGGAATACATATAATAATAGCCAATGCTGGCGACTCTCGTGCGGTCCTATGTAGGAACGGGTCTGCAACACAGATTACTGACGACCACAGGGGGTCGACTTGCTTACAAGAAAAGGAAAGATGTGAGTGGTAAATAATCAGCTATACATTATCAGCCAGAGCCAAAAATCGATTATACATTAAAAGCTGTTGGTGGAAGTTTAACAGCCATTCCTGGACTTTCTGACCTGATAGATGTAAGTTTCTTTATGATGTGATTAACATTGTTTTGTAACTAAGTTTGTCTGAATTGTTGACAGTTTCTATGCAGGTGAAGAGCTAACACTAAAATACAATTATATCCCTAATTACTAATGTGACTTTACATTGACTTGAGGGTTATGCTAATGTAATTAATAATCATATTAATAATAGACTGCACATTAATAACATCGGCTGATCATCTGCCCATAATAGTTCTGTATTAAATTTTGAATTAAACAACATTTTTCATTCCAAAAGACTATTTTAAATGACTATATAAATAAGTCTCCACATTGCAGGTCATACTCGCCTTCTCTTCAACAACCTGTAGTTGCTGGATCTACATGTGACGCCATGTCAGGGAACAACACTGTCGCCGGCTATTCAGAAAAATGGACCACCCTAGAAGCCATCTTGAACGACGGAAGAAGAAATAGGCAACACACGGTATGCCCCCTATGAAACTATATGCTTTCTTTTAATATAGCGCACCCAAATAGCATATTTACAGAGTGCTGGTAATTTGTGCAGAGTGCTGAATTCACCTGTCATGTTCAACTTAAGCGCATACGCAATAACCAGGAGTGGTTTAGGCTGACATGTGGCGGTGGAGGCTGCATGAAAGGTGTGGTACGTGAAGACAACAATATGTGGTGTGATGGGTGCGAAAACCCCGTACTCTTCCCAAGAGTAAGGTTAGTTTCTGATGGTGTGCAGTTATATTAATTTGTGGCAATCTTCATGCAGGCAAATAAATTGACCCTTTTATTACAAACCTTGCACAGTTTCAGGCTAGAACTCGAGGTGTTTGATTCAACAGCCGAAGCTGTCATTGTCTGCTTTGATGACACCGCCCAACGCTTGACAAAGGCCACTGCTCATGATATACTCACAG
>HanPP2C98
GTCATCCAATAAAACCGTGTACATGATTATGCATATAAGGGACCCAACACACAACACGCCCTTCATATATCATCTCTTGATCAATACAAAGTGCAGCCTGTGATATGCACACCAACTGTTTGTATAAATTCCCAAGTGACTTGGGACACTTTTATTAAGAAGAAATGGATGGAGTGGAAGCTACCTGAAGCTTCAGAATCTGCATAAACTGGTCTTGTTTGTGGGTATTCTGTCGGTTTCGGTCTGCTTCCGGTGAACTTCTGGGTTGTTTTATAAGTTATATCTGTCATTGAAGATCATTCATTGCAACATATTTGGCTTAAAAACAAGGTTCTTTAAGCTTCTTGATTTAGTTATTTGTTTGTATATGAGTTTTAGATTGTTTGTTGATTTGCTAGTTTGATAACAATATATCTTGTTTCATTAGATTATTCATAACACAAAGGTTTTTAGGTGAGTTTATATTCATTTGTTGATGATAATGGAATTAAATGAACAAGAATTTGATGGGTTAGGAGGTTTGTGTTGATCTGTCAAATAAAGTTAAATGATTTCCAAATCTGAACCAAATTATTGAGATTTTAGATTTACCCATATGTCCAAAAACAGTTTTCTTTTTTTATTCTTTTTTCTTTTTAATTTATGGAATCAAATAATTTAGATAAACAGTATGCACTGGCAGACACTTTGTACTTTCTTGCTGTGTAAAGAAATAAGAACAAAATATTGCCACAGAAATTGTCTTAGTGTATACACTGATTAAAAATTATGGATCATCCACTTACCCACTGGGAATCTTTTCAAAAGTGGGACCTGTTTTTTGTAATAATTTCATATGATGAAAATTCATACTCTGGTCAAAATATCTATGTCCACTTTTAACAATTGAAACATATGGATCCTCAAAAGCTTTAATTTTCAGGAAATATGTAGGTATATGTTATAATTTACTTATCAAAAACCATCAACTGTGGCTTAGCGGCAAGCGTTTGAGTCCTTCTATGAGAGGTCTCATGTTTGAATCCAACTTCCACTAGTTTTCCGCCTTTAACCCCTTGAAGGTCACCAGCTTAGCGCAAGCTGTGTTTTACATGGTCTCATTGGTTAGCAAGGTATGGGGGGTCCCGTGCAGTGACGGATCTTGAACTGTTAAATAGGGGGCCGAGAGGTTTAAAAAATAGGGGGGGGGGGGGCTCAATACATATAATATTTTTGGTAATTTTACACTTCCAAGCAAAAAATGGTTTATTTATCCAAAACCTTAAGGGCGGCACAGTGGTAAGCGTTTGAGTCCCTCTATTAGAGGTCTCATGTTCAAATCCAGCTTCCACTAGTTTTCCGCCTTTAACCCCCTCGAAAGCCACCAGCCTAGCGCAAGCTGTGTTTTACCTGGTTTCATTGGTTACCAAGGTATTGGTGGGTCCTGTGAGTTTTCAAATGGTTGAAAAAAAAGGTTTACTTATCGAAAACAAGCATCTCACATGGCTACATGGGATGTATCATTTCATATAAAGATTTTATGGGAGGTCAATGGGTTGTGTTTGTGGCCCATCTAGTTGATTAATTTGGTCCAAGATGTGGATACACAACAGCATGCCATCCTTTACCTGCTATTTTGTTGTGTTTCAAGTATGGTCCTAGAAAGAGACTCATTTGACCTTATTTAATGTAGATACAATGCTCCAAAAGAAAATTTGATCACGGATCCCTTAATTATTTGTGGCATATGTTACATAATTTAGTTATCAATCATTTTCTTTACCAAAACTTTAGCATAATAACAACTTTCCCCTTCGATTCAACATATCTTAAACCACGTCTTTCGTTTCATAACATTTATTTGATGGTGGACATCGCGAGAAGTCGATCAAGTTAGTTTTATTTGTTTAAAGTTACGCGTAGATTTGTTCGGGTGATTGATGTTGACTAGTTATAAAAGTGGACTCATTCCTAATCTCCTATGCAGTTGTTATGTTGGCAGTTACATGAATTGGTGAATCTTTAGTATAATATACTAATAACTTTGTGGGTGTTAACTCAAGTGTAGAAAAGATGGTGCATTTCTCGTCTTTGTTGAGCGGATTTTCACCGAAAAACGGGAAGAAACGGAGGATTAATCTTGGAAGAGAAGCTACTATTGCTTTGGCCAAAGAAGCAAGGAAAAACGGGTTGTTATTGACGTCTCCTGGTAACGTTAGTGCCAAATGGTCTGATAATTATGTTTCCGCCTATTCTAAGGGCGGAAATAAAGGAATTAATCAAGATTGTTTCATTGTATGGGAGGTAAATCATTTCATTAAGCCCATATCTTTTTGTTTTTTTGAATAAAGAGTAATATGCCATTTTCGTCCATGAGGTTTGAGCGACTTTCGTCCAAAAGTTTGATTTTCCGAATCTGGATCCAAAAGGTTTGAAATTTTGCCATTTTCATCTGACTCGTTAACTCCATCTTTTTCTCCGTTAAGTCAAGGGTATTCCCGTCTTTTTTTGTTATCTTAAAGGACAATTCGCTCTTTTTCATGGGTATTCGGTCTTTTTACATAAAGTGAAAAAGACCGAATTGCCCTTTAAGTTAACAAAAAAGATGGAAATATCCCTGACTAAACGGAGAAAAATGGATAGAGTTAACGAGCCGGATGAAAATGGCAAGATTTTAAACCTTTTGGATCCAAATGCGGAAAAACAAACCTTTGGACGAAAGTCGCAAAACTAGTCAAACCCTCAAGGACGAAAATGACATTGTACTCTTTAATAAAAGATTATATATTTATAAAGATCATGAATTTATATTAGTTTGAATGTTGGTTAATTTGTAGGGGTTTGGAGGGAAGGAAGATGTGATGTTTTGTGGTGTTTTTGACGGGCATGGGCCGTGGGGGCATCTCGTGGGAAAACGAGTGAAGAAAGTAATGCCGGCTTATTTGCTTCATTATTGGCAGGAAGCTATGGCGCAATGTTCGATCTTGATGAATGGGGAGTTGTTTAAGAATGCAAACTTTGACCAGTTTGGTATGTGGAAGAAATCTTTCTTGAAGGCTTGTTCTACAGTTGATTATGATCTTGAGCTTCATCCTGTAATTGATTCCCTTTACAGCGGTACAGCTGCGTTGACTATCATTCGCGAGGTAATTGACTGTAAATCTGTATTTAAAAATTTTAAATTCAATATGATTGAAACAAGTTGGTTTGAGTTTCAAAGTCAAATTGAGATGTCACAATTACTTATTCATTCATGAACATGCCGCTTTGTGTAATGTATTTTTTTCGCTAAAGTCTCAAACATAAGATATTTTTTTAGCTGAAACGGAAACGGGTCAAATGGGTTTATAGATTAATTTTTCATTTTTAAATAAAGAAAGTGTTTTATGTCATAACTTAAACCTTTAAGTGATGATCATTTTTTTGTAGTTTAAATGTAACTGTTTTATACATATGTATTCTTGGTTATAAAGAATACTAAAATATGAAGAAAAAATTACAAGAAAATAAAATACGTCAATTTTTTTCGGGTTAAACGGGTTGTGTTCGTATCAACCTGTGAATATGCGTGTTGTGTTTGGATATCATTTTGCTTTTAAACGAAAATAAATAAACTTCTTTCATGATCATGATTCACAGGGGGATCTTATTGTGTTAGCAAATGTTGGTGACTCTCGAGCCGTTCTAGGGACAACTTCAGACGATGGAAGCCTTGTAGCTGTGCAGCTTAGTGTAGACTTCAAACCGAATTTACCTCGTATGCACTCTCCTACATAACCAAATAAAATGGAATCTAATTAAGTAAATATATATTTTTCGCCACTTACACTATTTTTATCCTTGATATAGAGGAAGCCGAGAGGATACATCAGTCAGGAGGGCGTGTGTGTCAAGCAGAAGATGAGCCAGGAGTGTCCAGGATTCGTGCTTCGATTGATGAGGAACCGGAAGGACCAGGGCTGGCTCTTTCAAGAGCCTTTGGTGACTTCTTTGTTAAAGATTTTGGTCTTATTTCTGAGCCAGATGTAATACAAAGAACCATAACTGCACGCGATCGTTTTGTTATCTTGGCGACCGATGGGGTATGATCTTAACTATTACTAGGGTATAAATGAACCGAGCCACACTTTGTATCCAAAGCTTGGACCTGGCTAGTTTATTATTAATTTAATCATTTTTATATATGCTTATAATTATATATATACACAAACACACACACCCAGACACATATATAACATATATTATTTAGTCATTTTTTTAACTGGAGTTAGTTTTTTGGACTGAAATGACACGTTTCGAGAATGACCAAGGAGGAAAATAGTACAATTTTGAAAATTGGCTTGAAATGGCAAAAGTGGACAAACCACAGGGGACGTAAATGACACTTAACTCTTAAATATATAATAATAATAATAACTACTATGTGTATATAATTTTGTATTAAATAAAATTATTATATCATATAAACAAGAGGAGAGTTTAGTCTCACGAACCTAGTCAAGCTCGACAGATGATGCTTTGGACCGCGCTCAATTATTAATGAAGCTTCAAATAAAGCTCGAGCTCGTTTTAGCTAGGTTTGATTCGAGCTTTTTGTGAGCCCATCTTGACTAGCCCATGAGTGGTTCAGCTCATTTACACCAAAACCTTTACATCATACATGTCAATTGTCATACATATCTAATTTTGATCCTAAATATGCAGGTATGGGATGTTGTCTCAAATGAAAAGGCAGTTGAGATTGTTTCAGCCGGAAAGGAGGAATCGGCGAAAAAGTTGGTAGAGTATGCAGCCGCTCAGTGGAAGCGTAAGCGGCCAGGATACGCGGCTGATGACATATCGGTTGTCTGCCTATTTCTCCACAATCCATGATCATCTTCTTCATGGATGTTGGCATATGGTGATAAGCAATGTCTCATTGCTGTTAGTCTATATATTGTATGTAATTGTGATAATATCAGCTAATCCTTTCTTATGTTTTTCTCTAAGTAAGATATATTTCTTCGTTTATATGGTCTTATTTCTTCGTTCTTCGTTTCGTCAATCTGCAGATCTTCATTTCTTCGTTTATATTGGTAGCGGCTTGTTTCTTCTTCCTTTCATTGATTTCTACGTTTCTTCTTCGATGTTTGTCCCTGTACACAAAGCCCCAAGAAAGATCTAAGTAACAGACTCTATATATATATATTTTTGAAATAAATAAGTAAAACGAGCTGAATTCGAGCTCAATTATTCAGTAAAGTTATGTAATTCAAGACGAGTCCAAGCTGGCTCGGTTAGAATTAGAGTCAAGCTCAGGCTAACACTGGCTTGACTTGGTTCGGCTCGTGAACAACCCTAAGTCCTGTTTACGATAAAGGTGTAGACAGGGAGATCTGGCTCAAAACCATGTATGATTGCACACCCCTTTGGCTCGGTAAGAAAACTCCTCGTGTTGTCGTATACGACAACCTTCCTTCCATGTGTGCTGTTCTAGACACAAATTATTGAAACCATATGCATCATTCTTCCAGGAGGATACAAATGGTGGTTTTCCAATATATTAGATTGTTCACCATTTTCAACTGAATCAG
>HanPP2C99
[truncated: 84,861 more chars]
