# Supplementary material for: Genome-wide identification and characterization of protein phosphatase 2C (PP2C) gene family in sunflower (Helianthus annuus L.) and their expression profiles in response to multiple abiotic stresses
Source: PLoS One. 2024 Mar 20;19(3):e0298543. doi: 10.1371/journal.pone.0298543 (PMC10954154; doi:10.1371/journal.pone.0298543)
Supplement: S4 Data — (TXT) [file pone.0298543.s004.txt]

>HanPP2C1
MKQNQVLMLSWVGKLGASGGSKEVKLDDEKDPLIWCKDVERHAFGEFSYAVVQANEVVEDHSQVEVGQKATFVGVYDGHGGPEASRYICDHLFSHLIRIVKEKGVISSETLKNAVSATEEGFLKLVRMSCGIKPLMAAVGSCCLAGIISEGTLYVANLGDSRAVIGRLHRRKSNKIVAEQITEDHNACMDEIRQELKNNHPDDPHIVVKKQGVWRIKGIIQVSRSIGDAYLKKPEFALDSSFPRFYLREPIRRPILGNGPSLYNRELKPDDKFIVFASDGLWEHMTNQQVVEIVHNNPRSGIARRLIKLAINEAARKGKIKYEEVKRMEKGSRRGVHDDITVAVVFIDQQVNTNINEASMRGFANSTTKSSFSTL*
>HanPP2C2
MCTVAISNSPVFSPSSRVTSSIFCKSSPDSLTLTHSPSSCSSSPSSPFKFRLQKPPPPVSGLIRTCNDDGITTASSCSSISPTLLKRKRPTRLDIPIGSLTFSGDRSTPVAEDRWKEVVVDEDGYSIYCKRGKREKMEDRFTVNVDFNGEKKQAFFGVFDGHGGSQAADFASENLQKNIQNEVEKRGDTEIVEAVKQGYLTTDSEFLKQEQRGGACCVTAIITSGNLVVSNAGDCRAVVSRGGAAEALTSDHRPSRSDEKQRIESLGGYVDCSRGVSRVLGSLAVSRGIGDRSLKQWITAEPETKMFKIMPEFEFLIMASDGLWEKVSNQEAVDLARPLCASTDKLDAISACKKLVELSVSRGSLDDTSVMIVQLGRFC*
>HanPP2C3
MSEKETMKMKTMPPLVPLGTLIGRELRHGNVEKPTINYGQAALAKKGEDYFLIKPDFLRVPEDPSTSFSVFAIFDGHNGISAAIFAKENLLNNILSAIPQGCDREEWLQALPRALVAGFVKTDIEFQQKGETSGTTVTFVVIDGWTITVASVGDSRCILDTQTGVVSLLTVDHRLEENVEERERVTASGGEVGRLNIFGGNEVGPLRCWPGGLCLSRSIGDTDVGEFIVPIPHVKQVKLSNCGGRLIIASDGIWDALSSDMAAQCCRGLPAELAAKLVVKEALRSRGLKDDTTCVVVDIIPYGYPAIPQTPKKKQNLLTSLIPGKRFHNSLNKEPNKLSAVGTVEELFEEGSAMLAERLGKDLALNSNSGTFRCAVCQGNEAPNDDLSVGPMLCLKCSRKKDAMEGKRANVGH*
>HanPP2C4
MMCDQFNSGLLKLAAVSPDSASVSISISENLDVSCSVNIKSNTVVESTARSLSPTSIRSGGHTDIGPRRSNEDQHIMIDDLSRHLGDAYKWGLSSSFYALFDGHNGSEAASYVKEHAMRLFFEDSDLPQAAPTGASDADVLFLKQVEESHNKAFLQADLALADECSVNDYCGTTALTVLIMGRHVIIANAGDSRAVLCRNGSATQMTQDHRGSTCLQEKERCERLGGYFDEDGYLNGQLSVTRALGDWHMKKEKLVIAEPDVRQMVLTDNDEFMIIACDGIWDVMSNQEAVALVRCQLRQHNDPQRCAKELIAQASRLHSADNLTAIVVCFSSPALTPATQARFPNSRLFKKKPLNVLL*
>HanPP2C5
MIAGAADMMCDQFNLGLLKLAAVSPESASVSISISENLAVSCSVNIKSNTVVESTARSLSPTNIRSGSHTDIGPRRSNEDQHIMIDDLSKHLGDAYKWGLASSFYALFDGHNGSEAASYVKEHAMRLFFEDSDLPQAAPTGASDADVLFLKQVEESHNKAFLQADLALADECSVSDYCGTTALTVLIMGRHIIIANAGDSRAVLCRNGSATQMTDDHRGSTCLQEKERCERLGGYFDEDGYLNGQLSVTRALGDWHMKKEKLVIAEPDVRQMVLTDNDEFMIIACDGIWDVMSNQEAVALVRCQLRQHNDPQRCAKELIAQAARLHSADNLTAIVVCFSSPTVTPATQARFPNSRLFKKKPLNVLV*
>HanPP2C6
MIAGPAVAEMMRDQFNLGLLKLAAVSPDSTSVSISISENLAVSCSVNIKSNTVVESTARSLSPTNIRSGSHTDIGPRRSNEDQHIMIDDLSKHLGDAYKWGLASSFYALFDGHNGSEAASYVKEHAMRLFFEDSDLPEAAPTGASDADDLFLKQVEESHNKAFLQADLALADERSVSDYCGTTALTVLIMGRHIMIANVGDSRAVLCRNGSATQMTDDHRGSTCLQEKERCERLGGYFDEDGYLNGQLSVTRALGDWHMKKEKLVIAEPDVRQTVLTDNDEFMIIACDGIWDVMSNQEAVTLVRCQLRQHNDPQRGAKELIAQASRLHSADNLTAIVVCFSSPALTPATHARFPNSRLFKKKPLNVLL*
>HanPP2C7
MMIAGPAEMMCDQFNLGLLKHAAVSPESASVSISISENLAVSCSVNIKSNTVVESTARSFCPTSIRSGSHTDIGPRRLNEDEHIMIDDLSKHLGDAYKWGLASSFYALFDGHNGSEAASYVKEHAMRLFFEGSDLPQAAPTGASDADDLFLRQVEESHNKAFLQADLALADECSVSDYCGTTALTVLIVGRHVIIANAGDSRAVLCRNGSATQMTQDHRGSTCLQEKERCERLGGYFDEDGYLNGQLSVTRALGDWHMKKEKLVIAEPDVRQTVLTDNDEFMIIACDGIWDVMSNQEAVALVRCQLRQHNDPQRCAKELIAQASRLHSADNLTAIVVCFSSPTLTPATQARFPNSRLFKKKPLTLCSRVY*
>HanPP2C8
MNILDDIYAKLMPSHGYRWKGRLGGVQDGRTNGLLWYKDLGCHVSGEFSMAVIQANNLLEDQSQVESGQLINGLYGTFVGVYDGHGGPEAAQFVNNNFFSNIKKFASQDGQMSADVIRKSFLKTEDEFISLVRDQWRTCPQLASVGTCCLVGVICNGLIYIANAGDSRVVLGREERGGRRISAIQLSEEHNVNRESIREELRFLHPEDPKIVVKKHNVWRVKGLIQVSRSIGDAYLKSPEFNKEPLLPKFRLAQPFSKQILSPRPSVSIHEINSQDKFLIFASDGLWDHLSNEEAVHIVHSHPRNGIARRLVKAALQVAARKREMRYSDLKKIERGVRRHFHDDITVVVVYLDPSLMNISSSFSMKGPAPNEFCM*
>HanPP2C9
MGSCFSAESRNPLPASPTSTLGIGKRKNYKKRPPRLRSFDHAREEQLRRIAGRMCLNGSSEVASLFTQQGKKGTNQDAMIVWENFGSRTDTVFCGVFDGHGPFGHMVAKRVRDSLPLKLSEHWEVNLKNTDDDVLREIVGLNTEGTSVNSPDETSVKLEETDKNPEIFQTLKESFLKAFKVMDRELSMYASVDCFCSGTTAVTLIKQGQHLIIGNIGDSRAVLCTRDKDNSLVPVQLTVDLKPNLPEEAERIRKCKGRVFALRDEPEVARVWLPNYDSPGLAMARAFGDFCLKEYGLISVPQVSYRRLTEKDEFVVLATDGVWDVLTNEEVIEIVASTEPHSRAAQAVVESAVGAWKHKYPTSKIDDCAVVCLFLGLDSSTTSANKFDHGNNVEEEEDESSSTMNLETGKDWSALEGVSRLNTLLTLPRFAPGEDDENQEPGGKA*
>HanPP2C10
MGIYLSTPKTDKLSEDGENENLRYGLSSMQGWRTSMEDAHAAYPDLDCSTSFFGVYDGHGGQAVSKFCAKYLHQQVIKHEAYSSGDIGTAIQKSFLRLDEMMCGQRGWRELAILGDKRDQFSGMMEGLIWSPRSSETKGQTDDWPVEEGPHSNYEGPTCGSTACVAVIRNNQLVVANSGDSRCVISRKGQAYNLSKDHKPDLETEKERISKAGGFIHCGRVNGTLNLTRAIGDMELKKDKSLPAEKQILTANPDINLVELCEDDDFIVLACDGIWDCMSSQQLVDFVLEQLKTESKLSTICEKVFERCLAPTSGGEGCDNMTMILVQFKKNPNSGPSTSDQQPSSDQPSESSDGKDKSGAN*
>HanPP2C11
MSSNKGEHQTVPLSVLLKRELANEKVERPEIVSGQANQSKKGEDFTLIKSECQRVLGDGVTTYSVFGVLDGHNGAAAAIYTKENLLNNVLSAIPPDLNREEWIAALPRALVSGFVKTDKDFQEKGQLSGTTVTFVIIEGFIVTVASVGDSRCILESADGSLYYLSADHRFEDNEEETERVTASGGEVGRLNTGGGTQIGPLRCWPGGLCLSRSIGDLDVGEFIVPVPYVKQVKLSSAGGRLIIASDGVWDAISAEAALECSRGLPPDAAAGQIVKEAVLPKGLRDDTTCMVVDILPAEKINPPVPQPKKKGVFKVKAMFRKKSTESTSQIEEYLVPDVVEELVEEGSAMLSERLDTKYPLCNMFKLFTCAVCQVEMKPGEGISVHSGSSSNTRHSRPWDGPFLCISCQEKREAMEGKTLSRNRRYSSGSE*
>HanPP2C12
MGSLLQRRQGEDYFLIKPDCQRVPGNPSIFFSVFAIFDGHNGISAAIFAKENLLNNILSAIPQGCGREEWLQALPRALVAGFVKTDIEFQQKGEASGTIFTFVVIDGWTISVASVGIQDAY*
>HanPP2C13
MNIVDDLYVKFMVSGNNYLNMVKPCWKPSLEEGCLRKSADQIGRTDGLLWYKDLGVHMSGEFSMAAIQANNLLEDQSQVESGLLSSSSSGPFGTFVGVYDGHGGPETSRFVNENLFANVKKFASEDQEMSADVIKKAFLATEDEFLSIVREQWRVCPQIATVGTCCLAGVICDGLVYVANAGDSRAVLGRADRGVGGVSAVQLSTEHNASYASVRDELHSEHPDDPKIVVMKHNVWRVKGIIQVSRSIGDAYLKKAEFNREPLLAKFRLPEPFSKPILNPEPSIYIHKLTPKDQFLIFASDGLWEHLSNEEAVDIVYNYPRNGIARRLVKAALQLAAKKREMRYSDLKKIDRGVRRHFHDDITVVVMFLDPPSTNRTSTRASALSIKGTRGLPRTNNL*
>HanPP2C14
MCVQDLEKVCEEIDHLCLSTDNNNNNNIHNHTTQVAANQINLSTSFPMESICENTVVSEEKYNNFIPILRSGEWSDIGQRPYMEDTHICIPDLARNFSNKLLGEEAISFYGVFDGHGGEGASHFVRDNLPRIIVDDDNFPLELEKVVTRSFMETDAAFARSCAVESALSSGTTALTAMIFGRSLLVANAGDCRAVLSRHGLAFEMSKDHRPCYDKERIRIESLGGFVEDGYLNGQLAVTRAIGNWHIKGLKEMDDHIGPLSAEPELKLTTLTKEDEFLIIGSDGIWDVFRNQNAVDFVRRRLQDHNDVKRCCKEMVEEAMKRGADDNLTVVIVCFQAEPPPQMVVPRGRVRRSISAEGLLNLKFHLDG*
>HanPP2C15
MNGWPFIGEEEQIQKSKCQPFDLAPQIDISFLNPINHILSDFWDQISTSIGATIFTPIHLNPVADSSQNRNMGYLDSITSAIPGQSNGDSPDSGGGVSEDSKFSYGFASSPGKRSSMEDFYEARIDCVDGEMIGLFGVFDGHGGARAAEYVKHHLFNTLIKHPKFISDTKAAISDAYSHTDTEFLKSENNQNRDAGSTASTAILVGDRLLVANVGDSRAVISRGGKAFAVSRDHKPDQSDERQRIEDAGGFVMWAGTWRVGGVLAVSRAFGDKLLKQYVVADPEIQEEKVDNSLEFLILASDGLWDVVTNDEAVAMVKPIESPEDASKRLVQEASERGSADNITVVVVRFLENEASGSTSH*
>HanPP2C16
MEKKNPAATGGILHKIKKVACLDASPSDTGKGKSKSADSKVFHGFHLVEGKSGHDMEDYHVAEYRTIKGHELGLFAIFDGHLGDRVPSYLKDNLFNNILGEPMFWKDPETAIKNAYRSTDRFILENVGQLGPGGSTAVTAIVIDGRDLWVANIGDSRAVLCERGSANQLTVDHEPHVERRRIEKQGGFVTNLPGDVPRVNGQLAVARAFGDQSLKAHLSSEPDIRHVPIDATIELVILASDGLWKVMSNTEAVDMVKSIKDPLAAAKRLTTEALARKSKDDISCIVIRFG*
>HanPP2C17
MLRKCVNPFGKSLDGDQLLWHTDLKPHASGDFSIAVVQANSNLEDQSQVLTSPSATYVGVFDGHGGPEASRFVNGHLFRWIDKYATQEGRMSTNVIKKAFSATEEGFLRVVKNSIQIRPQIAQVGSCCLVGVISNGELYVANLGDSRVVLGKKVSDKGKTRVVAERLSSDHNVSLVEVRKEVEAQHPGDSHIVVYCHGGWRIKGIIQVSRSIGDFFLKKPEFNRDQFLMQYGNQVPLKRPALTAEPSIISRKLRPQDLFLIFASDGLWDHLTDEEAVDIVRIHPRRGIAKRLVGTALDKATKKRELRYNDIKKIEKGVRRRIHDDITVIVIYLDQQKKLANGTKLGCTSPPVDIFSCKDDKKTHLVQHT*
>HanPP2C18
MGICISKASPEIHEIDYGHENVIYYQDTICDQKIGSIHTHQGSKGFNQDAAILYQDYGMDNGAFGGVFDGHGRNGQIVSKFVRNKLPSLIINQRNATMMKGKTVNYEQDEFESKDFHIWKEACYSAFKVMDKEIKLLEHIDCSCSGTTAVIVIKQGDDLVIANLGDSRAVLGTMADNGITSVQLTIDLKPSVPSEGDRIRKLNGRVMSLKDEPHIDRVWLPYHDSPGLAMSRAFGDFVLKSHGIIAVPDVSYHRLTPNDQFIVLASDGIWDVLSNNTVASIVWGAESEDSAAKEVVAAATAAWKQKFPSSKRDDCSVICLFFHKKKQQDLDL*
>HanPP2C19
MQGWRATMEDSHAAVPDLDSTTSFFGVYDGHGGKVVAKFCAKYLHRQVVKHEAYSSGDIETSVQKSFTRMDEMMRGQRGWRELSILGDKFNKLTGVIEGLIWSPRGEASNKVDDWAFEEGPHSDFAGPTSGCTACVAIMRNNQLIVANAGDSRCVISRKGEAYNLSRDHKPGLEVERDRILKAGGFIHAGRVNGSLNLTRAIGDMEFKQNKFLSPEKQMVTANPDVNTLELCEDDEFIVLACDGIWDCMSSQELVDFIHEQLISENKLSTICEKVFDRCLAPSTSMGEGCDNMTMILVQFKKPIRPLTSTTEEVDDQLKTASNESS*
>HanPP2C20
MSNLSCSPSTPENLEFDSFLSKPLSAPSRNEDFLNAIEVQVAGGAAGEDRVQAVCSEENGWLFCAIYDGFNGRDAADFLAGTFYETIRCNLNSLDIEFDYFVDDGNTMRPKNRVLDSLQRALNQAENDFLYMVEQEMEDRPDIVSVGSCVLVGLIQGKELYIMNLGDSRAVLATDDDEKKIDEFKGLKAVQLTDSHTVDNEVERNQILSEHPDDPKTIVHGRVKGKLKVTRAFGVGYLKKKVLNDALMGILRVRNLLSPPYVSVQPSLYMHEISSSDHFVILGSDGLFDFFTNDEAVKLVHSYISTKPFGDPAKYLLEQLVLKAACSAGFSTEELMSVPAGRRRKYHDDVTVIVIILGTNKRTSKASTCI*
>HanPP2C21
MIMVQFSAFLSGLTKNISSKKGKKRRINLGREATETLAKESRKNGLLLTSSGNVCAEWSSNYISAYSKGGNKGTNQDSFIVWEGFGGKEDVMLCGVFDGHGPWGHLVGKRVKKVMPAYLLHYWQEAMAQCSILMDGELCKNANFDQFGVWKNSFTKACSMVDYDLELHPVIDSFYSGTAAVTIIREGDLIVLANVGDSRAVLGTTSDDGEVIAVQLTVDCKPSLSKERERIYTSGGCVCESDDEPGVSRIRVSINEIPEGPGLALSRAFGDFFVKDSGLISEPDVIQRTLTTRDRFVILATDGVWDVVSNEKAVEIVSSSADERDESAKRLVEYAAAQWKCKRPGFAKDDISVVCIFFNNPSSSQD*
>HanPP2C22
MGFEIDYTPRWGFYSISGKLPEMEDYVAVIPRFMQLPLTMFVGDGVCSSFTHFFGVYDGHGGSEVAMKGVGKEMTKYLNDFQFGVRVSGGAEAILHSVNRVLSERHTDGSLAMLTVDFSNAFNQVDRSALLREVRMRCPSISLWVEFLYGQPARLYLGDGHIWSTTGVQQGDPLGPLLFALVLHPLVHQIRDKCKLLLHAWYLDDGTIIGGSEEVARVLDTIKVTGPTLGLELNIKKTELFWPSCDGSKFRDGLFLKDIGRPSVGASSYAFVASRAQSWVLQDHILRDSGICGMDSDYVCALACLRDTIPSFDFSGFTNKDTAPPKAQHALASALFSKIFHEIEVQFDLTVRQKAVFECLRAPHAQDFLLAIPIDGLGQHMSPVEYRTILKYRLMIPLFPVDEHAVHCRELPVFKYRHDLVRDVLFDIFRCAGISVKKEAPVNFLIDPLEGRSTLRPADILVFGWVGGKHACVDLTGVSPLVGLGGSAFTVGQAALKAASGKVTKHEKACLDNQHVFIPFAFDTFGFLALEAVDLLSRVQRVMHISNYCSGRLHHALTEELKVFEKENFKGTMQDQWEKVFTNCFQMVDDEVGGRIAKNVGSTAVVALICSSHIIVANCGDSRGVLYRGKEAVPLSNDHKPSREDERRRIEAAGGTIIQYYGQRVCGVLSMSRSIGEQTMQNLKTGHIVNI*
>HanPP2C23
MMCDQFNSGLLKLAAVSPESASVSISISENLAVSCSVNIKSNTVVESTARSFCPTSIRSGGHTDIGPRRSNEDQHIMIDDLSKHLGDAYKWGLAKHAMRLFFEDSDLPQAAPTGASDADDLFLKQVEESHNKAFLQADLALADECSVSDYCGTTALTVLIVGRYIIIANAGDSRAVLCRNGSATQMTQDHRGSTCLQEKERCERLGGYFDEDGYLNGQLSVTRALGDWHMKKDKLVIAEPDVRQMVLTDNDEFMIIACDGIWDVMSNQEAVALVRCQLRQHNDPQRCAKELIAQASCLHSADNLTAVVVCFSSPALTHVTQTRFPNSRLFKKKPLNVLL*
>HanPP2C24
MGSCLSGESRSPHPSSPTTPSFGVKKRRNSKRRTSRSSSFNTHREDHLHRIPGRMFLNGSSEVASLFTQQGKKGTNQDAMIVWENFGSRSDTIFCGVFDGHGPFGHMVAKRVRDSLPLKLSANWEVNTKGSNDVLREITLSEETSFNSEDSQALLDLEISKNPEKLQVLKDSFLKAFKVMDRELRMYANIDCFCSGTTAVTLIKQGQDLIIGNIGDSRAILCTKDKNNSHVAVQLTVDLKPNLPAEAERIRKCRGRVFALHDEPDVTRVWLPNNDSPGLAMARAFGDFCLKDFGLISVPDIFYRRLTEDDQFVVLASDGIWDVLTNKEVVDIVASAESRSGAARAVVESAVRAWRYKYPTSKVDDCAVVCLFLTPHSNNISTASTLDHVDKNEPILKPSGTVRTSDGVPGDDDLADDNVDEEDPATVNGDGGIDWSALEGVSRVNTLLNLPRFEPNESEKQTPEQKKTN*
>HanPP2C25
MGNGVGKLTVCFTGTADILHRRKDLTAVISDPLDDLGHSFCYIRPEQYQISSSKVHSEETTTFRSISGAAVSANTSTPLSTSFLDVYSYNTIDKASAFESSTSFSSIALQPLPRNSINSGPLNGFSGGFSGPIERGFLSGPMERGFQSGPIDKDQFQRSFSHGGFARLRKGSLIRVIRRAISKTFNGQNSSVAPMKNVANLKDHDWMIERNNELTVSSVNLSSEGSLFDEDGECLNGNKSQNLQWAQGKAGEDRVHVVVSEENGWVFVGIYDGFNGPDAPDFLLSNLYAAVHKELKGLLWDDDQVDSSDSVKQSLDDVDSLINDGMKKNRLPRYVHQQESHPCVSGDVEVKTRGRVRNRGVAKKWEENQRRWKCEFDRERLELDRRLREYMNSNGSKSVNHSDVLKALAQGLKKTEEAYLDIADQMLVENPELALMGSCVLVMLMKGEDVYVMNVGDSRAVLAQKPEPDIWRQDLEKIHEETWYDLEVFDADIATTDPSLTACQLSIDHSTSIEEEVQRIKSEHPDDDSAVMNDRVKGSLKVTRAFGAGFLKQPKWNNALLKMFRIDYVGNAPYINCLPCLHHHRLGPRDRFLILSSDGLYQYFTNEEAVSEVELFIQWSPEGDPAQHLVEEVLLRAAKKAGMDFHQLLEIPQGDRRRYHDDVTVIVISLEGRIWRSCV*
>HanPP2C26
MTEICHGAVREEVSSCGESSSRAARQKRMEIRKFKYVPTVGNGNGCKKAKLTVSPVSMSRGCDATVDNRCLTAGGFDVESDPKFGVASVCGRRREMEDAVAIHPSFIEDDKKSLAHYFGVYDGHGCSHVARRCKHRLHELVKEEYKKNDEWKDTMEQSFRRMDEEVTVWNQQASIGDCRCELHAPESYGVGSTAVVAVVTSDKIVVANCGDSRAVLCRNGKAVPLSNDHKPDSPDELSRIESAGGKVLYWDGARVCGVLAMSRAIGDGYLKPYVISQPDVTITERTAGDECLILASDGLWDVVSNDTACGLASLCLKGNGPSAEMKSPPNNEVSEYENCDRACSNASLLLTKLALARGSADNVSVVVVDLRKTDPYNQGQF*
>HanPP2C27
MNRVYGSRKHSEEGEDTAVKCRERRRRRMAMRRMAVKREAGNQGIVNLEAPVYGTVSVVGRQREMVDEVSVQTNLCRPEINGFQPVHFFGVFDGHVSALCKELMHVIMKEEMMRVKVVGDGGGEMWRLAVNRSFHRMDEMAVKLCSSDICRCNTQLGSTAVVSVMTKEYMLVAKCGNSGAVICREGRPVDLTADDEGSCGGRIMSRPIDEIGFWATSEPDISVTKRESRDECLILGSNGLWDVVSSDAASKTVHQCLGENGNSNVELRIDTDVGTKLAATLLARLALGRRSADNISVIVVDLRR*
>HanPP2C28
MISGFMNFLWACFRPRSDRHVHNGSDSGGRQDGLLWYKDTGHHYNGDFSMAVVQANNLLEDQSQLESGCLSLQESGPYGTFVGVYDGHGGPETSRFINSNLFQHLKRFTSENQSMSMEVIKKAFQATEEGFLSIVSKQWPMKPQIAAVGSCCLVGVVCGGTLYIANLGDSRAVLGRHVKATGEVLAIQLSEEHNACIESVRQELHSAHPDDSQIVVLKHNVWRVKGLIQISKSIGDVYLKKAEFNKAPLYAKFRLREPFQRPILSSDPSVSTHQLQPHDQFIIFASDGLWEHLTNQEAVDIVQNHPRNGIAKRLVKVALRKAAKKREMRYSDLKKIDRGVRRHFHDDITVVVLFLDSNLTSRASSVRAPKVSVKGAGVNLPSNTLAPGPT*
>HanPP2C29
MAAGTEFSPYGMLESGFNRDNMSTGEDIMSQNTDHLKQMVIRKPPRHVSGVRHSMSTATLQPPHSPDFGFGIVAVTDGKSDFLPMIRSGSCAEKGPKQYMEDEHICIDDLLEYLDGIEGFPSPGAFYGVFDGHGGTDAATYVRKNILKFIIEDSQFPVCLEKAIQNAYVKADHAFADNASLDISSGTTVLTALVFGRMMVVANAGDCRAVLGKRGRAIELSKDHKPNSPSERLRIEQLGGAIYDGYLNGQLSVARALGDWHMKGPKGSACPLSAEPELQQIQLTEDDEFLIIGCDGLWDVMSSQCAVTITRKELMVHNDPERCSRELVREALKRNTCDNLTVIVICFSPDPPPRIEIPQTRVRRSISVEGLNFLKGVLDSNS*
>HanPP2C30
MGRFASMFNGLAKSFSPAKRSKSSAGDSGKETAEAMAKDAKKNDMMLRSSGTINVNNVVSVCSKRGEKGVNQDCCIVWEEFGCQKDMMFCGIFDGHGPWGHYVAKRVCDSMPSSLLCNWQEMLLEASLDPKKVDRFHLWKNSVIKTCAAVDQDLQHSRKFDSFHSGTTALTVIRQGELLVIANVGDSRAILATTSEDGCLVPVQLTVDFKPNLPNEAKRIVECKGRVFCMEDEPGVHRMWLPHEDSPGLAMSRAFGDYCVKDFGLISVPEVTQRVITCKDQFLVLASDGVWDVISNEDAVEIVSSTVDKSKSAKRLVECAAHAWKRKRKGIATDDISAVCLFFHSGSPSSCKVTL*
>HanPP2C31
MQGWRTSMEDAHAALLDLDNSTSFFGVYDGHGGQAVSKFCAKFLHQQVLKHEAYSAGDIGTAAQKSFLRMDEMMCGQRGWRELAILGNKMDQFGGMIEGLIWSPRSGNLKATEDDWSSEEGPHSSYDGPTCGSTACVAIIRNNQLVVANAGDSRCVISRKGQAYNLSRDHKPDHEVEKERIYTAGGYIQYGRVNGSLNLARAIGDMELKRNTTLPPEKQILTANPDINTVELCEDDDFLVLACDGIWDCMSSQQLVDFVHEQLKTESKLSAVCEKVFDRCLAPTSGGEGCDNMTMILVQFKKPKSGPSTSQPMDSSNDQEVPGSNSP*
>HanPP2C32
MDNLCCLPFRGGPSSYSSGKGKNHEGDIKYGFDLVKGKANHPMEDYHVARFVEIDDHELGLFAIYDGHSGDRVPSYLQKHLFDNILNESEFWVDPKRSIAKAYEKTDAAILSDDSDLGRGGSTSVTAILMNGQRLWVANLGDSRAVISQGGEAIQLSTDHEPSTERSSIEHKGGFVSNMPGDVPRVNGQLAVSRAFGDKSLKSHLRSDPAIQDTLVDNKTDLLVLASDGLWKVVDNQEAVDIARKIKDPQKAAKRLVAEALKRDSKDDISCVVVRFR*
>HanPP2C33
MSSNKGEHQTVPLSVLLKRELANEKVGRPEIVSGQANQSKKGEDFMLIKIECQRVLGDGVTTYSVFRVLDGHNRAAAAIYTKENLLNNVLSVIPPDLNREEWIGALPRAFVAGFVKTDKDFQEKGQLSGTTVTFVIIEGFIVTVASVGDSRCILESADGSLYYLSADHRFEDNEEE*
>HanPP2C34
MVEICFGAVSENDPSASSASSSRATTEADGNQTLKFIAGGRNVYKDNAFKKARLTISSASAAVDNRRYTKLVSDDDRSDVVVRDNLAIANSCGSGVDRFVPAQSSPRYGVASMCGRRRDMEDAVAVHPSFIDTDHHQTSNTHYFGVFDGHGCSHVARMCKNRLHMLVREELKKNEWKKTMEQSFRRMDEEAMLWNEQVTKGVCRCELHGPESYGVGSTAVVAVVTPDKIIVANCGDSRAVLCRKGKAVPLSNDHKPDRPDELKRIEDAGGRVLYWDGARVSGVLAMSRAIGDNYLKPYVTCEPEVTITERTVEDDCLILASDGLWDVVSNDTACGLARMCLKGKRPSAEMKSPPVIDESEYQNCDPTCSNASLLLTKLALARRSADNVSVVVIGLRKNGSL*
>HanPP2C35
MGSCFSAESRNPVPTSPTSTVGIRKGKSSRKRPPLLDRRREELLHRIASRRFLNGSSEIASLFTQQGKKGTNQDAMIVWENFGSRTDTVFCGVFDGHGPFGHMVAKRVRDSLPLKLSAHWEVNLKNTNDVLREIVVGGLNSEGTSVNSPVEAFEEIDKNPEIFQTLKESFLKAFRVMDRELSMYENFNCFCSGTTAVTLIKQGQHLIIGNIGDSRAVLCTCAKDNSRVPVQLTVDLKPNLPEEAERIRKCKGRVFALRDEPEVARVWLPNHDSPGLAMARAFGDFCLKDFGLISVPQVSYRCLTEEDEFVVLATDGIWDVLSNEEVIEIVASAESHSRAAQAVVESAVGAWKHKHPTSKVDDCAVVCLFLGLDSSSTAKPNEHEEESSSTMNTETGKDWSALEGVSRLNTLLTLPSFVPGEDDENREPGGKRKV*
>HanPP2C36
MLDGLVRTFSTAKRGTSSTSQCGGKEAAETMAKDARKNEMILRSSGTVNVNGSNNFASVFSKKGEKGVNQDCCIVWEEFGCQEDMMFCGVFDGHGPWGHYVAKRVCNSMPSALLCNWQEMLVQCSLDQDDKELDRFNLWHDSFIKTCVDIDHDLEKCHKIDSVYSGTTALTAIRQGDHLVVANIGDSRAVLATTTENGCLVPVQLTVDFKPNLPQEVERIVECNGRVFCLEDEPGVHRVWLPNEDSPGLAMSRAFGDYCIKKFGLISVPQVIHRNITSRDQFMVLASDGVWDVISNEEAVEIVSSTVDKAKSAKQLVNCAIRAWKRKRKGIATDDISAICVFFHNNSQIHHVDTPK*
>HanPP2C37
MEDDALIVANNDDLQGFYFAAVFDSHTGFSSINFLRLVFCTAHQLLEMTSEEDDESGAIATAIFIGNDMLYISHVLSQSGKAEELTNSQRPYGRNKVSLQEIKRIREAGGWISDRRICGDISVSRAFGDIRFKTKKNE*
>HanPP2C38
MGCVCCKCSRKAPSSWSDGGKKIKGKKDRNAAADELLEVVPIPSHNFKLECAVLTRRGYYPDTPNKENQDCFCIKTSVQGNPNVHFFGVFDGHGHAGKQCSEFVQNRLVELLCNDDTLVEDPVNAFNVAFSTTNTELHENPDIDDSMSGTTAITVLVIGDKLYVANVGDSRAVIAVKKDDHGHVVAQDLSQDQTPFRNDECERVKECGARVLSVDQVEGVKDPSVQSWGDEENAGSDPPRLWMRNAMYPGTAFTRSVGDSIAEKIGVVAVPEVSVVQLTANNPSFVLASDGVFEFLSSQAVVDMVDRYMDPRSACAAVAAESYKLWLEHENRTDDITIIVVHVNGLLNQSGVTNGDEEGGSSGVEPTDVTPPRSERFRSVGSNFSQALHFHQALLTNDKKPRLEPPR*
>HanPP2C39
MAGMCCGETTSYRDSTPSTTEPSGGGRGRRRRMAIQQLKSIATTASSTKTGQVGCSTATVTTSKSFRDDVLEKESSRFGLTIVCGRRRDLEDAVSVKPSFCKMICSDLHFYGVFDGHGCSHVATKCKDRMHEIVKEEVENCEDWKEMMMKSFARMDKDVSEWSKCASSCSDCRCQLQTPQSNAVGSTAVVAIMAPDKIVVSNCGDSRAVSEWCCDSVIHRP*
>HanPP2C40
MAGMCCGETTSYRDSTPSTTEPSGGGRGRRRRMAIQQLKSIATTASSTKTGQVGCSTATVTTSKSFRDDVLEKESSRFGLTIVCGRRRDLEDAVSVKPSFCKMICSDLHFYGVFDGHGCSHVARKCKDRMYEIVKEEVENCEDWKEMMMKSFARMDKDVSEWSKCASSCSDCRCQLQTPQSDAVGSTAVVAVVAPEKIVVSNCGDSRAVLCRNGVAIPLSTDHKPDRPDELKRIEDAGGRVIYWDGARVLGVLAMSRAIGDDYLKPYVIPEPEVTVTERTDDDECLIIASDGLWDVVSNDVACRVARMCLRSEEVPSPPQSDGSPFNVARGESSDKACSDASMLLTKLALARRSSDNVSVLVVDLRRDI*
>HanPP2C41
MEIQQLTLIATVASSIISLPENNNSKPHQNEVQPKTATTTVTTSKKSFRDDVLEKESSRFGLTVVCGRRRDLEDAVSVKPSFCKTICSYLHFYGVFDGHGCSHVATKCKDRMHEIVKEEVENCEEAILWKEMMMKSFARIDKDVSEWSKSASSCSDCRCHLQIPQCDAAGSTAVVAVVAPDKIVVSNCGDSRAVLCRDGVAIPLSTDHKPDRPDELKRIENAGGRVIHWDGVMRVLGVLAMSRAIGDDYLKPYVIPEPEVTVTERTDDDECLIIASDGLWDVVSNDVVCHVARMCLRSEEVPLPPRSDGSPFNVARGESSDKACSDASMLLTKLALARRSSDNVSVLVVDLRRDI*
>HanPP2C42
MHSTVVVTNSPVFSSSPMFRQPMISPSRSLHSLSSPSTPVRNHTSGYKEGPIIGCDSNLSTSLLSKRKRPARIQIPLVPLSFVDEVVKPDDDVAEMEEEGEEYGVYCKRGKRRFIEDRYFADVDFQGDSKQAFFGVFDGHGGSKAAEFAAKNLHRNIMSKVANKSCEDETKEAVREGYLETDSEFLKEDVNGGACCVTALIRKGSLIVSNAGDCRAVMSRGGVAEAVTVDHKPSRKDEQDRIERMGGYVDCRNGVWRIQGSLAVSRGIGDNHLKKWVIAEPETRIIEIRPECEFLILASDGIWDKVNNQEAIDIVRPFCVGTKKPDLTSACKKLVSLSAARGSYDDKSVMVIRLPHFIS*
>HanPP2C43
MHSAVVVTNSPVFSSSPMFRQLMISPSRSLHSLSSPSTPVRNHTSGYKEGPIIGCDSNLSTSLLSKRKRPARIQIPLVPLSFVDEVVKPDDDVAEMEEEGEEYGVYCKRGKRRFIEDRYFADVDFQGDSKQAFFGVFDGHGGSKAAEFAVKNLHRNIMSKVANKSCEDETEEAVREGYLETDSEFLKEDVNGGACCVTALIRNGSLIVSNAGDCRAVMSRGGVAEAVTVDHKPSRKDEQDRIERMGGYVDCRNGVWRIQGSLAVSRGIGDNNLKKWVIAEPETRIIEIRRECEFLILASDGIWDKVNNQEAIDIVRPFCVGTKKPDLTSACKKLVSLSAARGSYDDKSVMVIRLPHFIS*
>HanPP2C44
MHSTVVVTNSPVFSSSPMFRQPMISPSRSLHSLSSPSTPVRNHTSGYKEGPIIGCDSNLSTSLLSKRKRPARIQIPLVPLSFVDEVVKPDDDVAEMEEEGEEYGVYCKRGKRRFIEDRYFADVDFQGDSKQAFFGVFDGHGGSKAAEFAAKNLHRNIMSKVANKSCEDETKEAVREGYLETDSEFLKEDVNGGACCVTALIRKGSLIVSNAGDCRAVMSRGGVAEAVTVDHKPSRKDEQDRIERMGGYVDCRNGVWRIQGSLAVSRGIGDNHLKKWVIAEPETRIIEIRPECEFLILASDGIWDKVNNQEAIDIVRPFCVGTKKPDLTSACKKLVSLSAARGSYDDKSVMVIRLPHFIS*
>HanPP2C45
MALWSPRLQRFLFTNTNLSKIDFKKTNTNFITRNRRRCSAIAIDAPSSYGLASGIRWGSAKLQGAREEMEDDAVIVANNNIDDLQGFYFAAVFDGHAGFSSVNFLREELYKECVKALQGGQLLDNKDFIEIKNALQEAFHNADAKLLNWLETTSEEEDDDDESGATATAIFIGNDMLYISHVGDSCAVLSQSGNAEELTNSHRPYGRNKVSLQEIKRIREAGGWISDGRICGDISVSRAFGDIRFKTKKNEMLKKGVEEGRWSEKFASRMKFFEDLVIATPDIYQVALGPDAEFVLLATDGLWDYIKSSDAVSFIRNQLREHGDVQVASEALAQMALNQYSQDNVTIVIADLGRTDWRNLPIQEQNIAYELIQAFATIGIVSLGIWMSSNASF*
>HanPP2C46
MPPCTLRFSDTNNGEPLSILTPSSKKRKRPPMIEIPNILQVTESAAAKFTSKSFVTKSDGVVSSSGFGVGVCSVKGRKSFMEDAHTIVSSSNCEKGFFGVYDGHGGSKAAEYVSKNLHSNVLEMLEKCSENATTEEVVKAAFMKTDDEFLKQGLESGACCVTALIKEKELFVSNLGDCRAVISKKGKAESLTMDHKASHDDERKRIQDKGGYVELHRGTWRVHGVLAVSRSIGDAHLKDWVLGEPETKILPLTDDLEYLILASDGLWDEVGNQEAIDVVTRCMTNLSPKVKKVYRVKRMKHRENSENDEPQHMARRVVKTSDQNQDHGLTADGLVGACKELVNLAVKRGSLDDITVMILDLKSFQ*
>HanPP2C47
MCTVAVLNSPVFSPSPRLSSSIFCKSSPDSLTLINSPSPSNSFKFRLQKPPVSGPFRASNDDVPNCLSTSPTQLKRKRPTRLNIPVAPLSFSADRSTPCAAEDRWKEVEVDQEEYSVYCKRGRREKMEDRFKAEVVFNGKNKMAFFGVFDGHGGSKAVEFASENLQKNIQNEVEKRGEIEIVEAIKQGYLNTDSEFLKQEQRGGACCVTAIISSGNLVVSNAGDCRAVVSRGGAAEALTSDHRPSRPDEQQRIESQGGYVDCSRGVSRVLGSLAVSRGIGDRSLKQWITAEPETKMFKITPEFEFLIMASDGLWEKVTNQEAVDLARPFCASSDKSEAISACKKLIELSASRGSVDDTSVMIVQLGHFSS*
>HanPP2C48
MAGGTGVTPSCVIVEEDDFKNNNININITSGVEEERLKNSDQLDQLEVGKPPRHMSVVRHSVSTATLLPPANPDFDLGIVGESEYMPMMIRSGSCAEKGPKEYMEDEHICIDDLLEHLDTIEGLPPVGAFYGVFDGHGGTDAASYVRKNILKFIIEDPQFPGCLKKAIRNAYIKADQAFAENSSVDISSGTTALTTLVFGRMMVVANAGDCRAVLGKRGKAIELSNDHKPNSLSERHRIEQLGGVIYDGYLNGQLSVARALGDWHMKGPKGSACPLSAEPELQEILLMEDDEFLIMGCDGLWDVMSSQCAVTIARKELMIHNDPERCSRELVREALKRSTCDNLTVIVICFSPDPPPWIEIQSQIGHRRGISSEGLNFLKGILDGNL*
>HanPP2C49
MKNVTNLKDHDWMIERNNELTVSSVNLSSEGSLFDEDGECLNGNKSRNLQWAQGKAGEDRVHVVVSEENGWVFVGIYDGFNGPDAPDFLLSNLYAAVHKELKGLLWDDDQVDSSDSVKQSLDDADSLIDNGMKKNRLPRYVHQQESYPCVSGDVKVKTKGRVRNRSVAKKWEENQRKWKCEFDRERLELDRRLREYMNYNGSKSVNHSDVLKALAQGLKKTEEAYLDTADQMLVENPELALMGSCVLVMLMKGEDVYVMNVGDSRAVLAQKPEPDIWRQDLEKIHEETWYDLEV*
>HanPP2C50
MITVAIPNSPVFSPVSSSIFCKSPHESCPITHNNSPSSTFSFHIPKPIPPASASGSSKRKRPAKLAIPVASVCFSGGVEVEDRWKEVVVEGDGYSVYCKRGKRDVMEDRFKAVVEFDGEHKQAFFGVFDGHGGSKAAEFAAENLDKNILNEVEKMGEIEIIEAIKQGYMTTDSQFLNQNQRGGSCCVTAIIRDNNLVVSNAGDCRAVVSIGGTATPLTSDHRPSRQDEKLRIESLGGYVDSSRGVSRVLGSLAVSRGIGDQSLKQWITAEPETKIVKIAPEFEFLIMASDGLWDKVSNQEAIDLARPFCVGCDKLEPVSACKKLVELSASRGSIDDASVMIVQLGRFC*
>HanPP2C51
MGNKVGKCFTGNNDVVQRPTKDSSNDPLDDLGHSFCYVRPDPSRLTSSKVHCSEETTTFRSISGASVSANTSTPLSTSLIDYSYNFFDKASAFESSTSFASIPLQPLPRNSINSINSGPLPIGTVPYSGPIERGFLSGPIERGFQSGPIFSGPISQDQFQRSYSQGGFKFKHRSRKGLSRSSLVRVIQRAISRSFVTRGQNSVVAPVSKTLGGSLKVPDWVVEKNNELTISSANLSSECSFLDDDESLNNQNQSQNLQWAQGKAGEDRVHVVVSEEHGWVFVGIYDGFNGPDAPDYLLSNLYPAVHKELKGLLWDDENDGSNSNKCSVDVQPVGENHEIDSRVNDQQCVVDQQERYPVEEFETNGNKKRSSKSSRGRSRGASKKWEDNHRRWKCEFDRERLELDRRLKEQLNSNGSNSINHSDVLKALSQGLKKTEEAYFNVADQMLDENPELALMGSCVLVMLMKEEDVYVMSVGDSRAVLAQKPEPDLWRHDLERIKEETLYDLEVFDTDVPNPNPTLTACQLTTDHSTSIEEEIQRIKSEHPDDACAVMNDRVKGSLKVTRAFGAGFLKQPKWNDALLEAFRIDYVGKSPYINCIPSLYHHKLGPRDRFLILSSDGLYQYFTNEEAVSEVELFIQWSPEGDPAQHLIEEVLFRAAKKAGMDFHELLEIPQGDRRRYHDDVSIIVISLEGRIWRSCV*
>HanPP2C52
MTMEGVKKERETSPPGNDGKPPHPLYRRSSSSSLLRHPSLVRTRIGDDASSVQAQAEFLPILRSGAWADMGFRGSMEDVYICADSFLNHYAAKNPIQGPAAFYAVFDGHGGKHAADFACEHLPRFIFEDDDFPREIERVIASAFAQTDSAFAKACMLDADLASGTTALAALVIGSSLVVANAGDCRAVLCRRGKAIEMSKDHKPMCIREKKRIEASGGYVYDGYLNGQLNVARAIGDWHMEGLKNQDGDGGPLSSEPELMMTKLTEDDEFLIIGCDGIWDVFMSQNAVDFARRKLQEHNDPVLCSKELVSEALKRNSGDNLSAVVVCFKSEPPPNLVVPWGRRVQRSISAEGLKELQGFLDGLET*
>HanPP2C53
MKMAEICCGVVSDNEASSVVAACESNSQAAATTRRKRMEIHRVNFATGIEPDNNNNNGVKQPRLSISPASFSRGGCTSVTRPNCNCSELTHKQDDEGRDADAAVVVKHTHTPPLVAAILRPLGSAVPKFGVASVCGRRRDMEDAVAIHPSFLTTDQNCYLHYFGVYDGHGCSHVATRCKDRLHLLVKEELNKKKVESMEWTKTMERSFNRMDKEVIDWNKGTLGGNCRCELQAPDSDAVGSTAVVAITTPDKIIVANCGDSRAVLCRNGKAVPLSSDHKPDRPDELNRIQAAGGRVIYWEGARVLGVLAMSRAIGDNYLKPYVSCEPEVTITERTAEDECLIIASDGLWDVVSNDTACGVARMCLKGKGPSASLKNPIENEQAGSEKWDKACSDASMLLTKLALARRSSDNVSVVVIDLRRK*
>HanPP2C54
MEYSDDQIDSSELSSTSSTVSSIFGSSDVDLSSAFSITSSSSGEMLTVPIKLGRELNEERLRKCVGRNKRVAWGIRSEIGRRKEMEDAVAVVPGFMTCKCDQVGGCTAGSSRSSGEISPVHFFGVYDGHGGSQVAKFCAERMHEVIAQEWDQDANDEFKWQQRWEAVMSSSFQRADNEVITDAAASEMVGSTAVTVVLSGCQIIVSNCGDSRAVLCRGTETIPLTVDQKPDREDELLRIEAQDGKVINWNGARVFGVLAMSRAIGDRYLRPWIIPVPEISFTARTNEDECLVIASDGLWDAMSNNEVGEVARRVLRRRRRTADAGEGTAAQTLADSLTEIAMGRNSSDNISVIVVDLKSKKKQQNIT*
>HanPP2C55
MYKIIFFLSVLGFVTYTIGESSTCLTVYKEGGAPVVFWSPECPRWSLPKHDLRRQSTIGRCQSATRQGRRKYLEDRTFCIVDLRIPFPGANGIRDTSVAIVAVFDGHNGAEASEMASKTLLEYFTLHTSFLLDTTFSFLSNISKGMLPNKGGHGYASQMPGEHLGDYALHTGRIKFTLSKIFSEDFHLEILKESLLKAIDDIDAGFGKEASRYNLNSGSIAAVILIADNQILAANVGDSKAFLCSEMFQSPHEAKATLLRLYEKRRREGASIRMKDYRNVKLGGLPHFVAKELTMDHHPDRVDERSRVEAAGGYVSEWAGVSRVNGHLAVSRSIGDLPFKSFGVISVPEVTDWQPLTANDSYLVAVSDGVLEKLGTQDVCDLLWDLHTPAPLEMQYSPSCSYSLADCIVDTALERGSMDNVAAVVVPFGLQNLSTVGSQVQNYVDRQSGNLTISTFYY*
>HanPP2C56
MNKIIFFLIVLGFVTYTIGESSTCLTVYKEGGAPAVFRSPECPRWSLPKHDLRRQSTIGRCQSATRQGRRKYLEDRTFCIVDLRIPFPGANGIRDTSVAIVAVFDGHNGAEASEMASKMLLEYFTLHTSFLLDTTFSFLSNISKGMLPNKGGHDYASQMPDAKLGDYVLHIGRIKFTLSKIFSEDFHLEILKESLLKAIDDIDAAFGKEASIYNFNSGSTAAVILIADSQILVANVGDSKAFLCSEMFQSPHEAKATLLRLYEKRRREGASIRMKDYRNVKLGGLPHFVAKELTMDHHPDRVDERSRVEAAGGYVSEWAGVSRVNGNLAVSRSIGDLPFKSFGVISVPEVTDWQPLTGNDSYLVAVSDGVLEKLGTQDVCDLLWDLHTPSPWNYNTVLHTH*
>HanPP2C57
MVYFSCVAGANDIRDTSVAIVAVFDGHNGAEASEMASKMLLEYFTLHASFLLDTTFSFLSNISKGMLPNKGGHGYASQMPGEHLGDYALHTGRIKFTLSKIFSEDFHLEILKESLLKAIDDIDAGFGKEASGYNLNSGSTAAVILIADNQILAANVGDSKAFLCSEMFQSPHEAKATLLRLYEKRRREGASIRMKDYRNVKLGGLPHFVAKELTMDHHPDRVDERSRVEAAGGYVSEWAGVSRVNGHLAVSRSIGDLPFKSFGVISVPEVTDWQPLTANDSYLVAVSDGVLEKLGTQDVCDLLWDLHTPAPLELQYSPSCSYSLADCIVDTALERGSMDNVAASGEA*
>HanPP2C58
MYDTKIQGRNARNYFCLLKSFGANGIRDTSVAIVAVFDGHNGAEASEMASKMLLEYFTLHTSFLLDTTFSFLSNISKGMLPNKGGLMPIYINHASQMPIEKLGDYVLHIGRIKFTLSNIFSEDFHLEILKESLLKAIDDIDAAFGKEASRYNFNSGSTAAVILIADNQILAANIGDSKAFLCSEMFQSPHEAKATLLRLYEKRRREGASIRMKDYRNFKLEGLSHFVAKELTMDHHPDRVDERSRVEAAGGYVSEWAGVSRVNGHLAVSRSIGDLPFKRFGVISVPEVTDWQPLTGNDSYLVAVSDGVLEKLGTQDVCDLLWDLHTPAPLELQYSPSCLYSLADCIVDTALERGSMDNVAAVVVPFGLQNLSTVGFQVQNYVDRQSGNLTISTFYY*
>HanPP2C59
MCVQDLESGCEEIDDLGLVAADQNINTSQFGPQQITVSNSFPMESICEDTVVSEEKYNNFIPTLRSGEWSDIGHRSYMEDTHICIPDLARTFNNKYIGEETVSFYGVFDGHGGKGASKFVRDNLPRIIVDDANFPMELEKVVTRSFVETDAAFARSCALESTLSSGTTALTAMIFGRSLLVANAGDCRAVLSRNGLAFEMSKDHRPCCDKERLRIESLGGFVEDGYLNGQLGVTRAIGNWHIQGLKETDNQVGPLSAEPELKLVTLTKEDEFLIIGSDGIWDVFMNQNAVDFVRRRLQDHNDVKRCCKEMVEEAMKRHALDNLTVVIVCFQAEPPPPVVVQRGRVRRSISAEGLLNLKFHLEG*
>HanPP2C60
MKKLVSFGKKLVSCGKKPAVQGDDDTVNGQKGRPGARVEGLWWTRDEGVFSIAMIQANAVLEDQCQVESGSLNMDENGPRGMFVGVYDGHAGPEAAWFIKDRLFENLKKYASENAGMSEEVLRQAFLKTDEEFLLSVEREWENNPKIASVGSCCLAGVVCNGMLYVANAGDSRAVLGKQVDKTEKAFMPVRLSQDHNANDESIREELIALFPNDPNIVVFKQNIWRVRGLIQISRSIGDAYLKRFDFNKPPLPAKFIQSEPFSKPILKAEPTTLVTKLVPEDQFVIFASDGLWDHLTDQQAIDLVKSSPRNGVARKLVRAALAEAARKAGMSYSKLETIEKGLRRNIHDDITVVVLFLDCDSASHTSSSAGQSSSGGPMTLSVKSPISF*
>HanPP2C61
MGYLSSVSSASMGQPNGDSPVSGGGLSEDSKFSYGFASSPGKRSSMEDFYEARIDSVDGETIGLFGVFDGHGGARAAEYVKQHLFSNLIKHPKFISDTKAAISDAYSHTDTEFLKSENNQNRDAGSTASTAILVGDRLLVANVGDSRAVICRGGKAFAVSRDHKPDQSDERQRIEDAGGFVMWAGTWRVGGVLAVSRAFGDKLLKQYVVADPEIQEEKVDNSLEFLILASDGLWDVVTNDEAVAMAIPIDSPEEAAKRLMQEASQRGSADNITVVVVRFLDNEASGSSSH*
>HanPP2C62
MAEMLPAVIVPLDLGNSLRKTLNLEETLVIITGIQQIMAENTSSVSSVQDPVNNHDCSNHGVQDDGFQESEDEVMSLEGDRVFETALVSDSTGLCGEDLIAFESVTSEMSALGSHDGEKGVSGHSAVEGSIVISEKVSSAAGTVARSVFEVDCVPLWGFTSICGRRPEMEDAVATVPRFLKVPIQMLTGDRGVVDRLSKSLTHLTTHFFGVYDGHGGSQVANYCSTRVHNALQEELEPLMASWGGDESDNNCQEMWKKAFHNCFLKVDDEIGGKQGGHEPVAPETVGSTAVVALICSSHIVVSNCGDSRAVLCRGKEAMALSVDHKPNREDEYARIEASGGKVIQWNGHRVFGVLAMSRSIGDRYLKPWIIPDPEVTFIPRAKEDECLILASDGLWDVMSNEEACEIARKRILLWHKKNGSNNLPTERGEGIDPAAQAAAESLSNRALQKGSKDNITVIIIDLKAQRKFKTKTTASS*
>HanPP2C63
MAGMCCGVVGETETPSTVDQSGVARQSRRRQMEIHQLKFLAASDVVAPLPENSKKRRKVESLETIDCGFESKAVNLSKPETEAVSKTVCDNNEARFGVTTVCGRRRDMEDAVAVKPSFSSDFNFYGVYDGHGCSHVAMKCKDRMHEIVKDEVETAGESVNWKDTMGVSFSRMDKEVTDWSEGSSISNCRCELQTPQCDAVGSTAVVATVTPDKIIVSNCGDSRAVLCRNGVAIPLSTDHKPDRPDELARIEAAGGRVIYWDGARVLGVLAMSRAIGDNYLKPYVIPEPEVTVTDRTPEDECLILASDGLWDVVSNDVACSVARMCLTSQKPPSHLRSAGNDVNIAGGESSDKACSDASMLLTKLALARQTSDNVSVVVVDLRRNQ*
>HanPP2C64
MLCRSYFRKVILRSARICNITPQFVHFATLKKGLKTLPAATSSGDQKVTVSKSKADMDPSSNRSLMTITSLEKKDGGCYASGGWKSEDGRLSCGFSSFRGKRATMEDFFDVKTCKIDGQTVCLFGIFDGHGGSRAAEYLKQNLFNNLMMHPQFMTNTKMALSETYQRTDSEFLESEKDNSSDDGSTASTAVLVGNRLFVANVGDSRTIISKAGKAIPLSEDHKPNRSDERERIENAGGVVMWAGTWRVGGVLAMSRAFGNRMLKQFVVAEPDIQEQELGEELEMLILASDGLWDVVPNDDAVSLAQTEEEPEAAAKKLIETAFSCGSADNITCIVVKLYHDSTSESKPKSESLTSTETKT*
>HanPP2C65
MLSRLINFLKACWRPADGFDSAGRQEALLWFKDIGHHINGEYSMAVVQANMLLEDQSQIESGSLSFLDSGPFGTFVGVYDGHGGPETSRYVNDNLFHNLKRLVSEQHSMSADVIRKAFQATEEGFLSIVAKQWTVKPQLAAVGTCCLVGVICHGTLYIANAGDSRAVLGRGVKAAGEVIAIQLSVEHNASIESIRQELHTLHPDDPHIVVLKHNVWRVKGLIQISRSIGDVYLKKAEFNREPLYAKFRLRDPIRRPILSSDPSISAHEIQPHDQFLIFASDGLWEHLSNQEAVDIVQSNPHNGSAKRLVKAALQEAAKKREMRYSDLKKIERGVRRHFHDDITVVVVFLDSNLVSKASIKGPTVSMRGGGINLSAKTLAPLAATTT*
>HanPP2C66
MGPGTDQCTSLDNGYLKECVPPLEDNIDQPNAAAKPPRSLQPVRHCISQAMLAGTSDSSVKKSTNEGSGLKSPQNEKCAYTPIFRSGSCSEMGPKPYMEDEYICVDDLQQHLDPQPDYPFHGAFYGVFDGHGGIDAASFTKRNILEFILEDSIFPKGVKKAVKNAFAKVDHALADTRSLDNSSGTTALTALILGRNMLIANAGDSRAVLGKRGRAIELSTDHKPSCTSEKMRIEKLGGVIYDGYLNGQLSVARALGDWHMKGPKGSDSLLSAEPELEEVTLTEEDEFLIIACDGLWDVMSSQYAVTIVRKELMLHNDPEKCSRQLVREALKRNSCDNLTVVVVCFSSDPPPKIEIPKMHRRRSISAEGLDVLKGILDND*
>HanPP2C67
MAAVKGEHHHAIPLSVLLKRELASEKTERPEITCGQASQSKKGEDFALVKTECQRVLGDGVTTYSVFGIFDGHNGSAAAIYAKENLLNNVLGAIPKDLNRDEWVTVLPRALVAGFVKTDKDFQEQVQSSGTTVTFVIIEGSVITVASVGDSRCILESADGGLYYLSADHRLDCSEEERERVTASGGEVGRLNAGGGAQIGPLRCWPGGLCLSRSIGDVDVGEFIVPVPYVKQVKLSSAGGRMIIASDGVWDAMSAEAALVCCRGLPPDTAAAQIVKEAVQFKGLRDDTTCIVVDILPPEKTNSNVPHAKKTGKGVLKSMFRRKSSGSPPQVDAVYLQPDVVEELIEEGSALLSERFVTYQIPVV*
>HanPP2C68
MDDITPPRILINDMTQVSDYCVGSLHQELEEAWGSEGSTNEWNKKWQSALSKAYDNVDKACVKDLSGGSTAVVVLISPCQIIAANCGDSRAILCRGFYTIPLTADHKPYRQDENERIVRSGGLVIPDTWGLLRVDGVLAMTRAIGDGSMKPYVSAVPEVTFTTRTDEDECLIMASDGLWDVMSTELVGTMATSMLRHEREFPSTNEKPTQRVAKYLFKEALARSSSDNFSVIIVDLKRQP*
>HanPP2C69
MEEMRPTVSVTFSLTNPISENAALQSHVDFTQMNLFSETTVLHGNSKGMTGKGIVGDEIMIQESDADETMSVEDVPIEINSELLAMNANSGGLKASVMAEINSELLAMNANSGSLKASVMAIEGIDNGQIVAKVISLEATTNEHTLKASVMAIADKQHSKVVKSVFELEYLPLWGSNSVCGKRPEMEDAVIAVPQFMKIPIKMLVVDHAANPNLSDLTAHFFGVYDGHGGSQVANYCRDRVHVALQEELKIMKQELAKGTINDSVQICWEKTFTNCFKKVDDGVSGTATTEPVAPETVGSTAVVALICSSHIVVANCGDSRAVLYRGKEAIPLSNDHKPNREDEYARIEAAGGKVIQWQGHRVFGVLAMSRSIGDRYLKPSIIPEPEVTFTARAREDECLILASDGLWDVMSNEEACEVARKRILIWHKKNGGNVVERELNGVDPAAQAAADYLSMLALQKGSNDNISVMVVDLKAQRRFKTKS*
>HanPP2C70
MLQTKPMAKYVFIFTVLGFIICITSGESSTCLALYKEGGAPAVFQSPKCSRWSLPKHDSRRRSTSGRCQSATRQGRRKSHEDRTFCTLDIRIPFPGPNGIRDTSVGIVAVFDGHNGAEASEMASKLLFEYFTLHTFFLLDTAYSFLSKVSKGMLPNKGQHDYASQVLGWDEKLGEYVLHIGRIKFTLSTIFNGDFHLEILKESLLKAIDDIDASFCKEASRYNFHSGSTATVILIADSQILAANVGDSKAFLCSETFQSPPEAKATLLRLYRNRRSDGASIRLKDYGNYKLAASDGLSHFAAKELTRDHHPDRVDERSRVEEAGGYVLEWGGVSRVNGHLAVSRAIGDLPFKSFGVISVPEVTDWQPLTANDSYLVAASDGVLEKLGPQDVCDLFWELDTHAPLELHYSPSCSYSLADCIVDTALEKGSMDNVAAVVVPFGLEPLPTERSREVGLQNYVEGESGSENGESVIDKFGRLLVEGKHDTYGYFYLSESLNENDDSTFWISKDEQDSIHGSLQALPDIPNHNHGGPLNLYREQMMCLHFGRSSAGDRDQCINPEGLASFLGFLGSLPTHNHESFERATPNTRYILKKRFDRGSYGEVWVAFHSNYLRQSNDTEQHAKNKFQFHSTHLGTENGTSGPSDNNIFILKRIMVEKGNTVYLSGIREKYFGELFLNASSYLGGTLSVTDSYPYPYPYPHPYNLLRMDESVTPEHIPSRKNRQPQVAYEEGLKHIARYIESFESKSSEIWLVFRHEGVSLSKLLYTADDIGSSDGETNDSDDHVKHVRILHPSKWWRWLKTTKAGQEEMKNLIWQLLSALKACHDRNITHRDIKPENMIVCFEDRDSGRCLKGSPSGNETYITKMRIIDFGSAMDEFTIKHLYGAAGPSRDEQTYEYMPPEAFLNATWYHGPSSITTKYDMWSIGVVILELIIGSPNVFQIDAITRALLDQHLEGWNDGLKELAYKLRSFMELCILLPGSSSKHLYSWGHNGKSSGSPASWKCSEEFFASQIKSRDPLKIGFPNVWALRLVRQLLVWDPEDRLTVDDALRHPYFTHHTTQ*
>HanPP2C71
MLAQEEGPHELRGRVLFKSLGIYQIGRTDGLLWYKDLGCHVSGEFSMAVIQANNLLEDQSQVESGPLSSMNSGPYGTFIGVYDGHGGPETSRFVNENLFANLKRLASEDQEMSANVIKKAFLATEDEFLSVVREQWRICPQIASVGTCCLVGVICNGLIYVANAGDSRVVLGRADRGVRGVLAIQLSTEHNASYASVRDELHSVHPDDPKIVVLKHNVWRVKGIIQVSRSIGDAYLKKAEFNREPLLAKFRLPEPFSKPILNPEPSILIHKLNSKDQFLIFASDGLWEHLSNEEAVDIVHNYPRSGIARRLVKAALQIAAKKREMRYSDLKKIDRGVRRHFHDDITVVVMFLDPPLTNRASARASVLSIKGSRGLPHTKL*
>HanPP2C72
MGYLDSVVSWVNPNGTGVSPVTGGGLSKDSRFSYGYASSAGRRSSMEDFYETRIDGVDGELVGLFGVFDGHGGVRAAEYVKHNLFSNLIKHPKFISDTKSAISESYSYTDSEFIKSEKNQMKDVGSTASTAILVGNRLLVANVGDSRAVICRDGNAIAVSRDHKPDQSDERRRIEDAGGFVMWAGTWRVGGVLAVSRAFGDKLLKQFVVADPEIQEEVIDGSLEFLILASDGLWDVVSNEEAVAMVKPIQSPEDAAKTLMQEASERGSADNITVVVVRFLRTTC*
>HanPP2C73
MGNLFSNSLSKLYHGEASEGSGKGQGHHGSVKYGFSLVKGKANHPMEDYHVSKFISHRGRELGLFAIYDGHLGDEVPVYLQKHLFPNIIKEGEFLKDPHRSISKAYERTDQAILSHDPDLGRGGSTAVTAIVIDGRKLWVANVGDSRAVLSKRGQAIQMSTDHEPNNERGSIENRGGFVSNMPGDVARVNGQLAVSRAFGDKNLKSHVRCDPDIANSDIDANTEILILASDGLWKVMTNQEAVDIAIKIKDPKKAAKQLAVEALNRESKDDISCIVVRFKW*
>HanPP2C74
MLRMCVKPLERCLGRRSGDVLLWHNDLKPHSSGDFSIAVVQANSNLEDQSQVYTSPSATYVGVYDGHGGPEASRFVNTNLFPFIHKYATEQGGISADVIKKAFSATEEKFLQFVRHQMPVRPQIASVGSCCLVGAISDGELHVANLGDSRVVLGQKVSDGGKARVVAERLSRDHNVSYEEVRNEVEAQHPGDSPVVIYCRGVWRIKGIIQVSRSIGDFYLKKPEFHRDARLMQYGHHIPLKKPVLTAEPSIISRKLKSQDLFLIFASDGLWEHLSDEAAVDIVYKNPRAGIAKRLVGAAIREATKKRELRYKDIMKIERGIRRHFHDDISVIVIYLDHEKASKHSKIGFTTAPVDIYSHNEDKVVEDPLLLKN*
>HanPP2C75
MLPGLMNYFWACFRPRWGRYVYSGESSGRQDGLLWYKDSGHHVSGDFSMAVVQANNLLEDQSQVESGCLSLQESGPYGTFVGVYDGHGGPETSRFINSNLFQHLKRFTSENQSMSVEVIKKAFEATEDGFLSLVTKQWPLQPQIAAVGSCCLVGVVCGGNLYIANLGDSRAVLGRLMKSTGEIVALQLSAEHNACIESVRQELHSIHPDDSQIVVLKHNVWRVKGLIQISRSIGDFYLKKTEFNRAPLYARFRLREPFKRPILSSDPSVSVHQLQPHDQFIIFASDGLWEHLTNQEAVDFVQNHPRSGSAKRLVKVALRSAAKKREMRYSDLKKIDRGVRRHFHDDITVVVLFLDSNLVSRASSIRTPNISVKGAGINLRPNTLAPGPA*
>HanPP2C76
MGLQIIHPNTCIRGCCTSDSIPLHLPPSSYTILLPIARGAESVVYDATLDGKRVAVKKPVLSTSEDINKFHKELQLLCKLDHEGIATLVAAHARPPNYMFFFEFYEFGNLSHKLHVEQWSPSVDQALMITKQLANALQYLHNIGIVHRDVKPANVLLDKSMRPHLADFGLSEYKYDLQKVTLENWRSSGKPTGGFHKKNMVGTIIYMAPEVLRKEIHTEKSDVYSFGITINELFTGVVPYTDLRTEAQAHTVLEMNYTEQQLTAAVVSEQLRPALAGTESGAPPRLLSLIQRCWDANTDNRPSFDDIVTELDLISENNKSFTLEENDVVESTDDSTKMVQPFKENVNWFSQGENISKTVCQSGFDVKSWSNYLKNSSLYVPVLSWGSFATCGRRETMEDTHFLMPRLWNENDIHMFGIFDGHRGAAAAEFSVRALPRLLQTLDCTSSPTDALKEAFINTDVAFRKELHNQRKSKAFIQKDYHPGCTAITALIVQNRLYVANAGDCRAIICRAGCPYPLSKDHVASCLDEKERVTGLGGQVKWQFDTWRVGPAALQVTRSIGDDDLKPWVTAEPEVTETVLSDDDEYLVMASDGLWDVVSNLEVVNIIKDTVKEPRMCSKRLATEAAERGSNDNITVIVVFLRPVSTAERIY*
>HanPP2C77
MAGRDILHKMKEKVCLSSTTSSASSAETGKGKSKISKHVTHGYHLVKGKSHHDMEDYVFAEFKNVDDNELGLFAIFDGHLSHEVPDYLRSHLFENILNEPDFWRKTEDAIRRAYRVTDKTILDKAVDLGKGGSTAVTAILINCKKLVVANVGDSRAVICKNGVAKQLSVDHEPSKEKELVENRGGFVSRMPGDVPRVDGQLAVARAFGDKNLKEHLSSEPDVYMEMIDDDTEFIILASDGVWKVMSNQEAVDCIKNVKDAKAAAKRLTEEALAKKSSDDISCIVVSFF*
>HanPP2C78
MMCHKSEHVPLSVLLKRELVNEKADRPEIVCGEANQSKKGEDFALINTDCERVVGDGVVTTYSVFGIFDGHNGSAAAIYTKENLLNNVLCAIPPDLNRDEWVASLPRALVAGFVKTDKDFQEKAQRSGTTVTFVIIEGSIVTVASVGDSRCILESADGAIYYLSADHRLDSNEEERERVTASGGEVGRLNTGGGTEIGPLRCWPGGLCLSRSIGDRDVGEFIVPVPHVKQVKLSSAGGRLVISSDGVWDALSAEEALECSRGLAPEAAAAQIVKEAVQLKGLRDDTTCIVIDILPPEKTNPPLQPPKKTGKRVFKAMFRKRSTEEPPKLHDEEEYFDPDLVEELVEEGSAMLSERLDTKYPLCNVFRLFICAVCQIEMKPGEGISIHHGSCNTRGNLRPWDGPFLCVSCQHKRDAMEGKMPSTNARYSSESD*
>HanPP2C79
MGLIEEMTPAASISISLASPISKIALLTGATSLLSDHVPMFLDGSNNDLNMIQEIGTDGLVNVNGDIIIQENIPKEIMSIGHESNSITVAITDIDDGQIVAEVISLGKETIESAIGHTLTASVVVVADKTHSKTVRSVFELEYVPLYGSHSVCGRRPEMEDAVASVPAFMKIPLKMLVGDRVINGINSNLNDLTAHFFGVYDGHGGCQVANYCRDRLHIALEEEIKVMKQELIKGTTNETVQVQWEKTFINCFKKVDDEVGGKTSGIIDGSNAIAEPVALETVGSTAVVALICASHVVVANCGDSRAVLYRGKEAIALSSDHKPNREDEYARIEAAGGRVIEWNGPRVCGVLAMSRSIGDGYLKPSIIPDPEVTFTPRGRDDECLILASDGLWDVMSNQEACEVAKRRLLIWHKKNGGSAIEGEVGGPDLAAQAAADYLTMLALQKGSKDNVSVIVVDLKSQRKFKAKP*
>HanPP2C80
MAGMCCGVVGETKTTSTVEPSGGGGQTRRRMEIQQLKLFAVAASNVVAENNRKRRKVIEKIETKDDDIASIKLKNTVEPNDVKPEEVLDKEGSRFGLTVVCGRRRDLEDAVAVKPSFCKTNSSVSDDLHFYGVYDGHGCSHVAMKCKDRMHEIVKEEVENCEESIEWKETMVKSFSRMDKDVAELSSSVSSSSSSSNCRCELQTPQCDAVGSTAVVAVVSPDKIVVSNCGDSRAVLCRNGVAIPLSTDHKPDRPDELARIEEAGGRVIYWDGARVLGVLAMSRAIGDNYLKPYVIPEPEVTITERTAEDECLILASDGLWDVVSNDVACSVARMCLRSQEVPSPPRSPGSVLNVARGESSDKACSDASILLTKLALARRSTDNVSVLVVDLRRNL*
>HanPP2C81
MGNGVGKLTICFTGNDVVHRRKDTSVIISDPLDDLGHSFCYIRPDPTCISSSKVHSAEETTFRSISGAAVSANTATPLSTDIYSYNAIDNKASAFESSTSFASIPLQPLPRNCVNSDPLSGHVQFSGPVERGFLSGPIERGFQSGPLFLTTLSGSLEKGSQEQEFQRSYSQGGFGLKQRLRKQSLIRLIQRAISRTFVSVGQNQNSVVAPVAKSVVSLKQHDWTGGNSEKTNELTISSANLSSESSFLDDDECFNHSQNLQWAQGKAGEDRVQVVVSEKLGWVFVGIYDGFNGPDAPDFLLSNLYQSVYKELKGLLWDDEDNTKLNSSNSSSSVQSLDSLDSHVDDQRETNRFSSPNSVDLQESYPSGTEDLKGSRRKRSKNSKGRNRVSENQRWWKCEFDRERLELDRRLKEYSNSNGPDSNHSEVLKALSRGLKKTEDSFLDIADQMLDENPELALMGSCVLVMLMKGEDVYVMNVGDSRAVLAQKPEPDLFRQDLERINEETLYDLEDSSADNGAINPSLTACQLSVDHSTSVAEEVQRIKTEHVDDSCAVVNDRVKGSLKVTRAFGAGFLKKPKWNNALLEMFRIDYVGTSSYINCNPYLHHHKLGPRDQFLILSSDGLYQYFTNEEAVSEVELFIQWSPEGDPAQHLVEEVLFRAAKKADMDFHELLEIPQGDRRRYHDDVSVIVISLEGRIWRSSV*
>HanPP2C82
MGACYSTSKSVNRKSGDAKFKFGKGPTPEERALHQIPGRVFGNGSSSIASLYTQQGKKGTNQDAMIVWEKFSSTNEAVFCGVFDGHGPYGHMVARKVRDYLPVLLSTHWKTGSDVENGNVNGNTHEEEDEDDDLCEESEKQQVPEKYIPLKKSILKAFRLLDMELKTHPAIDCFCSGSTAVTLVKQSQDLILGNLGDSRAVLATKDENNGLTAVQLTVDLKPNLPREAARIQKFKGRVFALQDEPEVARVWLPNSDSPGLAMARAFGDFCLKDFGLISVPDIYYHRITDKDKFVVLATDGVWDVLSNKEAVDIVAAAPSRATAARALVDCATRAWRLKYPTSKNDDCAAVCLFLDSKPTPTSPKEETKEPDTSIVPPDGTEPVPVLTHSGTVTESSEIVPCVEPEDGKLPEKGVGASKRSLAECISNPEDEEWSALEGVTRVNSLLSIPRFLTGDKKSTSSRKSVVKI*
>HanPP2C83
MGNLCCSSASKLSGGQSTHDTGKGRGHQGSAKYGFSLVKGKANHPMEDYHVAKFISHQGHELGLFAIYDGHLGDNVPAYLQKHLFSNIIKENEFWTDPNTAIFKAYEKTDASILSHNPDLGRGGSTAVTAILVDGRKLWVANVGDSRAVLSKNGQAIQMSIDHEPSAERGSIENRGGFVSNMPGDVARVNGQLAVSRAFGDKNLKNHLRSDPDVTNADIDANTEILILASDGLWKVVTNQEAVDIAIKIKDPQKAAKELAVEALNRESKDDISCIVVRFN*
>HanPP2C84
MLLMRGFKNTVPTFLLVSRIMIIILLSSATSSPCMINYNNGGVVQSPDCAAEWGLMVELLKNSSEVCEFASLQGHRKYQEDRVSCNVGIRVPVIGKDEAKIDLLAVFDGHGGIEASEMAKQHLLDYFLVHIIAGAFKKASVVDHHHDSITSTQRSHGVLPAVDDKSLHDILKEALLGAIRDIDQKFSMEAFKKKYSAGSTASVVLLLNDEELLVGNVGDSRVILCAGYAEQLTHDHHPDRDDEWARIEGAGGFVLDWDVPRVNGILAVSRAIGDVSLKRYGVIAEPEMVSWRNLTAKDAYLVISSDGVFESLTLENVCQLIEDQETGTTNDRFPFLPSYSLAYCIVKTALERGSSDNLSAIVVPLAQAPGGVHKDEL*
>HanPP2C85
MLDGLARTFSTSKRGANSSQCGGKEAAEAMAKDAKKNEMILRSSGTVNAKGSNNFASVCSKRGEKGVNQDCCIVWEEFGCQEDMMFCGVFDGHGPWGHFVAKRVCNMMPASLLCNWQEMLVEGSIDQIDKEIDRFNLWQDSFVKTCADVDQDLEQYRKIDSVYSGTTALTAVRQGDHLAVANVGDSRAILATATDDGGLVPVQLTVDFKPNLPQEAERIVECNGRVFCLEDEPGVHRVWLPNEESPGLAMSRAFGDYCIKNFGLISVPQVIQRHITTQDRFMVLASDGVWDVISNEEAVEIVSSTKDKAKSAKRLVDCAIQAWKRKRKGIATDDISAICVFFHNESPSTNQSHTAK*
>HanPP2C86
MYSFMSGNSYLDMVKPCWKGRLGGVQNGRTNGLLWYKDLGSHVSGEFSMAVVQANNLLEDQSQVESGQLCSSKNGIYGTFIGVYDGHGGPETSRFVNEHLFSNLKKFASQDEEMSANVIRKSFLKTEEEFISLVRDQWCTCPQIASVGTCCLVGVICNGLIYIANAGDSRVVLGRSERGGRGILAIQLSEEHNVNREPIRDELQSLHPEDPKIVVMKHNVWRVKGLIQVSRSIGDAYLKSPEFNRKPLLPKFRLAQPFSMPILSPEPSISIHEINSKDEFLIFASDGLWEHLSNEEAVNIVHNYPRNGIARKLVKAALRVAAKKREMRYSDLKKIERGVRRHFHDDITVVVVFLDPSLMNITSSFSIKGGVGLPAPNKFCM*
>HanPP2C87
MSEGFMNLLSVCWKPFKGDSSENPGAVAAGNGDGVDFEKDGLLWFRDIGKYGGGEYSMAVVQANQVLEDQSQIESGSFGTFVGVYDGHGGPDVARYVCDNLFRNFQAISAEHYGVVTPETIRRAFLQTEDGFTALVSESFNTRPSIATVGSCCLVGVIYQQTLFIANLGDSRAVLGKKVGSTGGMAAIQLSSEHNANLEEVRHELKNLHPHDPDIVAMKHGVWRVKGIIQVSKSIGDVYMKHAEYNTDSIAQKFRLPEATVMPILSATPTILTHEIHPNDSFLIFASDGLWEHLSNEEAVEIVHNNPRSGIAKRLVKAALQEAAKKREMRYSDLKKIDKRVRRHFHDDITVIVLFLNYDQICKGGGGGASQNVSLRSALEH*
>HanPP2C88
MAGRDILNKMKEKVGLSSSSAETGKGKSKMSKHVTHGYHLVKGKSYHDMEDYVFAQFKNVDDNELGLFAIFDGHLSHEVPDYLRSHLFENILKEPDFWTKTEHAIRKAYRVTDKTILDKAVDLGRGGSTAVTAILINCKKLVVANVGDSRAVICKKGVAKQLSIDHEPSKERKLIENRGGFVSTFPGDVPRVDGRLAVARAFGDKSLKEHLSSEPDVFMEMIDCDTEFIILASDGIWKVMSNQEAVDCIKNVKDARAAAKHLNEEALARKSTDDISCIVVRFQ*
>HanPP2C89
MAAGSGFSGSCVMVEDGFSNDVCCGGEEKSQNSDQLSQLDVGKPPRCVSVVRHSISTATLLTAPADPNFVLGIVGIKSVSDGKSEYMPMIRSGSCAEKGPKEYMEDEHICIDNLLEHLDRIEGLPSLGAFYGVFDGHGGTDAASYVRKNILKFIIEDPQFPGCLKKAIRNAYIKADQAFAENSTVDISSGTTALTTLIFGRMLVVANAGDCRAVLGKRGRALELSNDHKPNSIPERHRIEQLGGVIYDGYLNGQLSVSRALGDWHMKCSKGSVCPLSAEPELQEILLMEDDEFLIMGCDGLWDVMSSQCAVTIARKELMIHNDPERCSRELVREALKRSTRDNLTVIVVCFSPDPPPWIEIQSQMGHRRSVSSEGLNFLKGILDGNS*
>HanPP2C90
MFSWVGKLASAALWLPLSLYARMNKDDSLDDDNDPLIWCKDLQKHAFGEFSFAVVQANEVLEDHSQVEVGHNATFIGVYDGHGGPEASRYICDHLFSHLVRIVREKRLISLEILKTAVSATEDGFISLVRRSCGIKPLMAAVGSCCLAGLISEGTLYVANMGDSRAVIGKLNRPKSNKIVAEQITEDHNACMDEIRQELKQDHPDDPHIVVMKQGVWRIKGIIQVSRTIGDAYLKKPEFALDASYPRFHLREPIRRPVLGNGPSMYTRELKPDDKFIVFASDGLWEHMTNQQVVDIVHNNPRSGIARRLVKSAINEAARKGKRRYDEVKKMEKGSRRAVHDDITVAVVFIDQHMNTDIDDVSMRGFTNSTTKSIFSTLQEIGKGASIG*
>HanPP2C91
MVCSSYLKTVILQAGKYIQKVTRGLGQFASLRRSPKTISAVRFSSDRIFPSFRKMMVDTGAATNRGMATNNSPEKLDDGGYASGGWKSEDGKLSCGYSSFRGKRASMEDFYDVKTCKINGQTVCLFGIFDGHGGSRAAEYLKENLFKNLMNHPEFLTNTRLAISETYQQTDSDFLESGKDTFRDDGSTASTAVLVGNHLYVANVGDSRTVISKAGKAIPLSEDHKPNRSDERKRIENAGGVVMWAGTWRVGGVLAMSRAFGNRMLKQFVVAEPEIQELELDEEFELLVLASDGLWDVVPNEDAVSLALLEEEPESAARKLTETAFSRGSADNITCIVVRLYHELETKPQPETQTQSDTEMEPQAQIDPKTEPKTETEAETKTEAQTETEPEATSKAQTETEPEARTGPEGQTETVTKSGPTDG*
>HanPP2C92
MFKKLINCCSVCWFGHDHKETVVGVNGDFGKDGLLWFHDVGKHVYGEYSMAVVQANQVLEDQSQIESGPFGTFVGVYDGHGGPDVARYVCDHLFRHFQANITENHGIVTPETIKRAFLETENGFTSLVAKMWNVRPSIATVGSCCLVGVVYHQTLFVANLGDSRVVLGRKIGGSVTAIQLSKEHNANLDNIRRELRDLHPHDPQIVVMKHGVWRVKGIIQVSKSIGDAYMKHARYNKEPIAAKFRLPEPMVMPILSAVPSVISHPIQPGDSFLIFASDGLWEHLSNEEAVDIVHRNPRAGIAKRLVKAALQEAAKKREMRYSDLRKIDKHVRRHFHDDISVIVLFLNHDLISKGSTNGHNVSLRSALEH*
>HanPP2C93
MAMQPIMAVVHGIATTHAALLPYLLLLLSTLLLILLLIIFIACKPWRFFSRNLRSQTIKATASSDVDEDVQQPLVSQDLESNITEHSSNSASEDSCHQTDGLHLSSPRTHGPTHKHRLPPTPSQLSHGDTLMFDMSDHSEGVVIGQTLKRPSGELKYDAKDDTSYRSNNNGSSSQSVSRSSAYQRSILNLEVISGPSCGAHYFVQSTDRSKLPLTLGRVSPSDVLVVDSEVSGKHSMINWNLNKLKWELVDMGSLNGTLLNSRAVHHPQTGSRNWGDPVELSSGDVITLGTTSKISVQINKLPFGIGVVSDPMCARRGGKKLPMEDVCYCHWPLSGADQFGLFGICDGHGGVAAASSASKLMPEMVTRILSDTLRREKVFSRCDASDVLREAFSQTEAHLDHLYEGCTATVLLIWADGHDNYFAQCANVGDSSCIANIEGQLVKMSEDHRISSHTERLRMAAAGEPLKDGETRLCGLNLGRMLGDKFLKQQDARFSSEPYISQVVYMNSESRDFAIMASDGFWDVVNTKKAMQIVHQERERNAASSEHSSTERIAEALLGEARSQRTKDNTSIIFLDFDVYDSCKRDDV*
>HanPP2C94
MKRVYGSLKSMMVGENGDDSTAKCRERRRRRMAMRRIAAVSSGASGSVMGEEKPNGVAKTRGDGPVSANTAAAIMSLIMPPPPVYGVLSVIGRQREMEDHVSVRLNLCGPEINGFRPVHFFGVFDGHGGRHVSALCKEQMHVFMEEELMRVTVDGGESSGGGGDVERWRLAINRSFQRMDEMALRLCLCGAVGSSSNICRCSPKLSFMGSTAVVSVVTNEYIFVANCGDSRAVLCRNGRAIPLSVDHKPNREDERARIEGCGGRIIFSNGARVEGILAMSRAIGDRLLKQWVTSEPEISITKREVGDECLILGSDGLWDVLSSELACNIVHECLQENRSSNVEPRTETHEGGNGEGPCPSRSESAATLLVRLALGRRSTDNISVIVIDLR*
>HanPP2C95
MQGWRVTMEDAHAALPDLDHTTSFFGVYDGHGGKVVAKFCAKYLHQQVLKQEAYSTGDIETSVRKAFIRMDEMMRGQRGWRELSILGDKINRFTGAIEGLIWTPRGGEASSKIDDWAFEEGPHSDFTGPTSGCTACVAIMRNNQLVVANAGDSRCVISRKGEAYNLSRDHKPALEVERERILKAGGFIHAGRVNGSLNLTRAIGDMEFKQNKFLSAEKQIVTANPEVNVVELCEDDEFLVLACDGIWDCMTSQQLVDFIHEQLKSESKLSRICERVFDKCLAPSTSTGEGCDNMTMILVQFKKPIQSPVSAEEVDDKLKTAG*
>HanPP2C96
MEFDYFIGDGNSYSNSNTMRPKNRVLDSLQRALNQAENDFLYMVEQEMEDRPDIVSVGSCVLVGLIHGKDLYIMNLGDSRAVLAMDDDENTIDESKGLKAVQLTDSHTADDEAERNRVLGEHPDDPKTIVHGKVKGKLKVTRAFGVGYLKKKVLNDALMGILRVPNLISPPYVSVQPSLYMHEVSSSDHFVILASDGLFDFFSNDEAVKLVHSYISAKPYGDPAKYLLEQLVLKAACSAGFSAEELMSVPAGRRRKYHDDVTVIVIILGTNKRTSKATTCI*
>HanPP2C97
MRVAVSCSVYIKSNTVVESTTRSFCPTSIRSGGRSCGHWTAQIKRTPHIMIDDLSKHLGDAYKWGLASSFYALFDGHNGSEAASYVKEHAMRLFFEDSDLPQAAPTGASDADDLFLKQVEGSHNKAFLQADLSLADECSVSDYCGTIALTVLIMGIHIIIANAGDSRAVLCRNGSATQITDDHRGSTCLQEKERCECLTAIPGLSDLIDFLCRSYSPSLQQPVVAGSTCDAMSGNNTVAGYSEKWTTLEAILNDGRRNRQHTSAEFTCHVQLKRIRNNQEWFRLTCGGGGCMKGVVREDNNMWCDGCENPVLFPRVRTRGV*
>HanPP2C98
MKKMVHFSSLLSGFSPKNGKKRRINLGREATIALAKEARKNGLLLTSPGNVSAKWSDNYVSAYSKGGNKGINQDCFIVWEGFGGKEDVMFCGVFDGHGPWGHLVGKRVKKVMPAYLLHYWQEAMAQCSILMNGELFKNANFDQFGMWKKSFLKACSTVDYDLELHPVIDSLYSGTAALTIIREGDLIVLANVGDSRAVLGTTSDDGSLVAVQLSVDFKPNLPQEAERIHQSGGRVCQAEDEPGVSRIRASIDEEPEGPGLALSRAFGDFFVKDFGLISEPDVIQRTITARDRFVILATDGVWDVVSNEKAVEIVSAGKEESAKKLVEYAAAQWKRKRPGYAADDISVVCLFLHNP*
>HanPP2C99
MLEQLMSILTACWFPVSDRYDIGPESVVGRQEGLLWCKDYGKHINGEYSMAVVQANMLLEDQSQIESGSLSFSDSGPYGTFVGVYDGHGGPETSRYVNDHLFQNLKRFATEQKSMSMDVIRKAYHATEDGFLSIVAKHWTVKPQLAAVGTCCLVGVICDGVLYIANAGDSRAVLGRTVKATGEVIGIQLSVEHNASIESVRQELHSLHPDDPQIVVLKHNVWRVKGLIQISRSIGDVYLKKAEFNREPLYAKFRLRDPIRRPILTADPSISMHEIQPTDQFIIFASDGLWEHFSNQEAVDIVQNHPRKGIARRLVKTALQEAAKKREMRYTDLKKIDRGVRRHFHDDITVVVIFLDSNLVSKASSLKGPTLSLRGGGVNLSGKAAPPSIA*
>HanPP2C100
MGGGFSHLLPCFNPAEHRRNHSPDLIFTAAEPLDETLGHSFCYVRSSARFISPTHSDRFNSPSQSLRFSPESSSRSRQVNGVTETGFRSISGASVSANSLTPVTVVKLDNIVDDDVNRVGVGGGVRSSGSHIVSGFESTSSFSALPLQPLPRGDSARAAVGQMERAFFMSGPIERGALSGPLDSSMNIGSDSVNSNGVPFSAPLNGGGYVKKRRKRSVNGIRKAFNRNFPRPWVVPVRNFVGRKESSVKGGVERSDVKNDRDVQWALGKAGEDRVHVVVSEEHGWLFVGIYDGFNGPDAPEFLMGNLYKAMYKELEGLFWDLDDAAQAPAPAPAPAPAESCSAQLQEEATDVKNDSFRSGGEEIVTRRKRLWEYLAEEGPRDGLDLSGSERFAFSVDDALSISKTSSGANHRSFLLSKLRNGLTKHKEGSKLFGWKLGLDSKEQKEAETRVEETDNVVKNGRKKKTGPVDHEQVLRAMSRALEVTEFEYLDMTDKVMDQYPELALMGSCLLAVLMRDEDVYVMNLGDSRAIVAQDDETKEAVLSQTTDSGTVIEDVVKESIDADGKENCTENEGHAHDKRLTALQLSTDHSTSIEEEVTRIKNEHPDDDHCIVNDRVKGRLKVTRAFGVGSLKQAKWNDSLLEMFRNEYIGNAPYISCVPSLRHHQLCKKDQFLVLSSDGLYQYFSNQEVVSHVDSFMEKFPDGDPAQHLIEELLLRAAKKAGMDLHELLDIPQGDRRKYHDDVTVMVVSLEGRIWKSSGKYL*
>HanPP2C101
MLESCYRPLERCFGSGGDDGLLWNIDLKPHASGEYSIAVVQANSTLEDQAQVLTSPSATYVGVYDGHGGPEASRFITNHMFGYLQRFSAEHGGLSKEVIEKAFDATETAFVNLVRESWLDRPQIVSVGSCCLVGLISNGTLYVANVGDSRAVLGRQVAGSRISNSSTVVAERLTTDHNVGEEEVRKEVKALHPDDPHIVVYTRGVWRLKGIIQVSRSIGDVYLKKPEFNRNPLFQQYAAPIPLKRAVMSAEPSILIHKLRPQDLFIVFASDGLWEQLSDDAVVEIVHKNPRNGIAKRLIRAAIEVAAKKREMRYDDIMRIEKGVRRHFHDDITVVVVYLDNNQGWPNGGGRIQEDITTTPIDIFTFNSDNADFSP*
>HanPP2C102
MPGGAVVVTNSQVFLSSQMFRQPMISPSSPLSLRHTSPVPSSPSSTLHTNGSALHTNGYNEGSVVSCDNSNNSSPTVLSKRKRPARIQIPFAPLRFVDEVVKPVDDVAEIHDEGEEYSVYCKRGKRGAMEDRYSVVVDLQGDCKQAFFGVFDGHGGTKAADFSAKNLNRNIMSKVAKKCEDEIAEAVREGYIATDSEFLEEDVNGGTCCVTALIRKGNLIVSNAGDCRAVMSRGGVAEALTVDHKPSREDEKDRIEKMGGYVDCRNGVWRIQGSLAVSRAIGDNHLKKWVISEPETRVINIRPECEFLILASDGIWDTVTNQEAIDIVRPFCIGTMKPDLTSACKKLVGLSATRGSYDDMSVMIIRLPHFMS*
>HanPP2C103
MLSKLINFLKACWRPSVCYTGSDATGRQEGLLWYKDIGQHLTGEFSMAVVQANMLLEDQSQIESGSLSFQDSGPYGTFIGVYDGHGGPETSRYVNDNLFQNLKRLTSEQQSMSVDVIQRAFRATEEGFLSIVARQWTVKPQLAAVGSCCLVGVISNGILYIANAGDSRAVLGRTVKATGEVIAIQLSTEHNASIESVRQELHKLHPDDPHIVVLKHNVWRVKGLIQISRSIGDVYLKKAEFNREPLYAKFRLRDPIRRPILSADPSVSMHEILPEDRFVIFASDGLWEHLSNQEAVDIVQNHPNNGSARRLVKAALQEAAKKREMRYSDLKKIERGVRRHFHDDITVVVVFLDSNLTSKASSWKGPTLSLRGASLNLPAKTLAPLSSTTTA*
>HanPP2C104
MMYEDFDTPITCRERRRRRIEMRRRLTSVSTVARLKHQGVMKLSVTDTMNENFEGVTPDYGSMSVVGRAREMEDEISVKMNLCRPEINGYRTVHYFGVFDGHGGHQVSTLCKENMHIIMEEELMRVKPTTVNLNSTELDEAWRTTINRAFERMDEMALNLCQCDGLENYKVCKYHPQLSLVGSTAVVVLLTQEYIIVGNCGDSRAILCRNGNAVPLSIDQKPEREDERKRIEALGGRIMFAGNVARVEGVLAMTRAIGDRFLKPLVISEPEYMVMKREAQDVSLILASDGLWDVLSSELGCEVAEMVVRGGGASYTAAALLVRLAMGRRSTDNISVIVVDLRG*
>HanPP2C105
MGSCLGGESRSPRQSPLKRRKKSMSMSMTTSSSFKEEHLHLHRIPGRMFLNGSSEFASLYTQQGKKGTNQDAMIVWEDFGSRRDTVFCGVFDGHGPFGHMVAKRVRDSLPLKLREVDTSDVLPPVNEASEKFQAWKDLFLNAFKVMDRELRMHTNIDCFCSGSTAVTLIKQGEDLIIGNVGDSRAILCTRDERNSLVALQLTVDLKPNLPAEAERIRKSKGRVFALQEEPSVTRVWLPNNDSPGLAMARAFGDFCLKDFGLISIPDIFYRRLTENDQFVVLASDGIWDVLTNKDVIDIVASAESRSCAARAVVESAVRAWNHKYPTSKVDDCAVVCLFLTPPPNTISMASGTTQIREEEEEEGIGTTDVEEDLVDHVLDEDPDGGDVIHWSALDGVTRANTLLNLPEFMPEEPHNKKTN*
>HanPP2C106
MAGGSCFPYLTAEITHFHVTCPPYTYHIQPNSKFHIHKMLHHNNIKDHTISSSPSVSSCLQAAGCSDKAEVILTRRRRTELRWLKALSHGDDSLINIKQFVKVQDPPLCEHDHDHDFAHRCSVIGRRREMEDAVSVELGFVEFSNSRKFDFYGVYDGHGGSRVASACRERLHKLVAGEMLVRNASVEGVNWEGLMVEGFAKMDEEVNETDIVGSMGSTAVVAVVGDEEIVVANCGDSRAVLCRGGVVVPMSNDHKPDRPDELERIKHSGGRVVNWNGQRVLGILSTSRSIGDQHLKPYVIAKPEVIVKKREDKDEFIILASDGLWDVISNDLACHVVQKCLDGRIICRRRSNDSKYRITNAAVVLTELAMARGSKDNISVVVVNLKIRSHVVGDT*
>HanPP2C107
MGPGTDVWPQCSSLDNGCLKECVEEDDEPEDSDNVSQPKAAKPPRNYQPMRHCISQAMLAGASDSRPTNEGSGVKPPNNERCAYVPIFRSGSCSEMGPKPYMEDEYICVDDLREHLDAQRDYPFLGAFYGVFDGHGGIDAASFTKRNILEFILEDSSFPKGVKKAVKNAFAKVDHALADTRSLDNSSGTTALTALILGRNMLIANAGDSRAVLGKRGRAIELSTDHKPSCTSEKMRIEKLGGVIYDGYLNGQLSVARALGDWHMKGPKGSDGPLSAEPELEEVTLCEEDEFLIIGCDGLWDVMSSQYAVTIVRKGLMMHNDPEKCSRQLVMEASKRNSCDNLTVVVICFSSDPPPKIEIPRMNRRRSISAEGLDVLKGVLGDA*
>HanPP2C108
MNKKIKHGYHSVEGKMPHSTEDYVFAQFKQIDDNERGLFAVFDGHSGRQVPDYLLSHLFDNIINELVVANVGDSRAVLCQDGVAKQLSVDHKPNKERKVIEERGGFVTEFAGDCPRVDGCLAMSRAFGDKRLKEHISSEPDVWVGDVDDESEFLILASDGIWKVMSNEEAVDCVKGVEDPRAAAKQLIKEALAKKSRVDISCIVVRFQ*
>HanPP2C109
MGCVYSIDCNCIGDICAPRDAKSKDADNVNASEIGVFSPSKDDDGEANQNPEVGITRLRRVSAQFLPPDGSRIVVVPNGNYRLQYSYLSQRGYYPDALDKANQDSFCIHTPFGTNPNDHFFGVFDGHGEFGAQCSQFVKQKLCENLLRNSRFHVDPVEACHAAFLSTNAQLHADMDIDDSMSGTTAITILVRGKTLYVANSGDSRAVIAERRGAEIVAVDLSIDQTPFREDELERVKLCGARVLTLDQIEGLKNPDVQCWGTEEGDDGDPPRLWVPNGMYPGTAFTRSIGDSIAETIGVVANPEIVALDLTPEHLFFVIASDGVFEFLSSQAVVDMVSSYTDPRDACAAIVAESYRLWLQYETRTDDITVIVVQISGLTGATVGQAAISGTALRPPIPQVVELSGSESPTTMSWHAKNQRARTDISKTRLRAIESSLENGQVWVPPSPGHRKTWEEEAHIERALNDHFLFRKLTDSQCHVLLDCMKRVEVQAGETVVKQGGEGDCFYVVGSGEFEVFATQEETTGAVPRVLQRYTADKLSSFGELALMYNKPLQASVRAVTNGTLWALRREDFRGILTSEFSNLSSLKSLRSVDLLSRLTILQLSLIADTLSEVSFSNGQTIVTKGNDLLGLYMIQKGKVRISFNSYISSENASSLMSDIQKMDEESGTGTELSMEKNEGSYFGEWTLLGERIDSLNVVALGDVVCAVLTKEKFESVVGPLTKILQDGYRSRETSSDFPREPVRSIDASLLSKVQLSDLEWKTCLYSTDCCEIGLVQPKDSEHLFSLKRFSKQKLKKLGKEEQVLKEKQLFKEISASGGVPQVLCTCADRTHVGILLNTIISCPIASILHSPLDEHSARFCAASVVVALEDLHKAGILYRGVSPEVVMFAQTGHVQLVDFRFGKKLSSERTFTICGMVDSLAPEIVQAKGHGFAADWWALGVLIYFMLQSEMPFGSWRQNELDTFAKIAKGQFTLPETFSPEVVDLITKLLVVDENERLGSNGVDSVKSHMWFNGVNWESVKNGSCTVPQEILTRIDQYLETRPADISAPDVSTNDDVDELNTPEWLEDW*
>HanPP2C110
MTLILEIIVFLNLCSIFLQEIQRIKSEHPDDACAVMNDRVKGSLKVTRAFGAGFLKQPKWNDALLEEFRIDYVGKSPYINCIPSLYHHKLGPRDRFLILSSGGLYQYFTNEEAISEVELFIQWSPEGDPTQHLIEQVLFYAAKKESW*
>HanPP2C111
MGACCSCQVGTRLRGGLSGDHCIGLNDNKEAEDDGQVIAIGAYGARIRLRGSTKFVSMFSRKGRKGTNQDAMTVWEDFGGNRGVVYCGVFDGHGPSGHKVSRYVRDTLPSKLSWLLRGSHIRGRTCANRVYGFGDEVINVNDSKDPVLYSWKTSIARSFKEMDDRLEAHRSIDSYCSGSTCVSVLKHGENLIIANVGDSRALLCTRHGNQLHPIQLTVDLKPQTQGEYERIKRCGGRVGAMGHEPSIYRVWMPDQDCPGLAMSRAFGDFCLKDYGLISVPNVYYHKLTEQDEFVVLATDGVWDVLKNEEVVKIVWSVNKRSMAARFVVDYAVRAWRQKYPASKIDDCTVVVLYFKKRLCLANSAPEEINLGSL*
>HanPP2C112
MLTKAAAAVEVMGEDIANDVVLTHLDNTNKLPVPKSVDPQGFPSIRSGSYADIGIRRSMEDEHIRIDDLSAYLGSLPNPSAFYGVFDGHGGPEAAAYVKDNVKRLFLRNPQISHADEVEDYLRKAFRSADIALAEEPSVSSSTGTTALTALLLGRYILFLIASASCGSECRRLSSRSLQKRHSN*
>HanPP2C113
MGNLCSNSGSKHAGEKSSNGSGKGQGQHGSVKYGFTLVKGKANHPMEDYHVSKFIPHQGRELGLFAIYDGHLGHSVPAYLQKHLFPNILKEREFWTDPNRSISKAYERTDQAILSHNPDLGRGGSTAVTAILINGRKLWVANVGDSRAVLSKSGRAIQMSIDHEPGKERSSIENKGGFVSNMPGDVARVNGQLAVSRAFGDKNLKIHLRSDPDIRSTNIDANTEILILASDGVWKVMTNQEAVNIAIKIRDPHKAAKQLASEALNRESKDDISCIVVRFK*
>HanPP2C114
MLRLCVKPLERCIGRRSGDVLLWHNDLKPHASGDFSIAVVQANSNLEDQSQVYTSPSATYVGVYDGHGGPEASRFVNNNLFPFIHKYATEQGGISADVIKKAFNATEEKFLQFVKHQMPIRPQITSVGSCCLVGAISDGELHVANLGDSRVVLGQKVSVGGKARVVAERLSRDHNVSYEEVRKEVEAQHPGDSHVVVYCRGVWRIKGIIQVSRSIGDFYLKKPEFHRDPRFLQYGHNVPLKKPVLTAEPSIISRKLRSQDLFLIFASDGLWEHLSDEAAVDIVYRNPRAGIAKRLVGAAIREATKKRELRYKDVMKIERGVRRHFHDDISVIVIYLDREKASKHANLGFTTAPVDIFSHKEDKVGEDPLLLKN*
>HanPP2C115
MGSRVERGPRRHPDFVSLAMLMSRELRSEKMEKPCVKYGCSAQSRKGEDYFLMKTGCHRDSSTSFSVFGIFDGHNGDAAAIYSRDNLLNHVLDAIPHGLNCDEWLQALPRALVAGFVKTDKQFQSKGLTSGTTATFVIVDKWTVTVASVGDSRCILDTPDGVVSVLTVDHRLEENTEERERVTASGGEVGRLNVVGGPEIGPLRCWPGGLCLSRSIGDMDVGEFIVPIPYVKQVKLSNGGGRLIIASDGIWDALSSETAAKSCRGLPAELAARQVVKEALRTRGLKDDTTCIVVDIVPPDNSLPPPPKQQSKLRSLLFRTKFHGGCASKLSKKLSAVCIVEELFEEGSAMLAERLGNTETCGSSTSGLFTCAVCQVDLAASEGISVNAGSIFSTSSKPWQGPFLCVGCREKKDAMEGKRPSGIKVV*
>HanPP2C116
MLSKLINFLKACWRPSDRFSYAGSDATGRQDGLLWYKDIGQHLAGEFSMAVVQANMLLEDQSQIESGPLSFLDSGPFGTFVGVYDGHGGPETSRYINDHLFQNLRRFATEQQAMSVEVIQKAFHATEEGFLSIVARQWTVKPQLAAVGSCCLVGVICNGMLYIANAGDSRAVLGRAVKATGEVIAIQLSTEHNASIESVRQELHSLHPDDPQIVVLKHNVWRVKGLIQISRSIGDVYLKKAEFNREPLYAKFRLRDPIRRPILSADPSISMHELQPEDRFLILASDGLWEHLSNQEAVDIVQNHPNNGSARRLVKAALQEAAKKREMRYSDLKKIERGVRRHFHDDITVIVVFLDSNLVSKASSCRGPTLSLKGGGVNLPAKTLAPLSTSTGLASAAT*
>HanPP2C117
MGCCVSTSSKSSCSSMSDGDVVSPPSCFEITIFGGQRRTKRTFVNHVSALQHMSSIPNRIFTNGKSRSSCIFTQQGRKGVNQDAMIVWEDFMAEDLTFCGIFDGHGPYGHLVARKVRDTLPLKLFSFFDSFESKKNKSASTICCSQDTVSEGADCETGIEDKTGLSWKDAFLKSYKSMDKELRYHPSLDCFCSGSTAVTIVKQGSNLFMGSIGDSRAIMASSDSNNSLVAVQLTVDLKPDLPREAERIKRCKGRVFALQDEPEVSRVWLPFDDAPGLAMARAFGDFCLKEYGVISVPEFSHRVLTDRDKFIVLASDGIWDVLSNEEVIEIVSSSSTRSSAARNLVDSAAREWKTKYPTSKMDDCAVICLFLDGRMDSESDCEDQGFSSATLAGESDDGQNCEPSLQRNCTVRSPEENPDGLTIVGDEETAAGWSGLEGVTRVNSLVQLPRFSEEKPRP*
>HanPP2C118
MNIVDDLYVKFMVSGNNYLNIVKPCWRPSLEGDEGCVRKSADQIGRTDGLLWYKDLGVHMSGEFSMAAIQANNLLEDQTQVESGLLSSSNSGPNGTFIGVYDGHGGPETSRFVNENLFANLKKFASEDEEMSADVIKKAFLATEDEFLSIVREQWRVCPQIATVGTCCLVGVICNGLVYIANAGDSRAVLGRADRGVRGVLAVQLSTEHNASYASVRDELHSEHPDDPKIVVMKHNVWRVKGIIQVSRSIGDAYLKKAEFNREPLLAKFRLPEPFSKPILNPEPSIYIHKLTPKDQFLIFASDGLWEHLSNEEAVDIVYNYPRNGIARRLVKAALQLAAKKREMRYSDLKKIDRGVRRHFHDDITVVVMFLDPPSTNRTSTRASVLSIKGTRGLPRTNNL*
>HanPP2C119
MEMQQLKLIVTAASSIISLPENNKSKPHENEVQPRSATTTVTTSKKSFGDDVLEKESSRFGLNIVCGRMRDLEDVVSVKSSFCKTNASVCSDLHFYGVFDGHGCSHVATKCKDRMHEIVKEEVENCEEAILWKEMTMKSFARMDKDVSEWSKSASSCSDCRCELQTPQCDAVGSTAVVAVVTPDKIVVSNCGDSRAVLCRNGVVISLSTDHKPDRPDELKRIKDAGGRVIHWDGVRRVLGVLAMSRAIEPEVTITERTDDDECLIIASDGLWDVVSNDVACRVARMCLRSEEVPSRPDGYPLFLYTSAPARGESSDKACPDASMLLTNLALARRSSDNVSVLVVDLRRIYNHRYNIFSSF*
>HanPP2C120
MGSHQHHDLVPLAALISREMKSEKMEKPTVRYGYAAQSRKGEDYFMMKTDCARVPGQQSTSFSVFAVFDGHNGNAAALYSRDNLLNHILSAIPRGLGREEWLQALPRALVAGFVKTDKEFQSKGQTSGTTATFVIVDRWTVTVASVGDSRCILDTQGGGVSVLTVDHRLEENQEERERVKASGGEVGRLSILGGAEIGPLRCWPGGLCLSRSIGDMDVGEFIVPIPYVKQVKLSNAGGRLIIASDGIWDAVPSEMAAKSCRGLPAELAARQVVKEALRTRGLRDDTTCIVVDIIPPDNAMPPASPPRKKQSKLKAFFLRAKSLGSTSKMSKKLSAVGIVEELFEEGSAMLAERLGNDETGGSSTSGLFICGICQVDIAASEGISVHAGSIFSTSSKPWQGPFLCADCRNKKDAMEGKRPSGVKVT*
>HanPP2C121
MGGCVSTNSRSFGGKRTRKTFSDQVTAFQHSSSAPNRIFANGKSRSSCIYTQQGRKGINQDAMIVWEDFMADDVTFCGVFDGHGPHGHLVARKVRDTLPVKLFSYLDSYESKKNRSATCICGNVDSGLDGGDGEEEKPELLWREAFLKSYKAMDKELKSHPNLDCFCSGSTAVTIVKQGSNLFVGSIGDSRAIMASKDINDSLVAVQLTIDLKPDLPREAERIKKCRGRVFALQDEPEVHRVWLPFDDAPGLAMARAFGDFCLKEYGVISIPEVSHRILTERDQFIVLASDGIWDVLSNEQVIEIVSSAPTRASAARLLVDSAAREWKSKYPTSKMDDCAVVCLFLDGKMDSESDNEEHGFSSTLQSNAGESDDGQNPEPYLQRNATVRSSEEHSGGLIREQNDIVLETKGETSLGVSEDQNWSGLEGVTRVNSLVQLPRFSEEQPRT*
