# Supplementary material for: Genome-wide identification and characterization of protein phosphatase 2C (PP2C) gene family in sunflower (Helianthus annuus L.) and their expression profiles in response to multiple abiotic stresses
Source: PLoS One. 2024 Mar 20;19(3):e0298543. doi: 10.1371/journal.pone.0298543 (PMC10954154; doi:10.1371/journal.pone.0298543)
Supplement: S7 Data — (XLSX) [file pone.0298543.s007.xlsx]

## Sheet: Ka_Ks
S7 Data. Time of gene duplication estimated for different paralogous pairs of HanPP2C genes based on Ka and Ks values.
Duplicate 1	Location	Duplicate 2	Location	Ka	Ks	Ka/Ks	Duplication	Time(MYA)
HanPP2C51	HanXRQChr08g0234791	HanPP2C25	HanXRQChr05g0134881	0.0921936	0.28275	0.32606	SD	21.5511
HanPP2C33	HanXRQChr06g0177471	HanPP2C11	HanXRQChr02g0037691	0.0122137	0.0246511	0.495464	SD	1.87889
HanPP2C112	HanXRQChr16g0512471	HanPP2C39	HanXRQChr07g0201631	0.37475	0.49565	0.756078	SD	37.7782
HanPP2C64	HanXRQChr09g0253021	HanPP2C91	HanXRQChr13g0393121	0.0723955	0.2509	0.288543	SD	19.1235
HanPP2C61	HanXRQChr09g0246191	HanPP2C15	HanXRQChr03g0065811	0.0175591	0.2387	0.0735612	SD	18.1936
HanPP2C46	HanXRQChr08g0208311	HanPP2C18	HanXRQChr03g0078771	0.3308	0.4949	0.668418	SD	37.721
HanPP2C109	HanXRQChr16g0507681	HanPP2C82	HanXRQChr11g0335211	0.3632	0.5368	0.676602	SD	40.9146
HanPP2C121	HanXRQChr17g0553371	HanPP2C117	HanXRQChr17g0542581	0.0627331	0.29465	0.212907	TD	22.4581
HanPP2C54	HanXRQChr09g0238691	HanPP2C27	HanXRQChr05g0141351	0.23495	0.37635	0.624286	SD	28.6852
HanPP2C115	HanXRQChr16g0529151	HanPP2C120	HanXRQChr17g0551841	0.0457979	0.27775	0.164889	SD	21.17
HanPP2C104	HanXRQChr15g0486111	HanPP2C94	HanXRQChr13g0405491	0.13915	0.31815	0.437372	SD	24.2492
HanPP2C95	HanXRQChr13g0411021	HanPP2C19	HanXRQChr03g0080041	0.0311399	0.1455	0.21402	SD	11.0899
HanPP2C63	HanXRQChr09g0250051	HanPP2C10	HanXRQChr02g0034061	0.299347	0.45495	0.657977	SD	34.6761
HanPP2C80	HanXRQChr10g0312771	HanPP2C40	HanXRQChr07g0201641	0.0757392	0.26655	0.284146	SD	20.3163
HanPP2C119	HanXRQChr17g0551771	HanPP2C41	HanXRQChr07g0201651	0.0312253	0.0459037	0.680236	SD	3.49876
HanPP2C47	HanXRQChr08g0214071	HanPP2C2	HanXRQChr01g0011751	0.0384239	0.1845	0.20826	SD	14.0625
HanPP2C102	HanXRQChr14g0459551	HanPP2C50	HanXRQChr08g0229111	0.14015	0.39825	0.351915	SD	30.3544
HanPP2C44	HanXRQChr07g0203281	HanPP2C43	HanXRQChr07g0203271	0.00428343	0.01689	0.253608	TD	1.28734
HanPP2C36	HanXRQChr06g0182161	HanPP2C113	HanXRQChr16g0514801	0.433704	0.62975	0.688692	SD	47.9992
HanPP2C83	HanXRQChr11g0338121	HanPP2C32	HanXRQChr05g0162881	0.0824192	0.39065	0.21098	SD	29.7752
HanPP2C30	HanXRQChr05g0148521	HanPP2C85	HanXRQChr11g0340081	0.0638056	0.3207	0.198957	SD	24.4436
HanPP2C98	HanXRQChr13g0413441	HanPP2C21	HanXRQChr03g0083811	0.0468996	0.1994	0.235204	SD	15.1982
HanPP2C84	HanXRQChr11g0338821	HanPP2C105	HanXRQChr15g0492141	0.33375	0.42595	0.783543	SD	32.4657
HanPP2C24	HanXRQChr04g0123011	HanPP2C9	HanXRQChr02g0032441	0.0998031	0.2998	0.332899	SD	22.8506
HanPP2C56	HanXRQChr09g0240651	HanPP2C70	HanXRQChr10g0281961	0.0521139	0.146146	0.356588	SD	11.1392
HanPP2C57	HanXRQChr09g0240681	HanPP2C55	HanXRQChr09g0240611	0.0100748	0.0246642	0.408479	TD	1.8799
HanPP2C7	HanXRQChr01g0025741	HanPP2C97	HanXRQChr13g0413411	0.167414	0.25225	0.663684	SD	19.2264
HanPP2C59	HanXRQChr09g0243021	HanPP2C14	HanXRQChr03g0063961	0.0391386	0.21335	0.183448	SD	16.2614
HanPP2C6	HanXRQChr01g0025731	HanPP2C5	HanXRQChr01g0025691	0.00961963	0.0727797	0.132175	TD	5.54724
HanPP2C23	HanXRQChr04g0112331	HanPP2C4	HanXRQChr01g0025621	0.0118261	0.0504524	0.234402	SD	3.84546
HanPP2C74	HanXRQChr10g0297851	HanPP2C114	HanXRQChr16g0514931	0.0159672	0.22515	0.0709181	SD	17.1608
HanPP2C101	HanXRQChr14g0439281	HanPP2C17	HanXRQChr03g0068701	0.11834	0.41495	0.285191	SD	31.6273
HanPP2C118	HanXRQChr17g0545241	HanPP2C13	HanXRQChr02g0051821	0.00882857	0.0759108	0.116302	SD	5.78589
HanPP2C86	HanXRQChr11g0349591	HanPP2C8	HanXRQChr01g0027041	0.0441324	0.1735	0.254365	SD	13.2241
HanPP2C22	HanXRQChr04g0094871	HanPP2C81	HanXRQChr11g0327411	0.44195	0.46235	0.955878	SD	35.2401
HanPP2C90	HanXRQChr13g0390901	HanPP2C1	HanXRQChr01g0009741	0.0363934	0.20085	0.181197	SD	15.3087
HanPP2C93	HanXRQChr13g0400271	HanPP2C100	HanXRQChr13g0416691	0.4248	0.46355	0.916406	TD	35.3316
HanPP2C87	HanXRQChr11g0353861	HanPP2C92	HanXRQChr13g0393511	0.0613448	0.2593	0.236578	SD	19.7637
HanPP2C99	HanXRQChr13g0414541	HanPP2C65	HanXRQChr09g0257251	0.0445458	0.2676	0.166464	SD	20.3963
HanPP2C75	HanXRQChr10g0297981	HanPP2C28	HanXRQChr05g0142971	0.0315146	0.1843	0.170996	SD	14.0473
HanPP2C103	HanXRQChr15g0484771	HanPP2C116	HanXRQChr16g0531691	0.0235038	0.1769	0.132865	SD	13.4832
HanPP2C108	HanXRQChr15g0494551	HanPP2C3	HanXRQChr01g0011811	0.24935	0.43475	0.573548	SD	33.1364
HanPP2C45	HanXRQChr07g0206421	HanPP2C20	HanXRQChr03g0080761	0.35365	0.4312	0.820153	SD	32.8659
HanPP2C77	HanXRQChr10g0302681	HanPP2C88	HanXRQChr12g0361131	0.0244771	0.1863	0.131385	SD	14.1997
HanPP2C66	HanXRQChr09g0259441	HanPP2C107	HanXRQChr15g0493551	0.0326618	0.17315	0.188633	SD	13.1974
HanPP2C89	HanXRQChr12g0367111	HanPP2C48	HanXRQChr08g0216371	0.0297075	0.17875	0.166196	SD	13.6242
HanPP2C111	HanXRQChr16g0510191	HanPP2C29	HanXRQChr05g0144811	0.425699	0.44295	0.961053	SD	33.7614
HanPP2C16	HanXRQChr03g0068321	HanPP2C68	HanXRQChr09g0276231	0.2434	0.50655	0.480505	SD	38.609
HanPP2C67	HanXRQChr09g0267901	HanPP2C78	HanXRQChr10g0303991	0.0582915	0.27445	0.212394	SD	20.9184
HanPP2C79	HanXRQChr10g0312351	HanPP2C69	HanXRQChr09g0276631	0.10625	0.3194	0.332655	SD	24.3445
HanPP2C76	HanXRQChr10g0298501	HanPP2C62	HanXRQChr09g0248001	0.34205	0.50915	0.671806	SD	38.8072
HanPP2C106	HanXRQChr15g0493161	HanPP2C53	HanXRQChr08g0237391	0.2238	0.3999	0.55964	SD	30.4802
HanPP2C34	HanXRQChr06g0179071	HanPP2C26	HanXRQChr05g0135271	0.0857654	0.20035	0.428078	SD	15.2706
