# Supplementary material for: Genome-wide identification and characterization of protein phosphatase 2C (PP2C) gene family in sunflower (Helianthus annuus L.) and their expression profiles in response to multiple abiotic stresses
Source: PLoS One. 2024 Mar 20;19(3):e0298543. doi: 10.1371/journal.pone.0298543 (PMC10954154; doi:10.1371/journal.pone.0298543)
Supplement: S8 Data — (TXT) [file pone.0298543.s008.txt]

>HanPP2C1
ATCGCTCAAACTGTTGAGTCAATGATTCACCCTTAACGTGACAAAAGGTTTCATACTGCTGATTCAGAATTTCCCTATTATTTTCAATTACTTCTTCCGTTCTCCCAAACTGTTCCTTCAGTGCATCCCATAGCTCTTTGGCACTGTTACAATGTAACAGTCCAGCATAGATTTCATTGGGTAATGCAGATGCAATGATGCTAAGTGCTTTGGCATCGAGTTCGAAGTTTTGGAAATCAGTTTCAGTATAATTTTCAGGTTTTTTTTTTGTTCGAACTTCTTTGAATCCTCAGCACTTGGCACCATGGGAACATGTGGTACAAAAACAACAGATCTCCAACATCTAGTATTCTGTTGAGCAAGGATGTGACCCATCCTTCTCTCCCAGATGTTGTATTCATTACGTTTAAGCATGGGTGGTTTGAAAAGAGAGCCAATGTTATTCTTATCATCTTGTGATTGTGACGTCATCCTGGTTGTTTTACAGGCACTGATTAATCAACTTTGATGGTGATTAAACCTTACACTGTTTTTCAACAAAACGAACAAACTATCAGTATCAACGATTTCGAGCTGAACTATTTATGTCAAAATGATTGTTAAATCAAATTTGACTGTCCAAGCTCTGATACCAATTGTTAGGATCTGAGTTTGGATTGATTGTGATTTATGTTTGAATTAAGATGAACAATGAAAGAGTAATGCAGCGGAATTTAAATGGAAACAAACTTTTCACAATCAAACAGGAGAATTGCTTTCAACACACATTTTCAACAATGAACCGAATGCTTAAATTTATTTCAAACACTGATTACAATTGCATGTATGCAACAAACTCCCCCTCGGCGAGCTCAGTGATTTGTTCGTACATGAAGAAGATGGTGAAGAGCTAATAGAACAGTACAGGGTACTATTCTATTTATAGGCACGGACAAACCACTGAAGCATCTAAGCTGACGTCACCATGAAAGTGACATCTAACCTCCTAACAAACTCTAACATCTGATCTATACAACCTCTGCTATGCTAATTACTGTCATACATTACATTTCATGATATAAACTAAACTACTGCTGCATCCTTCCACTGATGTGAACCCAACAGTACTTGATATATCTAGCAGAGCTTGACCCATAGTAGTAGATTGAACAGCAGAGCTTTAGTCTTCCATCAGTCTTTGAGTTGGACAGCAGTTGTAGGTCAGCAGTTAGTAATGATCAGTAGATTGGAGGTCAGCAGATGTTGAAACCACTTTCAAGGGGAGAGACTTGATTACATAACTTTTGCTTATTCTGGATCCACTGCTCTGATCCAGTTTTGGCTTTAATTATCTGTTCCTTTGATAGAGTTCAATCCCAACACCAATTAGATGGAAATGGCAACAAAAATGAAATCTTGGGGACCCAGATACAAAATGTTTCATTTTTGGACAAAAGTGAGTTAAACTCAAGGGCCATTTTGGCATCTTACTCTTCCATTAATTGATGTTTGTTTTGAAGTGTTGACATTCTCACCGTTACACTGGCTCCTGCCTTGGGGGACCTTTCAAAAAGACATCACGGATCCTTAGTTTTTTTTTTTGGATTCTCAAAGACAACCCTACTGCTAATTATCATTCTATTGTCTTGTTTGATTACCATGTGAGAATGAAATAAATCATTACTTTGTGTTGTTTGATAGACATGATAAGATGAAGGAAAAAATCGATGGCGCAACGGTGGGCGGTGGTTGTGATGAAGGGTGAAAAAGTAATGGAATTAAAAAAAAAAAAAAGAGGACGAATGTAAGGATGAACTCGAATCGTTATGTAACAGGTGATTTAATTCGTTGTGTTGTTTCATCATAGTGATCTATTCAGTTTCGCCTACCATTCCCGCGTACAAACAAGTGTTTTTTGTTTGTTTGTAGCATTTATTAAATGCAATAATTATGTTGTTTGCGAATTTAAATTTGAAATTTAAAACCCCGACAATAGTCTGAAATTGTCAAATCATGGATATATGAGGGGCCTAAGTGTACGTAAACGACTCATTTTAAACCACCCTCAGTCTTTGTTTTCTTCCCTCATTTTCCGGCGACAGTTTCTTCCCCGTCCTTCGCCGCTGCCGTCTCAACGCCATCCTCCACCGTCAAACCTCATCAAACTACCCCTCTTTTCGGCGAACTCAGATTTCTTATCCGGTGGTCACATTTGCAGTGATTAATAATACCAGTTGGATACACAATTTTCTTGTAAAAGTGTGAGGGATTCCAGAAATTGGATGAAGCAGAATCAAGTGCTGTGAACACTCTTCCTCTGTGAGTATTCCATCTCTCTGTACAATCGATTGTTTGTTTGTTTTACACTATTCGATATGATTAGCTTTTTTGGAAGGAATTATGATTTACTAATCCCCCCCATCGTTTTCGTATTATTTTTTTAAAACCTCAATTTGCTGCAGGGGTTCTTTCCCTCACAAATTTATCTTTGGGTTTTATCAAAATCTTTTGAATCACAAATTCATGCATCAGATCATCGATTTTAGTCCGATGGTTTCAATAAACACCATGATCTTGTAGGGGCGTTTTTTAGAATTCATGAACTCTGTTCCGTAAAATTAAATGGGTATTGGGCTATCTAAACCTAATGTCAATGGGCTATCTAAACCTAATGTCAATGGATTAACTTCTAAACCATAGTTGGTATGGGTATACCATTTAAAAAAAACACGGGCCCCTTGAAAATCATGGTCGTAGTCCTCCCCGCACACCCTCATCACCGCCCCTGATCTTTTGCTTTAATTATAATACATACGGTCATTGTGAAACTTGGTGCAATACCAACATGAAAGACCTGAACAGTTAACGTGGAATGTGAAAGTAAAAGAGGAATATTAGTAAAGGATTGAATTACTAATTATATTAAAAATAATTATGTAGTTTATTTAGATAAGATTTAATTATTATTTATTTGTGTTTAGATAATTATGGTTAGCGATTTGAGTTGGTTTAAAATTTGTAGTCAATATTTCTTGCCGATCAAGTAGGTCTAGTAGTATTTAAGTTTTTTTCCTTTAGTTTACCTATTGTAATTCCCATTCGTCGTAAAGAAGAAATTGAAAGAAAAAAAATGGTGCTGAAGAAAAATATAAAAAGGTATGTGCCGAGCTTTGTTCCCTTTATTTATCATCAAAGTTGTTCTTGTGTGTTGAAGAAAGAATTATGAAAATTAATTCCATTGTTTATGTTGTGATTCACTTATTAATATCTTATTTTTTAAATGAAGGATGTTGTCTTGGGTGGGGAAGTTAGGAGCATCTGGTGGAAGCAAGGAAGTCAAGTTGGATGATGAGAAGGATCCACTGATTTGGTGTAAAGATGTGGAAAGGCATGCATTTGGTGAATTCTCATATGCAGTTGTACAGGCCAATGAGGTTGTTGAAGATCACAGCCAGGTGGAAGTTGGTCAAAAGGCCACCTTTGTTGGTGTTTATGATGGTCATGGTGGTCCTGAAGCCTCACGTTACATCTGTGATCATCTCTTCTCTCATCTCATTCGTGAGTTATTCACATTAATCTTGATTAAAGTTCATGGGAGGATTACATGCTTTCTTTTTTTTTTTTACAAATCGAACCGGGTTTTTTTTATGTTGTAAACAAACCGGTTTTTAAGGTTCAAACCCCAAGCTGGTTAAACTGATTTTGGTTCGGTTTGGGACAAAGGACAAAAAAACCGGTTTTAATCGGTAAAAACCGCTTTTTTAAAACCGATTTTAAAGTCTGGGAATACGAACCAGTCTACAAACCGCTGGGTCGAGTTTTTCCAAAAACCATTTTTTTTTCTTCTAAAACCGGTGTGGTTCTTTTTTCTAGTTATATTTTTTTTTTTTCAAATCACTTTTTTGCCCACCTCTATTCCTCGCCATATATATAGTTAAGGGTGTAAACGAGTCAAGCCTGAGTTTGACAAGACTCGAGGTCGGCTTGTTTCAAGCACTATTTTTTTTGAACTCTAACCTGACTCATTTAATATTTATTGATTAATTTATAGACATTTATAAATATTTTTAGATATGTATTTTTTGTATATATAGCAATATATATTATTTAATTATAAATTTTATATAAATTATTATTATTATGCAATCCGAGCTCAATGCCTGAAGCTTGCGCTCAGGCTCGATTCGGGCTTTTAATATTATACTACTTTATTATTATATTTACTTTTAACATATTTTCTTTTTTTTTTCTAACGATATTTTCTTTTATCATTTAATTTTTATTTTTCATAATTCTTTTTTCTATTTTTCAAAAAATATTGCCTTAATCAATTAATTTAATATTTCTTTAATAACTTTCATACACTAATTAAAAAAAAACTTAAGTATGCTTATTTTTTCCCTGGACATTCCAATATAAGTATTGTTAAAAACGAAGCTCTATTCAGAATAGAGTATTTATTTTGTATCGTTTTTTCTATACGATGATAAACTAAACCGATTCTGTTGGTTTGGCTTTTGAAACAACATGCTATATTTTCAAATAACGTTTGTTTAACATTATCATTTGCTCTGTTTTGCCGTAACGCGCGACATTAATAAAACCTAGTTTGTATTTAAAATGCTCTTTCTTCCCTCAAAAACGTTTTTTTTTTTTTTTGGTACATTTGAGTCATTAAAATGTTTTTTTGTCACGTGGGTTATCATCAAAATATCTTATAGTGATCCAAATGGTACACACACAATTTTTTGATGACTAAGTGTACATAAAAGTACGACAAAACATGACTATAACTTGATTAGGTTGAAATTGTTTTGTATTTTTGTAGGTATTGTTAAAGAAAAAGGAGTAATATCCTCAGAAACACTAAAAAATGCCGTTTCTGCTACTGAAGAAGGATTTTTAAAGTTGGTTCGTATGAGTTGTGGGATAAAACCGTTAATGGCGGCAGTTGGTTCTTGTTGTTTAGCCGGGATAATATCTGAAGGCACATTATATGTTGCTAACTTGGGTGATTCTAGAGCTGTTATTGGGCGTTTGCATAGGCGCAAGTCCAATAAGATTGTGGCTGAACAAATAACCGAAGATCATAACGCGTGTATGGATGAAATAAGACAAGAGCTTAAGAACAATCATCCGGATGATCCACATATTGTTGTTAAGAAACAAGGCGTGTGGCGTATCAAAGGCATTATTCAGGTTTTCTATTCAACTCCTTAAATTAGATCATTATTTTAAATAGAGTAAAATGTCATTTTCGTACCCTAAGGTTTGGCTACTTTAATACTTTTGCGACTTTCGTCCAAAGGTTTGTTTTTCAGTTTCTGGATCAAAAGGTATGAAATCTTGTCATTTTCATCTAGCTCGTCAACTCCATCTATTTTTTAACGTTAAGTCAAGGGTATTTTCGTCTTTTTAGACATTTTTTTTATGATGATTAAAGGGTTTGGGTGAAAAAGATGGAGTTAGCGAGTTGGATAAAAATGACAAGCTTTAAACCTTTTCTATCCAGATGCGGAAAGACAAACCTTTGGACGAAAGTCGCAAAAGTGGTCAAACAAATGACATTTTACTCTTTTAAATATATATATGTATCATTTGTATTGGTGTGTGGCTTTAGGTTTCAAGAAGCATAGGAGACGCATACTTGAAGAAGCCGGAATTTGCTCTCGACTCATCTTTCCCACGGTTCTACCTTCGTGAACCCATCCGTCGACCCATTTTAGGAAACGGGCCATCTTTGTACAATAGAGAATTGAAACCGGATGACAAGTTTATCGTGTTTGCATCGGATGGGTTATGGGAACATATGACAAATCAGCAAGTTGTTGAGATTGTTCACAATAACCCTAGATCAGTAAGTTTGTTTTTCTTTCACATTGCAATTGCTCAATCATTAAAACCCCATTTTCATTTTGTAACTTTATCGGTTTGAGATAAGACATAACCCAAAACGAGCCGTTTAAACACTTTGTTTTGTTTTGTTTGTGTAGGGTATAGCGAGGAGGCTTATAAAATTAGCAATAAACGAAGCTGCTCGTAAAGGGAAGATAAAGTATGAGGAAGTTAAAAGGATGGAAAAAGGGTCTAGGCGTGGTGTTCACGATGATATCACGGTAGCTGTTGTTTTTATCGACCAACAAGTAAATACAAACATCAATGAGGCGTCGATGCGTGGGTTTGCCAACTCAACCACAAAATCGAGTTTTAGCACCTTGTAACGGGGGTGCATCATTCGATTATTGACATGATCAACACAAAACATTGAGTTTTAGGATGAGTCTCATCCTTTTCGTATTCTAACACTGGAATTATTGTCTTCATCTTTTAGTTCCACATTTTTTTGGTTATTTGTTTCAATAAAGTGACTATATCACTATTATTCCTTTAGATTCATGCAGTTGCACAACACATGTATATTGCTTATATACTTCTTTACTTAAA
>HanPP2C2
TAACAATTCAAATACACACATGTTGAGCAGTTGAGTGTGATGTAACATTCGACCTGTTCTTCCTTGAAGTTTAACCGACTTTGACTCTTGACACAGTTGTTTTTCCATTAACTATGATGTAGTCAACATAAATTTTTAAAGACTTTGGTTCATGTTCTTGTCGCATGTTCTCAACATGTTCTTCGCACCAGTGACCATAACATAAACAGTGTTATTATTATAAGACTTAGATTGACACCAATTTGACTCCCAAGTCCTAACCCTATAAACACGCAAAATTTAAACCATTTTGCCAAGTCATATGCTCAATTATATATAAATAATAATATTTTTTATTTTGAATAACACACTTTCGTTGTAGTTTCCTTCAAGATTCATACCCCTTTAAAATATGCCATCTGTCCCTAAGCTTTTTTCCAACTAAGAAACTATATAATATAAAAACAAAACATAAGTAAAAGACAAAACATGTACAACCAATGGTGCATCATGTACAAGTAGGTGAGAGAGATAATTGATTTTTATATATATTGGTTTAGTTGAGAAAGCAACGAGTCAAACACACCCAATATTAATGTTATTCATCCTTACACATATAACGTGTTTGACCTTTTATGTTTTGGCATTTTTGCCCTTCACCAAAACTAACTAGTAATTACGTCAATTTGCCTAATATTAAAGTAACAGGTAATTTCACATGTTAAACACACCCTCCCACGTAATTTATTATTATTGCTGCTACTGCTGCTGTGGTGTTTACATTAGCAATATTATATTTTTTTTCTTGACATAAATTGATTTTTGTCATTTAGAGGTACATATAAATTAGGATGTATTTAAAAAGTAAATCATAACTCTAGACCTAGTTTAACAGTTTGGTATTCTATGCAAATTCAATCCCATCTTTCCAGGTGCGTTATCAATACTATATTATTGTGCATGAGAGAGGGAGAGGTATTTCAAAAATACCTAAAAAATAAAAAAAATTTTCCTCTTTATTTATAGAAACACCCCTAAAATAAAATGAGAGCAACTTGAATGTTTCTAATCATAACTTTTGGATGATAAAGTGAAAATTATAAACTTGATCTAGCAAGGTTCAATCCAAAACACACATATTAGCCCATTATCAACTATGACAAATTGTCCTCAACAAAAATAGTGTTAGAATAATATATAAATAAATTTAACGTGTTATATACAAATAATGTCCCGCTTATGGTATGCGCATATAATTTATATATGGGCCATCGGGTGATAAAAGTGAAAGGGAACTAATTTTAACGTTATTTTACTAATTTCGTGAAAATAATGTTAAAAGCAACGGACAGTTAATCATGCTTCATATTCATATGTGGTGGCGTTGATTGCCGAAAAATAAGGGGGTACATGGACTATGTGGCCTTTGTCCCAATTGCCAAGTGTAAAGTGTCGTATGTCCAAGACTTGATACAAAACTACTATCGAGCTGGGGTGTCACTGGAAGCAGTCTTTCTATTCATACGGTGTATAGGTAGGGTTGTCTACATTTTACTTTTATCAGACCTACCTTAGTTTTGCTATTGGTGAGACTTACTGAGTATAATGATGATGACATCTACAAATAACTAGAGTAATTATTAGTACTCTACAGTTTTTAAACTAGAGTTGTTGTTGTTGTTGTTGTTATTATTATTATTATTATTATTATTATTATTATTATTATTATTATTATTATTATTATTATTATTCATTTTTACAGTATAATTACTCTTGCTTAAGACTATTACTTTAATCATCTATACATTTAGCATGTTAATTTCATTTATCTACCATCTCACCCCAAAAAATATATACATACGTTCATTACTTAAAGTATGTAAAAGGGGCAATTTAGTCCTAACGAAAATACAGCAATGAGAAACGAACACAAATCTAACACGGAGAAGAATAGCGGGACCCACTTTGACCATAATCTCCTCAAATCTCAATATAACTTCCACAAAACACCATCATAAACCCAACAAAAATTCGAACGTTACACACATCCAAACCCAAACCAAACCAAACCAAACCAAACATGTGTACCGTTGCAATCTCAAACTCACCGGTATTCTCCCCATCATCAAGAGTAACCTCTTCAATCTTCTGCAAATCATCACCAGATTCCTTGACTTTGACCCACTCCCCATCCTCTTGTTCCTCATCTCCCTCGTCTCCCTTCAAATTCCGTCTTCAAAAACCCCCGCCGCCGGTCAGTGGACTTATTAGAACTTGTAACGATGATGGAATCACAACCGCTTCTTCTTGTTCTTCTATTTCTCCTACGTTGTTGAAGAGAAAGAGACCCACTAGATTGGATATTCCGATTGGGTCGTTGACTTTTTCCGGTGACCGTTCAACGCCGGTGGCGGAGGACCGGTGGAAGGAGGTCGTGGTTGATGAAGATGGGTATTCGATTTATTGTAAGAGAGGGAAGAGAGAGAAGATGGAAGATCGGTTTACGGTCAACGTCGATTTTAACGGAGAGAAAAAACAGGTGCGTTTTTTTTTTTTAACTTTTGAGTGACGTTTATTTGTTATTTTTTTGGGTTTCTTGAATTAGTTAACTTTTACTGGAAATGTTTATTCGGTTTTTTTTATTAGTTAATTTTACAAGGACATTGTTTTCTGAGTAGGATATAACTGGATACGTTTGTTCTGTTGGTTTTTGGAATTACTGGAAATGTTATTCGTTTTTATTAGTAAATTTTACAAAGACGCTGTTTTCTGAGGATATTACCGGACACATTTGTTCTGTTGATTTTCGGAATTACTGGAAATGTTTATTTGGATTTTTTGTTGGATTAGTTAATTTTACAAGGACACTGTTTTCTAAGTAGGATGTTATTGGTTACGTTTGTTCTGTTGGTTTTTGGAATTACTGGAAATGTCTAGTCGTTTTTTTTTCCGGATTAGTTAATTTTACTAGGACACTCACTGTTTTCTGAGTAGGATATTACTGGATACGTTTGTTCTGTTGGTTTTTGGATTGGTTAATTAAGAACCGGTTTTGATTTTGTTTTCCTCGGACATTTTCAGGCGTTCTTTGGTGTTTTTGACGGCCACGGTGGATCACAAGCTGCGGATTTCGCATCAGAAAATCTCCAAAAGAACATTCAAAATGAAGTAGAAAAGAGGGGTGATACCGAAATAGTTGAAGCAGTCAAACAAGGTTACTTAACCACGGATTCAGAGTTTTTAAAACAAGAACAACGAGGTGGAGCGTGTTGTGTAACCGCTATCATCACGTCCGGTAATCTAGTCGTATCAAACGCGGGTGATTGTCGTGCGGTAGTTAGTAGAGGAGGAGCCGCAGAGGCCCTCACTTCAGATCATCGCCCATCGAGATCAGACGAAAAACAACGAATTGAATCACTGGTAAGAAATTAAAAAAAAAGTTTATAGGTTTAATTTAATTTACACACATTTTATAAAATTTGAGCATTGAATCTTAATTGGAAATTTTTGCAGGGTGGTTATGTCGATTGTAGTCGAGGCGTTTCTAGAGTTCTTGGATCACTGGCGGTTTCAAGAGGAATTGGCGATCGAAGCCTAAAACAATGGATTACAGCCGAACCCGAAACAAAAATGTTCAAAATTATGCCAGAGTTTGAGTTTTTGATCATGGCTTCTGATGGATTATGGGAGAAAGTTAGCAATCAAGAAGCGGTTGATTTAGCTCGACCTTTATGTGCGTCAACGGATAAATTAGATGCAATTTCGGCTTGCAAGAAGCTTGTTGAACTCTCGGTTTCACGAGGGTCGCTTGATGATACGAGTGTGATGATCGTTCAATTGGGTCGTTTCTGTTGACGAGATATTTAAAGATCATCAAGAAACATTTTTAGTAGGGTTTTTGATGATCCTAGTGTTTCTTTGTGATGTTTAGTGTTCCTAGTTTGACAATATTTAATTTACAATAGAACAGCTTACTAGTTACTTCATTGATTCATTCTTTTTTTTTTTTTTTTTTTTT
>HanPP2C3
ACATAATTTAAACAAATATTATATATATTAATGTTGAGTTTATGCAACATACAGATGATAAGTTCACCAAGAGGTGGAGACCAAAATGGTGGTTTTGAAGACGAAGATGACGCAAAGGGCAAAAATCCAGGTTCAAAGCAACCAGCCAAGTATGATTATAACCCCGTTTTGATTAATGTGAGGTCAACAAGATCTCTCGTCTTTGTGTTGACTTTTTTTTTTTTCTTTTTCATCAGGAGTGCTCCCGCGAAAAAAGCAGCTGCGGCACCTGCTAAGTCGGGGAAGCCGGCTGCAGCTGCTGATCCCAAGAAAAAGAAGGGAAAGTGATTACAATCTCTGTTTGATTCGGTTCGATTTCGTTTTTATGTTTTTATTTGTTCTTTGATAAATATAGTGGCGTCTTGTAAGTACGTCCAAATGAGTCGACGCAGCCACAGTTGTTTTAATATAGATGTTGCAATATTTTGAGATGTCGACCAACTGGAGTTGATTTTACAAGATGCTGCATTTGTTTATTTGTATAAATGTTTGCAAACATAGAAACCCAAAGACAATGGAAGGGACATTGATTCTATTGTATGTTGTGTGCTTTAATATTCAATTTGTTTTGGAAAAGTTTGATGACATATGCAGTTTTTGTCCAATAGTTGAGTATATAAAACTTTAGGAGCTCCATGTACTTATGTGAGAGGGATATTACTTTTTAATGGTAGAGGACCCACCAAGTGTGTGAGAAGGGGGTACGGTTACATCACCCTTTCAAAATCATAACGTATACCATCATTGTCGACGTCTCATATGCCTACACCATAATTGTTTGACAATTATTTGGATATTTCACTTTATGTGCTTGATTATGTATGATATCTTATATATCACTAGCCCTTTATTCTAGGATATATTTATGTTTGGTTTGTTGTTTATGTTAATCTAATAGATTCACATGTCTACAATCAAAAGGGGTTATTGGTTTAAGAACTACTTCAAGGAAGATTCCTTATTAAGTTGACCACAGTGGCAGAAGATAAATCATATTTAATTTTCTAACTACTTGTAAAAATCTTGGCTTTCCAACAAAATAGAACTTGCAACACCTAGTTAGTTTTACAAGACATAACAAACAACTTTAGAGATTGAGAAATATTAAAATATGAGACTTAAATGCTATTTTAGTCCCTATGATTTGGACCATTTTGCCAGTTTAGTCTAAAGGTTTCATTTTTCGCCTGCGGATCCAAAAATGTTTCGTCGTTGCCATTTTAATCCACTGGGTTAACTTCATCCATTATTTCTGTTAACGAGCAGTGGCAATTCGGTCATTTTATATAGCTGAATTGCCCTTATAGTTAACAGAATTACATATGAAGTGACCGAACTGCCCTTCTCGTTAACATAAATAATGTATGAAGTTAACCCAGTGGACGAAAAATGGCAATGGTGAAACCTTTTTGGACCCACAGGCAAAAAATGAAACAATTGGACTAAACTGGCAAAATGGCCCAAACCACGGAGACTAAAATGGCATCAACTTAAAATACAAACATAAAACTTGATTGTGGGTCGAGTGGATGTTAAGGCCTAATTTCGGCCTAAATCTAATTTTGACTTTCCGTACATGTATAAAAATACATTCGTGTACATCATATTACTTACTTGATGCTAAACACCCTAAATTTCTCACTACAATGGCAGCGGAAAGGATGTCTTTTTTCATCAACCAACCTAATTCAAATATGTGGAAAAAACTGATGTATACCGTGGTGATAGCCGTGATATGTAGGTTGTGGATTAGTAGAAACGACAAAGAATTTAATGGTAAGGAGGTTTCGATCCAAAAGACGGTGGAACTAATCAAAGAAGATACTTTTTCGCTTAAGAATAAATCTAAGATATTTGTTATAATGGTGTGTGTGTGTAAAATATTACAAAATTAGTAAAAATATTACAAAATTAGTAAAAATGACAGGCTGGATTATCAACCAAAACGGACGACATTTGCCCCAAACCCGCGTTTCTCTCTCCTAAACAAACACATCATCATCATCTTCTCACCCACTTTCTCTCTCTCTCTCTCTCTCTCTCTAGGGTTTCAGGATTCCATTCACTTCTTCAACTGGATTCAATGCTGCTTTAGCTTCTTCTAGATCTGCTTTCACCTTCTTCGCTGTAAGTCACCCGCCTTTTTCCTTTCAATTTCTTACACCGCATGTTTTCAGTTGCATTATGCAGGTTATACGTTTCTGTAGATTCGTGTTTTGTAATTCAGTGTTAGCTGTTCGTATTAATTAGGTTTACTGCTTACGGTTCTCTGAAACGGTAGTTGAAATCGATTGCAGTGGAGATTTAGGTTACGGTTTTGGGCGATGGTACTGAAGAGTTATGTAGAATTGTAGATCATCTGAATGTTATTGTTGTTTGGATTTAGATTATCTGATGTGATTTTGAGCACGTGTTTTCAGTTGTGTGTATGAGTGTATCTGCATTATGCAGGTTATATGTTTCTGTAGATTCGTGTTAGTTGTTCGTAATTTCGTATTGTTTTTGGTTTTACTTATGGTTTTTCGAAATGGTTCGAGTGGAGATTTAGGTTATAGTTTCCGTCGGTTTTGCTGAAGAATTATGTAAAAATTTAGATCATATGAATGCTGCTGTTGCTGGATTTAGATCATCTGATGGAATTGGGTAATGTTATTTTGGAAATGAAATAGGGTAACAGACAAGGAATTATTATGAGAATCAATAGCTTAAAATGAGTGAAAAGGAAACTATGAAGATGAAAACAATGCCTCCGCTTGTACCTCTTGGGACTCTGATAGGTCGTGAGCTTAGGCATGGAAATGTGGAAAAGCCTACTATCAATTATGGACAGGCGGCCCTTGCGAAGAAAGGGGAGGATTATTTCTTAATCAAGCCTGATTTTCTGAGAGTTCCCGAGGATCCATCAACATCTTTCTCGGTTTTCGCGGTATGTATAAAAATTCGGAGACCACTACATTAATAGTATATAAGCCACCTTTGTAGTTAGGTTAATGTCTATATTATTTAAAATCTATTGTTTTGACAGATATTTGATGGGCATAATGGTATATCAGCTGCCATTTTTGCAAAGGAAAATTTGTTGAACAACATTTTAAGTGCGATTCCTCAAGGATGTGACCGTGAAGAATGGCTTCAAGCGCTTCCTCGAGCGTTAGTTGCAGGGTTTGTGAAAACTGACATAGAGTTTCAACAGAAAGGTAATGTATCATATCCTTTTTTCATATCTTGGTTGTAATAAAGCATGCCTGAGGTGCTCAATGCGATATTGAAAGGGTTAAAGTTGGTCAAAGTTAGGGTTCGTAGGAGGATGATATGTAAAACAACCAAAGGATGAAGAAATTATGAATGGTTTACTAGATAAAAAGGCTGATATGTAAAAGAGATGAGAGTGATTGTGGTTGTACATAAAGCTTATATGGTTGTACATAGAGCAACGCCATGCCTTACGTGAAACTATGACCTAGTGCTTGCTCCTCAGCTATGGGGACCTAAACGCCTCAGAGCGCCTCGTGCTTTTTAGAACCAAGTTTTCAGTCATACTATCACTATCAATTCTAGGATTGATTTGTTTTTAAAGAATTCAGGCGAGACATCTGGTACAACTGTTACATTCGTTGTGATTGACGGGTGGACTATAACCGTTGCATCTGTCGGTGATTCACGATGCATATTAGACACACAAACTGGTGTGGTATCGCTACTCACAGTTGATCATAGGCTTGAAGAGAATGTTGAAGAAAGGGAACGTGTAACAGCAAGTGGTGGTGAAGTTGGGCGCCTCAATATCTTTGGAGGGAACGAGGTAAAATTATTAAAAATCGATTTCATTTTTTTGTACTTTTGGCAAAAAAGAAAAGCTTTAAATATTATAACTCCGTGAATATAATATTATAGGTTGGTCCACTACGTTGTTGGCCTGGCGGGTTGTGTCTCTCAAGGTCCATTGGTGATACAGATGTTGGGGAGTTTATAGTTCCAATACCACACGTTAAGCAAGTGAAGGTGGAAAATAATGCCGTGATATTGTTTTTATATGTTTCAATGTTATTAAAGTATAGCCAACGCGTTTTATCTGCAGCTTTCAAATTGCGGGGGGAGACTTATAATTGCTTCTGATGGTATTTGGGATGCGTTATCATCTGACATGGCTGCTCAGTGTTGCCGTGGATTGCCTGCAGAGCTTGCTGCAAAGCTTGTTGTCAAGGTGTTATATCTTTCAACTAATGAAACATAGCAGTCTTACATTAACTTAATCACTGATTCTAAGACCTTAATCTAATGTTTATAATCCTGTTTCAGGAGGCTCTTAGGTCGCGTGGACTAAAAGATGACACAACATGTGTGGTTGTTGATATCATTCCTTATGGTTATCCAGCCATACCTCAAACACCTAAAAAGAAACAAAATCTGCTGACTTCACTTATTCCCGGAAAGAGGTTTCATAACTCTTTGAATAAAGAACCGAATAAGCTTTCAGCTGTTGGGACTGTAGAGGAGTTATTTGAAGAGGGGTCTGCAATGCTTGCTGAAAGGTACCTTAATGATCAACAACTTCTATAATTAATTGACACTAGTTATCGAGTAAATTAATTATTTTTTTATCGAATTGAGTAAATTACGATTTTGGCCCCTGTGGTTATATCACTTTTACCCTTTTAGCCCAAAAAGGAATCTTTTAACATCTGAGCCCCCAACATCTTTTTTTCTAACCCATTTGGCCCCTAACACTAACCCCATCCATTTACTTTTAGGGGCCAAAAGGGTTAGAAAAAAAAGACGTTGGGGGCTCAGACGTTAAAAGATTCCTTTTTGGGCTAAAAGGGTAAAAGTAATATAACCACAGGGGCCAAAATCGTAATTTACTCTATTGAATTATTAGAGCATCCATTTTCAAGCAATCCATCATCCTTCCAATTTCCACATCATCATCATTTACGTTTATTTTTGGTATCCAACTTATTTATTATAATATAACATATTTAAAATGATACAAGGTTATATATTTATTAATAAATGTCTTTGTTAGAAGTTACAATATTATAAGATCTTTAGGTTCAATTCCACGGAAGTTATAAAAGTTAATATTTAATAGAAGTTGCCGTAACTATGTTTTTTTAATAAAAATTCCGATACAAAATTTATTGAAAACGGATACCGTACCAAACGAAAACTAACCAATATGCTTATATATACAATTTATATTTAAATTGAAAATTTTGGATTTAATTAAACATGAGCTATACATATGATCATTATATTGCAGGCTGGGAAAAGATTTGGCTTTAAATTCAAACTCGGGAACCTTTAGATGTGCGGTTTGTCAAGGGAACGAGGCACCAAATGACGATTTATCTGTGGGACCCATGCTGTGCTTGAAATGTAGCAGAAAGAAAGATGCAATGGAAGGGAAAAGGGCAAATGTAGGACACTGATGGTATAAACTTACCAGTAAATACTAATACATTCTTTGATTGGCAGTGACAGCGTGAGTGTGATTTCTTGTGTGGGACTGACTAATTATGAACAAATGCTACATTTCTATATATTGTAAGAAAATATGAGTGGTGGTGTTTGATTGTGGAACGTAAAAGTTTAATGTATTTCTACTGATGTTAATCTTGTTTTAGTCGTTTATGATTCGTAATAAGTATGTGTTCATGTGCGTATGAATGCTTTTCTAGACAGGTGTGTGTGTAGTTATTTAAGTTTGTATAAATGTATGGTTTAAAGTGTGGTGTTCTGGGAATCAGTTTAAGGATTGATTGAATGAAG
>HanPP2C4
TTCGAGCTAGTGGTGGAAAACCCATGACGTTTTGTTGAAAATCGAAAGCATTCATCGGCATGTTTCGTATCATGCTATAAAGATTATGATTCGGAATGTCGGCATTCTCAAATAAATTTAGACTAATTGGATAATTGCATTTGGGTGTTTGGTGTGGTGGTGGTGTTTGGACGGGTTGGGCCTTGCCGGGGTGCTTGGAGCTTGGGGTTGTATGAATTTTCATAGGGATGCATCTTGATGTTTTTTTGTTTGTAGAGAATGAGTTTGTATAGGTAAAAAAAAGAATTTTTTTATCTAGTGCCTTGATGGTTGCCAACATAATTCTTGGACTTCACAAATTTTCACCCATGAAATGTATCATGGTCTAAACGAGTTTTACCCATTTAACGCCTAGGAGGGCATTGGTGTGTGGTGTGAAATGGCATGAATGAGAGATTACACGCCACACTACAAGAAAAATCAGCTTTAGGGGCGATAAAAATCGTCGCTAAATCTAGAAAAAGTCGTCGCTAAAGTTATAAATAGGCAATAGCGGCGACCTTTCGTCGCTAAAGCTGTTGCTGCTACTGCATCGTCGCTATTGCTTGATTTTCGTCGCTAAAGCATGTCTCTGCTATTGCTGATTTCGTCGCTAAAGCCTGTTACACAATAGCGACGATAAGCGTCGCCACTAAAACATGTATGTTGCCGGAGGTGGTTGGATTTCAGTGGACGTTACCGGAAGTGGTTGAATTTTAGTGGAGGTGACCTACAAACACTATACAAAATCAAAAAATATAACTATATAACTAAAATAAACTAACAATATAAAGAACCCTAACCGTGTATGTCGCCGGAGGTGGTTGGATTTCGATGGATGTTACCAGAGGTGGTTGGAATTGAGTGGAGGAGGCCTGAATCTTTAGTGTTTTGAGTGGGGTGGACGGAGCACAGCTTGGAACGGGGCTCACAGACACTGGAAATCCCTTGGAACCATATTAGGGCTGTGGAGATGGTACCAGGGGCGAAGTATGGAAGGGGCGGGAGGGGGCGTCTGACCCCACGAACTTTTTTACTCATATTCCAAAAGCGCTACTTCAATTCAAGTGCAAGCCCCCTTCTATTGCATAACCTAAAAAAGTTCCGTATATAAATTTTTGTGTATATACGTTTTCGACCCTCCGGTTCTATAGAAATTTTTGGGTATATACGTTTTTCTATCCCCCCGTCATTCGAGTCAAGCTTCGCCACTGGATGGTGCAGGGTAGAATGGAGGGAAAGGGAATGGATAAGGACTTTATCCCCCTTAAAACCCTTTAGTGACGACTCAAATGAGATATTTCCCTGATCGTTGGATCAGGTCTTCATCCAACGGCCAATAAGCGATTAATGGACCCACGGGCCACGTCACGGATACACCTTTAGCGGCGACATATTAGCAGTCGCCGCTAATACTGTCGCCACTAAAGCTCAAAATTCTTGTAGTGCCATATTATGCACGGTCTCATTGGTTTGTTCTTTTAGATTAAAAACGGTTTTTCCAAACACTACTTAAAACCTTAATAAAAATATTAAATTGTGACTTTTAGATTAAAAAAAAACGGTTTTTTTCAAACACTACTTAAAACCTTAAATAAAAATATTAAATTGCAACTTTAAATAAGTTTTTCAATATTAAGATAACGTTTTCAATGTGTAATCCATTACTCTAACTAGTGATAATAAAATAATAATAAAAATAATGAAAGTAGTTACGATATCAAATATTTCGAAATTTTAAAATTAATATGTTTATCGGTATTTTAAAATTTTCAAAATACATTAATAATATTTTTGGATTATTCTTGGCCACATAATCAAAATGCCGCCTATATTTCAGTTGATTGAGGTACACGCAGCGCGTACTATATAAACAAATTGCTTCAAAATTACCCCCAATTTCTTCAACCTTTTGTCACTCTACGCATACAAAAACCCTACACTACATACCATATCAGAAGATGATTGCTGGAGCAGCAGAGATGATGTGTGATCAATTCAATTCAGGTCTCTTGAAACTCGCCGCTGTTTCACCGGATTCCGCTTCGGTTTCGATCTCCATCTCTGAGAATTTGGTATATTCTTTGTTACTTTTGAATTATGTGTTAATTAGGGTTTTATTTTATGGTGTTTCTTTTACTTTTGAATACAGTCTGTCAATATTTTATCATCTCTGACCTATTGTTATCTGTTTTTTCAGGATGTAAGCTGCTCTGTGAATATCAAGAGTAATACTGTTGTGGAGTCTACTGCAAGGAGTTTGAGTCCAACAAGCATCAGGTCAGGAGGTCATACGGACATTGGACCACGCAGATCAAACGAAGACCAACATATCATGATCGATGATCTGTCAAGGCATCTGGGTGATGCTTACAAATGGGGTCTCTCGAGTTCATTCTACGCTTTATTTGATGGTCATAATGGGTCCGAAGCAGCATCTTATGTTAAAGAACACGCCATGAGGTTATTCTTTGAGGATTCGGATCTACCACAAGCAGCACCAACGGGCGCTTCGGATGCAGATGTTTTGTTCTTAAAACAAGTGGAAGAGTCTCATAACAAAGCGTTTTTACAGGCTGACTTAGCCTTAGCTGATGAATGCAGTGTGAACGATTATTGTGGGACGACAGCTTTAACTGTTCTGATCATGGGAAGACATGTTATAATAGCGAATGCTGGTGACTCTCGTGCGGTCCTATGTAGGAACGGGTCGGCAACACAGATGACTCAAGACCACAGGGGGTCAACTTGTTTACAAGAAAAGGAAAGATGCGAGCGGTTAGGTGGTTACTTTGATGAAGACGGGTACCTGAATGGTCAACTGAGTGTGACGCGTGCGCTTGGAGACTGGCACATGAAGAAGGAGAAGTTGGTGATTGCTGAACCGGATGTGAGACAAATGGTGTTGACGGATAATGATGAGTTTATGATCATTGCGTGTGATGGGATCTGGGATGTGATGTCAAACCAAGAAGCGGTGGCTCTTGTTCGGTGTCAACTAAGGCAGCATAATGACCCTCAACGATGTGCTAAAGAGCTCATTGCTCAAGCATCACGCCTTCACTCGGCTGATAATCTAACTGCTATTGTCGTTTGCTTCTCTTCTCCCGCTCTTACCCCTGCTACTCAGGCTCGGTTTCCAAATTCTAGGCTCTTTAAGAAGAAACCCTTAAATGTCTTACTGTAA
>HanPP2C5
TCTTGTATTAAATTTAATTTTCTAACATGTGATTTGTATACAACTTATAAATTGAAGCATTTAACAACTTTCGTTATGAAGGAGATTGGGTTAGGAAAATAAAACAAAAACCTTATTAGTGTATGAATTAAATATTTACAAACATTTTATGTATAACTTAATTAACATTATAGGGGAAGATTTGGGTTTGAGACCATATGGCTCTAGTTTGAATTCGATCTCAACCGAGTTTTATCGCAGTAGACCTTTGGGCAACAGATTTTCCCTAGAACGAGCTGCTTTCACGAGTTAACCTTGACATTCACCGACCCCATTCCTAAAGTTTGTGGTCTTCGATCGAAAACTATCTCTCCCTCTCCTCGAGTAAGGATTTGCTGCTTTCTTACTTATTCCTCAACCTCTTCCTGCTCTTTGTCGCTTAGCTTTCACTGTACAATCAGTCCTTGCTTCTTACCTAATTCCTCTTACTTCAAAGCTGGCTAGCCTCGACGTTCCATCGAGTTAGCTAGTTAATATTTGATCTCCCTAGACAATTCAAATCATTCTGCTTTCTTTCACCTCGTCTTCTTTTCTTAGGCCGATTTTCCAAGATTCATTTCGGAAACTTAATAATAGATATTGTATATAGAAGCTATAATAAACTTTAGTAATTATATTATATGTTTAATCTAAAAAAAAATCTTATTATTACTGTGTAGGAGTAAAAGTATATTTTTATAATCAAGAAGTTAGGACTTATTCATATCCACCGAAAAAACTTTGTAGGTGTAATGGGCTTCATGTCATCATCCATCCCTTTTCAAAACCATATCTTAATCAACGTAACTTTTAATTTCACCTAATTAAATTACTTTAATGTCTAATAAACATTTAATTTTGAATGAAGAAAGTTTATAAAAATTGATAATGTTGACTTTGGGATATAAATTCATATGGTTTCTATATATATTAGCTTCTTTAGTTTTTTTTTTATTTTTTAAATAAAATTATTTAAGCAGGTAAACTTTATCGAATATAAAATCTCATTTGAAGAGCCTTTTTAGCTTCTTGAAAGAAATTCAACAAAAAGCATAAAAGGTATATTCTAAAAGAAAACACAAAACTTGATATTAATTAGTTGTAAAATATCTCATAGTTTCATTAGTTATGAAATATCTCATAATTTCACTTAGATTACACTTGTTACTTATCAAGAGTTAATGGTAGCTTTTATAATCCACTTTAAAAAAAGTGATCATACATGTCATATTGTCATTGTGTTTACCTAATATTAGTTTTGTTTGCTTTTATATCTAAATATCAACTTACAATTATAAATAATTAAATATACCACTCACATACTTATACATTTTTTTAAATAAAATACCACGATTATATAATGATCTACACTCTCATTCTAGCTCTGAGCTCTCGTTATATACAAGTATAATTACACGATTCTTACAACTATTTAACAAAATTAGCTATATATTAAACATGCCCTTAAAGCAGGATTTAAATCGTTAATCCGTCCCACTTTTTTCTTTTTCTTTTGTTATGGTTATAGCGTCTAAAAAACATCCTACTTTTTTTACATAGATATTTTTGTTGTCTAAATATCTCATCTTATGAACATATTTTTAGACACTTTTGGCCAAATCTAATCTAAAAGATAACATATTAATAACTCAACAGAAAATAAAAAGTATTAAAATAACTCAAATTCAAGTAAAATTAAATCTTATTCGACTTATTGGTTTGATCATTTAAATAATTTTGTCCCTGACCTTATTCTTGAAAAAATTAAAAGTTTTTCAATATTTTAAAGAACGTTTTCAATGTGTTTGTTATCTATCAACTAATCTTATTATTTTATTTATTAATAATAAAATTAATACCTTTATCAATATTTTTAAAATATATGCTGATATTTTGGATTATTATGGGCCACACAATGAAAAAATCCGCGTGTATTTCAGTTGATTGACTTTAGACCCACCGCCCACTATATATACAGCACACCCACACAGCAAACCCTAATTTCTTCAAAATCAAAATTCGCTTCAAAATTACCCCCAATTTCTTCAACCTTTTTGTTACTTTACGCATACACAAAACCCTAAATTCGTTCGATTTTCATAATACAAGATCTCAAGATGATTGCTGGAGCAGCAGATATGATGTGCGATCAATTCAATTTAGGTCTTTTAAAACTCGCCGCCGTTTCACCGGAATCCGCATCGGTTTCGATCTCGATCTCTGAGAATTTGGTAATTCTTTCGTTAATTTTAGTTTACTGTTTCGTAATTTGTTATTGTTCTGTGCTTGTTAGGGTTTTATGGTTTTTATTAGTTTTGATTTGTGTGTTTGTGTGAATTGCTGGTTGTTTAGGGTTTATATGCTTGTTTTTTATAATTGAAGATTGATTGATTGATTGATGATGCCTGTGTTGCAAAACAAATTGAGATCTTGAAATTTTCTGTGATTCTGTGATTAGTTGTCAATATTTATCATCTGTATTAGACCAGATAACCACGAGAATTAAAAAGATTTAGTTTACAATGAAAAAAAAAGAAATAGAATCTTAGTTTGTATGTTCGCTCTGTTCCTCCCTAGAGTCGTTTTGGTCTGGAGTCGAGGTGCGAGGTGTGAGGCGAAACCTTCGCAGGCGTTGATCTATGTATGGATAAATAGGCTTTATTTAGTATTAAGTATATACAACCAAAAGTTTCACCGCCTTCTTCGTTAACTAACTAAACCGCTTATAATATTTTTATCCTTTTGGTTGTTTCCACGTTTCAGCTTCCTCCGACCTTAATCTTGAAAAATTATAAACCCTGCATGTGACGTTTTTTAAAAATCTGATGTCTGTTTATGATGGTTAAGTCTGTTGATTTAGTGATTTTTTGCAAAAACTATATATGTTTTTATATGATCTGTGCTGCTTGATTTAATAGTTGGATCAACATAAAAGATGAGAGTGGTATATTTTGTAATTGTTTTTTAAGGTTTTATTTATTTACTGACATATTTATTTACTGACATATTGTTCTCTGTTGTTCAGGCTGTAAGCTGCTCTGTGAATATCAAGAGTAATACTGTTGTGGAGTCTACCGCAAGGAGTTTGAGTCCAACGAACATCAGGTCAGGAAGTCATACGGACATTGGACCACGCAGATCAAACGAAGACCAGCATATCATGATCGATGATCTGTCAAAGCATCTGGGCGATGCTTACAAGTGGGGTCTCGCGAGTTCCTTCTATGCTTTATTTGATGGTCATAATGGGTCGGAGGCAGCATCTTATGTTAAAGAACATGCCATGAGGTTATTCTTTGAGGATTCGGATCTACCACAAGCAGCACCAACTGGTGCTTCAGATGCAGATGTTTTGTTCTTAAAACAAGTGGAAGAGTCTCATAACAAAGCGTTTTTACAGGCTGACTTAGCCTTAGCGGACGAATGCAGTGTGAGCGATTATTGTGGAACGACAGCTTTAACTGTTTTGATCATGGGAAGACATATAATAATAGCCAATGCTGGCGATTCTCGTGCGGTCCTATGTAGGAACGGGTCTGCAACACAGATGACTGACGACCACAGGGGGTCGACTTGTTTACAAGAAAAGGAAAGATGTGAGCGGTTAGGTGGTTACTTCGATGAAGACGGGTACCTGAATGGTCAACTGAGTGTGACGCGTGCGCTTGGAGACTGGCACATGAAGAAGGAGAAGTTGGTGATTGCTGAACCAGATGTGAGACAAATGGTGTTGACCGATAATGATGAGTTCATGATCATTGCATGTGATGGGATATGGGATGTCATGTCAAACCAAGAAGCAGTGGCTCTTGTTCGGTGTCAGTTAAGGCAGCATAATGATCCTCAACGCTGTGCTAAAGAGCTCATTGCTCAAGCTGCACGCCTTCATTCCGCTGATAATCTCACTGCTATTGTCGTTTGCTTCTCTTCTCCCACTGTTACTCCTGCTACTCAGGCTCGGTTTCCAAATTCTAGACTCTTTAAGAAGAAACCCTTAAATGTCTTGGTGTAAAACTTGATCAAGTGGTCACTTAGAAGAGATGTAATAGATTCGATTCATTTATTGAAAAAATTAGAGTATATTTTATTCAACGGAATTTTTGTAAGACACATTATATGATTATAAAGGAAGGAATTAATTTTGTTTGTTTCAATCTGTTACCCAACATGTCTCCTTTACCAACTCGAGTAGACTGATGACCCTCGGATTGTTTTCAGCA
>HanPP2C6
TCCGTATGTATAAACGAAACTATTGATGATCAACGAAAAGACTAATAAGACGAAGATGTTGTTTACAATCCAATCGAAGAACTTAACAGGAAATCAGAGAATTATTTGATGAAGATATACCTTTGATATTTGATTGTTTGATTGGATTCGAAGGGAGAAAACCCTAATAGCGGCTATTGATTTGAAACTTTGTGATAGTTATGAGAGGAAACAAATGGGTTATGTGATTATATATGTTCGCAATCTTTGACCCGTTTTCGTAATATGGATCGTCCATAGCATTGCACCATAGGGAATGGAAAGAGTTTTGACAGGAAAATGAGGTTTAGAGGCCCTAGATGGGGGGACATGTGTCCCATAGGTATGGCTTTTATTAGGTTGTATAGATAATATATAATTATATAATATGAATATAATTGTAAATAATCAAATATACACACACACATACTTATACATTTTATTTTAAATTAGAAATTAGATAGATAAGACGATCATGTAACAGTCTACCTCTTTCTTTCTAACTCTCATTATGTAAACATGTATTATACAATTTTTTAGAATTATCTAATAAAAGTGGTTATATATTGAAAGCATCCTTAAAACGTAAATCCACTCCACTTCTTACTTTTTCTTTTGTTATGGCTATAACGTCTAGCAAAACGATCCTAAAAAAAATTGTATAACATGTTTACATAATGAAAGTTAGAAAGAGATAGACTTTTACATGATCGTCTTATCTATATAATTTCTAATTTATACATACTCTGTAATTTTAGGTTATATCTAAAAAATAATATATTAATAGTTCAACAGCCATAAATAAATTTATTAAAGAGTAAATTACGATTTTGGTCTCTGTGGTTATATCATTTTTACCCTTTTAGCTCAAATGTTTTTTAACATCTGAGTCCCCAATGTTTTTTTTTTCTAGCCTTTTTTGGCTCCAACACTAACCCCATCCATTAAATGTTAAGGGCTAAAAGGGTTAGAAAAAAAGATGTTAGGGGCCAAAAGAGGTAGAAATAAAAAACGTTGGGGGCTCAGATATTAAAAAATTCTTTTTAAGGCTAAAAGGATAAAATGATATAACCACATGAGCCAAAATATTAATTTACTCTTTATTAAAACTAAACTTAAATTCATGTAAATTTAAATTTTAATCTACTTATTGTTATTATTTTTTTAATCTACTTATTGGTTTGATCTTTTCGATAAAAACATTTTTTCTTTCACTCCGGCTTAAAACCTTACTAATAAATATATTAAAGTTTAACTTTAAACAATTTTTTTCAGTATTTTAGATAACGTCTTCAATGTCTTATCGATCAAATCAACTCTCAAACTAACAACAACAATAATAATAAGGGTGGAGGGTATAGTCAAACACTTTAGGGTGTTTGAGTGAAATTCTAGCCAATAATATTATGTCATGTCAACACTCAAACACCTTAGTGTGTTTGAGTGAAATCAGATGGTATAGTCAAACACCCCTTAATTAAAAAAAAAAAAAAACCTCATTGGTCCATCCTATCTCTCTCCTCTCCTCTCATCACTCTATCCATTTTCGGTAATAAGTCACCGAATTTCACACCTTCTCTCTAACTTAAACACCCAAGTCAATCAAAGGGGGTGGTCACCGATCGGTGAACCCACTCAAACACCCAACTCAAACACCCTTATATCCTCCACCCTAATAATAATGGAAGTAGTTACCAAATTATAAATCCGGAAAACTTAAATTTTAAAATCAATATTTACATGTTTATCGGTATTTTAATATTTTTTTTGAAATATATGCTGATATTTTGGATTATTATAGGCCCACATAATCAAAATACCGCGTATATTTCAGTACATGTACCGCTCACTATATAAACACCATTTCTTCAAATTCAAATTGCTTCAAACTTTTACCCCCAATTTCTTCAACCTTTTCTCACTTTACGCACACAATAAACCCTAAATAAATACCTTCGACTTTCGTAATACTAGATCAGAAGATGATTGCTGGACCAGCCGTAGCAGAGATGATGCGCGATCAATTCAATTTAGGTCTCTTGAAACTCGCCGCTGTTTCACCGGATTCCACATCGGTTTCGATCTCCATCTCTGAGAATCTGGTAATTCTTTTATTACTTTTGATTTACGGCTTCATGATTTGATCACGGTTTTTTAGTTTTGATTTGTGTGTTTATGTAAATTGTTGATTGCTTAGGGTTTATATGTGTATTTGATTTTTGTTTGACTTAATATGTATAGTTTAAGAAGGATTTATTTGAAGATTGATTAATATGTTGCAATACAGTTTGAGATTATGAAACTTTCTGTGATTTTGTGTTTAGGCAGTATCTAGTTTACATTGAAAAAAATAAATAAAAGCTTAATATTCATGTTTTAAAATATGAGAGAGGAATATTTTTTTGGTGGTTATTTATGGATGGTGCTGACATATTGTTATCTGTTTTATTAGGCTGTAAGCTGCTCTGTGAATATCAAGAGTAATACTGTTGTGGAGTCTACCGCAAGGAGTTTGAGCCCAACGAACATCAGGTCAGGAAGTCATACGGACATTGGACCACGCAGATCAAACGAAGACCAACATATCATGATTGATGATCTGTCAAAGCATCTGGGTGATGCTTACAAATGGGGTCTCGCGAGTTCATTCTATGCTTTATTTGATGGCCATAACGGGTCGGAGGCTGCATCTTATGTTAAAGAACACGCCATGAGGTTATTCTTTGAGGATTCCGATCTACCAGAAGCAGCACCAACTGGCGCTTCAGATGCAGATGATTTGTTCTTAAAACAAGTGGAAGAGTCTCATAACAAAGCGTTTTTACAGGCTGACTTAGCCTTAGCTGATGAACGCAGTGTGAGCGATTATTGTGGAACGACGGCTTTAACTGTTTTGATAATGGGAAGACATATAATGATAGCGAATGTCGGTGACTCCCGTGCGGTTCTATGTAGGAACGGGTCTGCAACACAGATGACTGACGACCACAGGGGGTCGACTTGTTTACAAGAAAAGGAAAGATGTGAGCGGTTAGGTGGTTACTTTGATGAAGACGGGTACCTCAACGGTCAACTTAGTGTGACGCGTGCACTTGGAGACTGGCATATGAAGAAGGAGAAGTTGGTGATTGCTGAACCAGATGTGAGACAAACGGTGTTGACCGATAATGATGAGTTTATGATCATTGCATGTGATGGGATCTGGGATGTCATGTCAAACCAAGAAGCAGTGACTCTTGTTCGGTGTCAGTTAAGGCAGCATAACGACCCTCAACGTGGTGCTAAAGAGCTCATTGCGCAAGCGTCACGCCTTCACTCAGCTGATAATCTAACTGCTATTGTCGTTTGCTTCTCTTCTCCCGCTCTTACCCCTGCTACTCACGCTCGGTTTCCAAATTCTAGACTCTTTAAGAAGAAACCCCTAAATGTCTTACTGTAA
>HanPP2C7
TTTTGTATATTTTGTAGTTTAGTTATTGGTTTGAGTTTTTAGAGGAAAAAAAAAGTATACCTGTTTTTAAAAACTGAAATAACGTTTTTAATGTGTTATCCATTAACTATCAACCAATGATAATAAGGGAAAAGATCAAATAGGAAGTTAATTTTTGCTAGGAAAGATAGGAAGCCATAAGATTATGACATGTGGCAAATTTTAAAATAAAGAGAAAGGGTATTTTAGTCAATCCAACTCCTTCTTCTTCCTTTTTCAAAACCCAGTAAATTTAAAAACCCACCATTTTCAAAACCCACCATCTTCAACTATTTCTTCACTTTCTATCTCAATAATCACTACATTATAGTGCGATTTTCATCACCAATCAATGATTCAGAACCCGATCAACGTGTTCTTCAGCTTTTTTTTTTGAAGAAAACCCAGTTTAATTTCATAAAAAAAAATCTCGTTTTTCCGGTGATTTTGGAGATAATCACTCGATCCTGAGGTTCACTTTTTTCTTGTATAGTTGCGACTGGGTTAAAGTTGAAAGTTGAGGTAATGTAGCTTTGTGTAGAGTAAATCTGTTGTTGAAATTTGTAATTTGTACCTGGAATATTTGGGTTACACCTGCAATGTGTTGGTGAATTCGAGCGTTGATAAGTGTTTCTATCATTCAAATTTCGTCAATTGATGAAGAAATCGGCTTCAATCCATGTAAGAAATTCTTTAATTTCATTTTCATGATCTGAGTTTTTGATTTATTCATTGCGTTTTACGATCTTTGCGGGGTCCGGGGGCGGCAGCCCCCGGTAACGGGGTCCCAGGGCGGCAGCCCCTGGCGGGGTCCAAGGGGCAGAGCCCGCTGGGGTTTTTTTTCGATTAAATTGCTGTACTAAAAACGCATCAGAAAAATTAATTTTCCAGAAATTGGCTCATTTCGAAGACAGTAATTCGTAGACAATTCAGACAGTTCACACTGACAGACAGTTTTATGTGTCCATTACGTTTTAGAAATAAGAGAGTTTTATGTGGTTTCTGGCTATTGCGTTTTAGAAAAAAACACATTTTTAAGTGTTTTTAGTCATTGCGATTTAGGTAAAACACATTTTTTAGGTGTTTTCAGTCCATTGCGTTTTAGAATGAGTCATTTTTAAGTGTTTTCTGGCCATTGCGTTTTACATATAAGACATTTCTTTGTGATTTTGGTGCATTGCGTTTTAGGTAAAACACTTTTTTATGTGTTTTCAGTCCATTGCGTTTTAGAAAACAAACATTTTAAGTGTATTCTGGCCATTGCGTTTTACAAATAAGTCATTTCTTTGTGTTTTTGGTGCATTGCGTTTTAGGTAAAACACTTTTTTATGTGTTTTCTGGCCATTGCGTTTTACAAATAAGACATTTCTATGTGTTTTCTGGCCATTGCGTTTTACAAATAAGTCATTTCTTTTGTGTTTTGGTGCATTGCGTTTTAGAAAAATGTCATTTTTTAGTTTTTTTTTCATTGCGTTTTACGTGGTCTTTCTATTGCGTTTTACGCAACTGGGTTTAATTTTTTTTTTTTTAAATATAGCAATACTATACTCGTTTTAAAGATAAAAAACGCTCGTTTTTTTGGTGCAATTTTTATAAAAAAAATAATGTCGTATGAAAGAGTTATTAACGTTTAAAAAATTATTGGAGGAGAGAGAAACTATTGGCTTGGATTGACTAGAATGCCCTTGAACAAACTCACGCGCCTATTTTCTTTCTTTTAGTTTCCCTGATTTAATCTTAGCCCTTGATTAACTTAATGGATGGTCAAGATCACTTCCTATCCTTCCTAGCCAAATAAACTTTCTATTGTATCTTCACCCAATAAAATAATTATAACATTAATGGAAGTAGTTAAGATATCAAAGATTTTAAAATTTTAATTAAGTTTATCACTATTTTAAAAAAGTTAATAATATTTTGGATTATTAATTAGCGCGTATATTTCAGTTGATTGACTTACACGCACCGCGTACTATATAAACAGCAGCAAACCCTAATTTCTTCAAATTCAAAATTACCCCCAATTTCTTCAACCTTTTGTTCACTTTACGCATACAAAAAACCCTAATTACGTTCGATTTTCATAATGATGATTGCTGGACCAGCAGAGATGATGTGCGATCAATTCAATTTAGGTTTGTTGAAACACGCCGCTGTTTCGCCGGAATCCGCATCGGTTTCGATCTCAATCTCTGAGAATTTGGTATATTCTTCGTTACTTTTGATTTAAGGTTTCGTTATTTATCATTGTTTGTGTGTCTGTTAGGTTTTTACGGTGTTTTTTTTGTTTGTTTTGTGTGTTTATGTGAATTTATGATTGTATATTTAGGAATTCTTTGCAAAAACTATATATATTGGAGGGCTGGATTATTTTATTTTGCTTGATTTGATAGTTTGATCAACCTGATATACGAGAGTGGAATGTTTTTTTTTTAGTTGTTTTTTTATGGTTGTTTATTGATTGTGCTGACATAATGTTATCTGTTGTTTAGGCTGTAAGCTGCTCTGTGAATATCAAGAGTAATACCGTTGTGGAGTCTACTGCAAGGAGTTTCTGTCCAACAAGCATCAGGTCAGGAAGTCATACGGACATTGGACCACGCAGATTAAATGAAGACGAACATATCATGATCGATGATCTGTCAAAGCATCTGGGTGATGCTTACAAATGGGGTCTCGCGAGTTCATTCTATGCTTTATTTGATGGCCATAACGGGTCGGAGGCTGCATCTTATGTTAAAGAACACGCCATGAGGTTATTCTTTGAGGGTTCCGATCTACCACAAGCAGCACCAACTGGCGCTTCAGATGCAGATGATTTGTTCTTAAGACAAGTGGAAGAGTCTCATAACAAAGCGTTTTTACAGGCTGACTTAGCCTTAGCTGATGAATGCAGTGTGAGCGACTATTGTGGGACGACAGCTTTAACTGTTTTGATCGTGGGAAGACATGTTATAATAGCGAATGCTGGTGACTCTCGTGCAGTCCTATGTAGGAACGGGTCTGCAACACAGATGACTCAAGACCACAGGGGGTCGACTTGTTTACAAGAAAAGGAAAGATGTGAGCGGTTGGGTGGCTATTTTGACGAAGACGGGTATCTCAACGGTCAACTAAGTGTGACGCGTGCGCTTGGAGACTGGCACATGAAGAAGGAGAAGTTGGTGATTGCTGAACCAGATGTAAGACAAACGGTGTTGACCGATAATGATGAGTTTATGATAATTGCATGTGATGGGATATGGGATGTCATGTCAAACCAAGAAGCAGTGGCTCTTGTTCGGTGTCAATTAAGGCAGCATAACGACCCTCAACGCTGTGCTAAAGAGCTCATTGCTCAAGCCTCACGCCTTCACTCGGCTGATAATCTCACTGCTATTGTTGTTTGCTTCTCTTCTCCCACTCTTACCCCTGCTACTCAGGCTCGGTTTCCAAATTCTAGGCTCTTTAAGAAGAAACCCCTAACACTATGTTCCAGAGTTTACTAA
>HanPP2C8
AAGTATATATGTTTCGGTCAGGCTTTGATGTGTTTTGTATATGAACATTTACTTTTTGCCCTTATGGAAGCGCGCCACACTAATAAAAGTGATGTTATTTACGAAAATGCCACCGCGTCATGTAGTCTATAGATTGTTTTGATCTGACGGTTCCTAATCGTTCTCACACTTTTAGTCGTTCTCTCTAAATCCTGACCCTATATATATATATATATATATATATATATATATATATATTTAAAACATATATGATACTAATATATATATATATATATATATATATATATATATATATATATATATATATATATATATATATATATATTAGTATAAATGTACTATATCAATAAATATGAAGTCTATTTTTTCAAATGAATTAGTAAATAATGTTTTTACAAAGTAAAAAATATATAGATTTTGAAATATAGTATGATCTAGGGACGAGGTTTTTTTTCCCGAATAACCTTACCCAGACAGATTTTAGGTATTCAGTACATGTACATGTATCGGTACCCAGTTTTATTGATTTCGATATTTAGTACTTTCGGCATTGGTATAAGTAAAAAACGGTACTAATACGAAATTTTATATAAAACTTTAAAAGTTTTTTTTTATATTATGTTTTATTTTGTATTATGGTATTTAATATTTATGGTACTCACATGGCATTTACCTATTTGATACCAATATCGTATTGGTTTCCATACCGATTTTACCTATTTGGTACATGTAGTGTATTAGTACTCATACCAGCTTTACATATTTGGTACCCGTACGAGTACTCAAGAAATAAAATAGCAAAACAAAGTGGTACCAAAGCGGGTACCGTACCAAAATACCTGTACCAATATATAGTTTTGTAGAAATGGGTACTGTACCAATCTCATCCATAGTATGATCATTTCTTTTTTGAACGGAAAATTTAGATCACTGACGGATTATCGGAGTATCATCGTGTCACGAGTGAAACCACTCGATCAACCAATTTAAGAGAAAACCCAATAAATCTAAAAAAAAATGGTATGCGCTAGCAACAGCTTAATAACTTAATATCCGAAATGTGATTCAAATCTAACACAACAGCAATACGAACATAAGAATCTAACATGTTACCATTAACGAAATATTTTATCCAAATAAGACTCTTACCAAGAAGGGGTGTTTATGGTTAGATTCAACGTTTTTTTTTTTTTTTTTTTTTTTTTTCTTCTGAAAACTATGGTCTAAAATAGGGTTAAAAAACATTTTTTTAATGAATTCAATCCAATCAATTTGGATGAAAACTAAACCCTAGTTGGCAGACAGTTTGTCTCCATTTTATAAACCTCATCTGTCACAAGCCTCCCATAATCTTACACATTTCAATCAACATCTGATCCATTCCATAACCAAACCCTATCACAAAATCAAATTCTTTATGGGTTTTACAGCTCAGGATGTTCTTGAAAGTGGACAAATTAATCAGCATTCTAGATACACTACAAAACCGGTTCACGGTCTGTACTTCAACAACACATCTCCATATTCTCTGCATTGCATTAAAACTTACTGTTTTCTTGCCTTTTTTAGTTAAATCAACTTGTTTTTAAAAACTTTCGCCCATACCCACTTGGCCCATTTGGCCCATTTGGCAATTTCAAGAATCTTTGTGAGTGTTATATAATTTCAAGAATCTTGGTGGTTGTGTTATAAGTTATATAACATAAGCAAAAAATTGAGTTGTGGTTGACCCTTTTGATATTTTCTTTTTGGTACCTTTTAAAACGACCCGTTTGACCTGTTACCCGACCCGTTTGTTTTGCGTAGCTAAACTATAACAACTTTTGTTATATGTTTTCCAAAAATATTGTTTTCAAGTTTTGACCCGAAAAAATTGATACCTTTTCAAAACGACCCGTTTTGGCTAGAACCCATTTGGCCCGTTACCTGACCGACCCGTTTGTTTTTCCAGACATAAATATAAGTATTTGTGGTGATAGATTTCTATATAGTTTGTATTGATGAACATTTTGGATGATATATATGCAAAACTCATGCCGAGTCATGGTTACCGTTGGAAAGGGAGACTAGGAGGGGTACAAGATGGAAGAACAAATGGGTTGTTGTGGTACAAGGATTTGGGCTGCCATGTTAGCGGAGAGTTTTCGATGGCGGTTATTCAAGCTAACAATTTGTTGGAGGATCAAAGCCAAGTTGAATCGGGCCAGTTGATAAACGGGCTTTATGGGACGTTTGTTGGTGTCTATGATGGACATGGCGGGCCGGAAGCAGCCCAGTTTGTGAACAACAATTTTTTCTCCAACATTAAGAGTACGTTATCGTTACCCGCTATTTATATTTATCTTTTGTAGTAATTCGATGTTGATCGTATTGTTTTCTTTATTTAGAGTTCGCGTCTCAAGATGGACAAATGTCGGCGGATGTCATTAGAAAATCTTTCTTGAAAACCGAGGACGAGTTTATATCTCTTGTTAGAGATCAATGGCGTACGTGCCCACAACTCGCCTCGGTGGGCACGTGTTGTTTAGTGGGCGTTATTTGTAACGGGCTAATTTACATTGCAAATGCTGGGGACTCACGTGTGGTTTTGGGGAGGGAAGAGAGAGGTGGTAGACGAATCTCCGCCATTCAATTATCCGAAGAACATAATGTGAACCGTGAGTCTATACGAGAAGAGCTTCGTTTTTTGCATCCCGAGGATCCAAAGATCGTGGTTAAGAAACATAACGTTTGGCGTGTTAAAGGGCTTATTCAGGTATAATATATTGCATTACTATGCTTTCGAGTTGAATTTACGTAAAAGGTGGCAAAATGGGTGGGTTGGATAACAGATCAAAATGGGCTATTTTTAACGGGCCGGTTTGATCCAAAATGTGTTTTGTCCAAACTTTTATGATGAACAATTATTGTTATATAATATGGATTGATTTATTTATTTGTGTTTTTGAGTTTTTAGGTCTCGCGATCGATAGGCGATGCATATTTGAAGAGTCCTGAGTTCAACAAAGAGCCTCTTTTGCCAAAGTTTCGGCTCGCGCAACCGTTTTCAAAGCAAATCCTTAGTCCTCGGCCTTCAGTCTCCATACATGAAATTAACTCACAAGACAAGTTTCTCATATTTGCATCGGATGGTTTATGGGATCATCTTAGCAACGAGGAAGCTGTTCATATCGTCCATAGTCACCCACGTAACGTAAGTTTATATATAATTTCGGTCATAATATGTTTTATTCTAAAAAAAATAAGGAATCCGCAAACTAAAGGTGGCAAAACGGACGGGTTGGGTAATGGGTCCAGACAAGTAATCTTTTCATTTGGGTCAATTTATGTCTAAATAATGTCTAACTAATTTTACTTTTTTTTTTTGTGTAAATAACTAGTCTGATTAATAAGATTTGAAGTTATCTATATTTCACTAATATTTGATCTTCTTAGTAAAATAATCCAGGTGGTTGTACACATTATGTCATGCTCAAACCCGAACATGACCCATTTGTTAAACTCTGTCGGAAAAAGTAACCTTAATCTGAACACACTTAGCTCATGTAACTAGGCTATGTTCGTGTTCGTTCGTTAAGGAAATTTGGATGTTCGTGAACTGTTCGCGAACACATGACGAACAGAAGTTTGTGTTCGTGTTCGTTCGTTAAGTAATTGTGGTTGTTCGCGAACAGTTCGTGAACACTAACCACGAACGTAAACGAACACAACTGAACTTTAATTTTGAAAATTAAAAAGGCACCGTTGATCTTAAACATTGCACACAAAAAAATAGTTAAATATAACCATTTAAAGATTGAAGGGATGGATGATATTGGGTTCAATCGATTGGAGATTGGCTGAATGAAGGAGCGTGATATCAAAGAGGGAGAGGGCCAGAGAGAGGGGAATACATATGGGGGAAAGTAAAAAATTAATAATACATTAAAAACTTTTAGAAAAATAAACATAGAAAACCGAACACGAACGAATATAAACGAACATATATTCGAACGTTCATGAACACAGTCGAACGAACGAGACCTTTGTTCATGTTCGTTCGTTAAGCTTATCGAACGGAATTTTTTGTTTGTGTTCGTTCGTTAAGCTTATCGAACGGAATTTTTTGTTCGTGTTCGTTCGTTAAGCTTATCGAACGAACATAAACGAACTTCCCGCCGAACGGTTCACGAACTGTTCGCTGAACGATCGGTTCATTTACAACCCTACATGTAACCCAAACACAACATGCACAATCTTTTTATCCAGTAGCGGATCTTGACCTAAAACTCAGCATGGGCCGATGTTTTTGGAGATAAAATCAACCTGGGCCGAACCAATACACATTTAAAAAAATTCTCGAAAACCTGAAATTTAACACTACTGGGCGAAAAAACCGCACGGACCGAGGCCTGGTCCGGCCTCCTCTAAGTTGCGCCACTGTTTTTATCTAAATTGATTCAACAGATTGGCAAGTTGTAAACCCGTTGGTTATGTGAACATGCGGTAATCAGGTTGTAAATGGGTTGACAGGTTGAACTCCTAATATTTTTCCTTTTCTAGCTCTAGTTTTAAACGGGCAGGCCCATCAACCTGTTTTTTCACATCCCGATCGACATGCACATGGCCCGTTTATCAAACGGGTTAAGTGGGTTGGCCCGTTTAGATTTGTGTCACGTTTGATTTGCCACCACTAGGGCGGCATGCAACCTCAACTAAACTAAGTCGTAGGTTTTTGGTTGTTTGTAGGGGATCGCGAGGAGGCTAGTAAAGGCGGCGCTACAAGTGGCAGCAAGGAAACGTGAAATGAGGTATTCGGATTTAAAGAAGATCGAACGAGGGGTGAGGAGACATTTTCATGACGATATTACAGTTGTGGTTGTTTATCTCGACCCTTCTTTGATGAATATTAGTTCAAGTTTCTCTATGAAAGGACCCGCACCTAACGAATTCTGCATGTAA
>HanPP2C9
ACAAACACATATATATATATAAAGAGACGAAAGGTGTGTCTAAATGCCAACTGGTTTATAAGAATAGCATGCTGGAGCTAAATTACCTCAAAATTAGGAAACATAATTAGAGCAACATCTTCAAGCAATTTCACAATTTACAAACTCTAAAATCCAATCTACACATGGTGAATGTAACCAAAATTTACCCTAAAAAATCACAATACAGTACATGTTTCAAACCATATCCTATAAACCTAATTCCAATCAAATCAATAACATATACATATGAATAACAAAAAAATAAGCCAATAATAAACTATTAAATAATCCAAAAAACCAATAGAACATTTACCTGAGCAAAAACCATAACTTGAAAACTAACAGAGATCTGCTACCATTAAAGAAAAATCTTAGAAAATTGAAATAATTAGAAGCCAAATGGTATATAGAATCCAATCAGTGGAATTATCAAGGGAATTCGGTTCATAGCATGGTTTTGTAGAAGTTTGAAGGTCTAAAAATCGCATATATCATAATTAGGGTTTTGTAGAAACGTAAGATTATAAGATTAAAACTTAGCATACCAAGAGGGTAACGATTAGGATGAATCAAAGATACATGAGAATCGCTTCGCTGCGAATTAGGGTTCGTGAAATATAAATCAAGATTAAACAAATATGAAACACGAATATATGAAAAAAAACATAAGTGTATCAGATTAAGGATCGAAAATAACTTACTGTGTTGCCTTCAATCGATGATTTGAATCCTTGCTTTAGAGATCTAGGTTTGTGATTTGCAAAATAAGATATAAAGGAAAGGTTGAGGAGAGAGATGGTCGTGTGAAGAAACTTACGTGAGAAGGAAAATAGAGAAAAAGAGATTGCCGCCCAAAGATTAATTCTCTTGCTAAAGAGGATGTCCACATAATCAAAATGGTTGACTAAGAATATGCCATGTGGCTAAAGATGTATTCTTTTAGTATAGGAGATAGATATCTAATGCAAAAATTAATAAAATAAATAAAAAATATTCATATGTCACTCCTAGTAAAACTTAAAGGACGATGTGATAATTTGTCAATCTATTTTATATGGTTATGTTCAAACACATCATAATTCTATATTGCCTTCAAATTCCAAGTAAACAAGAGTTTGCCAAATGGTCAATTGGTCTTGTCATCTTTAACAAATTGGATGCCAACACGGCTTGTTTCTTTTGGGTCCCATTATGCTTCTCTTACATGGAACATATAATTAAATTGTCATTGACTAAGATCATCAATATAATTACATAAATTAATGTTAGGTAAAACATATACATTTGTATCTTTTCAAATTGTTATCACTTGATTTAAAGAGTTAAGTACTTATAATTTTGTAAGAATTATATATTTTGAATTTTCTATTACAAGTTAAACCGGACTCCCTTACTTTTTGAAACTTGTAACATAAACTAGGTGGACCATTAATAGGTTTCGTTAAGCCAATGAGCTTATGGTGGAGTGGTAAGGGATAGACTTGGGTTTTCAAAAGACCCAAGTTCAATTCTTGCTTCTTCCCATTAGTTTTCAGCGACACCTGGTGATGATGGGAGACTAGGCGAGTAGGCGACGATCACTAGTTTGATCCTTGAACTGAATGAGTTTTACCTCACCGCACTGTCATGCCTTTGGGCGAGTGTTCACGGGCTTTTGCTCTAGGTGAGGGTTTTCCCCAGTTCGGAGACGAGTGTATCCAGATATGGTGAATTTCGCCAGTAGCCCCTTTCGAGGATTCGATGACGGTTAAATAAAAACAGGTTTCTTTAAACAATGTGTTATGGGTAAGTAGGCAACATGGTCATTCGACACAAATGTTAAAAAAAACATATAACCTCGTTGCACATAAATAAAAAATGAAAAATATTTTTTCTAAATCAAATTGTTACCACCCATTTGGCCCTATGACGACCAACATACCGTCTGTTTGACCAAAGATTTTCTGGATTCTAGTAACACTTGCTTATCCTCTTTTTTTTTTTTTTTTTTAATTTTCCAATTTCCATTTTCTAATCTTATTAATATTTAACATATAAAAGGACCACCACCATTGTTCTAATCACAATCTTTCGATCTTGATCACCATCCACTTGATTTCACACACTTACCAACTGCATAACAAACAACATTTGATACAAAAAAAAAATCAAAGCTTTAACAAGATTGGTTGGTGGGTTGTTTTAATCAAAGCTTTAACAAGTTGGATCCTTTGATCTTTTAAACTTCTTCATCTTTCAAGTGTAATTTGTGTGTTTGCAACTTGGATCTGCTTCTGGTGTGCTTGTTTCAATCAGGTATGCACATTTTTTGTGTTTTTTATCTTTAAAATTTGATGGGTACTTGTGGTTTTCATTGTATTGTTTGTTTATTTGCAATTGGGTTGTTGATTTTCAAGCACTTTGTGGCTTAATTTCAGTTATTATGGTTTAAACTGTTGAATTTAATGATTTTATCACTTATTTTCAATTGGGTATGTTAAAACTGATTTCTAGTTAGTGATTTAGCTTAAGGGAATTGGGGTTGTGGGGTGGGGTTTTGATTGTTGATTTAAGATTTTTTTTTTCTTTCATTTTTTTTTAACTCAAGGGAACCAATGGGATCAGGTAAATTTAAGGATGTAAATGAGCCGAACCGAACTAGGGTAGGCATGGGCTCGAAGTTAAACGAGCTAGCTCGGATCGGCTCGTTTATCTTAATGAGTTGAAACGTTCAGCCGCTAGCTTTTTGAACAGTCCTAGGAAGATGATAGATCAGGGGTTGAGGTGGCCTTCAAGAGGCTATGTTAGGAAACGGTGGAAGCAAGATTCGAACTTGTAGAGGGGAATCAGGTGCTTACGACTCCACCGCCCCTTGAACGATATTTCGATCACTTTTTTGCTTAGTTGCAATAGGGTAGTTTCGAAAGTAAAGGAACATTCTTGGTTTAGTACTTTAGTTCACGAGAATTTGTGTGTTGTTTGTCGGATTTTTGGTTTATTCCAATCTATTTTTGACTTTGTATTTATGGCCAAATTGCGATTGGGTGGAAAAAACAGATGGAGAATTTTTTACTTTAATTGAAGGGAATCCTGTTCTTCCAGTTGTTATAAATCATTATAGCTATTGATTTGATGGACAGACAGATCAAGAGTTTGGTGGCTTTAACGGGATCTACAACGGATCCCGCAATCGAGAATCAAGTGGTTGTTACGGTGGGTGGTCTGGAGTGCATATTAAGCATCATCAGGGCCCTGAGGATGGGGTCCTGCTTTTCTGCAGAAAGCAGGAACCCTCTCCCAGCTTCTCCAACATCAACTTTAGGGATCGGAAAAAGGAAAAATTACAAGAAAAGGCCACCGAGATTACGGTCGTTTGATCACGCAAGGGAAGAACAACTTCGTAGAATCGCAGGTCGAATGTGCTTGAACGGGTCTAGCGAAGTTGCTTCACTCTTTACTCAGCAAGGAAAGAAAGGAACCAATCAAGATGCCATGATTGTTTGGGAGGTTAGTCGTTTTGATTTCCTGTTAATTAACTTATTCTTTTGATCTTGGATTTAGAGTGTGTTTTGCAAGTGATTAAGGGATTTTCGATAAGAATCACATAATCAACTGTAATAGAATGGATTGTAGGAAATAGTGTTTGGATCTTTGTTTTAGGGACGTCAATCATATCGGGTTAAGGGGTTTCGGGTTGGCGGTTGAATTCATGAATCTGAACATGACTCTTAAAATCATGTATAACACAAACACGATCCATATAACCCATTTATCTAAACGAGTCAGTTGGGTTGACGGTTTGGCCGGTTGTAACTCAGATGTAATCAAGTTGTGAACGGGTCAGGTTGGGGGGTTGTAAAATGGTTGTAATAAATGGGTCGTAAACGGGACGTTTGGTCAGGTTGACTTAATAAAATATAATTTTATTTTAGTTTTTTATTCTAATTTTAAATGGGTTGGCTTGTTTAATATGTCAACTTGAACATGACCTGTTTAATTAAACGGGTTTGAAATGACAACCCAAAACTTGATTATATTTGTGTTGGGTTTCTGGTCATGTAATAATCACATAGTTAGTTGTTTGAGTGTTTGACAAATTTTAATTATTAAGAAATTAATATATTTGAATAACCAAACAAAATCTTGTGGGATGGGTGTAAAGTCTTCTGCATTAGGTTAAACACAGCGGTGACAGGTGATTAGGACATTTTATTTTATCATTTGATAAAACATAATTTGTTTATCCAAACATTATTAGCTGGAGCGGTTATTTAGGATGTGTTTTTCAAAATGATTATTAGGACCTCTAAAATCAGAGTCGGATAATAGATAATCCGTTGCTTAACGTTTAGGATGGTAAGATGATTTTACATGTATAACCCAATAATCATCTTTGTATATCAACTTCTTACCTAATATTTACGGGTGTCATTCGTGTCAGGTTGGTGGGTTGACTCGTTGAACTCGAAAACTACCCATATATCTATTTGTGTCAAAAACATGAACTCTAACTCAAATACACTTAAAATCTTGTAGAACATGGCACGTTTTAACCCATTCATCCAAGTGAGTCAAATGGGTCATTAAAGGGTTGGTAGGTCGAGTTGTTTATTTAAATGGGTTGATGGGTCGACCGGCTTAATTAATCAGGGTTACATAGGTCAACCGAACATGACCCGTTTAATTAAACAGGTTAAGCAGGTCAACCTGAACACGACCCGTTTATTTTAGGTCATATATTCGTATCGTGTCAGGACTTGCCACCCCTACCTAGTATCTTAATCATGATTATTATGACCCCATGTAATTGAATCATATGTAGCTTTTCAAACATATGATATATTTTTATAACTTTTCAGAATTTCGGGTCAAGAACAGACACGGTGTTCTGTGGTGTTTTTGATGGTCATGGCCCGTTTGGTCACATGGTCGCTAAGAGGGTTAGAGATTCCCTTCCATTGAAGCTAAGTGAACACTGGGAAGTTAACCTTAAAAACACCGATGATGATGTCCTTCGGGAGATTGTCGGTTTAAACACCGAAGGGACATCAGTTAATTCACCAGATGAGACCTCCGTTAAGCTTGAAGAAACTGATAAGAACCCTGAAATCTTTCAAACCTTGAAAGAATCTTTTTTGAAAGCTTTTAAAGTGATGGATAGGGAGTTGAGTATGTATGCAAGTGTTGATTGCTTCTGTAGCGGGACTACTGCGGTGACATTGATCAAACAGGTCAGATGTTTGAAAAGATTTTTATTTAAACAGCAAATGATTTTTCGATTTTTATTAGGGGTGCGAATTTCTAACATGACATGTACCTAACACGAAATTTGCGGGTTTGGGCCAGTTTCTGTTCGAACACGCGAAACATTTAGCTTCACGGGTCGTGTTCCGGTCGACATGGCTGGTTGGCACGTTCAACCAGTTTATTTTTTGTAATTTAAAAAATATGTTTTATGTCATTACTTAAACTTATTGGGTGTTTTATGCCAAAATTTAAAAGATAAAAGAGAAATTGCAATAATTTTTTTTTTGTGTTTAGTGTAATTATTATATATAAATATTTTTTATTGTTGTAAATTTGTAAATATTAGGGTATCAATATGCAGGGGTAATACCCCTTAACGCGACGTAATTACGCATGTTCATTTGTAAATTACGCATGTTATGAATTTCAAACCCTAATTACGCATGAGGAAGAAAATCACGCATGGTCAAAACACAAAATCACGCATGGGTTGTTTCAACGTAAGCATGTTATATGCATAATTACGCACGTTATCTAGTGGTCGCAAGTTAAAGAGCCTTTTGTATTTTAAACTTTCTCTTAATATGTAAACAAAATGAAATTAAATACTATTTTCGGGTTTTACGGTCGTGTTCGTGTCAACTGAAAACTCGTGTTGTCTTAGGGTTCATGTGATTGACCGGGTTCGTGCCGTCACCTTTCCAACCTGCGAGCACGACCTATTAACCTGTGGTTTTTATTGTTGTTAAAGAACACGTGTTTTTGGGTTATAGGGTCAGCATCTTATAATTGGAAACATCGGGGACTCAAGAGCCGTATTGTGTACAAGGGATAAAGATAACTCTCTCGTTCCTGTTCAGTTGACGGTGGATCTAAAACCGAACCTACCAGGTTTTTCTCTCTGATAACTCTACCTCACTACATTCTCATATGATGTTTCTACTATGTTTATATTGTCTTCAATATGATTAAATCATATTATTTTGTTCTTGTATAAAATGATAAAGGTGGTAGTATGAATTAAAAAACAAACGTGAGCAACTTTCGACCCGCATGGCCCGTTATCCTTTTAGCTAAATTATTTGATTTAGAAAAAATTTAACTCGGTTAGTTCATAGGTAAATGGGTCGAATTCGTAGCTGAAAATAAAAAAATGTTACGTATGAGATACATTTTTTATTGATTTTGTTGTTTTACATGTGTATCTTATGCAGAGGAAGCTGAGCGGATCCGTAAATGTAAAGGGCGTGTGTTTGCTTTACGGGATGAACCTGAAGTTGCTAGAGTTTGGCTACCAAATTACGATTCTCCCGGACTGGCCATGGCTCGTGCTTTTGGAGATTTTTGTCTCAAGGAATATGGTCTCATTTCCGTCCCTCAAGTTTCTTATAGGCGCCTTACAGAGAAAGACGAATTTGTCGTCCTAGCAACCGATGGGGTAAGAAATCTGTCAGTTACTTTAACCATTATGTTCTATGGGCACATATTCAATGCATAATCAATTCTGGTTAGAAAACTACGAGAACCGCATAAGCGTTTAGGGATTGGGGTTTCTTAACGAGTGAGAGTGAGTCAGTTTCGGCTCGAGTTCCAAGTTAAGCTAGCCAGCTTGGCTCGTTTATTCTTAACAAGCTGAAATTTGAGCTCATAAAAGCATGAGCCAGCTAGTTTAAATTACATTTTATATGGCCGAATTGCCCTTCTAGTTAACAGAATTACATATAAAATGACCGAATTGCCCTTTCCGTTAACAGAAAAAATGGATGAAGTTAACTCAGTGAACTAAAATGTCAACGGTGAAACCTTTTTGGACCCACAGACAAAAAATGAAACCTTTGGACTAAACTGACAAAATGGCCCAAACCACAGGGACTAAAATGGCATTTAACTCTAAAAATAAAAAATTAATATGAGGGTGGTTTCTAGTGGGCTCATGGACCATAGTATGTGGGCTTAGCTATAAATGGAATTGGCTTATAACTTTTGGGCTTAACTTAAAGGAGCGAGCGTACTGCAGGCTCGGCTTGGCTCGTTTAAATGAGCCGATTTCTATCGAGCTTCGAGCCACGAGCTTTCTAAAGAGCCGTAGTAGAGATATGGTGGGGCAGTTAGCCTGCTAAGGCAATAAGTATAAGTGTCTATGCGGTTCTCGCAGTCCTATACAGATAACTAATATTGTTTGATACAACATATATTGACAGGTTTGGGACGTGCTTACAAACGAAGAAGTGATTGAAATTGTAGCTTCAACTGAACCACATTCACGTGCAGCACAAGCTGTGGTGGAGTCAGCAGTTGGCGCTTGGAAGCACAAATACCCGACTTCAAAAATTGATGATTGCGCGGTTGTGTGCCTGTTTCTTGGCTTAGATTCATCAACAACTTCTGCCAACAAATTCGATCATGGAAATAATGTGGAGGAGGAGGAGGATGAGTCATCATCCACCATGAATCTTGAAACAGGAAAAGACTGGTCTGCCCTCGAAGGCGTTTCGCGCTTAAACACATTACTAACCCTCCCGAGGTTTGCTCCCGGTGAGGATGATGAGAACCAAGAACCTGGAGGGAAAGCATAAGTTTTTAAACAAAAATGAGTGAAAACACGGGGGTATTATTGTCATTTTGGTTTTATTGTTCATGTTTTTTCGGTTTGAAAACCATAAAAAGAATCAAGATTGTAAAAAAAAGGATGAAGAAACAGGCAGCCTGGTGGCAGATGGTGAAGAACCCGGCTGTTTTAGAGGGTTGGGGATATCATTATTTTTATTTTTGGATTTTGGAGGGTGAAAGGGAATTTTGTGAAACCAGATCTTGCTCTTTCTTTCATTTTAAGTATTATTGTGAATTGTCAATTAAATGTTATGTTGATTAAAATTATATGGAAGTAAATTTTGTGACTGATTAATCTTAGTAGCATCTTGAATCAATTGTATTTAGGGTTTGATTATG
>HanPP2C10
TTGTAAAATGATCTTACAAGGTAATTTTGATCTTATAGTGTAATTTTGTAGAGTATCATAATTACTCTATAAATAATCTTTTATCATAATTTTGATATTGTAGGGTAATTTTGATCTTATAGGGTAAATTTGTAGAGTACCATAATTACTTTAGAAATGATTTTGTAAAATAGTTATGAGTAAACTAATGGCGAAAATGCCACTATTCTTTTTTACCTTTTCCATGTCATTCGTACGTTTTATACAAACGAGATATTTCCTCATTGTATATGCCATTTACTTTTTAATTTTACCCAATAAAAGCTAATGATCCGCATACCAATTCGTTTGAGGGAGGTGGAAAGATTTACCCACTTAGACCATGTGTAGTGGGGCATTTTTTTTTAATTTCAAAAATAATGCCCCAAAACGCCTCCCCACCCATTACATAGGGCGTTATTTTGTATTTTTTTGAAAAAAGGAGCCCGGCGTTTTATATAAAACGCTCAAAGATACAAGTGGTCCAAGTGGGCTGACCAATGGGAAGGAGTATTTGATCCAAGTGGGCTGACATGGTCTGACCAAAAAGCTTTTTAAATAAGTTTTTTTTAATGATTGGAAGGGGCATTATTTGGGCATTATTCCCACTACGCCACTTTTGCAATAACGCCTCATGCTGACTGGGATGACACGTGTCGGATAATGCCCCATGATGGGGGCATTATTTTTCTTAACCACTACACATGGTCTTATGTGGGGTTCCTGTCTGAGAGGTCTTAGAGTTGAATCTTACGCAGGGAATGGGGGGGGGAGATTGTAACACTGGTTCAAACTAGTAATAATATGCCAACTACGGAATTCCTACTCGTGATCTGAGTGATCAAAGGCCAAAACAGTATGATCTAGCCGTTAAGAAAAAAAAAAACCTTAGACCGTGGGGTATGGTGGGGCTTGGGTTGGTGCTTGGGTTGGGCATTGGTTGACACGTGGAATTGGAGCTCCCCCACCGCCTGGTTACGTGTCCGCGGGGTATGGCGGGGCGTGGGTTGGGCTTGGGTTGGGTGCACCGGTGGCATAAATTAAAAAAAAAATACAGAAAATTTATAAAAAATCATACAACATTTATAAAAAAACCTACAACTTCATTAAAATTTAAAATTACATAATCCTAAAAATTACATAATTTATAAAAATTACAAAATAAACCTAGAGCGTTAAAAATTTTTCAAAAAGGTCGATCTTGTCGAACGCCTTGTTTTCCTTGCCTCGAAACTCTATGTTCGCCACAGCCACCCGCTCCTCGTGGCTTAAGTCGCCACCGGGAACGGCTTCGTAGTAAGCCTTGAAACGCTCAAGCTTGGACCGTAGCTCGCGCCATTTATGTTGGCATGCGTTGAGGTTGTGGCGGTCGTTACCGACGTTATGTCGGTAGGCTCCGAATGCTTCCACCCAATATTTTGTTTGGCCGGTGGCCGAGCCTTCATAGCGTCAACGACGATTGTGACGAGAGCAATTTCTTCTTCATGGGTCCAGGATGCCATAGCGGTGTTGGGTTCGTGGGATGGGGGGGACTAGTGGGGTAGCGGGTTCAAAAGAAGTGGGTAGCCGGTGGGGTTTCGGTTCGTGGGATGGGGGGACCAGTGGGTTGGGGGTTACAAATATATAGAGGTTGTTGGGAGACCGGGGTGGCGGTTTGGTGGTATGGGGGGACCGTTTGAATTTTTAAATTCAAAATTTGAAATGGCTGCCTGACGTGGCGAGGTGAGCAAATGAGAGTCCGCCAGCTCGCTTGGCCATACCGCCCCACACCTGGCTTGAAAGCCAAGCCCCAAAAGACCACGCCCCAACCCAAGCCCACCCGAGGCAGTGACTTGAGCATTTTACCCCAACCCACGCCCCGACCCAAAATAAAAGAAGCCTCTAGTACCACCATCACATATTAATCAAAGTGAGGCCCAATCCATCTCTTCCACCCGCCAAAACATATTCCATATATCCATGCTTCGTCAACGATTCATCCAAATATATATAAATTATTATTATTCATCAATCAATACAAAAATAACAAAAAATACCTTTCGTCGCTATCTATGCTCCCCCAAACCACCACCGTCGCCCATCGGAAACACTCGTCACGGATGATCCAAATCTCCACAAACCGTAAGCAATTTACACATCAATCTCTCATTATCTCATCATTAATCCGTTAATGATACAGTTACGAATCTTATTTCGCGATTTGATTCTTCGTTTATATGATATAATTGTTTCAATCGTTGATTTAACGGTTATGTTAGGGTTTTTACGCCAGGATTTTCGATTTGTGATTTGTGATTCGAAGCGTGTGTAGTTTTGTTGTTGTTTTAATCGTTGATTGAATGTTTAGATTTATTTACATGCAATGTATGTGATGATTTTTTGAATTATTGGTGAATGATTGATGTATTTTGTTGTTAATTGTTCAATGATACAGTTACGGATCTTATTTCGCGATTTGATATTCGTTTATATGATTTTATTATGCTCGTTATCTGTTGCGATGTTTAAATCGTTGATTTACCGGTTATGTTAGGGTTTTCACTTGAGGATTTTCGATTTGTGATTTGTGATTTGAAGTGTGTGTTGTTTCAATGGCTGATTAAATGTTTAAATTAACATGCAACGTGTGTAATGATTTATATATTAATTTCTCAATATTTTGTTGTTAATTGTTCAATGATACAGTTACGAATCAATATTTTGATGTTTCAATCGGTGATTAATCGGTTATCCTAGGATTTTGACGCGAGGATTTTCGATTTGTGATTTGTAATTTGAAGCGTGTGTTGTTTCAATCGTTGATTAAATGTTTAAATTAACATGCAACGTATGTAATGATTTTTTGAATTATCGTTGAATTGTTGATGTATTGTCTTTGCTAATTCGTTTTCGGTTTTTTGAACGGAATCTGGATGATACGGTTTAGAATTGTGAGTGATATTTTACGAATTGTGTTTTTGTGTTTTATTCTGGATTGTTGTTAATATACATGTTATTGTCTTTGTATGGTTGAAACTAGGCTTGTTTAGCTTATATGTTTTCTAGGTTAGTGGATTTAGTGGTTGATTATCGTTGATTAATCGGTTATCGTAGGGTGTCTCCACGAGAATTTTCTGTTTGTGATTCGAAGCATGTGTAGTTCCGCTGTTGTTTCATTAACATGCGGCATATTGTAATGAGTTTTAAATTATTGTTGAATGGTTGATGCATTGTGTTTCTCGATTCATTTTTAGTTTTTTGAACGGAATCTGGATGATGCGATTTAGAATATTGAGTGAAATGTATATGAATTATGTTTATGTGTTTTCATCTGGATTGTTCTTTAATCCGTGTTGTTTAATTAGTAATTTTGGATGCTTGTGGGCCTGAAACTAGGCTTGTTTACCTTTTATTTTTTCTATGTTACTGGATATAGTGATTGATTATTGTATGTGATGTGAATATTATGACTGTTAATTTCACAGGCGGATAAGTGATAACTCGAAATGGGAATATACCTAAGCACGCCTAAAACTGACAAACTTTCTGAGGATGGTGAGAATGAGAACCTAAGATATGGGCTGTCATCCATGCAAGGGTGGCGTACGTCAATGGAAGATGCTGTAAGTAGCTAAACCGGACTATGTTCTAGCTGTTTGTATGGTTGTTTTTGTAAAATTATGGAAGATATGGAATTACGAACTGCGTATCTGACTCATATTTTGGATAGTCAAATCTTACTTTTTAAATCTTGGGCGAATTAGTTCATTCAAAATGTTGGAATTCATTTATGGATACTCAAATGATCACAACCTTACCTTTAGATGGTTCAGAATACGGAACTTCGTTAACTTTGGAAAAGAGAATTATAATGATGGTGTTTTTGATTTCTACCAATAGGGTGTATAATTAATGCATTTGATTTGATGTTTGGAGTTTATTGTTTATGTGGATGACTCAGCATTTTGTCTGCCTTATTGGTTTGAGGTGTTTGGTAGCATGCTGCTTATCCTGATCTGGACTGTTCGACATCGTTTTTTGGCGTTTATGATGGCCATGGAGGTAAGCGTGCGAAGATATTTACACATGTATATCTACTTTAGTGTTTCTTTATTTGATCATCATTACTTCTCAACCAAGGCTACAGTATTTTAATGTATATAATCAACTTTTTGGTTCTATGAGAGAACCTTTTTTATGCATATTATTTTCAGTGTTAGTTGAGTCGTCACTCAGTTTCACTTTTTGACATTGAATTATTTCAGTCTTTCTTTTTCGCTTACTCTTTTTTTTTTTGAGAAAAAGACATGTAGAATCATTAAAGGTATTTTGTAGTGTTTAATTCACAACTCTTAGAACACGGCTCCCACGTTTTACTTTCTTCTTGCTTTATACTTGTTTGGCGCTACACTCCAGTCTTTAGACTGTATGTGCTATTGCACTTTATCCGAAACTGTTCGTGAACATTAAATTGGAAGCCATGAAAGTAACTTGCATCCATCAACACGTCTTTTTCAAACAAGAGTGTACACCTAATCCAGTATTTGTGATACTTTAAATTGGAAGCCATGAAAGTAACTTGCACCAATTTTATCGGTAATGGTCCAGTACCCAATTTAGAGTAATAGGTATCAGATACCTCCAGTCATTTTTATTACAATTCATTATTTAAAAATATATATATTTTTTATCGTAGACTATAGCGAGTGCCGTAACGTACCGGTGCCGTGACAAGCCAAACCACTTCCGATCGAACAACATCGGTACTGGTATCGGTGTTTGTCGAAACCATTATCTATATTCGTTTTTTATGGGTTTCGATCTATGTAAAAAACATGTCGATATCCTTTTGGGCATATCACGACTTTATTTTTTGGTTTTCCTCCGGTTTTTATACCCAGTATTGGTACCGTAATGAACCGAACTGTGTCGCAACGCAAGGGGTGGAAACCACTAGTTTCATACGAACTCCAACTAGCAACCCCCCACCCCTCTCTCTCCCCCTCTTTTATATTTTTAGTCATTCAAATTTCAAACAACAAGGGACAGATTTATCTATCAAACAAAATAAGTATTTTTCTGTTAGTTATAATCAAGAGAAAGAGGATACATATAATATTCAGTTTTAGTTGCCGTAGCCACTACGTATGGTGTTAGTCATGATATTGTCAAAAAAAACACTTAAACATTGTCAAAAAATGATATTTGTGTCGGCCTAGCTTAACAGTTCTCTTTCTGTAACAGAACCGGTTGCTCAGAATTTATTAAACTCGCTAAACCTGAATCGGTACAACTAATATGTTCACAAAAACACTGATGTAATAATATTCATATGATCTAAACACAACTCAGATTAAGATCTTATGGTTCTTTTGCGCCATTATCCACATTTCATGATCTATTGTGTTACGAATAAGCATGGTTGAATATGAATGAAGTTTTATATATCTAAGCAGTGTGTTATTTATTTAAAATTTTAAAAATACCATGCCTTTACGTTTTCAGGTCAGGCAGTCTCCAAGTTCTGTGCTAAGTATCTTCATCAACAAGTGATCAAACATGAAGCTTATTCTAGTGGTGATATTGGCACTGCTATCCAGAAATCTTTCCTCAGGTTACATATTTCTTATTTTTCTTTGCTCTCATTTAAGCATAGAAGGAGTGTGAGGACTAGGGGTGTGCATGGGTGGATTTGGGTCGGTTTCGGCTCAAAACCATAACCACGATGTCGGTAAATGGATGACCATAACCGATCGGTTATGACGGTTTCAGTTAATTGGTTTTGAAGATTATAGTGGGTCGGTTATGGGCGGTTAACCACAAATTTAGGCCTAGCTAAAAATAGCTCCAAATTTTTTTTGACCATGGAATAAACTGTTATTACACATTTATATATATTAGTATATTGCATAGTACTAAAAAATACATATAATCTTAATATTAATACCAACTATTATCAAATATTCAAACAAAATGATATGATATCAACCATAAATTCAAACGAACATTCAATCAAAACGATATGATATAACCTATACAAATTTTAACAAACGTTCAACCAAAAACATCGAATATTGAAAAAACGGTGGAGGATCCAAAATCCAACAAAGATTTTACTACATGTTAGTTTGGTTCGGTTATGTCGGGTATGAAAACATTGGTAACCATAATCGACCTGTTACTTTCGACTTTCATAAAAACAATTAACCGACCCACCGTTTTGTGATGGTTTGGTTTTTTCGGTTCGATTTTGTTGGTTAATACTGTTATGGGTCGGTTTTTCGGTTTTTTGTACACCCCTAAGATCACATCATCACCTTTATAATTTGGGGATTTCATCTGCTTGGGTCACCAATCAGTTAGTTTCTAAGAGTAGGAAGGCATTAATACAATAACAACAGTTTCTATTTGATTAATTACTTTGTGAATGTATGTATTAAGCAACTATATGATGTTATTAGAGGTAGTAGTTTGGACCCGGTATATTGCCCATTCAACCCGTTACCCAACCCACCCGACCCGTCCGTTTCACCATCTCTAGTTGTTTCTGAATTATTACGCTATTTTTTGAGTAAATTGTCATCTTCGTCCCTAAGGTTTGTCCACTTTTGCGACTTTTATCTAAAGCTTTGTTTTTCCGTATCTGGGTCCTCGTGCTTACAAAATCTTGCCATTTTCGTCCCCGAGGTTTGGCAGTTTGTTGCGACTTTTGGCCCTCAGGGACGAAAATGACAAGATTGTGAAACCACCAGGACTCAGATGCGAAAAAACAAACCTTCGGATGAAAGCTGCAAAAGTGGCTAAACCTCAGGGACAAAAATGACAAATTATTCTTATTTGTTTGTTGCCAGTCGTTATCACACATCTGTATTATTGTTAGGGCTGCAAACGAACCAAACGTTCGGCGGGAAGTTCGTTTGTGTCCGTTCGTTTATTAAACAAACAAACATGAACAAGAAATTTCGTTCTTTTAGTTAAATGAACGAACATGAACAGAGGCCGTGTTCGTTCATTTATGTTCGTGAATGTTCGGTAACGTGTTCGTTTGTGTTCGATAGTTCATTAGAGTTTTTAATTTTTATATTTTATTTATATACTTCAAAATTTTTGACAAATAATATTTAATAAGTGTTAATGTATTATATATTCTGTTCATGAACGGTTGTTTGTTTTCTTTTGTTTCCATTTGTGTCTATGAACATTAGCATATGCTCATTTGTGTTCATTGACGTTCGTTTTCGTTCATTGCCTAAAATTAACAAACAAACACAAACGAACACGAACAAGTTCATTTCCTTAACAAACGAACACGAACATAAAATCTCGTTCGACAAGTGTTCATGACCCGTTCGTGAACACAAAAATTTCTTAACAAACGAACACGAACAAGGTCTTGTTCGTGTTTGTTCGATTCGTTTGCAGCCCTAATTATTGTTATTATTATAATAAGTTTGGATGACTATGTAGATTGGATGAAATGATGTGTGGACAACGTGGTTGGAGAGAGTTGGCAATATTGGGAGATAAAAGAGATCAGTTTAGTGGCATGATGGAAGGATTAATTTGGTCTCCTAGGAGTAGTGAAACCAAAGGTCAAACTGATGACTGGCCTGTTGAGGAGGTACTTTCTTTGCTACCGGCAAATAACTGTAATGTGGATGTGTTGCTTTGGGTTTTGTTTCTTATCTAATGGGTAAATTAATAAATATATAAAAAGGAAACGGGTCACATGGATTAAACAAGTGTAAAGACGTCCCAAGTGTATTTTGAATACAGAGATCTGAATTTTTTAATTCAAAGTATTTACTATTCAGAAAATGATATAAATGCTGTAATCTTAATTGACACACTGCCAACACGGGATATTTATACAAAAAATCGAGTAAAGTACACGTATGGTCCCTGTGGTTTACCAAAATTTTGGATTTGGTCCCTAGCTTTCCAAAAGTATACAAATGGTCCTTGTGGTTTGCACTTTGTAACGCATTTAGTCCCTATCTTAGACATGCTAAAACCTTTAGATTTGTTGGCTGGGGACGAAATGTGTTACAAGTGCAAACCACAGGGACCATCTGTGTACTTTTGGAAAGCTAGGGACCAAATCCAATAGTTTGGTAAACCACAGGGACCATCCGTGTACTTTACTCTAAAAATTCACAAAGAGTGTTTCTTGTCAGCTTGGCCGACTTGTTATGAGTTATGACTTGCAAAAAGAAATTATCTATTTCGACCCGTTGCCTAACGCCCTAACCTACCCATCGCGCCCATTTTTCTAACGTTAACTGATGTACTGATATGTGTTTAAATTCGAGATATGTTTATCTTTAACATGTCAAACTGGGAAAAATGTAAAATAAAAGAATAGCTAAAAGGAAACAAGTCAGTTTGATGGAATGGGTCAAAGGTCACCCATAGTGTATTTTGAACCAAAAAAAAATATATATTTCAAGTTATTTTATCATAAAACTTCAGATTATAATTGAAATACTGTAACTTTTGCAATCAAATTTCACACACTAAAATCATATATATGGTGAAAGGTACTTATTTGTGTGCATGTGAAGCAGTAGGAAATTATTATATTCATAAAACCCACCGGCTATATTCTCAAACAATATTATAATGGGACTAAACACATTCATTTCACTGGTTCAGGGACCACATTCTAACTATGAAGGGCCCACATGTGGCAGCACCGCTTGTGTGGCAGTCATTCGTAATAACCAACTTGTTGTGGCTAATTCTGGTGATTCTCGTTGTGTGATATCTCGAAAGGGTCAGGTGATATATCTCGAATTCTAGATAATCATTAGTCATGTGTTTAATTATTAAAATAAGTATTGATATTGATATTGATATTATTAATAATTTATTAGTTTGAGATGAACTTAAATTAGGATTGAATAGGAATTAGATAATAATAATTGGGATTGGTTTCCTATGTCTATATATTTACATAATTACATGTTGCTTCTTAATAAAAACACAACATAATATTTTTAGTTTTCACAATATCTGAATTTTGAACCATCATGATGTGTATATTGTCAACTTTTAATTATACACATGTGTATATTGTCAAATTTTTAATTATACTTATGTGTACATTATCAAACATATATTTACAATACTTGTTTTTCATTTTTAAACATGTATTTACACATGTACATTAGAAACAACATATTCAGAACGTTAATCTTCCTTTATACACATTTGTAGATATATGTACAATACTTTTTCTTCAATTTTAAACACCTATATACACATACGTATAATTCAAAAAAACAAAGGAAAAAAAATGCAAATTTTTTGTTTTTGTTTTTTTTTGTTTTTTTTTTTTTTGCTTAGGAAAAATGTGTGCTCAAGAATGGTTCTTACTACTTCTTAAGGTTCTCAATTACTCTAGTGATTTTCACACCCTAACCCTATGTGTGTGTGTGTGTCTATATATATTTGTATTATATGTGTGTGTGTGTATAGAGAAAAAGGATAAATTGTGTAGTTCAAATGGGTCAAAAGTTGCTAGAAGTATGTTTTTGATGTATAAAATCTACCAAGTAGGGTTGTAAACGAGTCGAGCCGAGTCGAGCCAGGGTGGGGTCGAGCTCAAGCTCGAAATTAATTCATGCGGTTAAACTTGGCTTGAGCTTTACGTCGGAGTTAAACGAGCCTAAGAACGAGCCAACGAGCCAACGAGCCGAGCCTAGCTTAGCTCGAGCTGGGCTTGGTTACAAAATGAGCCAGCTTGGTTCACGTCATCTCAAATTGAGTTTTTTTAGCTAGTTTTTCTCGAGCTTCTTTCGAGCGAGCTACGAGCCGAGCTACGAGTCGCGAGCTTTATGAACAGCCCTAAGTACCAAGTCATTTTAGTCATATACATTAAACTATTATTGATATAATATAGCTTTGGCAATCGTATTTGATACACTGATCATCCATTAAAGTAGTTGCACGAGTGTTCCAGTTCTTGCGCAGATATGCATCTAATATTTTATGCAGGCATATAATCTGTCAAAAGACCATAAGCCTGATCTCGAAACTGAGAAAGAAAGGATATCAAAAGCTGGTGGTTTTATTCACTGTGGTCGAGTTAACGGGACTTTAAACTTGACAAGGGCTATTGGTACTTCACATATGTTGAATATTTTCACATTTATTTATTAAAACAATATCCCTATTGCTCTCTATGGTATTTCTCTACTTCATCATATGTTCAGGGGACATGGAACTGAAGAAGGATAAATCATTGCCTGCTGAAAAACAAATTTTGACCGCTAATCCCGATATAAACTTGGTGCGTAAAAGCATTTTGGTTTTGACTTATTTAAAGTTATTATATGTCTTTTCTGCATCTTCTTAATCTAAGCAGTTAATGCGGTAAAAAAAAAATCAGATATCGATCAAGGACCGATATTTGAGATATAGGTTATCGCGGTGGGGTATCGGTAATTTTAATATCATGTAGAATTTATATATATAGCAATTCAACACTATACTCTCCTACCATTAACAAATTAACCTTTTGCAACTTGCAAAACACCAACAATTGTAGCAACTAGGAACTGATTAAGACTTAAAACACCAACATTTAACACTAACAATTAACAATTAAGACTTAAAACACTAATAGCAGCAATAAGAAGAAAGACGGATGGTAGAACTAAGAAGAAAGGTACTGCTATCAAAAAAATCGGTGATATATCGGTCAATATCGCCGATATCGGTACCGATTACATGGGGACCGATAACAGATATATCGGTGATATATCACCGATATTAACTGCATGGCCGATAACCCCTAACTCAACATTCATATAGCCACCACTAATTACATATGACACTTGTTAATATTCCCATTCTCTGTGTTCCTCCTATCAGGTTGAGCTTTGTGAGGACGATGATTTTATTGTTCTTGCTTGTGATGGAATATGGTAAGTTCTTTACATTCATATGATTTAATCTAATATGTGTTTGGTCACCTAAATTTAAAATGAATAGAACCTCCTAAATCTTTTTATCTCAAAAAATAGATTATCCTTGCGTTATTATATTTTTTTAAATGTGTTCCAAATATTTATTGTTTGAAAACTAAGAACTGAAGGCACTCTTTTGCGGGCCAGCCCAACCTGACCCATCATTTCTAAAAGGTGCCCGCCACCCAACCCATGTGCCCGCCCATTTGCCATCTCATTTATGTATGAATTTACCTTATATGTATATAGTAAAAGTTGAAAATACAAAAGGCTCTTAACGTGCGACTGTACGCGACCGCCAAAATAACGTGCGTAATTATGCAGTTAACGTGTGAACTAGGGTTAACCCAACCCATGTGTAATTATGCAAATAACGTGCGTAATTATGTAAATAACGTGTGTAATTATGTATTATAACGTGCGAATTCTAAAAATGAACATGCGAAATTCACTTATATGTACGTTACCCTTCCCCTATATATATGATATATATGTGTGTGTGCTTGCTAAAAACGCTTCAAGTCCTGAAAAGTGTGAGAAGTACTCGGGAGTTGCCACGTGTCTAGGTGGTTGAGGGTAAATGTGTCCAAATTTCTTTTTATTTTTTTCTCCAAAAAAAGGATCCGGTCAGAGAATTCACAAAAAACATAACACACGTTATATTGGATATACACATTGAGTTCTAGGCGGGCACAAAGTTCTGACGCGCTGCTGTACTATGCACCCAGTTCAACACGTTTTAAATGCATTCAAATTTTTATTACTGTTTTCTTAAAAAAAGGTCCGGTCAGAGAAATCATTAAAACATAACGCACTGTTATATCGGATAAATGCATTGTGTTCTAGGTGGTCACAAATATTAGACTATGAGCCCACGGGCTCAGTTACAATATATAGGGATTACTAGAGCCCGTGGGCTCATAGTCTAATAACAAAGTCCTGACGCGCTGCTGCATGCACCCAATTCAACACGTTTTATAAAAAGATTTTGCTTTTTTTTTTTCAAATATAAGTATACTCAGATTAAAGATAAAAATTGCTAAAACTATTGGTATATGTTTTTTTTTTTTTAAAATAGTGATGTTTAAAAAGTTATTTACATTTAAAAAAATTCTTGGAGCTAGATAAAAGTAAAAAATGGTGGGTTTTTCCTAATTTGCCCCTCCCAGCCTCATATCATGTTCAAATTGAGTCCACGTGTCAGTCCGTTCATCCTAGCCGCTAGAGGGTGTGGTTTAAAGCCCTAGGGGTTTTATTACGCCATGTAGGCGACACATAAGCAAGGGGCTTTATCGCTAACGTACACGGTGTGGAATAACGCCCCTTATAAAGCCCCTTTTAACTATATTAAAAAAAAGATAAATAGAAAAATCTGATTGGTTGATGAAGGTGGGGCCCCTTGATTTCTTCCTCTCGCGCGTGCTATTCCTTTGGCGGAAGCCAAGGATACCACCCCCTTTTAACGGAGGCGGGGGGTGGTGTAGGGCGCCAAAGGGCGCTAAACTTGATGAGGTGGCGGGGGCGCGAAGCCACGCCCCCTACCCTTGATCAATGGTGGACAATCCTTCTCACATAGTCACATTTTTTCGGACTTGAAGCCTTTTTGGTAAAACCTCATACACACACATACATACATATATATTATTCCATTATTGCATTCCAGTTTTAACCAACTATGAAGTCAATGTGTTTGGCATGAACATAAATTATTATATTTTTCTTTTCTTTTACAGGGATTGCATGTCAAGCCAACAGCTGGTGGACTTTGTACTGGAGCAACTAAAAACTGTAAGTAATCATTCATTAGTTTATAATATTATACTTTCAGTTTCTAGAGGCCACAATTTCAACGTGTTTACATTGAAACGGGTCATTCAAGGTGTATTGTATTGGTAACGGATCAAACGAATAGAACAGAATATAGTAGCCAAAAATGAAACATGGCGAAGGGGTTTAATGGTTCAAAACTCAAAAGTCCCCTAACGTGTAACCAAATGCTTACAATATCCTATATTGTTTTATTTAAAATTAAAAGAATTTTTTTTTTTTTTTTTTTTTTTTGTAATATAGTTTTTGTTATCATATTTTAGCTGCTTACAACTATTAAAAGTCTAACTGATGCTTACAAATGCTTTTTTTTTTACAAATGCTTTTTTGTAATCATATTTTAGTTTTTGTAATCATATTTTTTTAAAGTCCCCTAACGTGTAACCAAATGCTTACAAAACTCAAAAGTCCCCTAACGTGTAACCAACTGACCCGACCCGTTTGTCCGAAAAGAAGTTTGCTGCCTAAAATAAAAAGAAAATGATTCAACCAAAGTTTGTAATATCTTTTATACTAGTAGTCCATACATATGATTACAACAGTTGTATGTCACTAACAAGACACATCGGGCAAATTCGACTGTTCCCTTTTAGCTATCTTTTATTTTAAAAATAAATAAATGAATAAATAAATAAATAAAACGCAATCTAATCAAACGTAAATAACGCAGGAAAGTAAGCTTTCAACGATCTGTGAGAAGGTATTTGAGAGGTGTTTGGCACCCACGTCGGGTGGTGAAGGCTGTGACAACATGACTATGATTCTGGTTCAGTTCAAGAAAAACCCAAATTCTGGTCCTTCAACTTCAGATCAACAGCCTTCGTCTGATCAACCATCTGAATCATCAGACGGCAAAGATAAATCCGGGGCGAATTAGTGGTAATACTATATTCTTCAACCAAACATAAACTTTTTTATACTTTTATTTGGGTGTCATATTGTCGAGAATCCATCCGTGATAATATTCTTTTACTTTGATAGGGAAAATTGCTTTATTTGTACACATCTTTTCTTCACTTTTGATTATTTTTGCGTTATGTTGGTCTAAACATGATTTATATTGTTCTGAAATTCAAATCCTACACTTGTATATTGTTTTGTTAATTTCTAGTGGATGCATAAATGGATGGTTGCTGCACTAGGGGCGTGAACTTTTGATACGACACAAAAAATGACATGATCCTAACATGAAAGATAAAACAAGGGTTATTTAACTTTTTTTATATACATTTGAATATATGGTTGTAAATTTTGTCATTCAGAGTCTATTTTCAAAAATAAAAAAATAACTACACAAATTACTTTTTTGACGTTAAACGTATGAAACTAGTGTCGTGTTGATGTTTATGTATTTGACAAGATTTTCAGGTACATGCTGGTTCTAATATGTACCCGTAAACGCAACCCATTTATTATTGCTCTGGCATAACCAAACCAAACCACTTTCTTTTATTGTTGTTATTGGCTTGAAAGAAGAAACTCGTTGTTTTCATTCTCCATCCTTCGGTCCCTTTCTAACCCATTGTTTTCATTCTCGTGGGGTCCATCAGTAATTGATTGTTTTCATTCTCGTGTAAATGGTTGATCCGATTGCGGATGTTTATTGATTAGGGTTCATGATGATGAAATATTGTTGTAAAAAATGAGTAATGTTCTCACATCTCACAGAGCACCTAAAACTATAGATAGGGTCATGAAAAATGAAAAAAAAGAGTAATATCCTCTTAAAATATTTAGACTCGTCAATTCAATCCGACACGATCAA
>HanPP2C11
CATCCACAATATCAATCAAGAATCACTAACAGAACCTGCATTCACTTACTAGTTTAAATGCAGTCAAAAGTTAAATATTAAAATTGTAGTTACTAGTTACAAATCATTTAAAAGTAACATATTAATCACAAAATTTCATAATGGGTTGAGCATGATCGTTAACAACTAAAACCCAAAAACGAACAAACTGAAGAACTCATTATCACAGTTAAACGTAGTTTCTAAGTATGCATCATAAATAGGGGGTTTTGGTCTCCCTAAATAACCCACTTCAGTACCGCACAAGCTTTATCCTGATTCTGACATAGCCCATGTTCACTAACACTTCGATAGTAGCACTCCCCACATCCCAAACAACCACTCGGACTTGGATCCTTACCAAAAGGTTCCAACATTGGACCCTTAAACCAGCTGCAAGTTCAAAGATTAGCATCTTCATTGAACTGTATCAACTTGAAACTTGATTGTTAAGTGAAATTCAGGAAATGTCGTACCTGTTGCTTCCTCTGATTGCAAAATCACGGCGTACAACAACATGCTGTGCTTGATTGGACTTGAAAGCAGGTGTATTGTGGGTCATCGGAGCCTGTAATTTGGAGCCGGGGGTGTTTGGGGGAAGGAGGGATTGAATGATAGCTTATAAGAGAAGATGGAGGAGTGATATGGTTGACATTGGGATTAGTTTTGGTGATTTTACAACTCTACCCTTGTCAACGTTAAAGTCTCTAACGGTCAACTAACGATGACTTACAATAAGGGCTTGACTGTGAGCAATTGAAAACGTCAAGGACTAGACTGTTCAGTTTTTTCAAATGAGGACTAAACCTGAGATTGGGTGTAAACCCCAAGGACTGAAATTGTATTTTACTCTTGATCTTATCAAATGTAAATAACCGGTATCACGCTGACTTGATCGTTAGATAATGGTTCCTAATATTTAGCACTCAGATGGGTTTTCTAGATTTGCCACGATAAGAGAGATGTAATCATAGTAAGTTATTATGCGATAAATTAAAATAAATAGGAAATGGACTCAACTTTGAGAAAACTGGGAGATGTTACCACAACAACACAACACGTGAATTATATGTAAGCATATCTTAGTTTATTAGAATACGCGACGCAACATTCACATGTAGACATCATGACATGACACACCCTACACTCCCCTATCCACATGGTCTTGTTTCATCGAACCAACTATGTGGTAAGAATACACCATCATTAGTTATTACTTATGCTATCAAATTTCTTACGAAAAAATTTAGCTTATTAGATTGACTTGGTTCAACTCGGATAATGAATACCTAACCATTCATTTTTTCTAAAGTCGGATATGAGTAATGCCAATTTAAAACAAAGTGTCACCCTCAATATCTTTTAATTAAATGCTTAAAATCTTTTGATTAAATCACATTATTTGAACATTTGCAACCGGGGTTCACAAGCCCTCTCTTCTCCACTGTTACAACTGTCAATAAAACTCTTTACATAGCCACAACAAATCCCACTAGGGTGCTAGAGGCACAATCCAAAGTACCCAAGTGAAACCAACCAACGAGAGACAACCACCTCATTTATAACCGAATCCATAGAAAATTACCAAAATTGGTAAGGACATCCATAGAAAAGTATCCAAATAACACCAATCACAGAAGGACAACCACCTCATCGCCACCTCCACATTCACAATCGCTTTTACCCACATTCACAGTCGGTTTCCAACTTTCCACTACCCGAACCTGCTCCAGTGCATTTGAAGTAGCCGAGGAAACTGCATGGGGCACCCGAGGGTGCAAAACGCCTCACCAACTGTCCATACCTAATGACAAGCCTCTCTCCTCTATATCGTAGAGTCAACAACACCATTAAAAATTTCATCAACTATGCCAAAAATAAAAAATAAAAAAATAAAAAAAATAAAAAAAAAAACAACTCACAAAGCAATGACAGCTCAGCACGACCCCAAGCCGGCTTTTTGAACGGTGCATTCGCACATGATGAGAAAATCAACCAAATAAAATAAAAAAATAAAATCAAGATACGAACCCATTTGCATCCTCTCTTCTCTCTCGCGGAATTTTTGCTGCGAATCCGATTTATTTTTCTTTCATTTTTCTCCCAATTTTTTTTTTCTTTTTGTCGGCAACAATCAATCCATTAGAGTTTCGTCATCTACAAGAAATCTCTGTAAGTCATTTTTTTCAACTTTTTTCCACACACATTTCATTCGATTTCTTGATTTTCGTATTGGATTACATACATTCATCGCTAGCTAATCAGGTTTTCGTGCATCAAAACGATGTCGTTTTCCTGTTTACTCGACTCAAATTTTGATTACCTACATTCATCGTTAATCAGGTTTTCGTAGATCAAAATGGTGTCGTTTCGGTGTTTGATTCACTGAAATTTGTTAAACAATTTTTTTTCTGAAGCTATTTTACATATTTGATTCGATTTGTTGTTTTTCTTATATTTGGTTCTTTGTTCATCAGGTTACCTTACCGTGCATCAAAACGATGTCGTTTTCATGTTTAATTCACTAAATTTGTTAATAATAATATTTTTTTTGAAGCTATTACACACACATTTGATTCGATTTGTTGGTTTTCCTATTTGATTATTCACATTCTTCGTTAACCATATTTTTGTGCATCAAAACGATGTCGTTTCCGTGTGTAATTTACTCCATTTGTTAACAATAATTTTTTTGAAGCTATCGATTTGTTGTTTTTTTTTTTCTGTTTTATTATCTGCATTCTTCGTTATTCAGGTTATCATGCATCAAAACGATGTCGGTTTTGTTTTCTTGTTCATTTCACTCAGTTTGTTAACAATATTTTTTAAAAGATATTTCACATACTTTTGACTCGATTTGTTATTTTCCTATTTGATTATTCAAATTCTTCGATAATCAGGTTTTCGTGCATCAAAACGATGTAGTTTTCATGTTCAATTCACTGAAATTGTTAATCATTATGTATGATTTGGAATCTGATATTTGAGCTGGATGATAGTTGCAATCTGATATTATATGATGTTTGTTTGTTGCATGTTTTTTAGGTTTTTGTTGAAAATGTTATGAAGGTTGAACTTATAGATCTATAAATCTGGATTTACGAAGGGACCGAGGAAATGTCGTCGAATAAAGGCGAGCATCAGACGGTCCCGTTATCGGTGTTGTTGAAGCGTGAATTGGCCAATGAGAAGGTCGAGCGGCCGGAGATTGTTAGCGGTCAGGCGAATCAGTCGAAGAAAGGGGAAGATTTCACGTTGATTAAGAGCGAATGCCAACGCGTGTTGGGAGATGGTGTTACTACGTATTCTGTGTTTGGGGTATTATGATTTTTGGTGTTTTTTTTACAATTTGAATTTGGAATATGTTATTAATGAGTTTCATTTTGTAGGTACTTGATGGCCATAACGGGGCTGCAGCAGCTATATATACCAAAGAGAATCTTTTGAATAATGTTTTGAGTGCTATTCCTCCGGACCTGAACCGCGAAGAATGGATTGCGGCTTTGCCTAGGGCTTTGGTGTCCGGATTTGTGAAAACGGATAAGGATTTTCAAGAGAAAGGTACTGGATTCTGGTTAGATCACATGAATCGGTTTGATAAATACGGTTGTTCTTGATAGCTTGTCGTGATTGCAGGTCAACTGTCGGGAACAACAGTCACCTTTGTAATTATTGAAGGATTCATAGTTACTGTGGCATCAGTTGGTGATTCCCGGTGTATACTTGAATCTGCAGATGGGAGCCTATATTATCTATCAGCAGATCACAGATTTGAGGACAATGAAGAAGAGTGAGTACTGAGTATATAGATGCAAGTTATAACGTTCTTCTGTGTATTTATGCCTTTATGATATGTTATTTTTTAGGATGTGTGATGTGTGTACCTTAAGCACATTATGATTGTTTTTTTTTTTTTTTTTTAATTTGGTAGGACGGAGCGTGTCACTGCAAGTGGAGGTGAGGTGGGTCGGCTGAATACTGGTGGAGGTACTCAGGTGTGTTATGTAGAACAAATGACTCCATTACTATCTTTAACTAAAAAGTATCACCCGAGATGAAATTCCTAATGTCCTTGATGCCGTAAAACGATCAACATTAGTCTAACCATCTTGACCACCCCAATTCTGAATGTTTTTATCCATATCATTTATATTTATACTAGTATCTTTACTTTCACTAGGATTTTTAATTGGACCGTTGATTTACTTCAGAGTTGAACACTTGAACCATAATCTTTTCAATATTTTCATAGAATTATATTGCTCCATATTGCATGAACATAAAATAGATGAATAGCCATTTGACGAAAAATTGTTTATATGGATTTATATATATTTCTTATCATAAATCATAAATAAGCATATAAATGCAATAACTAATATTATTAACTAATAAGGAGTGTGAGTATTTAAAAAAATGATTCGTTATCTCTATGAACCCATGAACCATTTTCTCGTAAAATCTCATCTAATAACTAAGGGTAAGCTAAGTTTCCATTACAATATGTACACAGAACAATATGGACTATATACAAGATGGGTAGAAAGAGGTGTGATACCTGTCTAGATCCACAGAAAGTACAAGATCTACAAGAATATCCAATTCCTAAGGATCCATAGGATTAATTGTGGATCCAACACAAAAATAGGAGGATATAAGTTATTTAGGCTTTGAGTTTTTATTTGATTTTTTCTATATCTATATCTATTATATAGATGTATCATCATCATCATACTCAGTAAGTCCCACCAATAGCAAAGCTCAGACCCTAACTTTGCTTTGCTATTGGTGGGATTTACTGAGTATGATGATGATGATATATCTATATAACTATATATCTATCTAATATATATGCTTGTTAGATTCGGCTCAATCCTCTTAGTAAAATATTAGGTCAAGTTTTATGTTTTTTTCGTGCACCCTAATCTCACGATGTCTAATATCCTTATTAATCGTTGGTCATTGGTTAACCTATGAACAACATAAAACCAGAAGTATATCGTCATTAAACATGTGTCCAAAAGTGAGTCATGTAATTAATGAACTTTTTAGCAATTCAAGCAATTACAGAAAGAAAAGGCGCCTAATAAAATAGCATAATAAAACCGTAATATTCTTAATCATAACAGTGGTTAACTAAAAGTAATACCACATTTAATAAACCTTTGGAATTGTTTGTTCATTTATTAGTTTATCTACTTTCACATTATGTGTAGAATCAAGTTTTTACTCCTGTGCTTATGTTTTGGCAGATCGGTCCTTTGAGATGTTGGCCAGGTGGCTTGTGTCTTTCAAGATCAATCGGAGATCTAGATGTTGGAGAGTTCATAGTTCCTGTCCCTTATGTTAAGCAAGTAAAGGTCAGTTACGACTTACGCGTGTTCATGCCCTATATGGCTATAAAATTATGTGGAATATATACTACATGTTTTAAGCCAACACTGTCCAAAAATAACTCTATATTGAATCCTGCACTTATTAATGCTTTAATGGCTATTATAGTATTATATTCGTGATGTGTTCAAAAAATGCGATGACATGATTTGCTCAAGGTGGCATATTTGGTATTCTTTGTGCATGTTAAAACGGGTCTGGTTGGGTTGACCCAGAAACTTTTGGTCCTTTTTTTAAGATCTAATAAATAGTTAATGCCAATGTTTTGAAAACCGGAGCGGACCGGTTCACCCTATCAAACCGGTTTGAGTCGAACTGGATGTTGGACCGGGAACCGGTGGTCGGACCAGAAAATTGGGTCGAACCGGATTTTGATTTTTTTTAGTTTTGTTCTATTTATTTTTATAATATTTACAGCATAACCCAGTATTTACATCCGATCTGACCGGTTCAACCGGCCTGACCAGTTGACCGGTAAGGAGACTAGTTCGACGCTCAGTCCGGTCCTGAAACATTGGTTAATGCATTATGTAAACAAAAACAGTATTATTACAGTTATAATAAGAGCTTATAAAACAATTAATGAAGTTCTATGCATTATAAGTTTATAACTACACTTTGGATGAGTTTATAAACCCATTCCCTTTTTAGCTTTAGATTTTTATTCAATCTTTTAGATGAAATATAATCCATACCGACCCATTCACAATTGTAACGTGCAGCTGTCCTCTGCGGGCGGACGGCTTATTATTGCAAGTGATGGTGTGTGGGATGCTATATCTGCAGAAGCGGCTCTAGAGTGCAGTCGTGGACTGCCACCAGATGCAGCAGCCGGACAAATTGTTAAAGTACGGAAATATGTAACGTTTAATTAATAGATCACATTATCACCTTCCCTATAAACATCAAGTTTTAATCTTTTAATTCTATTTACAGGAAGCTGTACTACCGAAAGGATTAAGAGATGATACAACGTGCATGGTGGTTGATATTCTACCTGCAGAAAAGATAAATCCCCCTGTGCCACAACCGAAGAAGAAGGGAGTATTTAAAGTCAAAGCCATGTTTAGAAAAAAGAGTACGGAGTCAACGTCTCAAATTGAAGAATATCTTGTTCCAGATGTGGTGGAGGAACTCGTGGAAGAAGGATCTGCTATGCTTTCTGAAAGGTTTGTAGCATAAAAGATCTCAAATTTCACTTTGGTACTTCAAATTAGGGGTGAGCAGAAAACCGAAAACACGAACCGAAAAAAAATGAACTGCACATAAAACTGAAAAAACCGAACCGAGCCGAATAATCTAAAAAATTATTTTTTTTAATGTTTGTTATATTGATTTAGGAATTATTTTAATCTTGTTTTTGAATATTACGTATTTATAATAAAAAAACATTAACATATTTTTTTTTGTTTTTGAAATGATTTATCTATTGCCTACAAGAAATAAGAAAATTTAACATAAAAAGTAAATGATTTTCAAAGTATTATAAAAGAAAATGTCTTAATAAAAACTTTGGAGAAACAAAAAAAAAAGTTAGGTTTATGTGAACAATATTAATTTAAAAGGTTAAATATAATCACTTAAATGTAAACATCTATGAGAAATTCTTAAATTTTGGATTATACTTTCCTTTTTTGAATCTTGCGTATTTTTGTTTCAAAACTGAAAAAACCGAAAAACCGAACTGAACTGTTACTAAAACCGAAAAAACTGAACATTACGGTTACGGTTTCAATTTTACCATAAAGCTGAACCGAACCGAGCCGAACTGTGCACACTCCTACTTCAAATTGGATTTATTTGTGGGACCCAGATTCGGTTTCTACTTGTAGGTTGTAGTTCGATTATCGATCCATTTACTTCTGAATGGGTAGATTTGGTTTATGTTTTTTCTCTTATACGTCAAATGGGTAAAGTTTAAAAATTTGTTTAAGTTTTTAATGGATAAAAGCTCTAAAATCATTTTTTTTTAAAGTTAGATATTACTGTAACAATATATGACATAATTTATTGATATAGAATTAATTGGACAAGTGTTTTGGGTTGACCCGTAGCTTACCAAAGTTACCTGTTTTGACCAAATCCATTTAGAGATAGTAACCAACCTCCCGAAACCATTTATTTTAACGTTTCTATGATATTCTATATCTGGTGGCAGGTTAGATACAAAATATCCGCTTTGTAACATGTTCAAATTGTTCACATGTGCTGTGTGTCAAGTTGAAATGAAGCCCGGTGAGGGTATATCGGTACATTCAGGATCATCATCTAATACAAGGCATTCAAGGCCATGGGATGGCCCTTTTCTTTGCATAAGCTGCCAAGAGAAAAGAGAAGCCATGGAAGGAAAAACTCTTTCTAGAAGTATGCTTTTTTTTTTTTCCTTTTAACAAATTCTAAATTCCTTTATATTTCTCACATTCCAATTTTAACCCGTTTATATATAAATGGGTTGATTGGGAATATTTTATCTTTTTAACAGGTCAACTGGGTTAAGCTAAAAAATTAACTACAAAAAAAAAAAAAAAAAACGGTAAACCAATTTATATATGAATGGGTTGATTTGGCAATCTCTCATATATTTAACGTGTCAGCTGGGTTAAGCTAAAAAATTTAACTACAAAAGAATATGGTCAACCCATTTTTATACCAATGGATCAATTTGGAACATCTTATCTTTGATGGTCAACTGGGTTAGCTAAAAGATTTTACTACAGAAGAATACGATTAACCCATTTACTTACAAATGGGTCGATTTGGAATATCTTATATATTTAACGGGTCAACTGGGTTAAGGTTATAGAAGAAAGCGGTCAACCCATTTACATACAAATGGGCTCATTTGGAATATCTTATATCTGTAATGGGTCAACTAGGTAAAACTGTATTAGATTATTTTTTAATTATGGATATTATAATCATGTTGAGTTTATCAATTATTGATTTGGAAAATCTTTTATCTATAACTGGTCAACTGGGTTAATCAAAAAGATTTAACTACACCACAAATGGGTCAAAAGGTTATATTTATTTTTTAGTTTATTGATTTTATTAATCATATTTAACATTTACAGATAGGCGATACAGCAGTGGAAGTGAATAGCAAAAAAGCTAGTTGAATTCTTCTTTTGACTTGCATTTTTGCTTGGAAGCCGCGTGTATATGAAAAGTTCACAAGGTTTTTTTGTCAAGATATGTTACTCATTACTATGGCCGATGAAGATCTTAAGCATTAATCCACCTTATAAAACCAGATTAGAATCGTATTATGTAGTTATAATCTTCCCCTAACTCCATGTTGATATAACATAGATCGCCATAAACGGGCTCAGATAAGTTATTAGAACATCTCTCAACAAGTTTGGTGGTTATTCGTTTGTATACTAGTATTTATTTTATCGTTTTAGTAGATCTAACAGCCAAAGCGGAAACAGTGTTAGTGACGGTCTATAAGTTAAGCTCGGGTGTGAGTGGGCTCGTGTACGATTATTGGGAATTAAGTTACTGAAACTAAGAACAACGTTTGTGAATTCTATGTTAGCAGATTCACACAGCATTATTTGATTCTTGCTTGTAAAACAGTGAACACATGCTCTATATTTGATCTCATTCCAACATTTTTGTTTTTTATATCAGAATTTGTAGTGGGGTTCTTTGAAGTAAATTGACGGTTTTACCCTTGATTTTAGGTTAATAGAGGATTTACTTGAAAGGATGGATGTGTGGGGATTTTGGTCATTTACTGATCTCAAAAATGTGTTTTTTTTGACGGAAAACTAAATCACGCTTGGTTTTGAACTGGTGACCTCTTGGCGACTTTTAGAGAGGTCTAGTTCTAAATTTCATTGTCACCACCAATGACTTTCAAAAGAAAGTTAGT
>HanPP2C12
TACAAGCCAAAAAGCATTATACTGAAGCTCTCATTGACGGGCGAGTGCATTTTAAACTTTTTGATGACTACTATGTCCAGGTAAGTTTTTTGTTGGATGTTTGACATTATATTGTTTTGCGTTATTCAACATATATAATATTACTTAGTAAGTTAGCATGGTTGATTAAGATTAATCTTGTTTTCTCTCTAGGCCGGTGAGGGCGAAGATAATTACATATGCAGAGTTGTTGAATCACTAGACCTTCATGGCCACATCGCCAATAATCTGTTTCTATCATTATATAATGAAATCCACCAGGAGGTAGAAATGTAACTTAATTTCTTTATTTCTGATCACCTTGATCTGGCACCGGCTAAACTTTTACAATAGGATCTGAGATTATATAATATAATAATATAATATAACATGACTCAGATATAATATGCTGTTGGTCAGTGATTTTATCATCATATAGTCTTTATTTCTCATCATCACAGGTCCACAACCAAATTTTATGTTCCTCTGATTATGCCATGTGAATAAATTAACTTGTTTTTGTTGAACAGATTGCTGTGATGGTAGTGACGAGTATGATGGCAAAACCAGGTGCAACAACACCTGTTGGGAGGCTGGAAAAGCAACAAGAGAGAAAAGGCCCGGATTTGACCACCACAAGAAAGCCGGTGCCATGAATGCTTTGGTATGAACTTATCTTCATAACTATCATGGATTATACTTTCAAATTCATTTTCTTGATTGCTTTTAACTTATACTTTCAAATTCATTTTTATATGGAAAAGTTATAATATTGTGTTAATTTGGTATTACAGGATGGATGAGGGGAGGCAACCACTGTCACAGAAGATACCGATTCCCTCAAGCAAGATAAGTCCATATAGGTTTCCCTTAACCTTTTGTTTTCATGATTATACATGCTTCAAGGAATATTTTCAATATTAATTATACGCATACATAAAATTATTGAAATTTGTACATGCTCAACATGTTTTTATAGGAAATAATGGGGTTCAAGACGTCGAAGGAAACAAATTACCGCGTCTTGATGGGATCGATCTTCATGATAGATTCTCAAATCGCAACGTTGTCTTCTTTGATGTATGTCACCATGTTATTCCATTCGGTATTATCGTAGCGGACCTATGTCGAGTATGATTTTTTTTCTTTTAAGTTTTTTAATCTTTTTTTATTGTCGTGATAGATTAACATGAAGGGACTGGATGGAATCCAAGGACCGATATATGTTGGAACCGGATGTGTTTTCAGGAGACAAGCATTGAATGTGACAAGGGTGTACGGGAGCTGCGTGTGTGGAGACTCGATGAAAATGGGTGGCCCCGACATCAACAGCAGGCAGTGGCTAGGTTATGCCGGCAATTGCTCCGGTGAGGAAGACGGGAGTGGAATTCGATGGTGACTCATCCAGGGTAAGGTGTTTGTTTATTCAGCCTTTGTGCTGCTTAATCAAATTTATGTTATTGATTTAGTGTTTTTTTGTATAGTTTATATTCAAACAATTTAGTTAAGAGGGTCAAGTTTGTTGTGTGATGATACTGCTCAAATGAAGATCGCCTATTTACGAAGATTCATACAGGAAATAACCGGGGAGGCGACACAGCTAAGGTATTCAAGAAAGTTTCCCTTTTGGTATAAACCAAGATGTACACTTTGCAGTGATGAGTCCCAAACTTCCAGGGCAGTTTTACTACTACCTTTTTGGAAAGCCGATCGATACACAAGTTATGTTCATAAATTGTTTCAGATGGCATTTATGTCTGTGCAGATGAATATTGAATTTTGATTGGTTTGCAAGGAGACAAGAGGAGCTAAGAAATAGGGAGAAGGCACAGAGTTGTATTTAGAGGTGAAGACAGAGGTAGAGAGTTGTCTCTCTCAAAATCGTCGACCATGGAATTGTTTTTGTTCGTAACGTCTCCGGCAACTACCATCTCTACTGCGGCTCCGGACGAAGCCATCGTTTGCAGTCGGCAGTGGCTCTGATGGGTTCCCTTTTACAGCGGCGACAAGGGGAGGATTATTTCTTGATCAAGCCTGATTGCCAGAGAGTTCCCGGGAATCCGTCGATTTTTTTCTCTGTTTTTGCGGTATGGATGGAAACCCTTTGGTTATATGTTTGTTGTAGACTTGTAGTTTGGTAATGATTGGGTTGTATTTTTTTGGTAGATATTTGATGGGCATAATGGTATATCAGCTGCCATTTTTGCCAAGGAGAATTTATTGAACAACATTTTGAGCGCGATTCCTCAAGGATGTGGACGAGAAGAATGGCTGCAAGCGCTTCCTCGAGCATTGGTTGCAGGGTTTGTGAAAACCGACATAGAGTTTCAACAGAAAGGTAATAGATTTGAGTCGTTGACTTCTTATATTATCTATCGTTTGTATAGTTTTTTTTGTTAAATTGTGTAGGTCCCTGTTTCGCGGAGGATTACGAACCTAAACCTTGTTATACAAACCTACTAGCGAGTGCGGAATCCAAGCTAGCAAGCAAACCGAGTTAGTAGCAAGTAGAGAAACAAACACACAAAGATTCACCGATTAACACTAGTCGTATTAATGCAAATGAAGGTTCGGTTACAAGCTCAATGTTTACAGAAGTGTTCTATAAACTCTCTAAGTGTGTGTGTGAGTTCTGGGCAGAATGCTCTTTAAGCTTCTATCTCTCGGGTGTGTGAAAATGGCAGAACTCCAGAACTCTCTCACACTCAACACATGCATGGGTATATATACCCAGCTCAACTGGTCTGGATCGAAGGATTCGACAGATGGTCCGAAGGATCATCTGTCGACCACATGTTACACGAAAGATCAGCATGGACCTCGAAGGATCATCCTTCGAGGTCTAATGGTCGAACCATGGTCGAACCATATCTTTCGATCACCTCGAAGGATCAGGTGTATCCTTCGAGGCTATCCTTCGATCAGAACATCTTTCAACTGTTGTCCAAGTCAAACCGGAGGATGGTTGACTTGGTCAACTTACAATACAAATCAGGACATCGTTTATATCAGACCGAATACAGACAAAGTACAGACACAAGTGCACCAACAAACTCCCCCTTGGCTGTAGCTTTGTCTTTGATCTCTAATCTTTGTCTTGTTCTTCTAAAAGTGTAGACTTGTCTGGAACTTCGACGGTCTTTGGTCTTCAAGTCTTCAAGACTCTGATGTCCTATCATGTCTTCAATGTCGGAGGGTCTTCAAAGTCTTCACGTCTTGAAAGTAGAAAGTGTATCAACAAACTACCCGTATCATGTAGGAAGTGTGTTGACAAACTCCCCCTTAACATAAGCTCCCCCTTGAGTCATGCTCGTGAAATACTTTAACTTTATGAAGTAAGATCCTTGTGGTGTTGATGATGGCCAGCGGCAACTCGATCATCTTCATCTTTTGAGCGCCTTCTCGTCGTGTCTTCATTCCAAGGCTTGTTATCGACCATGTTCTCCTAGCCTTTAGAATCTGCACATGCAAGAAATCTAAACGCGTAATGAGAACAACTGCTTGGAATAGTATAAACAAATGACACACGAGTGACCATGTCAAAATCAAACACCGTCCGACAGTTTGAAAGTTTAATAAATTTATCAATTTTAAATTCTAACTTTCAAAATCTGCAAATTTTGACCGTTTATGAAGATTTAGTCAGTTCGGTTTTCAGTCAGGTTTCAGGTAACGAAGACTTGAGCTCCAACATCGTACGATCGAAAATAAAGCAGAAATAAATTTTTTTTTTTTTTTGGCTTTTATAAAGTTTATATTAAAACACGCCTAAAATCTTTTTGGTATTTTTGAAATTAAAAGACAACAATTTAAAATCCTTTGAGTGTTATCAAACGACATCACCGCTAATGTCGTGCTGATATGCACCAAACGACGAAACTGTTTAAAAGAAATAATAAAAGTTAAACAGTAAATAAATAAATATATACAAACATTCTTTTTGCGAGTTTCGAGGGTAAGAGAATCATATCAGTGTACGGTCATAACAAAACACTCTTGTTGTTCAGTTAGTTAACATTAAGATAAGCATCCTATAACAATTATTGGTATTGTTGTCCACTTAAGCTCAACTTATCAGATGTAATCATGTTTAGAGGATACGTTAAGGTATGATTTATACTTACCGACCGGTGTTCATCCACATCACGACACATTCCCGTATCAAGGTATGCACGAGAGTTCATCTTACCGGTGAGTATACCGATTATCATCTGTTTGACCGTATAAATTGTGAGATACTCACTTATTTTGATTTGAAAACAAGTCCTATGTGATATAATCACTTATTGAGGAGGAACTTGATTTTCGTATGCATGAGGGCACAGGTGCAAGTCCGTGAACAGGTCAGTACTTCCGTACAGCAGAGAGACGAACTTGACACCCGGAAAAATGTGATATTTTATCACTTATTTTATTTGGACATGTGATTGTTTATCACTTATTGAGGTCGAATGCAGTATGCAATATGTACACGTATGTATAGTATCATGGAAGATCTAGACTTGCGTCCCCGTTATTTTTCGGTAAAAGATACAACCATGATACCCAGATGATAAGCAGCATAAAGACCGAATATCTCAGAACCTCGGCAATCTATCAAACGAAATTTCGGTACTAAGACCATATGCCAATGAATGGTTCCCACCTGGTCTTCAGTCGATTAAGATTTATATCACCCTGCACACTTTAAAATGATTGTGAGCCTACCGATACATCTTATATAGAGCTGCTTATCGTTTTTCATTTAAGGTTTAAAGAGGTTTGGATAGACCACTGATGTACTATCATTTTCTCTTTTGCTCGCCAGGAAACTCATTTTTGTTTTTCTATTGTTTTTGTGTTTTTGAAATTTTTCGATGTTTTTGGATTTTCAGAATTTTGGATTTACTCCCCCTAAAATCAACAAACTAAGACAAATTTAAAACACAAAGGTATTTACAAAAATGATTTTCCGATGTCGGTTTACTCTTGCTTGACCTTAATGCCGTTTACCAATAATAAAAAGTCAAATCTTGATTTGTCAAATGCTTTGGTAAATAAGTCGGCACGTTGGTCATCGGTGTGGACCTTAACAACATCGATTAGCCTTTTCTCAAAGCAATCACGTATGAAGTGATATTTGATTTCGATGTGTTTGGTCTTTGAATGCTGCACAGGATTTCTAGTGATATCTAAAGCAGCAGAATTATCAACGTAAATAGGAGTAGTTAGGAATTCAAAACCGTAGTCCCGCATTTGTTGTTGGATCCAAAGAACTTGGGAGCAACAACTTGAGGCAGCAATGTATTCAGCTTCGCATGTTGATGTAGCTACACACGTCTGCTTCTTGCATTGCCAGGTAACTAGGCGATTTCCTAAAAACTGACATCCAGCCGTTGTGGATTTGCCGTCGATTTTGCATCCGCCAAAATCAGAATCACTGAAAGCTACCAATTCAAAGTTATTATCCCTAGGGTACCACAGACCGGTGTCAGGGTACGCCTTCAAATAACGAAAAATCCTTTTAACAGCAGCGAGATGTGAGGCCTTCGGATTAACTTGATATCTGGCAAGCAGGCACGTTGGGTACATTATGTCTGGCCTTGATGCTGTGAGGTACATAAGAGATCCGATCATGGCGCGATAGATAGAAGGGCTAACAGCTTCTCCCTTCAAGTCTGGAGTAATTCCGTGATTAGTTGGCAATGGGGTACCAATGGGCGTTGCATCAGACATCTGGAACCGGCTCAAGATGTCACCAACATATTTAGTCTGATGGATAAATATCCCAGACTGCGTTTGTTGTACTTGTAGGCCCAAGAAGAAGGTCATTTCCCCCATAGCACTCATCTCGAATTTATCATGCATAATGCGCTCGAATTCCCTACACAAGACATCATTAGTAGAACCAAAAATAATGTCATCAACGTATACCTGTACCAGAAGAAGATCTCCATCTTGTTCTTTGATGAAGAGAGTACAGTCGATAAGACCTCTACGAAAACCGTTCTCCAGCAGATAGTGAGATAAGGTTGCATACCAAGCTCGTGGTGCTTGATGAAGACCATAAAGAGCTTTGTTGAGCAAACAAACCCGATCGGGATGGATAGGATCTTCAAAGCCTGGAGGCTGTTCGACGTACACCTCTTCTTCAACCACACCGTGTAAAAATGCACTTTTCACGTCCATCTGATAGACCTTGAATCCTTTGAAGGATGCATAGGCTAGAAAGATTCGAATTGCTTCGAGACGTGCCACTGGTGCATAGACTTCGTTGTAGTCGATCCCTTCAATCTGACGAAAACCCTGAACGACTAAACGAGCTTTGTTTCGGATAACAACTCCACGGTCATCCTTTTTGCATTTGAAAACCCAACGGGTACCAATCTTCTTATATCCAGCAGGTTTCTCTACTAGTTTCCAGACACCCAGCTTCTTCTGGAATTGTTGCAGTTCTTCCTGCATTGCTTCAACCCAAGCATTATCTTTCAAGGCTTCTTTCCACGTTCTTGGTTCTTCTTGTGAGACATAACACGCGAAGGACCAGTCGTTTTGTTGCCCGGATTCTCGAATGGCTGCATACAAGCCTGCATTGTTGTTGTTTCGCAACATGTTTCTTGTTTGTACGCCACTTTGCACATTTCCAATGATGTTTTGTTGAGGATGGGTATTATGAATCCTTGTTTCTGGATTGTCTGGAACTGGAACATTTATACCCAGGTTGTTAAGATTAAGATCAACAACCAATTCAAGACCCGGAATTGACGAAGAGGATGATGCAGTAGTCTCAGCTGTTCTATGTGTATCCACAGGAGGAGTACCCTCTGAAATACCATGAACTGCTGTTGTAGGAGCTTCTTGATCTGCATCTAGAAATTCATCATCCTCTGAAGATTCGTTCAATTCGTTTGCATCATGAAAATCCTCATTGTTGAGAGTATTATTGTTCACCGAAGAAGATGGTTCTTGATTCACAAGAATTGGACGAACCACCGGTGAAACTGTTGCATTGTCACTCTCGAAAAACATCCTAGCCGCAGCATTTTCTTCAACGGCTTCAACATTGATCGAATTGAAGAAGTCATCGTACTCAAACATCCAAGGTTGACCCGGATTTTTGACTGGCAGGGTGTGCCTTTGTACTCTGACCTCAGACCATTCCTCGACCCTTTTAGTCTCTAGATTCCAGACTCGTAAGTTAGGGGTGGCATACCCAAGAAAGTATCCATCAATTGCTCTTGCCCCAAACTTTCCATTAGGATCGATGATTGTGCATGGAGCTCCAAACGGTTCTAGATAAGACAAATCTGGTTTCCGTTTTTGAAGAAGCTCAAAGCAGGTCTTGTTATGTCTTTTGACTGTAAGGACTCTGTTCAATGTGTAACATGCAGAGGCCACAGCTTCAGTCCAGAATGGAATAGGCAACTGTGACTCTACCAACATTGTCCTAGCAGTCTCGATCAATGTGCGGTTCTTACGTTCAGCGACACCATTCTGTTGAGGAGTATAAGCTGCACTAAACTCATGAAGAATACCTTTTGAAGTGCAGAACTCCGCCATGGAATGATTCTTAAATTCAGTACCATTGTCGCTACGTATCCGCCTAACCTTCAACTTATACAAATTCTCAATCTGAATGATCAAGTTTTTGATAATGCCAAAGGTTTCACTCTTGTGTGCCATGAACGCAACCCAAGAAAATCTTGAATAATCATCAGTAACCACGAGGCAGTATTGATCACCCCGAATACTCTTGTGCTTGACAGGACCGAACAAATCCATGTGCAAACGTTCAAGAGGAACTGCCACTGTGTTGATCTTCTTTGTAGGGTGCTTCTTCTTTGTTTGCTTTCCTTTCTGGCACGAAACACAGATGTCTTGAAGATGGAAATTTTTGAGAGGTACACCATTCACCAATTCATTTGAAACCAAATGATTCATTTTGCGTAAGTGAATGTGACCCATTCGTCTGTGCCAAGAGATAGTGTCTTTTTCAGTGGCTTTTGAAACGAAACAAGTTGCTTGTGCAGACGTAGTAATAGCCTGGCTCATGTCAAGGACGTACAAATCATTTATCCTTGGAGCCGACAAGAGAATCCATTCTTTTGGAATTTTGAAGCCGGGTTTCAGCACATAACATCCATTAGCATCAAAGTGTACTGAGAACTGCTTGTCACAGATTTGAGAAACACTAAGAAGATTGTGATCAAGTTGTTGCACAAAATTGATCTTGTCAAAGCTGACAATCCCGTTGGATATCATTCCTTCTCCCGTAATGTATCCACCTTTATCTCCTGCAAAAGCAACATAACCTCCTCTAATAGATTTAACGTCGTAGAGAAGCTTCATGTCGCCTGTCATGTGCCTGGATGCCCCACTATCAACAATCCAATGACTACTGATAGTTCCTCCTGAAGCACCCTGCACATGAACTCAAATGAATTAGTTGGAGATGGGGACCCAAGCCATTGTGGTCTTGGGTCTTCCATTTTCATCAATGACAATAACTTCTTGTCTTTGATGGTTGGTGAATTGTGATGGTCCCCCTGATTCAACAACCGTTTTTGGTTTCCAAGTCTGTTTGGTTTCACCAGTGTTTTTCTTTAAAATTTTAACTTCTTGATGATTTGAAGTTTTAGAATTTTCTGGTTTTACAACAACAGATTGTTTATGAACCACATCGGTTTTAATCGCTTTTTCAATTTTCTTGACCTGTTGCCGTTTCTGTTTCTTTTCCCTTTCTTTTACAAGTGTTTGTTTTGTGGAAACAGATGGCTTACGGTCAGTCTTACCACGGGGATCATCAACCTTTCCTTTCTGCTTATGAAGATATGGGCAGTTTCTAATAATGTGCCCAATGGTTCCACACTCAAAACATGATCTTCGTTCTACAAACCCCGAAGAATCATGTGATCGTCTAGCCGATGATGTTGAACTTTGTGAACCCGAGGTACTAGGTTTTGAACTACTTGGTTCATTTCTTTTCTCGACAATAGCTTTCTTGACAAAATCTAAGTTAGATTGATTTTCAAACTTTTCAATTTTGTCTGTTCCCGTCGATTTCACAAAGTTAACATTCTTCTTCTTCTTTTGATTCGGCTTCTTTTGCACTGGAGCCGGTACTTTACCTTTGGGTTTGGTGTGATTTTGCTGAGTTGGCACTGTTGGCAATTTCTTGTTGCCAAATTGCTTTCGAACTTCAGCCTTTGGGATTGGAGGACACTGTGTGACTGTAACTTTAGGTCCTGCCTTTCCCAAGAACTTACTTGTCGAATTCTCAAAGACTTTGCAGATTAAGGATTGATTAACATTCTTAATGGGAAAATCTTTGTCTGAGTAAATTTTATCATCACCAACTAGAGTGTACAGCAAATTCACACTCTCCGGCTCTCCTGCAGATGAGGACTCAGTTGCAACAGTCTTAGCGGGTTTGACAGGGGGATCACATAGAATGTGATTCTCAAGAGGTATGTCCTCATTTTTGACTACCGCATCAGACTTTGCTGGGACAGTATCATCAGATTCATCATCAGACGAATCAGCATCCTCAATCACAACTGGAGGATCTTGATTCTGTTCAGCACTCACAAATGTATCTGCTGACACATCTGAATCTGAGGATACTTCCTTTTGGTATCCGAGTCCTGCAGCAAACTCCTTAACATCTAGAGGCACAGTAGGTTCAAAGAAAACCCTGTCCTCTTCATCAGGCATGGCATCATAATTATGTCTCACTGGTGGTGGACACTTCTTGTAGCCAATGCATGTGACATCTCTCTTTTCCTTCTGAACGTCAATGATGTGATCTAACACATAGCTAGAACTCAAATAACTGTCTAGCTTGAGTTGGATCGCATCACTTTCGGTTTTCACACAAGCCATCTCTTTTTGCATACTCTCAAGGCGAGATATATACAAATTAATATCAGTTTGTTTTCTTGAAACCATTTTAGTCAGTTCAGTTTTATCCTTCTTTAATGTTTCAATTACTGACTTAAATTCTTTTTCATGGTTTTCATAAAACATGTTGGCTTCTGTGCATTTAGAGAGATCCACAGTCAACTTCTGATTGTGGAGAAAGGTCACATCATATTTTTCTTGCAAAGCGTCATGCTTACTTTGCAAGTCACTCAAATTCTCATTCACAGTAGTATGTTTGTCTTGCAAGTCAAACAAACTAGCTTGTAAAGCATCATGTTTGCCTTGCAACTCAGACATACTTTTCTCAAGATCAGCACATCTAGCATGCAACCTAGCACATTCATCACAATTAACAGCAGTGGGTTCATCGACACATACCTGACTTGATGAACCGTCGACATTAGCCATAAAGGCTGAATGGAGAGAAGACGAAGAGTAAGCAGCTTGATCCACCAGAATAGATCTTCTTTGAGTTTCTGCTACAGCTTCCCCCAAGAGTTCATCAATGTCAATATCATCTGAAACATTAGATGTCTCACCCACATGATCATCACCAGAGTTGGATGATTCTTCATCAACACTCCTGCTGTATCCAGAGGAGTCTTCATCTTCAGACGATTCATCACCACTGGCAGAAGATTCTCCACCATTGGTGTGAACCAGCTCCTTCACAATCTGAGCAAAACATGCTGTTCCATCAGGAGCATCACCACCCAACTGGATTGACCAGTCACAACCTTCATCCACCTGAACTGCAAGTGCTCGGTTGGTTTGGTTGTTGACAGGCACCAATGTACGATCATTGTTTCTGTTCTGCTGGTTGCCTTGGTTCCTGAAGGGGTTTTGATTCCCGTGCTGGGCTGGCTTTGTACATTCCCGTTTAAAGTGGCCCCGTTCACCACAGTTGAAGCACTTAACAGCTTGCTTATCGAACCCATACTTGGTGTCTCGCTTACTTTCCAAGCTGGTTCTTCCAGTACTTTCCATCCAATCCTTTGCTCTTCTCACAGCACTCGCAAAGGCCCACTTGATGTCCATCAAGTCCATCTCCTCCTTATCAATCTGCCTGTAATCTTCTTGTGTCAGATTAATGTTTCCAATCTGACCTTCTATCAACCCACAGTACGCGCTCACTACAGTGTTAAGCAGCTCCATGTGTTCCTTAGCTACTTCTACACTGATTTTAGAGAAGCTTGACGTGTCGAGCTGTACTGTACTTGACTTTGATTGTTGACCTGCAGCAGATGATGTTCCTCCATAACATGCATATTGAGGTTGTTGAGCAGGAGGAGGATGAGGTGGTTGTATTGGATTTCCATACAGATCTGTGGTTGGAGGCGGCTTTACAGGAACTTGCACTGGATTGCCATACATATCCGTGCTTGTGACAAACGCCGTTTGAAGTGGAGCATGTGATCCAGCTTTTGCAGATGAAGTAGTGGAGGTGCCATAATACATCTCTGGATTCTGTGGCACTGCAACTCTCTTTGCCTTCAACGTTTCTTCCTGATCCTTGTTCTCCAGAAGCTGCACGAAATCGTTGATATTGGTAGTTCTCAACGTTCCGTTGTACTTCAAGATTTCCAGGAAGTTGTTCCATTGAGGAGGCAATGCATCGGCAAACTTCTTTACCACCTCTGTTGGAGTCGTTGTGACTTCAAAGTTGGTCAGCTCAGTAAGTAGGTGATAGAAACGGCTTGTCATATCTCCTAAGGACTCCTTATCCATACATGTGAAGCCATCAAATTCTTTCTTCAGTAGATCTCGTCGTAGTTGACGTGTGGCTTCATTACCCACTCCTCTTGTCTTCAATGCATCCCACAACTTCTTCGTAGTCTTGAAACTGACGAACTGATGATAAATATCCTTGCTCAGTGCTTGAGTGAGGATAGCGTATGCTTTCTTTTCTAAGTCATACGTCTTCTTTTGTTCATCAGGAAGATCGGCAAATGTAGCTGTCGAAGAAGCAGCAACCTCGATAGTTTGATCGAATTCCGTAATGAACCGTAACCACAACTCTGTATTTTGACCAAGAATATATGTATGGAAACGATCAACCCATCCCGGATATTCATGAAGATGCATCAACTTTGGAGGCCTGTTTAAACTTCCGGTTTCACTTTCGCTTAGTAGAAGACTTTGAATACTCGGAGTTTGATTTGAAACAAACGCCCATTGACCAGCTGGAGTGGCATTTGCTTGTGAGGATGTAGAAACTGGAGATTCGGCCCATGATGGAGATTGACTGGTATTCATGTATTTTCCACTGTCTGGAGCCGGACTTCCCCACCAACTCGGATTCATGATAGATAAGCAAAATAAATGCTAAGAAAAAAGATCCGAAAGATAACACAACCGAAAGATCCTGGTCGAAAGATCTGAAATCACAGAAACTTGTTAACAATAAACAAACCTCAATCGAAAGATATAACCTTGTTCGAAGGATCAACAGTACTCGAAAGATTACTGTTGACTCTCGAACAATGATTTCGAAAGATTCAAGAACTCGAAAGATTCCCTTTGAAAGATCCTTATCTTTCGAGCCAAATCCTTATCTTTCGAACAACAGATCTCGAAAGATTCACCAATACGAAGGATCCTAATCTTTCGGACACTAGTCTTTCGAAAAGATTCCTCTGTCGAAGGATATGTTTCAGACTTCGAAGGATGGGTCGAAGGATATAAATCTTTCGAGCCCTCCTTGATCGAAAGATATCGAAGGATGATCTTTCGATGTCGAAAGATATCTTTCGAGAGGCTCTGACACAACTGACTTTGATGTGAAAGGTTGGTGAAAAAGGTGACAGGTTGGTAAGGTCAAACTTTCGGCAAAAGGGGATGTCAGATCAACTTTCCCACCAACTTTTGAAAGATTGCCCAAAAAGGATAACCTTATCCTTAAGCCAGTCACCGGAAACACACCGGAATACCACCGGAAAACACAAAGTTTTCTAAAAACCAATTTTTATGTTACCCAACCAAAACTTGAACACTCCCGGTTAGTTTAGACACGTTTTTACTCAAAGAAAAAGCAAGAAACTTGGTAAAAACAGGTGCAAAACCAAGTGTTTCAACACACCACAACTTGTAAAAACCCGGTTTTAAACAAGGTTAAGAGCCTTAGCTCTGATACCACTTGTAGGTCCCTGTTTCGCGGAGGATTACGAACCTAAACCTTGTTATACAAACCTACTAGCGAGTGCGGAATCCAAGCTAGCAAGCAAACCGAGTTAGTAGCAAGTAGAGAAACAAACACACAAAGATTCACCGATTAACACTAGTCGTATTAATGCAAATGAAGGTTCGGTTACAAGCTCAATGTTTACAGAAGTGTTCTATAAACTCTCTAAGTGTGTGTGTGAGTTCTGGGCAGAATGCTCTTTAAGCTTCTATCTCTCGGGTGTGTGAAAATGGCAGAACTCCAGAACTCTCTCACACTCAACACATGCATGGGTATATATACCCAGCTCAACTGGTCTGGATCGAAGGATTCGACAGATGGTCCGAAGGATCATCTGTCGACCACATGTTACACGAAAGATCAGCATGGACCTCGAAGGATCATCCTTCGAGGTCTAATGGTCGAACCATGGTCGAACCATATCTTTCGATCACCTCGAAGGATCAGGTGTATCCTTCGAGGCTATCCTTCGATCAGAACATCTTTCAACTGTTGTCCAAGTCAAACCGGAGGATGGTTGACTTGGTCAACTTACAATACAAATCAGGACATCGTTTATATCAGACCGAATACAGACAAAGTACAGACACAAGTGCACCAACAAATTGTTTTTTTTATGAATGACAGGTGAGGCATCTGGTACAATTTTTACATTCGTTGTGATTGACGGGTGGACTATAAGTGTTGCATCCGTCGGGATTCAAGATGCATATTAG
>HanPP2C13
CCAAACTTAAGGGCTTGGGTTGCCTCGGTTGTTGAGCCATTTCGTTTTCTTTTTCTATATTTCCAACGAAAATCTTTCAGTTTATATATGAACTTTTAATGGAGAAAAAACTGAATATTTTTCAGCTGTGAAGACATGGAATTATGGAAAGCTTTATTGGTGAAAATTGCGAGGAAGATGAAGTGTAAAAGTCAATAAAGAGATAAACCTTTAATTTTAATATTAAAAGTTTTATATTCACCCCCTTTAATTGCAGTAAACTAAATTTTAAACCTTTAGGTTTGATTTAAGTTAAAAAAAACCATTTTAAATAAATAACAAATTCTGAAAAATCCCATTAAAAAGCAAATTCTGAAAAATCCGATTAAAAAACCAATCTATTGCATGTATTCTGCAGTTCAGATGTATTAATATTTTTTTAAATCTAGTTACTATTTTATTTTAGATATCACCTATTTACTTGTATTAACTATTTAATTATTTAAATACATTTTAATAATTTAAATAATTGAATTTAAAGAAAAAATGGGTGATGATGTGGAAAATGTAAGGATGTTTGTATGGTTGGAGGTGAAGTTGGGTGATTTAAGGATTTGTAAGGATTTATAAGGATATGACGTGGGCGTCTGATTAGGCAGCTAAGAACGCCTAAGAGCGCCCTTAGCATTGGAGATAGTCTTATTAGACCATGTGTAGTGGTAAGTTGGTATAATGCCCCCACCATGGGGCATTATCCGACACGTGGCATCCTAGTCAGCGTTGGGGCATTATAGCAAAAGTGGCGTAGTGGGGTATAATGCCCAATAATCCCTTTTAGGCGTTTTTTTTTTTTTAAAAAAAGAAAAAAAAAAACCTAACAATTTTCTTATTGGCCAAGTCCTAAACTGAACCACACAACTTTACCACCTTTGGGCGTGTTTTTTAAAACGCCAAAGCAAATTTTTTTCAAAAAAAACGCCGCAAAACGCCCCATGTAATGGGCTTTTGGGCGTTTTCGGGCGTTATAAGGCAATTTTTTTTTAAAAAAACGCCCCATTACGCTTTGTCTTATCTATTGCCATCTTCTTCTGATTTACGAACAAACTCTGTCACAATCAAATCTACATGGGCTTTTACAGCTAAGGCTGTTCTTGGAAGTTGACACAAGACAAGGGTGAGCCCCACATAAATTAAGAGGGAGGGTTCAAGGTATGCACATTGCACACCTCCATATTCTCTCAATCCCATTAAAAAATAAAAATAAAATATTTTTTCCCTCAGTGTGACAGTTATTAGTTTATGAGACTGGAAGGTATGGGGGCCGGCTGATGCCCGGCTTGGCCTGGCGCCGGACCCCCACACCGCCCCCCTCACCGGGCTTCCATCTCACCCGGCCACCCACCGCCGGGTCCGCCGAGCCACATTTCAAAAATTTGACCGTTTTTAACGGCATTTTCCATAAAAAAAAAAAAAAATTCATTTTCCTTTTAAATAAATACCACAATCTAATCCATTTTTATACCATTTTCTCTCATTCTACTCCCATTCTTCTCCAATTCTCATCCTTTTTTATAAAAATACTCTATAATTTTTATACCATTCTCTCCCAAACATGAATCCATTCAACCCAAACAACCCCAACCCAAACGTATTTTTTTTATTTTTATATTTTCGGTTTCTTTTTTTTTTTAGGGAATGTAATTTTTTTTATTTTTTATTTTCAGTTTCTTTTTTTTTAGGGAATGTAATTTTTTTTATGTTATGAAATGAAATTATTTATGTTGTTTTATGTGGTGTTTTTTAAATTTTATAAAGTTTTTATTAACTTGGTTATTAAATTAAACAATTAAAAAATTATAAAATAATGAGGTGGGGCCCCATCCTCCATCCCCCTCCATCCTTCATTTGGCTCATCCCCACGAGCCGTCTACGTGGCGCCTACGTGGAGGCTCATCCCGTGGGGATGAGCCAAACCATACCCACTAGTCTGAGTAATCTTGACCCATACCCACTTCATTTTAATGGTATTTAGTGCTTCCTGTTTGTTGGGTATTATATAATTTCAAGAATCTTGGATGCCTATCTAACAAATTCCAAGAATTTCTTAGTTGATTTGGGGTTTATGTTTTTTTGTTTGGTATTATATAATTTCAAGAATCTTGGATGCCCATCAAACAAATTTCAAGAATTTCTTAGTTGATTTGGGGTTTTTTTTTTGTTGGGTATTATATAATTTCAAGAATCTTGGATACCCATCAAACAAAGTTCAAGAATTTGTTGCTAGATTTGGGGTTTAGGGTTTTGATTCTTGATACTTGATGAATATAGTGGATGATTTATATGTAAAGTTCATGGTGTCTGGGAATAATTATTTGAACATGGTCAAACCCTGTTGGAAGCCTTCTTTGGAAGAGGGTTGTCTAAGAAAATCTGCAGATCAAATTGGTAGAACAGATGGGTTGTTGTGGTATAAAGATTTAGGGGTTCATATGAGTGGTGAATTTTCAATGGCTGCTATTCAAGCAAACAATTTGTTGGAAGATCAGAGCCAAGTTGAATCAGGGCTGTTAAGTTCTTCGAGTTCCGGCCCGTTCGGAACGTTTGTTGGAGTCTATGATGGGCATGGTGGACCGGAGACTTCAAGATTTGTGAATGAGAATCTGTTTGCTAATGTTAAGAGTAAGTTTTGTTTATTTTAACAATTAAATTTGGTTATTCAAACACGTAACCGTAAAATTTTATTTATAGCAGAGCTATTGACAGGGTCTGGTGGGATTAATGAGAATTCGTTCTCTAATCATAAGAGTAATTTTGTTAATTTTAAGAGTTGAATTTGGTTATACAAATGTCGACCCATGAAAATCTCACTCGTAGCAGAGAGCTATTGGTAGTGTCCGGTAGGATTAATGAGAATTTGTTCACTAATCTTAAGAGTAAATTTTGTTAATTTTAAGAATTGAATTCGGTAAACAAACGTACCTAGTAAATTCTCACTCATAGCAGAGTTATTGGTAAGAATGTGTCCTCTAATTTTAAGAGAAACTTTGTTAATTTCAAGAAATGATTTTGTTAAAGAGTAAAGTATACGGATGGTTTCTGTGGTTTACCAAAATTTTGGATTCAGTCCCTAGCTTTCTAAAAGTACATGAATTGTCCCTGTGGTTTGCATTTTGTATCACATTTAGTCCCCAGCTAACAAAATGCAAACCTCAGGGACCATCCATGTACTTTTGGAAAAAATAGGGGACTAAATGCGTTATATAGTGCGAACCACAGGGACCATCTGTGTACTTTTGAAAACCTAGGGACCAAAGCAAAAATTTTGGTACAACACAGACACCATCCGTGTACTTTTTCTCTTTGTTAACCAGATAACATAAAATGTGACTTAGTGAATCAAATTAACAACCATACAAAAGTACTAACTGAATTCGGTTATGAAACTTTATAATTAACAAAAACTTAATTTTGGTTCAGAATTTGCATCTGAAGATCAAGAAATGTCAGCAGACGTGATCAAGAAAGCATTTTTAGCAACGGAAGATGAATTTCTATCGATTGTAAGAGAACAATGGCGTGTGTGCCCGCAAATAGCGACAGTAGGGACGTGTTGTTTGGCGGGTGTTATTTGCGACGGGTTAGTATACGTCGCTAATGCTGGAGATTCGAGAGCGGTGTTGGGGCGAGCAGATAGGGGTGTCGGAGGTGTTTCGGCTGTACAATTATCAACAGAGCATAATGCAAGCTATGCTTCCGTAAGAGACGAGCTTCATTCCGAGCATCCTGATGATCCGAAAATCGTTGTTATGAAACACAATGTTTGGCGTGTTAAGGGGATCATACAGGTTAGTTTGAATTTTTTGAAAGTCAAACGCGTGTTCCATTCAAATTAATCTGGTTGGTGTTTTTGATTTTTTTTGGCTCAATTCTTTCTTAAGTTGCATTGCTTGTTTTGCAGTATTAGTGTGGATTTTTTGTTTTTTCAGTAATCATAACAATTGTTGTCGATTTTGAAAATGAATCATAACTTGTTTGACTCCTTAAAGTCAACTGTGAACAATTTCTTTGTTCTGTGAAAAGTTGCAGTCTTGAAGTTGTTCCATAGTCTGTAATAAGTCTTCTGGTCAAATGTTTTAATATCCTAAAAGTGAAATTTTTCATTCAATTTACAGGAACTTTTTGAATTATATAAAGTCAAATCGAGCCCGAGCCGAGCTTTGAGCCTAAAATAAAGCTCATTTATTTATCGGGCCTAAGCTCGAGCCTGGCATGTGAAGCTCGTCGAACCTTAGTGTAATATTAGTTTTTTTATTAATATTTAATAACATTTACCTTTATCTTAAAGTTGTCTAGTAAACGAGCCGAACGGAGCTTATTTAAACTTGTTTTTTTTATAAATTTATAAATTAATATAATTATTTTGGTATTCAGGTTTCAAGATCCATCGGTGATGCGTATCTAAAGAAGGCAGAGTTCAATAGAGAACCTTTATTGGCAAAGTTTAGGTTGCCGGAACCCTTTTCAAAGCCGATTCTTAATCCAGAACCGTCGATATATATACACAAACTAACCCCGAAGGATCAGTTTCTCATATTTGCATCCGATGGTCTGTGGGAGCATCTTAGCAATGAGGAAGCAGTGGATATCGTTTATAATTATCCGCGTAACGTAAGTTTTATAATCTTTTTTTTCTCAATATTTCCTACTGCAAGTGATTATCGGATGTAGAAATATCATAATCAGATGTGATTAAACGGGTCGTAGAAAATAGTGTTTGGATGTGCTTTTGTGGTTTCAAGTTGTGATAAGGGCTGTAATCGAGCCGTGCCAGGCTGGGCTCGAGCTCGAACTTAAACGAGTCAGCTCGGCTCGTAAAAGCTTCAAGCCAGCTTGAGCCCAATCAAGCCGGCTCGTTAATTTTTAAATTTTTTTGACAAATATTGATAACATAAAAAACTAAAATAAAAAAATTACACACATTTATAAAAATATATACACACACATGCATACGAGCCGCAGAGTCGAGCCATCGAGTCGAGCCACGAGCCAAGCACCCCCGACTCGAGCTTGGCTCAATTACAAAACGAGCTGGCTCGGCTCAGCTCAAAAACAAAACGAGCTTTTCTTGAGCGAGCCTCGGGCCGCGAGCTTTTTTAACACCCCTTCACAAAAACCCGTTACGTAATGCAAAATCTTTTTATTTAAACATTAAAACTGCTTATCGGATATTACATTCTAAAACACAAATCCAGTACAGTTCAGGGCGAGAAGCTACGTTTTACCTGATCTTATTGGTTAAAAGGGTATTAATGGGATAACTTACATGGTAACGGGTTCTCAGGGTTAACCCAAATTGATTAAAATATTTTATGTTTTTTTTTTTTAACAGGGAATTGCAAGAAGATTAGTGAAGGCTGCACTTCAACTAGCAGCCAAGAAAAGAGAAATGAGATATTCAGATTTGAAGAAAATTGATAGAGGTGTTAGAAGACATTTCCATGATGACATCACAGTAGTTGTCATGTTTTTAGACCCGCCATCGACAAACCGAACTTCTACTCGTGCTTCGGCTCTATCAATAAAAGGAACCCGAGGATTACCTCGCACCAACAATTTGTAGCACCAAGGGTCCGTTTTTCAGCCGCACCCAAAATGTCGTTTTTGTTGAGTGAATGTGTGTAAACTAAGAGCATGTATTATTTTAACACGTGCAAGACGAGGTTGTTAGCCGTAGTTTCGAGTGTCGGGCATCATCCTCTGTCGTAGTCGAAAATCTTACAATTTTTTTTTTTTTTTTTTTT
>HanPP2C14
GTATAATTATAAATATAAGATACACACACACACACATATATATATATATATATATATATATATATATATATATATATATATATATATATATATATATATATATATATATATATAGGATTCGGTTCAGTTAAGAATCACCATGAGTTGTAGGAACCATGAAAACTCCTAGTTCGTGCGTGAGTTGGGCCATCATTTTTTTCACAAACATACATGAAAAAGTTATAAACACACAAACACATTTTTCCCTTATATATATATATATATATATAGAGAGAGAGAGAGAGAGAGAGAGGCGGTTAACATACATTATGAGTAATCGTACTTAATGTACGGAACAATCCTGACCGTCAGATCAGGGGATTAAAAGCGTGATTAAAAATTACGCATGTAATCATGCATGTATTAAAAATTACGCATGTGTTAAAAAATGACGCATGTATCAACTTATCACGCATGGATAATTAATCACGCATGTGTTAAAAAATTACGCATGTATCAACGCATGGATAATCACGCTTTAATCACAAAGATCTGACGGTAAGGGATAGTCGCGTACGTGAAGTATGATTAGGGCTTTTGTACATTATACTCTCTCTCTCTCTCTCTATATATATATATATATATATATGACGAGGATCATTACAGAACACTAGTTATAAGGAAAATGAAAATTTTCCATATTTTGTTTTGAATTCAAATGTAAGAAACAATAAATCTTATATTTGTAACATTTTCATGTGATTTTTAGGGTTTTAGGATTGAAAAATAGGTGATTTATTGTGTTCTGCGTGTTCTCGCAATGTTTAGTATTCTGCATAGAACCTTTCCGTATATGTATATATATAAGGATGGGTTAAAATGAGAATCATTATGAGTTGTGAGAGAAAGAGAGAGTGGGGTTGTGAAACAGTGGGGATGGTGATGGTTGTGGTGGTGAATGGCGGTGGTAGTGGTGGTGCACGGTGGTGATTATCGTGTTTGGTAAGGGAGAGAGACAGGAGTGAGAGAGGGGGGGGGGAGGGGTGTATGAGCATTTGTTTTTTTCTAAATAATTGTTATCATAATTATATAATAATTATTATATATAAATATATATTTAAATGGTTAAAAGAAAAAAAACTAAAAATATGGTTTCGGATGAAAATGGCAATTTAGAATTTTTTTTTGTTAATGCCAAAAATACCTCTGGTTTTAACCAGGTTTTTAGACTGATTAGTCAATATTATCAAAATGACAAAAAAAATGAAAAACTCAGAACTTATAGAAGAAAAAAACTATTTGAATTAAAATGACAATTTGAGACAAACCTTAGAGACTAAAATAACAATTTACTCATTTTTAAACCATCAAACCCTCAAATTATCAAAATCAATCAGCTTGGTGACCTACCCAACCCAATCGATTTAGTTTATCGTTCCTAAAACTATAATTACCGGTTTAATCCTTTGTTAAAACAATCTTAGGGCATGTTTGGCTAAGTTTATTTAAGTTAAAAAGGACTTATTGACTTATGATTTTTTGAAACTGAGTTTTTAAAAAAAGTGTTTGGATTAGCTTATAGGATGGGAAAAGCCAATAAGCCAATAAGTTGTTTTTTAAAAAGTGTTTGGCTTAGCTTATTGATGTAAAATGACTAAAAGGGGTGTTATAAGAGGTAATTTGGTAATTTGATGTTTGAAAAGTCATAAGATGATCAAGAAGTCACAATATGTTAACTTTTCAAAAACTCATTTTTCTTCTTTTTAAAAAGTCATTTTAAAAAGGACTTTTATGTTATCTAAACACAAAAACTCCTTATTGGCTTTTTGATTAAATCAATAAGTCAACAAATTGGTTGAAAAAGCTTAACCAAACATGCCCTTAGCCTTGATATTTTTGAAGATCATCTCCACAAACACACTAGAAATTTCAATCTTTCATATTTGCACACGCACAAAAACGCCCATACGTCATCAACAAAAAGAAAAAAACCACAACCATTATTTCTATAATTCTATCTCATTCACATACCTTCAAAGAAATTATAATAAAAAAAATATTCTTGGAATCTTCTTTTCCAGCCAATTAATTGCCCCTTTTCTGATTCTTTCTTCAAACCCATCTCTCTTCAGAAAGTTTTTAATTGATCTTTTCCTTTAATCCAATAAATTTTCTTTTTCTGATTCTCTGTGTATTTCAGTGTTTGTGTGTGAGAGAGAAACCCATAATCTGCTTGTAGTGAGAAACCAATCCTTCCATTAAATATGTGTGTGCAAGACCTAGAAAAAGTTTGTGAAGAAATAGACCATTTGTGTCTCTCAACAGACAATAATAATAACAACAATATTCATAATCATACCACTCAGGTTGCTGCAAATCAGATCAATCTTTCCACTTCTTTCCCTGTAAGTCAATAACGATTGTTACTTTCTTGATTTTTGTAGGTTAAATTAGCTTTGAATCTGACCAAATCACTTAAATTTCTTCATGGGTTCTTTCTATTTTTGCATATAATCAATAATTCGAACTGGGTTTTGTTTAATTATAGATCTCTTTTTTTTTTCATTTGCTGTAAGTGAATAAAGATTGTTACTTTCTTACTTTTTTTTTTTTTTTTTATAGTTGCAGCTGTAAATTAGCTTTGAAATTGACCAAATTAGTTCAATTTCTTTCATGGGTTTGTTCTTGATTTGCATACAATTGATAATTGGAGCTGGGTTTTGTAAATTTTGGATTTTTTTAACTCAATAAAGATTGTAACTTTCTTGATTTTAGAGTTTGTAGCTGTGAATTATCTTTAAATTTGACCAAATTACTTAAATTTCTTTCATGGGTTTGTCCTTGATTTGCATATAGTTGTTAATTCGAGCTGGGTTTTGCTAAATTTTTGATCTTTTTAAGCCAATAAAGTTTGTTACTTTCTTCAATTATAGAGTTTGCAGGTGTAACTTACCCTTGAATTTGACCAAATTACTTCAATTTCTTTCAATAATTCGAACTGGGTTTTGTTTAAATTTGGATTTTTTTTAAAAATCTTTTCAGTTCTTTTCCTGTTAGTGAATAAAGATTGTTACTTTCTTGATTTTTATAGCTTGCAGTTGTAAATTACCCTTGAATTTGACCAAATTACCTCAATTTATTTCATGGGTTTGTTCTTGATTTGCATATAATCGATAATTCGAGCTGGGTTTTGTTAAATTTTGGATAGTTTTATGTCAATAAAGATTGTTACTTTCTTGTTTTTAGAGGTTGCAAATAAGAATAACCTTTGGAATTGACCAAATTACTTCAATTTCTTTCATGGGGTTGTTCTTAATTTGCATATAATTGATAATTCGAGCTCGGTTTTGTTTAATTCTGGATCTTTTAGTCATTAAAGATTGTTACTTTCTTGATTTTGTAGCTTGCAGATGAGAATTACCTTTAAATTTGACCAAATTACTTCAATTTCTTTCATGGGTTTGTTCTTGATTTGCATATAATTAATAATTCGAACCGGCGTTTGTTTAATTTTATATCTTTTTAATCTTCACATCTGGGATTTGGTACTAATCTTGAAATTAGGTAGTTTGTTCATATCTCCATTTTTGGTTAAATAAAAAGTTTGATCTTTGATTGTAAATTGCTATAGAAAGAGTAAGTTGATTTGATTTCAACCCCTTTTTAGAAAATTTCCCCTTCTTGATGAATCATGTCAAAAATTCCCATTTTCCAATGGTGTTACTCTGTAGAATTGTGCAAATCTGTAAAAAAAGTCAAAAATAAGTTTGGTTCTTAAACTTTTTTTGGTATCAAGCATGGTTTTAAAAAACGATTGAGGCGTGCGCCTCGAGGCGCGCCTCAAGGCAAAACGGCCAAAACATGATTCTGAGGCGCGCCTCAGGGGTTTTAGATATTTGGTTTTGAAGTTTTTACGTTTTTGTGTCAATTTCAAGCAATTTATGTCTTTTTTATGTATGTTTTTGATTATTTTGATGATTAATTTAGTTAGTATTACTATTTTTATAAGATATATAATATTTATATTTATTTTTTAATTCCTCCTCGGGCTTACGCCTCGTGAGGTGAAGTGAAAACGCCTCGAAACTCGTTTCTGTTTTTTTAAACCTTGGTATCAAGTCAATAATCAAAATCAGTTAGATGATTAGTTTTTACTAATCTTGTTTCACTTTGATCAGATGGAGAGCATATGTGAAAATACAGTTGTTTCAGAAGAAAAATATAACAACTTCATCCCGATCCTTCGGTCTGGAGAATGGTCTGATATTGGACAGAGACCATACATGGAAGACACTCACATCTGCATCCCAGATCTTGCTAGAAACTTCAGTAACAAGTTACTTGGTGAAGAAGCCATCTCATTTTATGGGGTATGTAAGTTTATTCCTCTGATTATTCAAATCCTCTGTTAATTTTTGGTCGTCGCAATACAAACGCCACTAGAAGAATATCCATACACCAGTTACGTGTCATATGGGCCGTTTCACATAACGAAAAGTGAACAAAATGGTCATTGTGATTAGAGATGAGCTTGGTACCGCACCGAAAGTACCGACCTCGAAAAACGCAAAAAGTGGGTACCGGTACTGGTATCGAAAATGGCTCGATACAGTAGCAGTACGATACTGCTACCCGGTACCAACTACCAAATGCTCATCCCTAATTGTGATAGTCATATGGGTTGTATGATAGGGCAAAAAAAAGGTCATACAGGTCGTTTGAGGGCTAAATCATACAAGCTCGTATGATGTTTTGACCGACAAAGAAATGACTGATGTTGCTACTGACAAACCCATATTGCTTTGTACTACCATTTTTTCACCCTGTCATACGGCTTGTGTACACTAACGTGGGTGGTGCCTTTTAGCTTTTAACAGCACCCTAATTTCCTCAAATATTTAACAAAGTATATATTTTTTTGTTTATTTTTGGGAAGAATAGGTGTTTGATGGGCACGGAGGCGAAGGTGCATCACATTTTGTGCGTGATAATCTGCCAAGAATAATTGTAGATGATGATAATTTTCCACTGGAACTTGAAAAGGTGGTGACGAGGTCGTTTATGGAGACAGATGCTGCGTTTGCCAGGTCATGTGCCGTTGAGTCTGCTCTATCTTCTGGCACAACTGCTCTTACTGCCATGATTTTTGGAAGGTCAGTTCAATTATTTGTTCTTATATTTTATTTATTTATTTATGTGTGGTTGAGTATTTTGTCCCTTAAATGCATCTCAATAATGACAATGACACTAGAGAAATGTGGTGGACATATATATGAATATATTTCTCACGAAGTTGATTATACGGTAAATACAATAAAAAGAATTTTAGTATGTTAAAGTCGATGAGGTTAGTCGGCTACTAGCATACTTGTTACATATTTGACGTTGTAAAGATGTTATTTTTCTTGTGGTGAATAGCATTTCAACGCTTTGTTGACCCAAAAAAGTACTTTATCAATTTCTTTTATCGTTTTATACACAAATTTATATCACCTTTAATGATAAAAAAGATTACCCATGTTAGCATTTTTACACATTTAGAATGTCACTCCATCAAATATTGGCCCATTTATAGGTACTTTAGATAGGTTTAGTGAAAGCATTCACATTCCATTCCTTATAATTTAACTAAAAATCACTATTCCATTCCATTAATTTATCTCTCATTTTTTTAAAACCTTCCCACATCTCATTCCTCATCGGCTCATGCTTACAAATATACAGATTTACTTTGATATAAGGATATGGAATGGGACGGAGTGGTGGTTTTTCTAGGTAGTTTTCTTAAACTTTAAGGTTGGAGCGAGTATAAAGAATGGGACGTGAATGCTAATAGGTAGAACGTTTTCGCGTAAAATATGACACTATGATGTTTTTTTTATGGTATCAACTCTTTCTAGGATGTCCTTTTAATTGATTTAGAGGCAGTGGCGAAGCTTGAGATTTCCGACCGAGGGGGCGGAAGTCACTGGACCTAAAAATTTCTATAAAACCGGGGGGTCGAAAACGTATATACCCAAAAATTTCTATACGAAAACTACATACTCTCCACTACTGAACGAAAAGTTGAACATAATTTGTTTGCTCACAAGGTTTACAATTACTTATATTTTTTTTTAACAGATCACTACTTGTGGCAAATGCCGGAGATTGTAGGGCGGTTCTCTCACGACACGGGCTAGCTTTTGAGATGTCAAAAGACCATAGACCGTGCTACGACAAAGAACGCATCCGGATCGAATCCTTAGGTGGGTTCGTCGAGGACGGCTACTTAAACGGTCAACTAGCCGTGACTCGAGCCATAGGAAATTGGCATATCAAAGGGCTCAAAGAAATGGACGACCACATCGGTCCACTGAGTGCCGAGCCAGAGCTCAAACTCACCACACTAACGAAAGAAGACGAGTTTTTGATCATCGGAAGCGATGGGATCTGGGACGTGTTTAGGAACCAAAACGCGGTGGATTTTGTGAGGCGACGGTTGCAGGATCATAACGATGTGAAAAGGTGTTGTAAGGAGATGGTGGAGGAAGCGATGAAGAGAGGAGCGGATGATAATTTGACGGTGGTCATTGTATGTTTTCAGGCGGAACCGCCACCGCAAATGGTGGTGCCGAGAGGTAGAGTGAGGCGGAGCATTTCGGCTGAAGGGTTGCTTAATCTTAAATTCCATCTTGATGGGTAAAAAAGATTTACTTTTTTGCTCTTTTTATTCAACTGATTTGGAGATGATGATTATGGTGAAAAATTTGTAGTTGTAAATACATTCATGTGAGGGAATAAAACAATTTTAGAGTGGATACTTGTATCTGTAGAGCAGGGGTAACAATTTGTATATTCCTAAAACGGTTATTTAATCATTTGTGAAATACATTTGTAAACTTTTCTTTCCTGTAGTCTTAAAAGCTGCCTTTGGGCCTCCTTGGAAACTACTTCAACTAGAGGCGCAGAAACAGGGTTTCTTCGAACTGATTATGCGTATAAAATTGTTTTTGGGTATAGTCAAGAAGGTCAAAACCCGGGAATCAAAGGGATAGGAACCGTTGAATACCTTACGGGTAGGGTTGGGTATGTAAAATTGTGTATAAAGGAATC
>HanPP2C15
TCTGGATACGGGAGTATATTCTGAGGTGGTACACGCGAATAAGTTTAAGTCTTTAAAACACTAATCCCGTATCTCGAAACAGTTGAACTTTGTGTGAAAATTTAATCTGGATCAGTATACTGACAATCTAAGTAAATTGTTTAGAACTTAAAATGTTTAAAGCTTAACGGTGTTAGTGATTTGTCTCATAAACTGATATGATCCTCTTATACAAACTCACAAAAATATTATCTGTAAATATTTCTATACTGTTTTTTCATTAAAAACAAAATCCAAAAAGAATGTGTTTTAGCATATTTAAAAAAATAATAATACAAAAAGATTTTCGACAACTGATGATGAAAAGCTAATTTTCAAAGTTTCGAGTGCTAAACATGATGAACAGTTTGGGGAGAGTTTATTTGAGATGTGAAATAATTTTGAAATGATTAGATGGTTCATGAATTTGAATCAAAATTTTGAATGTTACAAATTCAAGAAGCTTATCAATGTCAAAATTGTTTATTTTACAAGTGGTAGAGGATTGTGTAGGTTACAGCCAGGTTTCTGATCCTGTTGCTACGGAGAGCCAGGAGATGTCTCAGATCCTGTGAAAACTTGAGCAGATTTTGAGCCAGGATACGATCTTAAGGCGATAGCGAATTCCAGACTGCGATCCCAGCTTATTGATAGGGGGAGTCTGAAGATGTTAGAACCAGATTCAGATCCTGGAACAATACTTAAGACAGAAGCTACAGATGCTGAAGAACTTAACGAATCAAAAGACCTGATAAAGTTTTTGGAGAGCCAGGTTGCAATCCAGGAATAGTCAGGGTGAGATTCTGAAGACAATGAGGAGTTAGAGATTGAGGATACGTACAATGGAGAATATTTTGGATAAGAATGAGAAGACTGATCAAGACTGAAGAGTCGACATGCTGAAGACTCGTACCGAAGACTTCGTCAACATCCAAGGGGGAGTCTGTTGGTGCATATGTCTGTTGACTTCGTCTTGTATCGAGTCTTGTAACTAGTATGATAGATCAGGGCACGAAGATCGAAAAAACGAGAAACATATGAGATGCAGCCATTTCGCACGAAATGGAAATGCCATTTCGTACGAAATGGAACATGTCCATTTCGTACGAAATAGGCAGATATCCATTTCGCACGAAATGACTTGCCTATAAATATGTGTGCTTGGTCTTTCATTTGTAGACGTTCTAATTCCGGTGCCGAGGTGCTGCCGAAGTGTCTCTAGCCTGTAAAACGTTGTTTTATCAATAAACAAGACAGTTAATGTGTATATCAAGCTGTTTCAACATCAATACGTCTGTTTCCGCCTTTCATATTGATTAGAACTCTTCTGAACGACTCGTTTTGGTCGTGCAAACGATCCTACAGGTTTGTATTTTAAACTCAAAGTCTTTATTGGTATTAAACAATGTGGGTTGTAATATCTTGAAACTTAGTAATGGATGAACAGCATGGTTTCTATCATTTAGTTGTTTGGCATAATTGAATGCAATGATATTAAGCAAGTCACACATAATACTCTTCCGCAAAAGTCAGGGTGTGACAGCCCTTACCGCCATGGCCAACAGCTAGCCTAAACGGCTATGGGTAACGGTCATATTTTGCTAGCCAATCCCAGCCATCCACATCATCTAGCCAACCCGCCCCACGCCAGGCTTCATAGCCACGCTAGAGGGGCAAAGCCGTAACCCTGGCTAGCCTGGTGTGTCTAAAGCGGTGTTGGGTTGGTTCCCACGCCCCAAACCCAAGCCCACACCCCGCGGTCTAACGGAGGGGTGAATAAGGTGGGCCCACACTTTTAATAATCCATATTGGTTTTTACTTTTTTATAGGGAGGGGTAAATATGTAATTTCAGATGGACTTAACAGAGAAAACTAACCTTCATCCACTTCAGGGACTATCTGAGTAACAAAGTGTCAAACCTGATGGACAACCGGTGTAATTTTCAAAAGTTAAAAAATATAAGTGTTATTTTACAAAACAATAAAAAAGGGCAAATTGGATAATGAATGGTTGGCCTTTTATAGGAGAAGAGGAGCAAATACAAAAGTCAAAATGTCAACCTTTTGACCTAGCTCCACAAATAGATATTTCTTTCTTGAATCCAATCAATCATATTCTCTCCGATTTTTGGGATCAGATCTCAACATCGATAGGCGCAACCATGTAACAATTTTCTATCCGCATATATATATATCAATATTGTTTGCATAATTTTAGGTTTTCTTCTTATCATTTTCCGATCCCCTTTTCAGATTCACGCCGATTCATCTTAACCCTGTTGCAGATTCATCTCAAAACAGGTAATTCTTTCTTCGCTAATCTGTTCCTTGTAATTTCATATTTTACGGAAAGTAAATCTTGTTGTTTTAATGTTGATCTATTAATATTAATATGTAGATTCATCGTTGTATCCTTTGACTTGTGTTAAATTTGCAAAGATAATATGAAGTTGGATTTGTACAATTTTTTGTTTAAAGGATTAGCTAAATAAGGCATTTGTTTTGTTTGATCAGCTTTTGTTTGGATATTGATTTAAGATTGAACCTTGTTTTTATAGGAATATGGGCTATCTGGATTCGATAACGTCTGCGATCCCGGGTCAATCTAATGGTGATTCCCCGGACAGTGGTGGTGGTGTGAGCGAAGACTCAAAGTTTAGCTATGGGTTTGCAAGCTCTCCCGGAAAGAGATCTTCGATGGAGGATTTTTATGAAGCGAGAATCGATTGTGTAGATGGTGAAATGATTGGTTTGTTTGGAGTGTTTGATGGTCATGGCGGTGCTCGCGCTGCGGAATATGTGAAGCATCATCTTTTTAATACTCTGATTAAGCATCCGAAGTTTATATCGGATACGAAAGCAGCTATATCTGATGCGTACAGTCATACGGACACGGAGTTTCTGAAATCAGAGAACAATCAGAACCGAGATGCTGGATCAACTGCTTCGACAGCTATTCTAGTTGGCGACCGTTTGTTGGTGGCAAACGTTGGTGACTCACGCGCTGTTATCTCCAGGGGTGGTAAAGCGTTTGCTGTTTCTCGTGACCATAAGCCGGATCAAAGTGATGAACGACAGAGGATTGAGGATGCTGGCGGGTTTGTGATGTGGGCTGGAACGTGGAGAGTTGGTGGCGTTCTTGCTGTTTCTCGTGCGTTTGGTGATAAGTTGTTGAAGCAGTATGTGGTGGCTGACCCAGAGATTCAAGAGGAGAAAGTTGATAACTCGCTGGAGTTTTTGATCCTTGCTAGTGACGGTCTGTGGGATGTTGTGACGAATGATGAAGCAGTTGCGATGGTGAAACCGATTGAGAGCCCAGAAGATGCGTCAAAAAGGCTGGTGCAGGAAGCTTCTGAGAGAGGTAGTGCTGATAATATTACGGTAGTGGTTGTTCGTTTCTTGGAGAATGAAGCTAGTGGCTCGACTTCCCATTGAAACGTAAGTGTGCTCAATAGAGATTTCGTATTTGTTTTTAATAGATTGGCTGGCTTTACTGACCAACTTTCTACTGTGTTCAGTGGTGTAGGTGTTCCGTGTGCGTTGAAAACATAATAAGTGTACAATTAATGCAAATTTCTCTACTCTTTTTGTATGAGCTTATGAAAGAAATACATTTGTCTCTTTTGGTTGTGGCTTATAGGCAGGCAACTTTGTATTTTGTTTTAAGTTTTGGTTGTGTTCGTTTCTCGATATGGAAGTCACGAGTTTGCATGTTAGTTATGTTTCATTGTTTTGTTCCTTATATAAATGTCAAGCAATGATAAGAGTATCCTTGTCTTGGCCTGTTCCTAAAGAACCAGAAGCTCACTCGG
>HanPP2C16
CTAGGTTTCGGGGATGCTACAACCCGACTTACATCATGTACCGATAGTCTCGGGCCTTTTATAAACTTTATTCTAAAAGGCATTCATCTATCTTTTATTAACATTAGGTTTATTTAATTAAATCTTAATGTTTATGGGGATAATTTTTACCACTAACGGTATTTTACCCGCTCTTTAATATTAACGTGATTTGATTACCAAACTCGTTTTAGGGTGTTACACTATGTCTGTTCCTCCTGGTAGGGTAAAATTGCTCTTTTCCCATAACCGGAACAAAGTCTTCATTTGGTATCGCAATGGTAACCCATGAGGTTCCGATGTTATGTTTTCAAGCAAATCACCTCGATGCATTATATGCTAGGTTGCACCTTAGTCAACAACCCAGCCGCGACTCGTGTGAGATTTACCTCCCATGTTGGCGATTGATGTCGTTCCGATGTTGTTGTTGACAAGATATTTTAGAAACATCTTGTACTGATATTTTGTAAGTCCCAGCATAGAGCTAGAACCACTCTCGCTAGGGGCACTCTTAGAGTTCTCTTTCTTTCCTTTCGCATGCCACCATTTCGGGTAGCCTATTCTCTTGAAACAACCACCCGAATTTATCCTTCCCACTAAAGTGCAATGATCAGTTTCACTTTTGTCTGGCTTGATTCTTCTTTTCATTCCTGTTCTCATGTTTGGTGCCGGTCATGGTGAGAGCAATGAGGTCCGCCGACTTTTAGGGCTTAGGTCTTGAACAGTAGAAATCCCACTCTGATACCATGTAAAATTCAATTGGTTTCGTATCATCAGACTAAATTTCTCAAGAACTACAACAAAATAAATACATAAACCTTAGGTTAAAAATAAAGAAATATATAATCTATGTACTATAATAAAAGAAACCAAGTTTTGGACACGTGTCATTCATTGAAGGCATCCTTATATATATATATACTTAATCTTATATTAACTAAATAAGTAAATAATAAATTAATATTAAATCTTATCATACTTTAATAAAATATTATCCTCAAATCTAAATTGTTAATTTAATATATTTTTAAAATAAATAGCTCTCTTTCCTACTTATCTTATATTAAATATATAAATAATAAATTAATATTAAATGTTATCCTAATTTATTAAAAATATAACTTTTTTATTATTTGGTATACAAAATTATATTTATTCAACTTGCGTAAAACGCGGGGTTTTTAAAAATTTAACTTTTATTATTTACTATACAAAGTTACATTTATATAACCCTGTAATACACGAAGTTTTTAAAGATATAACTTTTTTTATCATTTGCTATGCAAAATTAGATTTATTCAATACGTGTAATACACAAGGTTTTTAAGGATATAATTTTTTTTTTTATTATTTGATAGATTTTCCAACCCGACTATACACGGGTTTTTTAAAGATACGACGTCTTTAGTATTTAATATACAAAATTACATTTATTTAATCTGCGTAATACACATAATTTTTAAAGATATAAAAACTTTTTTTTAGATCTATTCAACACGTGTAATATATGGGGTTTTTAAGGATGTCATTTTTTTTTATCATTTAGTAGATTTATTCAACCCGATTATACACGGGTTTTTTAAAGATACGACGTTTTTAGTATTTAGTATACAAAATTACATTTATTTAATCTGTGTAATACACATGGTTCCTAAAGATATAACTTTTTTTATTATTTGATATATAAAATTACATTTATTTAACCCGTACAATATGCGAGTTTCATAAATATATAACTTTTTATTATTTAATATATAAAATTACATTTATTAAACTTATGTAATACACGGGTTCTAACCTAGTGATAATAATAAAGAGACATGATATATGGAAAAATATATATTTCCGTCCACTGGTTAGTCAATAAACTAATTATTTTAACAACTTCGTTAAGGGTTTTATTGTCAAAAGCCACAAATGAAAGGACCAAACTGACATACATTTCAAAAGGCAAAGGATCTACAACAACAAATAACCAGTTGTTGATAAAACCGCCACAAAGTAAACGACCCTGTATTCCCTATCGAAGACTTGTAGCGCTTAATCTCTGACTTCAAACACACTTGCAGATTGATTGAAGATCCGTGTGAACTCGTTCCTCCTGATTGTTCAATCGCCTACAAATCTTGACGAACTAGCATCATTAATCGATTGATTACTTGAAGAATTACAAAACCGCGGGAACGGTTTTTGTTCTCATTTTTTGTTATTAACGATGGAGAAGAAGAATCCGGCTGCAACTGGTGGAATTCTGCACAAAATTAAGGTGAATTTGTTATTATGATGTTGATTTGAGTTGTTAAATGATGATTAGGTGTTAAACGGGTGAGTTTTTCTGTTTTTGGATGAATTTTTCAGTTTTTTAGGGTTTGGTTTTGAATTTTGGTGTTGTAAATCGGTTAGGTTTGTATGTGTGTGTAGTATGTATGTGTTTTTTATTTATGGATTGTGAATTTGTGATGAATATGTTTATTTTTGGTAAAAGTATGCTTGGTTGAATGAGTGGTTGTAGTTTTATGATCCGTGATAGAAACTAAACCTGATCTCTATTCTCTAGGATGAGTTATTGTTATCATATTTGATATATTTCTGCCCTGGAAACACGTATACGTTTTGATATCGCAATTCGGAAAATTAAGGAAATGGTTGTTTTGACTGTAAGCAGCCTCCCTGTTTCTACGGGTGGAGGTAAGGCTGTCTACATCTTATCCTCCTTAGACCCTACCTTAGCTTTGCTATTGGTGGGATTTATTGAGTATGATGATGATGATGATGCTGTTTTAACCCTGATTTTGAGAATTTTTGATTGTGTGGACCGTCGAATTGTGGTATCATTAGCTAAAAATATATTATTTGGGCTTAGAAATGAAATTTTTATTGGTTTAACAGGATGACTGCGGAATTTTTGCTTGTTTAGCCCAAAACCGTGTGATTTTTTTGTTTGGGCCCGACGTGTTATTACCTGATTGATTGATTGGTTGGGTTATATATTGTTTTATAAGGGTAACTCCGTCTTGTTTGCTATCGGTAAGTCCATATGGTGTCTTTTGATTGAGTTGTACTTTCATGTAAAAAGTAAGTTAAAATTGGCCATTTTTGTGATCAACTCTATAGGATTTCTGTTCTAGTAATTACTGGATTCATATTCATCCATGATACTTTTTATTGTTTTGTTGTAACTTTGTTACTTTTGAAGTTGAAAGGTTCAAAAAATGACAGTGTAAAAAAACTCTAGAATGAGATTTTAGTTTGTGGAATCAATGACTAAGGTGATATACAATTATTTATTTATTTGAATTTCATGAAAGGTGATCGAAATTGAAATACAAATCAAGGCATTCTCAAGACCACATTAAAGATGACTTTAAGGAAATAGGAGATCTTACACTTTTGGACTTCCCTTGAAACATGTGATGGATGTTTTATCAACATATATGTTTGTTTAGAATTTTAGAAAAATCTATGGTTATAGTGCAGACCCAAGTTAGAACACTGTAGTTTGCTGGTAGTTGGTGGTGCTGTGCGTAACTGATATAGTGCATTGTTGCGAGTGATAGACTCCTTTGTTCCTACATAATCATTTTTCTTGATCGAAAACTTATCTTCTTATGATTGAATTACAGAAAGTTGCTTGCCTTGATGCATCCCCGTCTGATACGGGAAAAGGAAAAAGCAAGTCAGCTGATAGCAAAGTGTTCCATGGATTTCACTTGGTAGAAGGGAAGTCTGGACATGACATGGAAGACTATCATGTTGCTGAATACAGAACCATAAAAGGCCATGAGCTTGGGCTCTTTGCTATATTTGATGGTCACTTGGGTGATCGCGTACCGAGTTATTTGAAAGATAATCTTTTTAACAACATACTTGGTGAGGTATGTCTCGTTAACCCTTGCTCGTTTTCTTGTTTCCTTCAGAATCAAGCAGTGATATTGTAAGATCAATTTGCATACATGCCTAATGATCCTAAATAGTTTTATTTACGAAAAAAACCCTGTGAGGAAAACTCACAGCCCCGCCAATACCATATTTACCTTCAAGGGGTTAAGGTAGGAAACAAGTGGAAACTGGATTCAACCTTGAGACCTCTGCTAGAGGGGGATGAGGCGCTTAACACTAGGGGTGTGAATATCTTACACGACCCGAAAACACGACACGAACCTAACACGGTATTCTTGGGTTTGGGTTTAGTCTAAAAGGGTTCGGGTCAGTTTCAGGTTGAACCCACCCATTTAGCTAAATAGGTCGGGTTGCGGTTAACCCCTTTATATTATATTATATTTTTTACAATGGTTTTTATGTCAAAAATTAAATTAGGTGCGTATTTTATGCCATAATTATAACTTAAAAAAAAAAGAAATCGACATAAGATTTTATAATTCAAATGTAATTGATTTACATACATTTATGTCTTTTTAGTAACTTTTAATTTAATTTTATTTTTTTAATTTGCGGAAAAAAATAGAAAATTACAAAATTCAGGTTGAACGGGTCGTGTTCGGGTTCGTTTGTATGACACGTTTTTCAGGTTCGGGTCGGGTTGAACCCGCCAACACCCCTACCTACCACTGTGCCACCCCTTGAAAGTTTAATGGTCCTAGGTACTATATTAAAAAGTCTTTGATGATATATGGATAACAAACATGCAATTTAAATGGTTTAAATATCAGTTGAAACATATGAAATGCATATTATTTAGTTTACCAATTTATAACATATTCTTGTATATTAATTTTGATGATTGTGTATTAACTTCTGTATTCTTAAAACATTTTGCAGCCAATGTTTTGGAAAGATCCTGAGACGGCGATAAAAAACGCTTATCGTTCTACTGATAGATTTATCCTTGAGAATGTGGGTCAACTAGGACCTGGTGGCTCAACAGCGGTTACCGCCATTGTCATTGATGGAAGAGATCTGTGGGTGGCGAATATAGGGGATTCTAGAGCTGTTTTATGTGAAAGGGGCTCAGCGAATCAGCTCACAGTGGACCATGAACCGCATGTAGAAAGGAGGAGAATCGAGAAACAGGGTGGATTCGTGACTAATCTTCCAGGTAAATTGGGTCACTGGATAATGGGTCAGAAACTGGTTGGAGCGGGTTGGGCTGACTTGAAACACTATTTATTTAAATATAATATGTATTTTTATAAGTTAGCGTATCTCATATGGTTACAAGACCTATATTAGATCCCTTTAAAAACTATTATTTTTTGTTTTACATATTTAACCAATTGACCCTGAGATAGAAGTTAACCCAAATTAACCCATTTCATATCGTGTCACGTTCTCAGAAAGTTGTAAAATATTGTAACTTTGTTATTATATTCCTTAAGGTGATGTTCCTCGAGTCAACGGTCAACTTGCTGTAGCTCGTGCTTTTGGAGACCAAAGCCTTAAAGCACATCTTAGTTCAGAACCCGACATACGACATGTACCTATTGACGCCACCATAGAGCTTGTAATATTGGCCAGCGACGGCTTATGGAAGGTCCATTATCAACCCTTTTTCTAAACTTCATTTAATCTTACAAAAACAATATTACGACTACGGCTATTTAAATGTTTAATAAATTGATTCAAAAGATTTTATGCATTGAAAATAAACTGTGAGTCAAGACTCTTTGACTTGTTTGACAAAAAAACACAACCCAAGTTGACCCATTGATAAGTAAACGTCTTGATGCAGGTGATGAGCAACACCGAGGCGGTTGATATGGTGAAATCCATCAAAGATCCTTTAGCAGCCGCCAAGCGTCTGACCACAGAGGCATTAGCAAGAAAAAGCAAAGATGATATATCATGCATCGTCATCCGATTTGGTTGACCACCACGAACCGCCACATCACCGCGCGCGTCCATCCATCAAGGTAAAGTGAAAAATATTGTATAGAAGTGTAATAGCTAGCTCATAGTAAACAAAAGAGACATTTGCAATTAAATTATTCTTTCAGAAATAAGACAATGTAGGGGATTCATGTATAGTTTATTTTGGTGAATGATATGTGTAATAATCAGATTGTTTTCACTTCTTTTACTCGTCCTTATATAAAATAAAATAAAATAAAACAAATTGTGTAGTTACAATAATAAATGATAATTGAATACGGAGTAAATATTATTTATAGCTGTCTGGCTGACCAAGTCCAACTGGTAAGCAGAGTGAATGCAGAAGGTATTGTTACAAGAGCCATGTGATAAGAGCACGTGACTTGTTATAAAACCATGGACAGGTATGTATGGGTGCACTACAATTATTCATCTTTTATTCTCACATGCAATGTAACCGTTGTAGTGATATCATATTATTTTTATTTCCACTTAAGTACATACATTGATTGATTCCAAGATTATAATACAGAGATCTCAGAC
>HanPP2C17
AAAACTCAATAATTTCACAAACATAGAAGTTCATGATAGTAATGCACATATAATAAGACTAAATTTCTATTAACTGGCTTGGAGAGCTCAAACCCTTTTAATCTTCATGAAGGAGTCTCGTAGCGTCTAAAAACGCAAACGAAATTATACTTGTCATGTTTAACTTGATTAGTAATACTATAATAGATGTATAAGTTGTGTAATTTGGTTTGGTTGGAGTGGTACGGTGCTATCCCTCTCCTTAGGCTACTCGGTGTGGAGAAGTTAAGTCCTTAGAGGATGCCCCTCCACGTCAGCGCCACATCAACATCCAAGAAGGATGCCCCTCCAAGGATGGACAAAGGGAAATGGGTGATGAACCTAAATATATGTATATGTGTGTTGTATGTATATGTATGTGTGAGAAGGGGAAGGCTGGACTGGCCAGGACCGTCCCCACACCGAGTAGCCTTATATCTCTCTATCTCTTGACTTTCTATGTTTTTTGTCTAGCATCTTGTTAGTCCTCTGTGATATCATTGACACTTTAAGAAAAAAACAACCTTAAAACTATAATTCACATCTAAACTAAATTAATCTCCATACCATTAATTAACATATAAATACGATTTAACTTTTCTTTGTTTTTATTGGCTGTTGGCTTGTGATGTATGAAGGTGATTGGTTCAATTTTCTTTTAATTTTTTTTCGTCCTTTCTTTCAGGGGCGGACCTAATGTAGGTTGGGGCGTAGCACGGGCTACGGCTCAACTTTTTTCCGGTAGTGTAAAATTTTATTTTTTTTTCGATTTTTATACTAAGGACACCCCTCAACAAGTACTAGGACACCCCTGAAAAAAAAATTTATAAACTGAAATCAAGCCCAAATAATACTGATAATATTAGCCCAAAAAAACAAATGATAGCCCAATAGTAATTAGCCCAAATAACCAAATAATAACCCAATAGTGTATTAGATTGTTGTGCTAATTGTGATTGTGAGTTGTGAGTATTCTTTATTTCTTTTCTTCTTGAGTTCTTGAATTGTTTAATTTCGATCTAAAAGTTAAAAATAAACCTAGTCCAATCTAATATCTAAAAACTTATTGCCAATATTAATTCATAAAGCCTAGCCCAAATGTGATATTCTCAATATTGATTCGTTAACCTAAATACTAATAACTTAAAAAAAAACTAGTTTATAAAATTTAATTCGGTAAGACCACCCGTAGTGGGGCATTATTTTTGAAAAAAATCCAAAAAAACGTCCCCCTCCCCATTACATAGGGCGTTATGGGGCAGTTTTTTTGAAAAAAAAAAATTGGCTTGGCATTTTTAAAACCACGCCTAAAAGAGATTGTGATGGGTTGACTGGGTTTGACTGGCCAATGAGAAACTAGCTTGCTTTTTTTTTTTTATAAAAAAGCCTAAAAGGGATTATTGGGCATTATTCCCACTACGCCACTTTTGCAATAATGCCCCGTGTGCTGACTGGACTGCCACGTGTCGGATAATGCCCCATGGTGGAGGCATTATTTTTCTTAACCACTACACATGGTCTAAGGCCTAAGGGCCTTTTTTTGGCTCACCCAGGGCACTTGAATTTTCAGGATCAGCCCCGCCCCGTAATGCAGGTAAAAAAAATTATGTTATATAAATGTATCGTAAAAAAATTTAGGATACCCCTGAATATTTCTTCTAGTTCCGCCACTGCTTTCTTTGGTATATACCCAGATTACACACCGCCCATATGACATTTTTATTTTTATTTTTAAAAATTATTATTTATCAGATTACACACCGTCCATATGACATTTTTATCATACTCCAAAATTACTTTTAAGTAGGTTATGCAAAAATATTAATGTGTAAGTCTCAATCAAATTTATGCAAAAATATTAGTGTGCAAGTCTCAATCAAATTTTAAAAAAAAATATTTAAGACATATAAAATCTTATTTTAGGCATTGACGTATGAAAATAATATTGATCTCGTATAAATATGATCCTCCGCCGTCGTCAAGTTCTTCTCACGCGGCTTTTCTCCGACTTTTTCTCCGGTCCTTTGTTCCCCCGCCTCTATAATTCATGCAAAAACCTCTTCCTTCCTTCCTTCATTTCACACCTACTACATACATATTTATGAATCATCCATCATAACCCTCTTACTTAATTTTTTTATCGTACAAACAAACAAACAAACAAACAAACAAACAAACGAAAGACAAAACATGTTGCGAAAATGTGTTAATCCGTTTGGGAAAAGCCTGGATGGTGATCAACTGTTATGGCATACCGATTTGAAGCCACACGCCTCAGGCGACTTCTCCATCGCAGTTGTTCAAGCCAATTCTAACCTTGAAGACCAAAGTCAGGTGCTCACGTCTCCATCAGCTACATATGTTGGAGTCTTTGACGGACATGGTGGCCCTGAAGCTTCTCGCTTCGTTAACGGCCATCTTTTCCGTTGGATTGATAGTAAGTTTGCTTAAATTTTCTTTCCCTTCATTGAAGAAAATATTTTGTGATTCATAAACTACGTCCTGCTCTGATAATTAATTTTTAATTTATTATTAATTTTAGATATTGTGTTATATCATTTCCGGGATTAATTTGTAATTTATTATTATTTTTCATGAATTCTTATAGAATTTAATATCGTGTTTAAAATAATTACTTATTTGCTGTTCAAAAAAAAGGTTACTAACAATCAGTATTCCCGAGCCCAACCGGGTTTTCTTCCTACCGTGCGTTACGGAGAGTTCTGCTCTTGTGGTGGCATAACGTCTGTCAAGTGGTAGCCGGCGGTATGGTTTTCGGGGGAACGCCCAAAAAAGCCAAACTTTGAAGCCAGCATGGACCCGATTAAGACAACATAGTCTGGCTAAAGTGGGGCAATACGAGGCTCTCCGATTTGGAGAGTGTGGTAACCTTACACATGAAGTTCACCGTTCAAAAAAAAAAAAATCAGTAGTGACAAGTTCAATCAGTAGATATCTGTAACTACAGTGGCGTCACAATTCTGTCGAAAACAACCAGTAATTTGTCCGAAACAAACACCTGGGACGACTTTAGAATTGTGGTTTGGGCGCAAGGGGCCGGACTGTGGAGGTTTCCGAGTGCCTGGGCAGGGCGTGCGGCGATGTCTAGTTTAATTTTGTTTTTTTATTTAATAAGGAATATACAGACCAATTATTTAACTCCCCCTTATTATTCCTTTTTTGATTTCACATTCCCACAACACATTTTTTAGTGTAAAAGTTGAAACCTCAGTCCCTACTCAGGGTACTATGTTTTTTTTTTTTTTTTTTTTTTTTAAATTTCACATTCATCAGTCTTACAACAGTTTTTCGGTATTTGGTCGCTAAAGTGGACTGTGATCCATCGCTAACAGTTTTTCGGTATGTGGCACTTGAGAGTACTCACTAACAAAAATGCGATCGCATTTTCCATGGTAACAATCATTACTGACAGATAATCCCGGATATGGTTGTGGATGAAACTACTTTATTTTTGTAGGGTATTCATATCTGGTTCATCTTTTGTAGAATATGCAACACAGGAAGGACGAATGTCAACCAACGTTATCAAGAAGGCGTTCAGTGCCACTGAAGAGGGTTTCCTTCGAGTTGTGAAGAACTCGATACAAATCAGACCACAGATCGCCCAAGTTGGATCATGTTGTCTTGTTGGTGTTATTTCAAATGGTGAGTTATATGTTGCAAACCTCGGTGACTCAAGAGTGGTTCTTGGCAAGAAAGTTTCAGATAAAGGAAAAACAAGAGTCGTTGCAGAGCGATTATCGAGTGATCATAATGTTTCTCTAGTAGAAGTGAGGAAGGAGGTTGAAGCACAACATCCTGGTGATTCACATATTGTCGTTTATTGTCATGGAGGTTGGAGAATCAAGGGTATAATTCAGGTACAACGTTGTTTTCTTTTTTCCATGTTAGTAATAACTTATGATCCATGCATGTGAGTTTCCTGAATTTTTTGATTTCTAGGTGGTTTAGTACAAATCATAAGTGTTAATACGAGGTTTTCGAACTTGTTTTGGTTTCTAAGGAGTTTACTAGTCAAAGGAGCATACTCATATTTTTTTTAAGCTTTGCATGTAATGTCAAGGTATTCGAGGTGTTCCTTTGCTACGTGAATATCCGGTGTCAGATTTCTTTTAGAGTTTGCTAATGGGAAGCGAACTCCCTAAAACCAAAACACTTCAACCTCTTAGAAACACTTATCATTTTGCCGAAACACCTATAAATAAAAAAATCTAGCCTGCTCTATTCAAGATCTTGGTTGCTAGCAGTGGCGGAAATTGAACATTTTAAATTGAGTGGGAGGGGGGGGGGGTATATGTTTAGTTGGGGATTTTGGATTAGGAGGGGCCCAAATTAGATAATAACTTTCAAAGCTAATGGGCTAAAATATACACTTCTAAGGATAAAACTAGGGTGGGCCAGAGACCCCTTACGGCCCTAAGGAAGCTCTGCCTAGCTAGTTGATCAAACTGTGCATGACCCAACCCGACACGACCCATTAGATGCCTGATATGTTTCTTATCTTTTAGGTTTCAAGATCTATAGGTGACTTCTTTCTGAAGAAACCAGAATTCAACAGGGATCAATTCCTTATGCAATATGGAAATCAAGTTCCTCTAAAAAGACCTGCTTTGACCGCGGAACCTTCCATCATTTCCAGAAAGCTTAGACCTCAAGATTTGTTTCTGATATTTGCTTCAGATGGGCTTTGGGATCACCTAACTGATGAAGAAGCAGTAGATATCGTGCGCATTCATCCAAGACGGGTACGTAAATAAGTTGTGCCAGAAGTAGAGGTCGCAAAATGGGTTGGTTGGTTTGTTTGACCCAAAACCCTTTTTGTTTAATTATATTTATAAAACAATTAACGTGTCAAATATGATTACCAAAAAGTTATAATATTACTTTAATAAGTATGTAAAAGTTTAAAATATAATTACATATATACATTAAAATTACACTTTTTGACTAATTTAGACTGATAAGTCTTGTTTGGATGGTGTGCAGGGAATAGCTAAAAGATTAGTGGGAACTGCCCTTGACAAGGCTACAAAGAAGAGGGAACTGAGATACAATGACATCAAGAAAATCGAGAAGGGCGTTAGACGTCGCATCCACGATGATATCACGGTCATAGTAATCTATCTTGATCAACAAAAAAAGTTGGCCAATGGTACTAAGTTGGGCTGCACAAGTCCCCCTGTTGATATTTTCTCATGTAAGGATGATAAAAAGACCCATTTGGTTCAACACACATGATAAAAACCTGAACCTATTTTGACCTGTTAAAAATATGCAAGATTGTTTGGTTCTTTTAACTTGTAACATCATAGTGATTGGTTGGTTCATTGCTAATCCAATGGTGTAAGATTTGAAAAGTGGTGAACATCTCTTGTGTTTGTATATACTATCATCTCATGCTGTATTTGTATCATCTCTTCAATCATTCTCGTGATTCTCCTGCATATCTACCGCGAAAGAAACAACGCGGCTAAGTGAATGATCATTGAATAGCTAAAAGGAAGCTAACGCAAATACCGTGACGAATGCCATTGCTATGGTATATATATGCATACATTATGATAATACAACATAACACATTACATTATCATGGTAACACATTGCAGATTATTTAGTT
>HanPP2C18
ATGGCAACGGTGAAACATTTTTGGACCCACATGCTAAAAATGAAACCTTTTGAAAAATGACTCAAACTACAAGGACTAAAATGGCATTTAACTCTATTTATAAACTTTGTATATAAATGATGGGTAGTTTAATAAATATACACTTTGTTTTATTTGGAACTATTATTATTTGACCCGACCTGAATCGAATAGCCAACCCGACTTGACCCGACCCGAAACATAACGATAGGAAAAAATTTTGAGTTCCATCACTTTACGTCCCTTCGAAACTTTTAGTCAAGCTCCGTCACTGAACTTCCCAATGCAGTTTTTTTATTATTTTTTTCTCAAATTTAACGAGTCTAAAGCTCTTACTTTCTTTGGAACGAAAAATACGTATAGACGCTTAGGGTCTGTTTGGTATGAGGTAATGGAATAGATGAGAGAATGGAATGGACGAGGTAATGGAATGGACAACGGAATGAAATGGATCATTCCATTCCATTGTGATGTTTGTTTACTCATATATGAATAGAATGAATCATTACTTTGTACAATTTGATAAAAAAAATATGAAGTAAACACAACTGTATTAAAGCGACAAAAATATAATTGACTCAATAATAATAATAATAATAATAATAATAATAGTAATAATAATAATAATAATAATAATATATTAATGATAAAAAATTAATAATAGATTTTTCATATATATTAATATTAGTATGAATATTAATAAATATAAATATAAATATAAATACAAATAAAAGTATAATAATAATAATAATAATAATAATAATAATAATAATAATAATAATAATAATAATAATAATAACAACAACATATTTCTTTCCATTTCTTGAAAGAATGGAAAAAAAAAAACACCTACATACCAAGGAATGGAAATTGTTATATTTGGAAGGAGTTACATTCCCTTGGAATGCTCCATTCCATTACCAATGATAACCAAACATGTCTATTTTCATTCCATCAGAATGATCCATTCCATTTCACCTTCCATTCCTTCATACCAAACGCTACCTCATTCTTGTATGTCAAAGGTCCCTTGGTAAATGTGACGATCGTTATTTATGCTATTTAAGGTAGATGTAAGGATACTTAATTTACATCACTAAAATAAACCAAAGAATGCGATCACCTTCATATTTTATTGGTCGACTTGCCGGTTTTGTGTTACATCCAACTAAGAAGAGAACATGATCACTTCAAATATATTAATTTTTTTTAATAATTAAATAGGATAAATAAATAATGGTGACAAGATGATGACAACGAGCAAGATTTCAACTTTCAAGTTTCTATAGAAGCTTACGTTGTTACACCTAAGATGCCCTTTTGACAGAACCTTAGGCTGTCCACTAATGTCTTTTATTTATTTAACTTTTATTCTAATATCTTTAGGCTTAGTTTAATAACTTATTCTCTTATACTAGAATTTGCTTATAACTTGTTTCAAATAAAACATCTTTATCAAATTATTTATAATATTTCCTTAAAATGATCATTATCATAAACATGAATTTGAAGAAGATTAGATTGAAAATTTTGACTAGTTAACGAGTTCGATAATCATCAAAACTTACATACGATCGAGTTCTTCGATAATTCGTTAAGAAATTGTTATATATATTTGATAGGTCAGAAACTTGTTAACTGTCTCCTATGAGTTAACTTTTCATGTAAATGATTAAAATACAACATAACGTCTAGCTAGTGAATGACTCATTGTATATTTGTATTTGACTTTTGGAAGATGTAATCAAGATGAATATTCTAATAGTTATTAAATATTAAAAGTTGCATAATTGATCTATTGACATCAAGTTGCGGTGTTTGAAATCAAAGTTGCGTTTGGTTTTCATATTCTAACTATTATTTAATTATATAAATAAATCCCAAAAATAAAAGAAACAATATTTACAAAATTTTTAAACCAAGAAAAGTAAAAGTCTCAAGCTTGGATCTCTTATAATACATTAAAAATTTCAAGATAACTATGACAAGTCGACCATCTCAAATATATACATATTAGTTAGTATGTTTGTGTGTATATATATATACACCATTTGGTTTTGTATAAAGAGAGAATATTGAGAAGGGTGGTTAATTAACATTTGGAATGGGTATCTGCATATCCAAAGCATCTCCAGAGATTCATGAGATAGACTATGGTCATGAAAATGTTATTTATTACCAAGACACCATTTGTGATCAAAAGATAGGTTCAATCCACACTCATCAAGGATCTAAAGGTTTCAACCAAGATGCTGCCATTCTTTACCAGGTTTCTTTCTCATCACAATCCTTTTGTCACTACTACAAAAAACAGGTATCTGCTACGGAAATTATAAGTTATGGTCCAAATCCGTAGCAAATCCATGGAAAAAGTGTATTTGCTACGGATTTGGCCGTAACAGATACCTGTTTTTTATTGTGTCTAATTTACTTTAAACTTCAGTTGGATTTAACTCGGTCATGTTATGTTGATAATTCTTGTGTTATTGCTATATTGTTAATCGGTTGATGTTTCCGATGCTATGATTATTGCTAATATGATTTTTTTTTTAATTTGATGAAGGATTATGGAATGGACAATGGAGCATTTGGTGGTGTTTTTGATGGGCATGGAAGGAATGGTCAAATAGTGAGTAAATTTGTGAGAAACAAGTTGCCATCATTAATTATCAACCAAAGAAATGCCACCATGATGAAGGGTAAAACAGTAAATTATGAACAAGATGAGTTTGAATCCAAAGATTTCCATATTTGGAAAGAAGCATGTTATAGTGCCTTTAAAGTCATGGACAAGGAGATCAAGCTTTTGGAGCATATAGATTGCTCTTGTAGTGGTACAACTGCAGTTATTGTCATCAAACAGGTACCATGACACAATCTATGTTTTATGATTCATCATTTGCTTGTATGGTACAAGCTAGCACGCGATATGAAGCGATTGTTTTTTGTTCGATAGGGTGATGATCTGGTTATTGCTAATCTTGGTGATTCAAGAGCAGTGCTTGGAACAATGGCTGATAATGGAATTACCTCTGTGCAGTTGACCATTGATCTCAAACCAAGTGTACCTTGTAAGTATTGATTGATAAATATAAATCTAGATGCAAGTGTTAGGCCTGATCTGGGCCCGGCCCGGCCCATTCTGTTGTGTTGTTGTATGAACTAATGAAGAATCATATTTTGTGCAGCGGAGGGGGATCGAATAAGGAAGTTAAATGGTAGGGTGATGTCGTTAAAAGACGAACCACATATAGATCGAGTGTGGTTGCCATATCATGACTCACCGGGCCTAGCCATGTCTCGCGCTTTTGGGGATTTTGTACTCAAAAGTCACGGTATCATAGCCGTTCCTGATGTCTCCTATCACCGATTGACCCCAAACGATCAATTCATCGTTCTTGCAAGTGACGGGGTAAGTCAAATACATATGATCTCATCATGCTACTTGACCACAACTTTCTACTATTTACGATGGTCGATCGATTTAGATTATTTTTTTTATTGTCAACGAGTTACATATTAAAAATAAAAAAATTAATAATAAATGAATTTACCTTGTCATAACCTCTTCACTTGCTTATTGGTTATTATTTCAATGATACTTGTTTTAATTATTTTTCCTTTTATACAACCATGTCATTAATGGGATTTGAACTCATGACCTCTTGGTTGTTGGACCCAATCACGACTCAGATTGACTCATTGACCCGTTTGATTAGTAAACTGGTCGAACCACACCCTCCACGGTTACTAAATCTTCAAATTTTCAGATTTGGGATGTGCTTAGCAACAACACCGTAGCATCCATAGTGTGGGGAGCAGAGAGTGAAGACTCAGCAGCAAAAGAAGTAGTTGCAGCCGCAACCGCAGCTTGGAAACAGAAGTTCCCTTCATCGAAGAGGGACGATTGCTCCGTCATCTGCTTATTCTTCCATAAAAAGAAGCAACAAGACTTGGACTTGTAGTACTCGAAACCTCTTTGACACACTCGTGACATACACAACTTCCTACATTTGTGTTATTTGTTTCATGTATATGTGAAAAGATAGTCTCATGATAAAGGGTGAATAGGTTTTTGATATGATATTAAAGTTTCAATATGATTATATTATTAAAACTTAAATTAAATAGTTCATAAAATACAGACAACACCAAAGTGATTATTTGCACTAATTGATTAGTCATGTTTTTTAACTAG
>HanPP2C19
TACTTGATATGGCTCGGTTAGAAAGTGATCTCAGCTCAGCTCGGTTTGTAACGAGCCAAATTGGCTCGGTTTGGCTCGCTTGTTAGCTCGGCTCGGCTTAAGCTCAGAATATTTTACTTTTAATATGCTTTATTTTAATATACATATAACATACTATAGAAAATTGGTTATTCACAGATATTTAGGTATGTAGTTAGATATCTTAATATATTTGGGGGTTGATTAGGATGTCAATAAACTTGTATTATATTTTGTTAAAATTTGAAACATATTTCTTATTTGATTGAATTGACTTTGGCTTGTAATTTAGAAGGTTAGAACTTATTTTGGATAACTCATTTTGAATTATATCTTTGACTATTGAATTTTTAAAGGTATATATTAATATTTATTTTTAAATTCGAGTCAAACCGAACCGAGCTGGCTCGGTTAAAAACCAAGCCGAGCTTGAGCTAAGATTTTCAGCTCGGTTTCAAATCCGAGCTGAGCCGGGCCAGAGCTTGCCCTGGCTTGACTCGGATCAGCTCGTGAACCACCCTAGTTGTAAATGATGTATTCAAAGAGATTGAATTCGACCAAATACGTTGAGGATGGACAAGTAGTTTACTGAAAAGGTAGTTGAACGAAACTATTGAATTATACGGTCTAATTTAAGCCAACATGTGGTTACTAGGGCTGTTCATGAGCCGAGCCGAGCCGAGCCAGGCCAAGCTCGGGCTCGGCTCGATTATAAACCGAGCTGGCTCGGCTCGGCTCGGATTTGAAACCGAGCTGAAAATCTAAGCTCGGGCTCGGCTTGGTTTTAAACCGAGCTAGCTCGGCTCGGCTTGGTTTGGCTCGATTTTATAAAAAAAACTAATATATACCTCTTAAAATTTAATAGCGTAAAATATTATTCAATAATTTAAAAGAATATATTCAAAATAAGTACAACCTAATACAATTCAAACCAAAATCAAGTTTAACAACGCAAAATAAGTTTTAATTTCAATAAAATACAATATTAGTTCATTAGTATGGTAATCAATCTTTAAATATGCCATAAATATCAAATTACAAACCTATATACATGTAAATAATAATCAGTTTTTTTGTAATATATTATAATGTATATAAAATTAAAACTTATTATAAGTAAAATAATTCGAGCTAAACCGAGCCGAGCTACAAAGCGAGCCGAACCGAGCCAGCTCGGCTCGTTACGAGCCGAGCCGAGCTAGCTCACTTTCTAACCGAGCTGAGCCGGCTCGGCTCATTTTTAAGCCGAGCCAAATCGAGCGAGCTTTTTCCGAGCTAAATCCGAGCGAGATTCGAGCAAGCTACGAGCCGTGAGTTTTAGAACAGCCCTAGTGGTTACTTATAAAAAAAACCACGTCTAATCAACTTATACGTCACCAACACCTTCAAAATCCCACCCACAAACTTTTGTCATGCAAGTCATTCATCACAAAATATCGTTACCTTTCTTTTTACATTTATTTTTTACAGTCAAACTACTTATTATAATAAACTATTATTGTACAAATAAATACAACAAAACTATTGGTACAAAATATTAAAACCTAAACAATTTTTAAAATTTTACAAAGAGTTAAATGTCATTTTCGTCCCTGTGGTTTGACCCTTTTGGCAGTTTAGTACAAAGGTTTGAAACGTTGTCATTTTAGTCCAAATAGTTTCAAACGTTATCATTTTAGTCCACTAGGTTAACTTCATCCATTTTTTAAGTTAATGAGAAGGGCAATTCGGTCCTTTTATATGGCCAAATTGTCCTTCTAGTTAATATAATTACATATAAAATGACCGAATTGCTCTTCTCGTTAACAGAAAAAATAGATAAAGTTAACTCAGTGGATAAAAATGACAACATTTCAAACTTTTAGACTAAAATGACAAAATGACCTAAACCATAGGGACTAAATTGAAATTTAACTCTTACAAAAGTTATAAATTTCTCTCCCCAACCCAAGTCCGTACTTGAACCGACATGTGTTGAAGAACCCAAGTCCGCCTGTCCCAACCCATGGTTCACTTAACCTTAACCATGGCTCGTGGTTTGAAAGTTTGACCCCAAGTCAACCGGATCCCATGGATAACTACAAATGTCACTCCCATCACGCCAGCCGTACCACCAACTTTTCAACACTCTTGTACCTTCCCTTCATTTCATTTCTTTCTTTTTTTTTTTTTTCAACTTTCACTCCAATCTGCCTTTTTAATATTCTTCAACTTTCAATCCAATCTCCAGTAAGTTCATATCCCAAACTTTCACTGTAAATCTGGATCAGTTCAACTAGTACGATCTTGTTTTAGATATATATACACACACCGTTAATGTTCAATCGATCTTCTTCGAATTCTGAATTTGAATTTTGTTAATTAGGTTTAAATAGAAATTTGGGGAATTTTTTGTTTTTCATGATTCGAATATATGGATGTTCGATTTTCATATATGAAACTATTCATTTGTTGACCATGTTTGACCTTTTTTGTAATTGAGTTGTTTGTTTTTTTTTTATAAATGGAAACAAGAATGTTTGCAGTTAATTGATCATCTTTTGTTTTAAAGCATCTTTAGCTTGATCTTTAATTAAACTGACAAGGGGTTTTACTTTTAAAGATCTTTAACTCCATTGTGTTGTGGTTATATTATAGGTAAAACATGGGTACATATCTCAGTACTCCTAAAACAGATAAGCAGTCTGAAGATGGTGAGAATGAGAGGGTTCGATACGGTTTATCGTCGATGCAAGGCTGGCGTGCAACCATGGAAGATTCTGTGAGTAGATACTGATTTTAACAGTTAACAAGAATACTTCATTTCGATATGTTTATATGTTGTAGGTGTATTTATATCCATGTGATCAATTCTGAATGTATACATTATTGAAACTGACAAGAAAATGTCACTAGAAGTTTTTATGTTGATAGTTTTCAATTGGCTTTTTGGTTGTGTTTTGTAGCATGCTGCAGTTCCTGATCTTGACTCCACTACATCTTTCTTTGGTGTATATGATGGCCATGGAGGTGCTTACTAAAAACTTTTATCGTTTTCAAATTCTATGTTGGATACGTTGATAGCTGAAAGACACGGGGGTACATGCACCAATCAGTCTCTGTCCCGATTGTTTGAGTGTTATGTGTCTTAGGTCCAAGGCTTGATACAAAACTACAATCGAGCCGGGGGTCTCAGTGGAAGCAGCCTCTCTATTCCTACGGGGTAGAGGTAAGGCTGTCTACATCTACCCTCCTCAGACCCTACCTTAGCTTTGCTATTGGTGGGATTTACTGAGTATGATGATGATACTTGGATCATAAATTATTAAGTACCCATCAAGTTATGGTAGTTATATCTCAACAAATATTTCAAATGTTGTATTAACGGTTTAAGGATTAATTGTCTATGTTAACATCAGGTAAAGTTGTTGCTAAATTTTGTGCGAAGTATCTTCATCGACAAGTGGTCAAGCATGAAGCATATTCTAGTGGTGATATTGAAACTTCTGTACAAAAGTCGTTTACAAGGTTCTTTTAAATACGTTGTAAATATATTATGATTCGTTTGGTGTATGTATGTGGTTAACTTATAGCTTGTAACTTAATCTTGTTGTGTGATGCAGAATGGACGAAATGATGCGTGGACAAAGGGGATGGAGGGAGTTATCTATTTTAGGAGATAAATTCAACAAGTTGACAGGCGTGATTGAGGGTCTCATTTGGTCTCCAAGAGGTGAAGCAAGTAATAAGGTTGATGACTGGGCTTTTGAGGAGGTACTGATATCTTAGTAATTGTATTTATCTATTTATAGTTCTTTACTTCTATTATTACTGGTTTAACGTGAATTGTCTTTGAATTCTTTGATTCCTCACAGGGGCCTCATTCCGATTTCGCAGGACCGACATCTGGATGTACAGCATGCGTTGCAATCATGAGGAACAATCAACTCATTGTTGCAAATGCTGGCGATTCTCGTTGTGTAATTTCTAGAAAGGGAGAGGTAATAGTATTATTAATCAAAAGATTATTTTTTCTTTTGTCTACTTCAAATATCGTGTATGCTATTAGTAGATTAAAAATAAAAATTTACTCATTGTTGTTTCTATTTTTACAGGCATACAATCTTTCTAGAGATCACAAGCCCGGGCTCGAGGTTGAGAGGGATAGGATATTGAAAGCCGGTGGATTCATTCATGCAGGACGAGTTAATGGCAGTCTCAATCTTACAAGAGCTATTGGTATTCTATCTATTTTGACTGTGAAATGAACTGAACAAACATGAACATATAACCGAACACATTTTTTTTGTTCATGTTCGTTTTTTAAGAAAATGGTCATGTTCGTGATCGTTTATGTTAGTTCGTTTAAAACCTAAACGAACAATTCATGAACGTAAATGCACATAATTGAACAAACAATAAACGACACAAATAAACATAGTTGAACAAACATAAATGAACACAAATGAACATATTTGACTAAACGTAAATGAACATAAAGTATGTTTTTTATATAAATTTGTGATTAATTACCATAACTTCCATTGGAAAACCCATTTTATTACGAAAAAAGTCCAATTACCAATTAGTTATATTTAGATAAGTAGTAGAAAGTTCCTTTTATGTTTAACATTTATATAAATATAACTACTTATGTATTTAAATTGAAACTAACATAAACGAACAAAGATAAATGAATGAACATAAACAAAAGTAAATAAACGAACAAAACATGTATTCATGTTCGTTCATTTAATTAAATGAATAGAAGATTGTGTTCCTGTTCGCTCATTTATTAAATAAACGAACTTCCCGCCGAACGAGTTCACGAACAGTTCATGAACGTTCAGTTCGTTTACAAGCCTATGTGTGTGTGAGACAAAGAGAGATAGATAGATTGGTTCATCTTATTAATTGTTTTTTAATATTGTAGCTATGGTTGTGCAGGTGACATGGAATTTAAACAGAACAAGTTTTTGTCACCTGAAAAACAGATGGTAACAGCTAATCCTGATGTCAACACTGTAAGTCCCTCTGCACACTAAATATGCAACTTTTTATGGATTATTTTTATTTGACATGCATTTTTATTTTTTGTTAGCTTGAGCTATGTGAGGATGATGAGTTTATTGTGCTGGCATGTGATGGTATCTGGTAAGGGTTTATATGAAGTGGCACTATAATTTATGCCATGCAATTATTCTTTCTTAATCTTTTTGGATCATTACTACATTATTTTACTTTCATGTGTTCAGGGATTGCATGTCAAGCCAAGAGTTGGTGGATTTTATCCATGAGCAATTGATATCAGTAAGTTTGAGATAACTCATGTTGCCCTTTAAATTACATCTAATTATCTTGATCCAAAGGTCTCACTGGAAGCAGTCTCTCTATTCCTACGGGGTAGAGGTAAGGCTGTCTACATCTTACCCTCCTCAGACCCTACCTTAGCTTTGCTATTGGTGGGATATACTGAGTATGATGATGATGATATCTTGATCCAAACACCCCTTTAAAATCTGGTCTTAACTCTTAAGTCTTGCGTTTTGACCTATGCAGTTAATATCGGTTATTGGTCCCCATGTAAAATATCGGTACCGATATTATCGGCGATATTGACCGATATATCACTGATATTTGACCGATATCACCCATATATCACTGAATTGTTGGTGTTAAATTGCTATATGTAAATTCTGCATGGTACTAAAATTACCGATATCCCACCATCTCACCGAGATAACCGATATCTCAAATATCAGACCTTGAGCGATATCCGATATATTACCGCATTAACTGCATAGGTTTTGACATTATTACAGTTGTTATAAACTGTGAAGTTATAACCGTAAAACATTTGCAGGAAAATAAACTTTCAACCATATGTGAGAAAGTGTTTGATAGATGTTTGGCACCATCAACATCTATGGGAGAGGGATGTGACAACATGACGATGATCTTGGTGCAGTTCAAGAAGCCAATCCGCCCGCTTACTTCTACTACAGAAGAAGTAGATGATCAACTAAAAACTGCTTCTAATGAATCAAGCTAATCGATGGTAAAAAATTTAGAGTGTTTGTTGTACCTATACATAGTACATATTGCCAGAAAACTATTCCGACTTTGTAACTGTTTTGTGTCAATATTTTCCAACTTGGATTTCAATGTGATTGGAAAGAAAAGTCGTTTTTTGCAACGATGATTGTTTAGAAGTCATGGTGTTTGTAACGTATTAAATTTTGATAAGGTTAAGGCTTTTTTGTTTTGTTTTGTTTTCTATATCGTTAAATTGATTTAAGATGTGTGAATTTAGGTCATTTACCTCGGTTTTTGTTGGAAAATGACACTTGAGCTTACTGGGAGGATACCCACGTAAGTCCACGAGTAGTTCGCTCTTCGTGTTGATAATATTCTTTGTGTTAATATG
>HanPP2C20
AATTAATCCGGGTGTATAGCCATGTAATATCCATTTAAACGGCCACATAACCATATAAACAGTCGTTTAACTATTTTCATCTTTTAAGCAACTGAATAACATCATATCAATAGAGGTGTTATTAGTAACGTAGCCGACGTGTGTGTAATCACACCCTATATATTGTATAGGGTAAAGTTCTTGTACAAATAATCTTAACATACTAAACATACAAATTGAAGGAAAACTCAAAAAGACAAGGTGGCATTTTTGTAATTATCAATAACTATCAAAGTTACTCTACAAATATACCTAAAAAAACCTAACCACTCCCCCACCCCCAAAAAAAACCTAAACCCCCCCCCCACCCCCAAAAACCTAAAAAAACCCTACCCCCCCACCCCCCAAAAACCTAAAAAAACCTAACCCCCCACCCCACCCCCCAAAAACCTAAAAAAAAACCTAACCCCCCCACCCCCAAAAACCTAAAAAAACCTAAACCACCCCCCCCCCACCCAAGCTAAAATGCTAAAAACCTAAAAAAATCTAAAAAAAAAAACACACAAATTATTTTATTTTATTTTTTTAACATTTTTTATTAAAAAATCGCTACTTTTAGTAGCAGCCAAAAAAAAATTTTTTTTTTTTTGCTAACGAAATGTTGCGATTTTTTAATAAAAAATGTTAAAAAAAAATTTGTGTTTTTTTAGGTATTTTTGGTTGTAACTTTGATAGTTGGTGGTAATTACAAAAATGCCACCTTGTCTTTTTGGGTTTTCCTTCAATTTGTATGTTTAGTATGTTAAGATTATTTGTATTTGATCTTTTGCCATATTGTATAGAGTTAAGTTCCTGTAAAAATAAAGTTATCGTACGAAACGTACGAAGTGAAAGAAAGTCAAAAAAGTGGCGGTGGCATTTTGGTAATTATCAGCAACTTCAAAATTACTCTAGTAGAGTAATTTTGAACTTCTGTAGGGTAATTTTGTAAAAGTTCAAGTAGAGTAATTTTGGTCGTGTAGGGTAATTATCAAAATTGTAGGGTAATTATCAAAATTACACTAAACACCCCCCCACCCCCCAAAAACCTAAACCCCCCCCCCCCCAAAAACCTAAAAAAACCTAAACCATTGTAAAAGTTCAAGTAGAGTAATTTTGGTCGTGTAGGGTAATTATCAAAATTGTAGGGTAATTATCAAAATTACACTAACCCCCCCCCCCCCCCCCCAAAAAAAAAAAAAAACCTAAAAAAACCTAACCCCCCCCACCCCCCAAAAACCTAAAAAAACCTAACCCCCCCCCCACCCCCGAAAACCTAAAAAAACCTAACCCCCCCCCACCCCCAAAAACCTAAAAAAAACCTACCCCCCAACCCCAAAAACCTAAAAAAACCTAACCCCCCCCCCCAAACCCAAACTAAAAGCTAAAAACTAAACCATAAAGCTAAACCCCATAACTAAATGCTAACAAAATTACTCTACAAGACATTTCCCAAAATTACCCTACAGAAGTCAAAATTACTCTACTAGAGTAATTTGATAATTACCCTACATTTCTCAAAATTACTCTACAAATGCTCAAAATTACCCTATTGATGCTCAAAATTACCCTACAGATGCTCAAAATTACCCTACTAGAGTAATTTTGAAGTTTTTGATAATTACCAGATTGCCACCGTCACTTTTTGCTTTTCCCCAGTACAGTACTTTTGAAATTGCTGATAATTACCATATTGCCACCGCCACTTTTTGACTTTTCTTTCAATTCGTACAGTTCGTACGTTTATTTTATTTTTATTTGATCCTTTACCATATTGTATAACCTTTATTTTATTTTAAATATTTATAATCATAAACTCAATCTAGACATTGATTTATGTGCCACCAAACCATACAATCTTGTTACACAAACATCCAAACATTGACCCAATTTGTTAGGCCTACAAACCAACAAAACACAACTGTAGACTGATGTGATCCAATCCAATATTTATTTCAAGCAACCCTCTACAACAAACTGAGAAGGTGTTTGGCTCTTGGCAGTCAGAAAAGATGAAAAAAACCCTCTCCAAGTGGGAAATTAGTGGGCCCAAATCCCCTTTATATGAATGGTTTTTAACAAATTCACCTATTTTCATGAATCCCACACACACTTTTCAGTGTTGACCTCCCTTTTCCGTATCCCCCTCCCCGCCATTTCATACTCTTTTTTACTCTTTCTTTCACTCTATTCTGTTTCTAACAAGTAACAACCATCCAATCTTTTGATTCTTTTCAAAAACTTTGTTAAAAACCCACCAATTTCATACCTTTTTTTATTGCAATCTGAGTCTTTGCCCTCTTTTTGGTGCTGAATTCTTTGGGTTTCGTCAAAAAAGGTACGTTCAAGATTTGTTTTCTTGATTAAAGTTTTGATTTTTATTGTGTTTCTTGATGAAAGTTTTGATTTTTTTTGTGTTTTGTTTGATGGGTGTTTGTAAAAATATGTTTTTTGATTTGGGGTTTCTTGTTTTGTGATGGGTTTGGATGATTGGATCAAACCCTTTTAGATCTCACTGTTCTTGAGGCTTTAATTAGTTGGGGATTGGGTGATTGTAGTGTTTTTTGTTGATAAATGCTTATTTGTATCATTCATTTTGATGTGATCTGTTTGTGAGTGTTGAATCTGTTTAGGGTGTCAGATCTTGTGATTGTAGTGTCTTTTTTTTTTTTTTTTTTTTTTTTTTTTTTTAATTTGGTATTTATTGGGCTTCTGATTGCTGCATTATGTTATTGATTATATTAGTTTTGACTTGTACCTAGGCTCTTTTTTATTGATTTATGATTTATGATTTAATAAACCTATTTGGCTTTCACAACTATTGACCCTTTCATATTTATGATATTTGTAAATGTGTAAATATATATTTTTTTCAATTGGTAAGTATTTGTTTGCTGATGGCTGCATTGTTATTAGATTACTACATTCAATTTGAGGCTTCTGAGTTTCATAATCTAACAAAAATACAACCAAGTTGCTTTGTGGCAAAAGTTCAGTCTGAATCACATAGTTTTCCCAAATATCGTTACGATATCGATTTTCGTCTTGGAACTTGTTTACTTATGCTTTTTGGTAATTAAAGGGTGTTCTAGATACTTCTATCTATATGCAGCAGGTTAAGTCATTGCTGTAGGTTTTGTTATGAAATTACAAATCTTTAGGTCTTTAGCTTTTTTATGCTAAAGAAGCTAATTGTTTTTTCTTTCTTTTTGAATTTTCAGATTGAAATGATGCATGAAAACTCAATTCTTGATCCTGGTGAAGAACTGGAAGTGAGTTTTGGCTACAAATGTAACACAACCGACGGATACGATATCCCTTCGGGGAAAAAAATCGTACGAAAAAATAGTTCATTTTCTTGCCTCTCAGGGGCTGCCATAAGCGCTAATGCAACATTAGCCAACACTAATATTTGCAATGGTTTAATTAGCTCTGAAATTCTTCCATCATTAGACTCTCCAAAATCATTTAGAAGAATACCATCTTCACCGTCATTCACAAAACTAGATTTGTTATCATCTTCTTTCCCAAGTAGCATGTCGAATTTAAGCTGCAGCCCATCAACCCCTGAAAATCTCGAGTTTGATTCCTTTTTATCAAAACCCTTAAGTGCACCGTCAAGAAATGAAGATTTTCTTAACGCGATCGAAGTACAAGTGGCGGGCGGTGCCGCTGGCGAAGATAGAGTCCAGGCGGTTTGTTCTGAGGAAAACGGTTGGCTTTTTTGTGCGATTTACGATGGATTTAATGGACGTGACGCAGCTGATTTTCTAGCGGGCACGTTTTACGAAACAATTAGGTGTAATCTGAATTCATTAGACATTGAATTTGATTATTTTGTTGATGATGGCAACACTATGAGGCCTAAAAACCGAGTTCTCGATAGCTTACAACGTGCTCTTAATCAAGCGGAAAACGATTTTTTATACATGGTTGAGCAAGAAATGGAGGATAGGCCTGATATAGTTTCGGTGGGCTCTTGTGTTCTTGTTGGGCTTATTCAAGGGAAGGAATTGTATATAATGAATTTAGGTGATAGTAGGGCAGTTTTAGCAACTGATGATGACGAAAAAAAGATTGATGAATTTAAGGGATTGAAAGCAGTGCAGTTAACGGATAGCCATACGGTTGATAATGAAGTGGAAAGAAACCAAATTCTTAGTGAACATCCTGATGATCCTAAGACAATTGTGCATGGAAGAGTCAAAGGGAAATTGAAGGTTACTCGGGCTTTTGGCGTTGGTTATTTAAAAAAGGTAAAAATATATATTTTCTTAATGCAAATGGTCTTAGAGGGAGTTTGGATTTGTGTTTGGGTACTGATTATCTGACTGTAGCGACTTGAAATTGTAATGATCAGTTTTTAGTGTTTGCATGATCAAATTCTTATATTGATTATGCAGTTACTTAGGGGTCAACTAATTAATTTTTTTATGTTTGGATAAATATATTTTACTTTTGGTTATCTAATTTTTTAGTGTAATATTTGCTGGTCATTACAACTTTAAACAATAGAAGAATCCAAACTACTAATTTCTAAAAATCTACATTTGAATATCTATTCGGATTATTGAATATCACATAACCACTCCTAAACACACATCCAGACATCCATGTATTCGGTCTTTAATTCATACGTTTTTTTATTAATTATTATTTTATGCAGAAAGTTTTGAATGATGCTTTGATGGGTATTCTCCGTGTTCGTAATCTTTTAAGTCCTCCATACGTTTCTGTACAACCATCGCTGTATATGCATGAAATCTCAAGCTCTGATCATTTTGTAATACTCGGGAGTGATGGTTTATTTGATTTCTTCACAAATGATGAGGCTGTGAAACTTGTTCATTCCTACATATCGACAAAACCGTTTGGAGATCCGGCAAAATATCTGTTGGAGCAACTTGTACTTAAAGCCGCTTGTTCTGCAGGTAAATTCATAAGTTTCTTTATATAAACTGATTTTTTTTTTCAATTATGAAAGACATTTAAAGATGAACAAGCAAGTTAATTTAATAATAGGCTTGAAGACATGAAAAGTTTTTTTTTTTTTTTTACTTTTGACCACAAATTACCAAAAGACAAATATATATTGTTGGGATTTTAAAAGTTTTGTGGGTTGTGTTACTTTTTTCTTATACAATAATGAAAGATTGCAAGTCTTGCAGGTTTTAGTACCGAAGAGTTGATGAGTGTCCCTGCTGGCCGGAGAAGAAAATATCATGATGATGTAACCGTTATTGTTATAATCCTAGGTACAAATAAACGCACTTCAAAGGCTTCAACTTGCATATAGTTTGTTCCCATTATTGTTTTAGGTGGTAGCTAGTTGCGTACAGTTTTGCATTTGACAATATTATTTTGTATTGTCTAGTCCTTTATTGTTTCTTTATGGATATTGATACATTAGAAATATTTGGTTATATGAATCTCTCTTTTTCAATTATATATGATCCCTTCATTCTTAAAAAGACTTTGTATTTGACTTTTTAATGGTCTTAATGAAG
>HanPP2C21
GGGTGGCCCAGGAGACAACGTTGGCTCAGGTTCGTCGTAATCTAGACGAATCCTTACCCCCTTTTCCCTTTCTCTATTCACATGCTGGTTAAGAAGTGACCTTAACTCGAGGAAGTTATTAGCGACCCCCTCGGGGGTAAGTTCAACACGTGCCGGGGTGTCCGACACACCAACGTTGGGAGACGGAGCCCCAGATCTGGATGGGGTTGGTGTGTTGAAGGTAAGGAACTCGGGTGTACTCCCCGGAGTTGAAAACGGTGTTGTTATAGTTGTGTGAGCTAGGCCACTACCCGGAGTGGAGGTGTTAGGGATCTGGTTCACCTCTCCCGGGGATCCACTTTCTGACATGGTGGTTTTGAGTGAAAGGAGCTACACTACTAGGTCTTTTTTGAGAAGAAACAGCGGCGTAGCCCCACGGTGGGCGCCAACTTGTTGATGCAACAAACACGAGACCAAGGGTGGTAGCTGAGTTGGTTAGGCAAAAGGGCTGAAGGGTTCAGTTTTGCCTAACGCAGGTCGCGGGGTCCCTCCACGTTTGCAAAACGTGAAAGGAGGTTCACTAGTATGTAATTGTTATTTGCTTTGAAGTTCCTTCTCCGAGGCAAGCTCGAATCCAGAAAAGAAAGCAAAAAGAATGAGTGTGTGGTGAATGTGATGAAGAGTAACTTGGAAGTGATCAAGTACTCTTTGAATGACCAGAGATTAAGGAATCTCTGTGTTTCGGAATGTCCCAGGAGTGAAAATGAGTTGTCTTCTTATAGGGGAAGACATCTCCTGAAATGACATATACAAGACTAGCGAAACCTGTTTGCAATGGAGGGTTTCCCCTTTTGGGGTTGAAGGCTTTGGACCCCTGGTTAATAGAGTGTACTTGTGCAGACCTGCTCTGAGTTTGTGGGCGTGAGTTGGTGAGGTGAGTCCTCAGATGTGACTGATTACTGTTCCTCGCTTTTCTCACTTTACAGCTTTTCATCCGATGAACCTTTCAACCTTTTAAGCTCTTGCATATTAGTCATTTTATTTGACCTTGAGCTACCTCCGTCTTCAAGTACAAAACCGGTTTTAAGTAGAGAGCCGCATAAGCACGATGCACGTGTATGCATTAAATAGAAGATAATCATATGTAATAAGAGATAAGAGATATATAGACAGTTGAAAATTTTCTTATTCATCACACTTAAAGAAATATATATAGAACTGTCTATGAGATTATTACGAGTCTCTACTCAAAAATTAATTTTGTATCGAATATTCCTAAAATAATTAAAAGTGATAAAAGTGATATAATCTTTCAACACACAATCTTAGTTATATTATAAATTAGAGTAAACTGCTATTTTGGTCCCTGTGGTTTGGTCACTTTTGCCACATTAGTCCAAAACTCAAACTTTTTGCATCTGGGTCCCTGTGGTTTCAGTTTTATTGCCATTTTGGTCCAAAAATGAAACCAGGTCATATTTGTCTTATAAAATCCTGCAATTTTGTCATTTTCCTCAGGGGCAAATCAGGTCATATTTGTCTTATAAAATATGGTATTTATTTATAAAAAAGAAATGATCATTTTGCACCTGCGGAAAATGATAAAATAGCAGGATTTTATAAGAAAAATATGACCTGATTTCATTTTTGGACCAAAATGGCAATAAAACTGAAACCACAGGGACCCAGATGCAAAAAGTTTGAGTTTTGGACTAATGTGGCAAAAGTGACCAAACCACAGGGACCAAAATGGCAGTTTACTCTATAAATTAAGATAAGCATGCTTATTAAACTATTTATTATTATATATAAAATTTAAGGAGAAAAGTAAACCAAAAAGTGGTGGCAAGTTAACCAAATACCAATAGCCAATTAGCCACACACACTTTAGGTTATACTTGCAGTTTGAAAAAGCGAAAGGGTTATAACTGTAGATAAACATAAACCTAAAGGAGTTTAGTGAAATAATGCTTGATACTCCCTCCACAAAGGTAGCTATCCAAATTCCAATAAACATGATATGACATAGGGACCCATGAACACATGACCTTGATAAATAGATATACGTTGATTATACGTATATATCGTCCACACACACACCCACCGTCTCTTGATCAACACAAAGGGTGGCCTTGATATGCACACAACCTGTTTGTATAAATGCCCAAGTGACTTGAAATAGTTTCCTTAAGTTATACATCAAGTGGAAGTTACCTGAAGTGAAGCTTCAGACTCCGTGTATCCTCATTTTTTCTTGCTGGGATTGAAAAGATCATTCATTGAATCAAATCTGGCTAAAAAACAAGGTTCTTTTAGCTTCTTCTGAATTTAGTTATTATTAGTTTGTTTATGAAGGTTAACTTGTGGCATGAGTTTTGCATGATTGTTTGTTATGTAATTTTGCAAGTTTTTTTTTTTTTTTTTTTTTTTTTTTTTTTTTTTTTTTTGATTTATTCAAACTAGAGGTTTTTTCAGCTTTTATTTTTTATGATTCTGGAATCAAAAGAACAAGAATTTGGTGGGTTAGCAGGTTTGTGTTGATCTGTCAAAGAGAGTTGAATAATTGACAGATTTGAACCAAATTATTGAGATTTACCACTGTATAAAAACAATATTTCTTTATGGAATCAAATCATTAAAAACCACAGGATCTCTGGGAATCTTCATTGAGAATTGAAATATATGAAGCCTTTTAAATGTATGATTATGTTTCAATTTACATAGCTACAACATTGTCTCACTAGTGTGTACACCATTCCATGTAAAGATTTACTTTTTCTTCTACTTTAAATATTTGATGGTGAACAGTAGGGGTGTAAACAAGCCCAGAGGCTCGAGAGCTACTCGTGATCGGATCGGTTAAAAGCTCGAACGGGCCGAGCCTTAACGAGCCCGAGCCCGAGCCCGAGCTCGAGCCTAAAATAGAGCTCGTTTTGTTATCGAGCCCGAGCTCGAGCCTGAAATACAAAGCTTGTTTAGGCTCGCAAGCCTAAACGAGCCCATACAAAATTTTAGTTTTTTAATATATAATTAATATATTAATAATGATGATAACATTGATGAGCCGAGCTTTGGCTCGTTTAAGCGATGTTGAAGTAAGCTCGAGCCAAGCTTTTAGCTCGTTTAAGGTTGTTCTCAAAATAATTTGAGCCGAGCCGAGTCGAGGCGAGCTCGAGCTTTGGGTTTTACTCGCGAGCCGAGCTCGAGCTCGAGCTTCATAAAAACCTAACGAGCCGAGCTCGAGCCTGGTCGAGCTCGGGCTCGGCCCGGCTCGTTTACACCCCTAGTGAACAGTGCCGGAAGTCAAATTAGTTATGTTTGTGTTAACTTAAGTGTAGATTTAGTTGGGTGCTTGATGTTGACTAGTTGTAAAAAGTTGACTTATTACATGAATTGGTGGATCTTTAGTATTATGCATACATTGTTTTGAACTTTCTTACTTGAATTATAGAAAAGATGGTGCAGTTTTCTGCTTTTTTGAGCGGATTGACGAAAAATATTTCATCAAAAAAGGGGAAGAAACGAAGGATTAACCTTGGAAGAGAAGCTACCGAGACTTTGGCAAAGGAATCGCGGAAAAATGGTTTATTATTAACTTCTTCGGGTAACGTTTGTGCCGAATGGTCTAGTAATTACATATCGGCTTATTCCAAGGGTGGAAATAAGGGAACTAATCAAGATTCCTTCATCGTATGGGAGGTATTCTTTCTTGTTCATAATTCAAACTACATATATAAAGATCAAGAGTTAACTGTCATTTACGTCCCTATGGTTTTACCTGGGGTTACCCTCCATTTATTTCATTCCAATCATCAGGGCAAATTAACAATTTTATTTAGTACATAAAAGAAAATGGAAAATGACAATTTTACCCTCCATTAAACACAAGGTTTTAACAGGGGTTAGTTTTTTGGACTGAAATACATGTGTCGAGGATGGAAATGGTACAAATTTGATATTTGGCCTGAAATAGCATAATTGGACAAACCACAAGGACGTTAACTCTAAAGATAATAAAGTTATAAAGATTATGAGTTCAAATGTATTAATTTAGATGTTGATCTATTTGTAGGGATTTGGAGGGAAGGAAGATGTGATGTTATGTGGAGTTTTCGACGGGCACGGGCCATGGGGGCATCTTGTCGGAAAACGAGTGAAGAAAGTAATGCCGGCTTATTTGCTACACTATTGGCAAGAAGCTATGGCTCAATGTTCAATCTTGATGGATGGGGAATTGTGTAAAAATGCAAACTTTGATCAATTTGGTGTGTGGAAGAACTCCTTCACCAAGGCTTGTTCTATGGTTGATTATGATCTTGAGCTTCATCCTGTAATCGATTCCTTTTACAGTGGTACAGCGGCTGTGACTATAATCCGCGAGGTAATTCATAATTAAATGTAGATCTGTACTTGAAAGTTGAAATCTGTATCGTTCGAAATGAATAGGTTGACCTTTAAAGTCAAACTTAGACATCGTTTCGGTATGAATTATGTTTTTTCCTCTAACAGGTCAAATGGGGTTGAAGTCGTTGAAAGTTGTCCGAAGTCTAATCTTCATTCAAAGAACCTCTTAAATTATTTTATTTAATAATCAAATTATTAGTTTAAAAATTAATCATACTTCACAAAATAAATTATTTGCAAACATGTTCAAGAGAATAGAACAAAGTCTATATGGGTCAACCCGGCCCAACACAATTTGGCTAGTTTCAACCCAACCCATTTCACCTTGTTACCCAACCCACCTGACCCACATATTGCCTCCAAGTAAAACTACTATTATTTATACCTAAATGACTAAATGAAGATATATAATAATATTTTTCCTAAACATAATTCATTCTCAGGGAGATCTTATTGTGTTGGCAAATGTTGGTGATTCTAGAGCTGTTCTTGGGACCACTTCAGACGATGGGGAGGTGATAGCCGTTCAACTAACTGTAGACTGTAAACCGAGTTTATCTAGTAAGCACTGTCATGCATTAAATTAACTATATGAAATCTGATTGTTTTGTGTGTGTGTGTGTGTGTGTGTTTACTGCTTATATTTTCTAATGCTTGATTTAGAGGAAAGAGAGAGGATATACACATCAGGAGGGTGTGTGTGCGAATCAGATGATGAGCCAGGAGTGTCTAGGATTCGAGTTTCAATCAACGAGATACCAGAAGGTCCAGGACTTGCGCTTTCAAGAGCTTTCGGTGACTTTTTTGTTAAAGATTCCGGTCTTATTTCCGAGCCTGACGTGATACAAAGAACCTTGACCACACGCGATCGTTTTGTTATTTTGGCAACTGATGGGGTATGATACTCCTACATCATACATTTATATATATACATGGTTGCATTATTAAAGTGACTATTAGTTGATTTTAGATTTATATGAATAACAATCTGCAGGTATGGGATGTTGTCTCAAATGAAAAGGCGGTGGAGATTGTTTCATCGTCAGCAGACGAAAGAGACGAATCAGCAAAACGCCTGGTTGAGTATGCAGCCGCTCAGTGGAAATGTAAACGACCGGGATTCGCAAAAGATGATATCTCAGTTGTCTGCATATTTTTCAACAATCCATCGTCTTCTCAAGATTAAGGAAGGATCTATATATGCATGGGTGTTGTATATGGTGACCGGTGAGCAATGTCTTATTGCTAGCTTATTAGTCTCCACATGCGTATTATTGTAAACTATTCCTTTCTTATAGAAGTTGTAACTACCAGTGTTTTATAACACCGGTAATTAAATTGGTTGCCTTGCCGATCCACTGGTCGAACTATCAACCTTCTCTGTTCGGCTTCCTCAATACGGTCGACCAAACAGTCTACCGGTCAATGATTTTGTCAATTCCCATCATAGTTTGTAACATTTGAGATTTTAATCCTTCAAATCCATCTATCTACTTGTGTTAAAATCAATAATTAAGCCTACATTCACGGAAAGTATAGTTTATGTTGGTTAATAAAATAAAAAATTTACTGAAAAGCTTGAATACAGGTTTGTAAAGATCAA
>HanPP2C22
GTGCATACTAATAAATAAGCATAATGTACAAGTATTTTATGCCTAAATTGACCCATTCATATTAATAACATTAATAACATCAATTTCACTCAACATCTCATATAACCTTCATCTTAATTCGATTTCCCATATCAAAAACTTAATAAGAATATCATCATACAACATTATCATACAAATTCTACAACAAGGTTTCATGATACATAGCACTATCATCTTAATCTAAGCGGGTTTTCTCTTTCAACATCAATTTGACATATTTCAAAGATTTATCATGCTCTAAATGGTGATTCTAACTCATTATCATACTAATTTCACCTAGAGCCAAGGATTTCTTGAAACCCCAAATATCCAAGATTATCAAATCATAAAATTCTTGTTACCTTGAGCTTTGTTAGGACTAGATGATTACGAATTTGTTAACATGCAAGTGTTTCAGCCATGTTTAGGGCTTCAACTCTTCAATTTTGTGAAGATGAGAAGGGTTTCTTTCCCTCTCTTGCTCCTGGCGACCAAACACCCATGCATATGTGTGTGTTGTGTGTTTTTATGTTTTGTTTTAATTATCTAACTTTCATCAATTACATGTTCCATCCTTCATCTATGCAGACTTATTTTTAAATGGCTGAAACTTATTTATTTTTAGTTAATAAATTCTAATTCACTTTCTAACTAGATTCACTTCCTAGTTATTTCTTAAAACATATTATAGCAATATAAATATCCACACACACAATTAAATTCGGGGGCGTTACATATCACCTAATACCAAGTTCATCCCAGACTCATGATTTTTTTAACTAATCTTATATCTGTTCCTATACCAAAATACCTGTCCCAAACATTTCGAAATTTGGTTATCGTGTCAGTTTCGAGTTCATTTTCCTTCGCTACGTACACCTGCGTGTTAACAAGCTTAATATGCTGAAAGTTTTACCTAACTTGACTATAATTCTCAGCATATTTCAGTTCTCAAGTCAAAACAAATCAACCAACCACTCACCAAGCCAGTAAAGGTGGTTCAACTCCTACTGCAACCCATCAACATATAAATGTTACAAGACCCAAATGTGATTGTCACAATATTCATCAATCATGGATCTTTTTTCGGGTTTGTTAACCACAATATTCCTAGCGATTACGGTTTTCACTGTGTCGGGTTAGATTATCACTCCATGCAGGGTGCCAATGATTGCTAGCTTCACCCCGTGTGTGAATTACATCACGGGGAGTAGCGCAAACGGGGGATCACCAACCGCAAGTTGTTGTAAAGCGGTTGAATCCCTTATGACTACGAGAATGGACTGCACGTGTTTTATCGTTACTGGAAACGTTCCGTTTTCACTACCGAGCCCAATTAACCAAGTGTTGGCTATTACACTCCCTGTGTGCAACTCGAAAAACGTACCGTTCCAATGCAAATGTAATGGTTTTCAAGAGTTCCTTTCATTTGTTTTGTTATTTTTTATTAAATTCTCACTTTTTTTACTTGATTGGTTTGCAGCTACCGGTGTTCTTCTGCCTCCTGCAGGTAAATTTTGCTCAAAACAAGTCGATTAGTATAATGTGTTATCTAGAAATTGGGTAGATGAACGGGTCTGGTTGGTTGTGTAACGGATTAAATGGATAACTTGTGGTACGGGATACCAATGAGTCAAATTTAACCACAAAAAATTGTAACGGATTAAATGGATAACTTGTGGTACGGGATACCAAGGAGTTAGGGCTAAAGGACATAACTTGCAAGGATTTGCAAACATCGAGTACGTTTTCTGTAATTATTGGAGACAAAGGACACAATTTGCAATAAGTGACATATATAAAGGATGATTTTTGTAATTTACTCAATTTAAATTTAAGCGCAAATTAACCGATTGTCATCACCATCTTCCTTCCTTAGTTCGCCTCTTCTCTTTCACTGGTGTGTGTATTTAGGGTTCGTTCGTGTTTTCCGATTCATCATCATTTTCTTTTTTTTTTCTTGATTGATAATATCAAGATTCATGGGGTTTGAAATAGATTACACCCCACGTTGGGGTTTCTATTCAATTTCGGGTAAATTACCCGAGATGGAAGATTATGTGGCCGTGATTCCTCGTTTCATGCAACTCCCTCTTACAATGTTTGTTGGTGATGGGGTGTGTTCAAGTTTCACTCATTTCTTTGGCGTTTACGACGGACATGGTGGTTCCGAGGTAAGATCTTATATGTTTAAAACGGGTCTGATTATGTTGGAATGAGGCCTTTCTTTTTAAGATAGTTGATGCATTTCATATGATAACATGATATTATTAGAATAACACTTTATTTTTCTTGAATACAATGATGGAATAATGGTTGATGACATGACGGAACTTGATTGGATGTTGTGAGTGATGAGTGATCACCACCCCTCCCCTCTAAGCATTTGAATAAGTATCACTATTAGAGGACTTCCATCTTGTTTGACCCGTTACAATATTAACTAAGTTTTTTACTGTTACCTATTCTACCCATTAGAGTAAAACATAACCCGAATCAAAGCGGGTCGGTGAATACCAATGATTTCTAATATGGGCCACAATGGGTTGATCATTCAGAACCAGCCAACACTTTTTTTTTTGTCTTTCTTATTATTATGTTTTATACTAATGTATCAAACATATAAACAAAAACTATACTAGTAAGAAGAGTTAAGTGGTTGTAAGTATTTGAATACGGTTTTATGTGGAGGGATGGCTTAAGGGCACAACACATTTTGGATGCTTTATGTGGAGAGGGGTCTGCTATTGCCACTGATCTTTTGTGCGCTATCACTGCGGTCGTCAACTTATGGTTAGGGGGAAATGCCCGTCGTGTTTGGCAGAGTTTGTAGCGTCTGCTCCCCTCACACCACTTTTAAAACCCGACAATGGGATTAGGCCTATTGCAGTGGGTACTATATGGAGGCGTTTGGTTTCCAAGGTTGCTATGAAGGGTGTTGGTAAAGAAATGACCAAGTACCTTAATGATTTTCAGTTCGGGGTCCGCGTGTCGGGTGGCGCTGAGGCCATTTTACATAGTGTCAACAGGGTTCTAAGTGAACGTCACACTGATGGGTCTCTTGCAATGCTTACTGTAGATTTTTCTAATGCTTTTAACCAGGTGGATAGATCAGCCTTACTTCGTGAGGTTAGGATGAGGTGCCCTTCTATTTCTTTGTGGGTGGAATTTCTATATGGGCAGCCAGCAAGATTGTATCTTGGAGATGGACACATTTGGTCTACCACGGGAGTTCAGCAAGGGGACCCATTGGGACCACTTCTTTTCGCTCTTGTTTTGCACCCCCTTGTGCATCAGATTAGAGACAAATGCAAGCTTCTCCTTCATGCTTGGTATCTTGATGATGGGACTATCATTGGAGGTTCAGAAGAGGTGGCTAGAGTGTTGGACACCATTAAGGTGACGGGTCCAACATTGGGTCTTGAACTCAATATTAAGAAAACTGAGCTATTTTGGCCTTCTTGTGATGGTAGCAAGTTTCGTGATGGGTTATTTCTTAAGGACATCGGGAGGCCATCAGTGGGGGTGAAGCTTCTTGGGGGGGGGTCGTTAGTATAGACGCAAGCTTTATTAGTGGGTTGGCAAAGAAAAGAGCTGCTATGGCGGTAGATTTGATGCGTCTTCTACCCAAATTAGGTGACCCGCAGAGCGAACTACTCTTGCTTCGATCCTGTATGGGCATTGCCAAGCTTTTCTTTGGCTTGAGGACATGCCAACCTGTACACATGGAAGATGCAGCGTTGTTCTTTGACAAAGGTTTGCGTGAGACGATTGAGGAATTGGTGGTTTGTGGAGGTCCTTTCTTTGGAGACCTCTAGTGGCGACTTGCCTCTTTACCTATTAGGTTTGGGGGTTTGGGGTTGTATTCGGCTGTAGAGGCTTCATCCTATGCTTTTGTGGCCTCGAGGGCTCAATCCTGGGTGCTACAGGACCACATCTTAAGAGACAGTGGCATATGTGGTATGGATTCTGATTATGTTTGTGCTTTGGCTTGTCTTCGTGATACGATTCCAAGCTTTGACTTCAGCGGTTTCACTAATAAGGACACCGCCCCCCCTAAAGCCCAACATGCATTGGCGAGTGCTCTTTTTAGTAAAATTTTCCACGAAATCGAAGTACAGTTTGACTTGACCGTTAGACAAAAAGCCGTTTTTGAGTGTCTCCGAGCACCACATGCACAAGATTTCCTTCTTGCTATACCTATAGATGGGTTAGGCCAGCATATGTCGCCGGTTGAGTATCGTACTATCCTTAAGTATCGCCTCATGATTCCTTTATTCCCAGTTGATGAGGTATGCCCTGTCTGTCATAAGGCGTGTTAATTTGGATTCCTTTGGGGAGCATGCAGTTCATTGTAGAGAGCTCCCGGTGTTCAAATACCGACATGATTTGGTTAGGGATGTCCTTTTTGACATATTCAGGTGCGCTGGTATTTCTGTTAAGAAAGAGGCACCCGTTAATTTCTTAATAGACCCGTTGGAAGGGAGATCTACCCTTCGACCGGCCGACATTCTGGTCTTTGGATGGGTAGGAGGAAAACATGCCTGTGTGGATCTAACAGGGGTTTCCCCGCTTGTGGGCTTAGGGGGTAGTGCTTTCACGGTGGGTCAGGCTGCTTTAAAGGCTGCTTCGGGTAAAGTGACCAAACATGAGAAAGCGTGCCTTGACAACCAACACGTGTTTATCCCATTTGCTTTTGATACTTTTGGTTTTCTGGCGCTAGAGGCTGTGGACCTACTTAGTCGAGTTCAAAGGGTCATGCATAGTAATGTTATGACCCCGAGATCTATGAACGTAGTTTTTAAAAGGCTTAGTTTTGCTATTCAAAAAGGGGTAGCGGCGCAGCTTGTTGCCCGTTTACCAACTATTTCGATGTAAGTTTTTCTTCTTTTATATAAGCTTATTACAACATCAAGGTTATCATTTAAAACATCATATGGATCAGAATCCAAAGGTGTTTTAATTTCAACATCGTTTTAGGATATTCAATTCATTGGACCCTAGCAATTTTTAGGTAAATTTCTTCACTTCATCGTAACAATTATGATTGGACGATTTTACCCTCACCACTTAGATATTGTTTATGTAGTAAAAGATGGTAAGAGGCTGTGTAAAACTTGATAGAGGGTAACATACTCCAAACATATGCAGTTATTGTGTGTGCAGTAAGAGAAAAGTTTTATAGAAATAAGGGTAACCAAATCGACCCAGTTCCTTTAATACATGTTTTTATGTTTATTTCTTATTTTGAAAAGGCCCTTTAATAACTGTATTAAATCAGATAAAAAAAACAGGTGGTTTTCTAATATGGGTCAAAATGGGTCTTGTCAAGTTGGGTTGACCAACCAGGCCACACTTTTTGAGTTTCTGTTCAGAAGTATTTTAACACATGTTACCAAAACATACTATTAACACAATGGTTGTTTATTAATTAAACAATTTGTTTGACCAAATTGACTCATGTGCATAATTTACTTCTAAATGCAAGTTTCGAATTACTGTTCTGGTCGTCTTCATCATGCTTTAACAGAGGAACTCAAAGTGTTTGAAAAAGAAAACTTTAAAGGCACAATGCAAGATCAATGGGAAAAAGTTTTCACAAATTGTTTCCAAATGGTTGATGATGAAGTCGGAGGACGAATTGCCAAAAATGTTGGATCGACGGCTGTGGTTGCATTGATATGCTCATCACATATCATAGTTGCCAATTGCGGCGATTCAAGAGGCGTCCTTTATCGTGGGAAAGAAGCTGTGCCTTTATCAAATGATCACAAGGTGAGTTATCTTTTCGGCTTAATTTGCTTGAAATATATAAGTGAAATTTACAATTTTTTTCCTTGCAAAGCAAAGCAACGGCGCAAAACTGAAATCATTTTTCTTGAATTTAGCCATCTCGTGAAGATGAAAGGAGAAGAATCGAAGCGGCTGGTGGGACGATCATACAATATTACGGCCAACGTGTGTGCGGTGTTCTTTCAATGTCGAGATCAATTGGTGAGCAAACTATGCAAAATTTAAAGACCGGCCATATAGTCAATATATGA
>HanPP2C23
GTTTTTTTTTTGTTTTTCTTAGGTAAATTTGTTCATAAAGTTTTCTATTCTTAAGTAGTTTTTATTTATGCATAAACCTAGGGGAGATTGTTGGAACCTGAACGTTTATACATAGAGGGTTACCAATAGATCAAGGTTGATTATGTAACTTTGTTTTTATTAATGTTTTGGGTCTTGAATAGTGTTTGGGTAAATGATGGTTTCGGTTGGGCTTCAAGGGGGTTTCAGCCCACCTGTTTAGTATATAAGCAAACCTCATACATTGGTTTGAGGTTGATTAGTTTGTGGAGATCATAGCCAGCCGAAACCAAGTAGAGTTCTTGTATCAGTCATCTTTCAATCGGTGAATGCAAGTTCTAGTTTGTGTTTGATTAATTCTTGTTTCGGTTATTAACATACTTGAATCATCTTGTGTTTGTTTTCCGCACTCACACAAGATTAAGTTTGATATCATTGAAGGATCCTTTACGGGACTTACACGTATCATGCTATAAAGATTATGATTCGGAATGTCGACATTCTCTAATAAATATAGACTAATCGGATAATTGCATTTGGGTGTTTGGTGCAGTGGTGGTGCTTTGGACGGGTTGGGCCTTGTCGGGGTGCTTGGAGCTTGGGATTGTATGGATTTTCATAGGGATGCATCTTGATGTTTTTTTGTTTGTAGAAAATGTGTATAAGGGGGTAGGGGCGCTCCACTTTCTATCACTCACCACACCCAATCATTCTCCGCATGTCATCGAAATTGGTTCCATCACAAGTGATGGATTTTAGTGGAGGTGCCATCACTCACCACACCCATGATATCATGTGAAGGTGAAGGAAGCAAGGATGTTTGGGAAGAAATCTTCATGCATTGTCACCACCACGAGTTATCAAGTTCACGCGTTTTGGAATTGGGTGGCGGCGGTGTATCACGCTACACCACGCGTGACACATGGTTCATAACGGGGAGCCCCGACCCCCTAAGGGACTTTTATAGGGATGTATTTTGATGTTTTTTTGTTTGTAAAGAATGTGTATAAGAATTGTGAGATAATGAGTTTGTATAGGTAAAAAAAAGAATTTTTTTATCTAATGCCTTGATGGTTGCCAACATAATTCTTGGCCTTCACAAGTTTTCATAATTCTTGGCCTTCACAAATTTTCACCGATGAAATGTATCATGGTCCAACCGAGTTTTCCCCATTTAACGCCTAGAAGGGCATTGGTGTGTGGTGTGAAATGGTATGAATAAGGGATTACACGCAGTGGCGAAGCTTGAGATTTCTGACCGGGGGGTCGGAAGTCACCGGACCTAAAATTATACCTTAAAAATTATAAAATCGGGGGGTCGAAAACGTATATATCTAACAAATTCTATACGAAACGTACATACATAACACTACTGAGCGAAAAGTTCGGGGGGGTCGAAAACGTATATATCTAACAAATTCTATACGAAACGTACATACATAACACTACTGAGCGAAAAGTTCGGGGGGGTCGGGCGCCCCTCCCGGCCCCTTCAAAGCTACGCCCATGATTACATGCCCTATCATACACAGTCTTATTGGTTTGTTCTTTTAGATTAAAAAAAACAGTTTTTTTAAACATTACTTAAAACCTTAATAAAAATATTAAATTATAACTTTAAATAAGTTTTTCAATATTAAGATAACGTTTTCTTTTCATTTTGTTTCTAATATATTAAATGTGTAATCCATTACTCTAACTAGTGATAAAAAAATAATAATAAAAATAATGGAAGTAGTTACGATACCAAATTTATCGGTATTTTTAAAATTTCAAACTATATTAATAATATTTTTGGATTATTATGGGCCACATAATCAAAATGGCGCGTATATTTCAGTTGATTGAGGTACACGCAGCGCGTACTATATAAACAAATAGCTTCAAAATTACCCTCAATTTCTTCAACCTTTTTTCACTTTACGCATACAAAAACCCTACACTACATACGATATCAGAAGGTGATTGCTGGAGCAGCAGAGATGATGTGTGATCAATTCAATTCAGGTCTCTTGAAACTCGCCGCTGTTTCACCGGAATCCGCATCGGTTTCGATCTCCATCTCTGAGAATTTGGTAATTTCTTTGTTACTTTTGAACTATGTGTTAATTAGGGTTTTATGGTGTTTCTTTTGATCACAGCGTGTCAATATTTTATCAATATTTTGTTACTTTTTTGGCTGTTTTTATGGTTTATTTATTGATAGTGCTGACCTATTGCTATCTGTTTTTTCAGGCTGTAAGCTGCTCTGTGAATATCAAGAGTAATACTGTTGTAGAGTCTACTGCAAGGAGTTTCTGTCCAACAAGCATCAGGTCAGGAGGTCATACGGACATTGGACCACGCAGATCAAACGAAGACCAACATATCATGATCGATGATCTCTCAAAGCATCTGGGTGATGCTTACAAGTGGGGTCTCGCAAGTTCATTCTACGCTCTATTTGACGGTCATAATGGGTCCGAGGCAGCATTCTTATGTTAAAGAACATGCCATGAGGTTATTCTTTGAGGATTCGGATCTACCACAAGCAGCACCAACTGGCGCTTCAGATGCAGATGATTTGTTCTTAAAACAAGTGGAAGAATCACATAACAAAGCATTTTTACAGGCTGACTTAGCCTTAGCTGACGAATGCAGTGTGAGCGATTATTGTGGGACGACAGCTTTAACTGTTTTGATCGTGGGAAGATATATAATAATAGCCAATGCTGGTGACTCTCGTGCGGTCCTATGTAGGAACGGGTCGGCAACACAGATGACTCAAGACCACAGGGGGTCAACTTGTTTACAAGAAAAGGAAAGGTGCGAGAGGTTAGGTGGTTACTTTGATGAAGACGGGTACCTGAATGGTCAACTTAGTGTGACCCGTGCGCTTGGAGACTGGCACATGAAGAAGGATAAGTTGGTGATTGCTGAACCAGATGTGAGACAAATGGTGTTGACGGATAATGATGAGTTTATGATCATTGCGTGTGATGGGATATGGGATGTGATGTCAAACCAAGAAGCAGTGGCTCTTGTTCGGTGTCAACTAAGGCAGCATAATGACCCTCAACGCTGTGCAAAAGAGCTCATTGCTCAAGCATCATGCCTTCACTCGGCTGATAATCTAACTGCTGTTGTCGTTTGCTTCTCTTCACCCGCACTTACCCATGTTACTCAGACTCGGTTTCCAAATTCTAGGCTCTTTAAGAAGAAACCCTTAAATGTCTTATTGTAA
>HanPP2C24
GATATTTGACGCGTATGATCGTCGTCGCGTTAAAACGCGTAACTTGCTCCGTTTGTCGTTTCTAACTCGTTTTTCGATCCATTTTCAACTACGGGAAATAAAATTTAAAAACGAAGCTAAATATATCATAATATATTAATATCGAGACGGAAATTCGAGTCCGGTGCTTCCATTTCGTCGTTGATTGTCGGCGCGTTACTGTTTTCGCGTTTTTCGTTCACGTTTGTGCTTTGTGTCGTTCGAAAGGATAATATTTCGCAAAACCACATTCACATGTTTAAATTATACGTATAAAATTTGTATTTGTCGGCGTAGTCAGTATTTTGAACGGTGTCAGTTTGTTATCGCTTAATATTCAGTAGATTTCCCGAAAATCCTCACACGCGTACTGTAACGTCCGATAAGCGTTCCTAGGCATACCAAGAGCCTAATTAAGTTAATTCGTGCCTTAAACACTACTTATTATCGACTTAAACGTTTGTTAATCGCGAAATTAGAGGCTGTTAATTACCGGTTGTCACAGATAGTGGGTGGTTGGCGGAAGGTGAGGGTGGGAGGTGGTGGTGGTTGGCGGCAGGTGAGGGTGGGAGGTGGTGGCGGCAGGTGATATGCTATGTTTTATTTGTTTTCAAAAAATAATTTATAAATTAGGATGTGAAAAGACAACGCTACCCTCATGTGCACTGCACATGACATAACTTAACTGAAAATTATAACTGAGTTTGCCCTAAAGGATATAACATGCAGGATTTTGAAACATTAAGTACAAAACTCATCAATTTTAAAGGTAAAAGACAACGCCTGAAATTTAAAACAAACATAAAGGACAAAACTTGTAATTAATTAACTCTTTATATAAACTAGGGTTTCTAAGCTAGTAATATAATATAATATAATATAATATAATATAATATAATATAATATAATATAATATAATATAATATAATATAATATAATATAATATAATATAATATAATATAATATAATATAATATAATATAATATAATATAATATAATATAATATAATATAATATAATATAATATAATATAATATAATATAATATAATATAATATAATATAATATAATATAATATAATATAATATAAGAAACCAACTTTTAGACACGTGTCATTCATTGAAGGTATCCTCAAAACTATACTTATCTTATATTAACTAAATAAATAATAAATTAATATTAAATTATATTACTTTAATAAAATATTATCCTCAAATTTAAATTGTTAATTTAGTATATTTTTAAAACAAATACCTCTCTTTTCTACTTATCTTATATTAAATATATAAATAATAAATTAATATTAAATGTTATCCAAATTTATTAAAAATATAATTTTTTTTATTATTTGGTATACAAAATTATATTTATTCAACTCGTGTATAACACGGGGTTTTTTAAAATATATTTTTTTTTTATTATTTACTATACAAAGTTACATTTATATAACACGTGTAATACACGAAGTTATTACTTGGTAGATTTTTCAACCCGACTATACACGAGTTTTTTAAAGATACGACGTTTTTAGTATTTAATATACAAAATTACATTTATTTAATCTATGTAATACACATGGTTTTTAAAAATATAACTCTTTTTTAAATCTATTCCACACGTGTAATGTACGAGGTTTTTAAGGATGTAATTTTTTATTATTTGGTAGATTTATTCAACCCGATTATACAAGTGTTTTTTTAAAGATACGACGTTTTTAGTATTTAGTATACAAAATTACATTTATTTAATCTGTGTAATACACATGGTTTTTAAAAATATAACGTTTTTATTATTTGATATAAAAATTACATTTATTTAATCCGTACAATATACGATGTTCACAAACATATAATTTTTTATTATTTAATATATAAAATTACATTTACTCAACCCACCCGTGTAATACACGAGATTCTAATCTAGTATAATATAATAAAATAAGTAATGATTATTATCTATTATTATCTATTCAACAAAGATCAACAAAGAACAGGATAAGTACATGGATTTGGGTCGAGATCCATCATCTAACACCCACAGGACACGGTCTGGTCTACTCATTCACACAACGAGGTCACATTCTCTCTCTCTCTCTCTACCTTTCTCTCTCTAAAACTCTCCTTCCATCGATCGATTTGTGTATACGACATTGCGTGTTTTCCGATCTCAATTCTCTCGTTTCTTGCGATTCTATCTCCCTAATTTCTGAATCCACCTGTTCCTGTTCTTATAGATGCATAATCATATCCTTTCAATCGTTTGATCTGAGCTGTTATTATTGATTCATGATTAGTTAATTACATCCGATTAAACGAGATTATAGATTAATTAGCTGGATTTGTTGATTACTAATTGATTTCGTTGCATTTTGGATCTGTTTAGATTGAATTATTTGAATGTAAACGCTGGTTTTGATGTACATGTAATCATTTTTGTGATTATTAGTTAGTGAGAGAAACAATTGTGGTTGTATGATTGATATTTAACTGGAAGATTCAGAATCTGGTGAGAATTTAGGGTTTGGAATTGGAGAATTGAAAAAACTGTGGTTTTGGGGGGTGAATTTGGAGAATTAGGGTTACACAAACACGAAGGTTTTGGGGGGTGAATTTGAAAGCGGTTGTCACGGATTCGTTAATCGAAAATAGGGGGTTTGGTTGTGCCGCGGGACTGGAGTGCTTGTTGAATATTGTCAGGGCCCTACGGATGGGGTCCTGCTTATCGGGAGAAAGCAGGAGCCCTCACCCAAGCTCCCCGACAACGCCGAGTTTTGGGGTTAAGAAACGGAGAAACTCGAAGAGAAGAACGTCGAGGAGTTCTTCGTTTAATACGCATAGGGAAGATCATTTGCATAGGATTCCGGGGAGGATGTTTCTGAATGGGTCTAGTGAAGTTGCTTCGTTGTTTACTCAACAAGGCAAAAAGGGTACTAATCAAGATGCCATGATTGTTTGGGAGGTATGACACTATCACCTATGACTTCCTTTTGTTTCCTTTCGCTTCATTTCATGTTAACAGTTTCTTTTTAGATATATGATCTAATGCTTTGATTCATGATAATGATGTTCAGTTGTTCACCTAGTTGAAATTGTAGTTGAGTCTTTGTAATGTAAAGTTTTTTTTTTTATGGTTATTGTATTGCTCTTGGAGCCGTTAAGAAGTTAGCTACTTGCTCCCAACGTTAATATATGTCGTCTTTCTCAAAAAAAAAAAAAAAAAGTGATCGCTTGATCATACTTGCAAAAAAAGTAGCAACTTACTTTCAGATTTGTTTCATTTTAGTTATTGTACAGTCTGGTTCATTTTAGTAATTTTCTTGTCACCTTTTAAATAATAACCGTAATACCCCTAAACTGATGATACTTACAATGGCCCAGGTGAAACCTTTTGAGGATATTATGGTCATTATTTTAAAAAATGACCAATATGATACAATTTAATAAATTCAGTGACTAAAATAGACCGAATCAAGGTACAATACCAAAACAAACAAAACTGAAATAGTGAAATAACATTGCTATTATTTTACATCATCGAATTTTAACATGATATTAATCACATATTTATTTTGCTTTTCAGAATTTCGGGTCAAGATCAGACACGATCTTCTGTGGTGTGTTTGACGGTCATGGACCGTTTGGCCACATGGTTGCTAAGAGAGTGAGGGACTCACTCCCCTTGAAATTAAGTGCAAATTGGGAAGTCAATACAAAGGGCAGTAACGATGTCCTTCGGGAGATCACCCTTAGCGAAGAAACGAGCTTTAATTCTGAGGATTCCCAGGCTCTTTTAGACCTTGAAATTAGTAAAAACCCTGAGAAATTGCAAGTGTTAAAAGACTCGTTTTTGAAGGCTTTTAAAGTCATGGATAGGGAATTAAGGATGTATGCTAATATTGACTGCTTTTGTAGCGGGACGACAGCTGTAACATTGATCAAACAGGTATTATGTTTCTTTTTAATTACATATATAGGGTAGGGTTCATGCGAAAACCACCTTTTAATATTTTTTTAATAAAAATCGCTAGTTTTAGTCTCCAAAAAAAATTGTTTAAATTTTTTTTATTGACGAAAAGTAGCGATTTTTATTAAATTTTTTTTTTTTTTGTGGTTTTTTAGATTTGTTAGGTATTTTTGGTTGTGTTCACATTGGTTCTCGCGGTTCTCGCAATAAAGGGTGGTTTCTAACGGATCCTTCTCCTGTATATATATATAGGGAGGATATATACTAAACTCTATCTATCTTAGAGACTAAACCCTAACGTAAAAAATCGTTTTGTTTATTAAAAAAGTAGGGAAGATAATATGCATATTTTCTAGTGGCTTTTAAAAAAACCCAAAAAAGACAAGCAATATTTAAAAAAAAAATCTTAAGTTTTTGTTAATAAAATTAATTAAACTATTTAATGTAACATGTGTAACATCATACGTTAGCTCGGATGTAACATATGTTACGTAGGTGTGACATAGGTGTTACAAGCATGTGTTACGTACATATGTTACATAGGGTTTAGTGGGTTTAGTCTCTAAGATAGAGTTTACGCTATATACTTATCCTGTATATATATATATATATGTATATAAACTCGTCACTCTTGAAAACTTAATTTTTAGTGTTTGATATGACACTGAAGTGAATGGTTTATTGTTTGTTGTAGGGTCAGGATCTTATAATTGGAAATATTGGGGACTCAAGAGCTATATTGTGCACTAAAGATAAAAACAATTCTCATGTTGCAGTTCAGTTGACTGTGGATCTTAAACCAAATCTTCCAGGTTTCTTCTTGTCCTTATTTTATTTGATTTTAATAAAATGTTCCTCTATATCCATAATGTTTTCTAGAATCCTAAATCCGTTGTTTAGGCCTGTAAACGAACCAAACGTTCATGAACTGTTCGTGAACTTGTTCGGCGGGAAGTTCGTTTATGTTCGTTTATTTAATAAATTAACGAACATGAACACACGTTTTGTCCGTTCATTTATGTTTTTGAACATACGTTTATGTTAGTTCATTCGTGTTCATTTTATGTTCGTTTCAATTTAATACATAAGTAGTTATATTTATAGGCAAAAGATCAAATACAAATAATCTTAACATACTAAACGTACAGATTGAAGGAAAACTCAAAAAGACAAGGTGGCATTTTTGTAATTACCACCAACTATCAAAGTTACTATACAAATGTGAACTCAACCAAAAATACCTAAAAAACACAATTTTTTTTTAACATTTTTTATTAAAAAATCGCTACATTTCGTTAGCAAAAAAAAAAAAAAAATTTTTTCTTTTTTTTTTTGCTGCTACTAAAAGTAGCGATTTTTTAATAAAAAATGTTAAAAAAATAAAATAATTTGTGTGTGTGTTTTTTTTTATTTTTTTAGATTTTTTTAGGTTTTTTGGGGGTTTAGTTTTTAGCATTTTAGCTTGGGGGGGGGGGGTATTGATAATTACAAAAATGCCACCTTGTCTTTTTGAGTTTTCCTTCAATTTGTATGTTTAGTATGTTAAGATTATTTGTACAAGAACTTTACCCTATATATTTATATTGTATTTAAACATAAAAGGAACTTTCTAACTATACTTATATAAATATAACTAATTAGTAATTGGGTTTCCTAGTAATAAAAATGGGTTTTCCAATCGAATTTATTGTAATTAATCACTAAATTATGTTCATTTGTGTTCATTTCTTCAATTATGTTCATTTGTGTTGTTTATTGTTTGTTAAATTACGTTCGTTTAAGTTTGTTTATATTCGTTTACGTTCTTGAACTGTTTGTTTAGGTCTTAAACGAATACGAACATGCCCATTTTCTTATTAAACGAACATGAACAAAAAGAAATGTGTTTGATTATATGTTCGTGTTCGGTTAAAGTTGAATGAACGAACACAAACATGCATTTGTTCGTGTTCGTTCGGTTCATTTACTGTCCTACTGTTGTTTAGTTGTTATCTTCAGTAGAGGGTATGTTTTAGATTGCTTATCCAAACAACTTATCCACTTATTATGTTTTCCTTTACGGACAAACACTTTTGAGTGTTTGGATGAAGAAAAATGTTCCATGCTTAAGCTGTTTTCATAGTTTGAAATTTTTAATTTTAAAAGGATTATTTCTGGTGGATTCAAAAAGTTGTTTATTTGCTTGAAGTTCACCTACCGGTCCTACCCAGCGCAAACTGCGTTTTACCTGGTCCGGTTAGTTGGCATATGTTGTAACCTTAGGACGGTTATGTAGTCGAGTTTGTAAAACGTATGGTTTATACAATGTATATTGGTTTCTTTTTTAACAATTAAAAACAATGTTTTCAGCGGAAGCAGAACGGATCCGTAAATGCAGAGGTCGTGTTTTCGCCCTTCATGATGAACCTGATGTCACTCGAGTTTGGCTACCTAATAATGACTCTCCGGGTTTAGCCATGGCTCGTGCTTTTGGGGATTTTTGCCTCAAAGATTTTGGTCTCATCTCTGTCCCTGATATCTTTTATCGACGTTTAACCGAAGACGACCAGTTTGTTGTCTTGGCAAGTGACGGGGTATGAATATTATTTCCATTTCCCATGCGGTTTTGACACTGAACCAACATGAAAATCGACCCACCGACTTCTTTAACCAATTCTTACAAACCTCTGACCCCATTTAACTAGGGGGTGCTAAACAGGTCGTGAACCATAAAATTAAAATTTTAGACGAACCCGAACACGACCCGAACCCGAAACTCGTGTCTTATACATGAACCCGAACACGACCGGAGTATTTGCGGGTTGACCCAAACACGACCCATTCAACCCGTTTTTTTGGGAAATTAATATATTAAAATTTTACTACAAAAACACAAATGTATTTAATACAGTTACATTTTAATTATAGAATCTTATATTAATTTCTCTTTTTAAGTTGTAATTATCGCATATAATACACACCCAATTTAGTTTGACATAAAACATATTGTAAAAAATAAAGTATAATATGAATGGGTTAAATGGGTCAACCCGCCAACCCGACCAGGTTGACAAGAACCCGACTCGTTTAGCTAAATGGGTTCAACCTGAAACTTACCCGAACCTGTTTGGACTAAACCCAAACCTGCGAATTTCGTGTTAGGTTTGTGTCGTGTTTTCGGGTCTTTTTAGAAATTCACGCCCCTAATTTATCACATTTATAGCTTGATTACAACATGTCAATCCGTTTGACTTGGTTAAAGGAGTCATGTTCGGGTTAAAGGTTGGTGTGTCCTGGTTACGGTTGATGTCTTTGACCCTAGTCATTTTTGGGTTCAATGATTTAACCCGCCAACCCAAATCACGTTGACCTGCCAACTCGACGTGATTTATCTTAAAGTATCCGGATAATCATGATATCTAATTATTTACAACTGATTATCTAATTATTTAGAGGAATAATGGATTTAAATAATCCCAACTATTGTTAATTACTTAATTGGCTGTCACTGGTCCCAACTACAAAAATCACCACTGGCAGTCCCAACTATTAACATATTGGCCTTCAATAGACCCTAACTAACGGAACCCTAACGCCGTTATTCGCCGGTCGCCGGAAAAAACGTTTTTGGCCGTAGAATTCAACCTTTTCGTCCCAAACTTCTTTGTAAGCTTAGATTGGACCTTTAGCAACCTTTTTCTAGCAAAAGCCACAACTATTAAGGTCGCCGGAAAAATGTTTTTTTTTTTTTGTCGGGACACTCCTTTTTGGCCAGAAAACTCTAACTTTTCGTCCCAAACCTCTTTGTAACCTTAGATCGGACCTTTAGGAACCTTTTTTCTAGTAAAAGCCCAAATTATTGAGGTCGCCGGAAAACTCCATTTTGGCCGGAAAACTCAACATTTTCGTCCCAAACCTCTTTGTAACCTTAGATCGAACCTTTAGGAACCCTTTTCCGGCGAAAAACGGTTTCCGGCGACTAACAACGTTAGGGTTTCGTTAGTCAGGGTCCATTGGAGGCCAATATGTTAATAGTTGGGACTGTCAGTGGTGATTTTGGTAGTTGGAACCAGTGACGGCCAATTAGCAATAGTTGGGATTATTTAAATCCATTATTCCTTATTTAGATAGGAAACATCTTCGTGTAGTGTTTACTTATTGTTAGTAAAATGACAGATTTGGGATGTGCTCACAAACAAAGAAGTTGTAGACATCGTAGCGTCTGCCGAGTCACGTTCAGGTGCAGCTCGAGCAGTGGTCGAGTCAGCAGTGCGTGCATGGAGGTACAAATACCCCACCTCAAAAGTTGACGACTGTGCAGTCGTTTGCCTTTTTCTTACACCACACTCAAATAACATCTCAACTGCTTCCACACTTGATCATGTTGACAAAAACGAGCCGATCTTAAAACCTAGTGGTACAGTCCGAACCAGTGACGGGGTTCCAGGAGATGACGATTTGGCGGATGACAACGTAGATGAGGAGGATCCGGCAACTGTGAATGGCGACGGTGGGATAGACTGGTCCGCCCTTGAAGGCGTGTCTCGTGTCAATACATTGTTAAATTTGCCGCGCTTTGAGCCGAATGAGTCCGAGAAACAAACACCGGAACAGAAGAAGACGAATTGAGGTCAGGTTTCGGTTGCAATTTTTGTGTTGTTTTGTTAGTCGCTTTTATTGTTTTTGATTTGTTTGAAAGAAAAAAAAAAAACAAAGCCTCGACTTTATTAGAGTGTTGGGGGAAAAATGTTAATTTAGTGAGACAATTCTCTTTGGGTATATTTTACTACAATTTTTGTTATATGTTAAAATGAAACAATATGTAATGTGAGTTTTTATTTATTCCATCGTTTGATTTTATGCTGTAATACTATTTTGAGGGTTGATTAATGCATAGTTCGATTATCTTTATCGAATCTATATTGAGTAGCCCAAACGCGTTTGTTCTTCGTATTGATGTTAATTTTTCGACGAGCTATGAATGATGGTTGAAGAAAGGAGGTATCCATTGTCACAAGCGAGAGATGCATCAAGCGTGCATATCGATTGTGGACTAGGGCTTTAACTAGTTTCATAAGTCGTTCACTTTACTATAGTTGTAGCGGTTTTTAATATATTTTATGCATATGTGAATGTTACATATATTTAATCATTTGCCG
>HanPP2C25
TCACGGGATAGAAGGTTGATTTTATGTATTTACGTATTTTTACCAACCACTTATATTTAAGTAGATCTATAAAACTCACTTATGTCATTACATTATGTTATTATTTTTTCTCCGCTATCCTTTTATAATAATGTAAAGAGTTAAATGTCATTTTAGTTCATGTGATTTGGGTTATTTTGTAAGTTTAGTTCAAATGTTTCATTTTTCGCCCATGGGTCCAAAAAGGTTTCACCGTTACTATTTTAATCCATTAGGTTAACTTTATCCATTTTTTCTGTTAACGAGAAAGGTAAATATTAGGCATTTTAACCCTAATGTAAATCACGTATAATTTACTAACAAGTTTTGTGCACATGGTGTCAAAGTTTAAATAATGTGTACATTGACTAAAACTTTTGATGATGTCTAGTTGCAAACAAAGCTTGATATATTTTACTAAATAGATTTTGAAGTTTGGTTGATTTTGACTATTGGACTAATCTGCGGAACAACTTTTCTTTTTATAATGCATATAATTATATAGTAGGCATACAATATTATTATCATGTCATAAGGGTTTAAAATACATAGAATTTATAATAGTTACATCTTTGTCTTTTATTATAGATTCAAATACCGTGCATATTTAAAAACAAGTTTTTATATTATAGATGTAATATAAGGGTCAATAAACTAGTAAATATATATTACTACACTAAAGAGAATATATATCATTTTATTGTATTACCACGCTCATTTTATTATATAAAAAATTGGTAGTAGTTGTAACTTCTTTTACGTGATGCATTTTTATGTAGTTGATATTTATTTTAGATAAAACATTTAAAAATAATGGCCCGTGGCAGAGCCGTCATAAGAACTCTAAAAAAAATTTAGGCTCTAGGTGGCAAAAAGAATTAGACCCAAAATTATGGTTAAGGGGAAATAAATTAAACATATAAAACCTTAGTGGTGAAGCTAAAACTTAAACTTCAAACTTATAAAAACCTTTGGAGCCTTTTGAAAATTTGGGCTTCGGATGACGACACGGGTTGGCCGACCTAAGAGACAACCCTGCAACTTTTTACACCTAGTTACCCATCATATATACATTTAACGAGAGCTGATGAATAGTAACTTTATTTTTATAATAATATATAGTTTTTCATTATTTAATATATTATAAATAGTTTATTATTATATTTACTTTTAATAACATATTTTTCTTTTTTTAAAACATATATTTCCTTTAACTTTTCTTTTAATAATTGTTTTTTTTTTCTTTTTTTAACATACATTAATTTATCCACTAATTTGATACTTCTTTAATAATTTACGTTTATAACTTTTTTTTTTCAAAAAACTTAAGTGCGTAGTTGTACTTGATTTCTTTCCCTGGCATTCCGGTATAAGTTTTGTTAAAAACGAAGTTGTACTCAAAATAAAGTATTTATTTGGTATCAAAAACGGTACAATGATAAACTAAATCATTCTAATGGTTTGACTTTATAAATAACAAGCTTTATTTTCAAATCACGTTTGTTTTACATTATCATTTGTTTGGTTTCGCTGCAACGCGCGATAAAAAAAACTAGCGTAACATTGTAATTGCAAAATTTAAACTCACATCATTTTTATGAGAAAAAAGTCATTATATCACTAGGCCATTATGGGCATGTTTGGGTAAGCTTTTTGAAACAACTTATTGATTTATTGGCTTTTTGAAAAGTCATAAGCTCTAAAATGATGTTTGGCAAAGAGGGTGTATGTGAGGGAGAAAAGCCAATAAGTCAATAAGTCACAAAATCCTGACTTTTCCAAGAAGCCAATAAGTCAATAAGTTGTTTCAATAACCTTACCCAAACATGCCTTATATCATGGATAACTTAAAAAGAAAAAAATATATAACAATTTACGTTCACAAAACTATCATGTCGGCTTGTGTATGGTATTTAATAAATACATATTTAAATAATTTATTGACAAATACTTTGAATATACATTTTGTCATCAATACCCAAAACAAAACTCAAATTGTTGAACAGATTTCAAAACCTCCGTCCAAAAGTCAACTCCCCTTCCTCCCTTTATCACCATTTTCACCTCTTCCAACTAAACCCCCATATATATCCTCCAATCCTCTTACTTCTAGTTTTCTTCCTAATTATTTCATTTTATTATAAGTTTTTTTTTAGTTTTATTATGGGTAACGGAGTCGGCAAGCTGACCGTTTGCTTCACCGGAACAGCCGACATCCTTCACCGCCGGAAAGATCTAACCGCCGTTATCTCCGACCCGTTAGACGACCTGGGTCACTCCTTCTGCTACATACGACCCGAACAATACCAAATCTCATCCTCCAAAGTCCACAGTGAAGAAACCACAACGTTCCGGTCAATCTCCGGCGCCGCCGTCTCCGCCAACACCTCCACCCCACTCTCCACATCATTCCTCGATGTTTACTCTTACAACACAATCGATAAAGCTTCCGCCTTTGAAAGCTCCACGTCTTTCTCTTCAATTGCACTTCAACCCCTGCCCCGAAACTCCATCAATTCGGGTCCTTTAAACGGTTTTTCAGGTGGGTTTTCGGGTCCGATTGAACGTGGGTTTTTGTCGGGTCCGATGGAAAGAGGGTTTCAATCGGGTCCGATTGATAAGGATCAGTTCCAAAGAAGCTTTTCACATGGGGGTTTTGCTAGGTTGAGAAAGGGGAGTTTAATTCGGGTTATTCGACGGGCGATTTCAAAGACGTTTAACGGGCAGAATTCGAGCGTTGCACCGATGAAAAATGTTGCTAATTTGAAAGATCATGATTGGATGATTGAGAGGAATAATGAACTGACAGTTAGTAGTGTGAATTTGAGTAGTGAGGGTAGCTTGTTTGATGAGGATGGTGAGTGTTTGAATGGGAATAAGAGTCAGAATCTTCAATGGGCACAGGGGAAAGCAGGGGAAGACAGAGTACATGTGGTGGTTTCCGAGGAGAATGGGTGGGTTTTTGTTGGGATTTATGACGGGTTTAACGGTCCGGATGCACCGGATTTTCTGTTGTCGAATTTGTATGCAGCTGTGCATAAGGAACTCAAAGGGTTGTTGTGGGATGATGATCAAGTGGATTCGTCCGATTCCGTTAAGCAATCTTTAGATGATGTTGACTCTCTTATTAACGACGGAATGAAAAAGAATCGGTTACCGCGGTATGTGCATCAGCAGGAGAGTCACCCGTGTGTATCCGGGGATGTCGAGGTAAAAACGAGGGGGAGGGTTAGGAATCGTGGTGTGGCGAAGAAATGGGAGGAGAATCAAAGGAGGTGGAAGTGCGAATTCGATAGGGAAAGATTGGAACTTGATAGACGGTTAAGAGAATACATGAATTCTAACGGGTCGAAATCTGTTAATCATTCGGATGTTTTGAAAGCTTTGGCTCAAGGGTTAAAGAAGACGGAGGAGGCTTATTTAGATATTGCAGACCAGATGCTTGTTGAAAATCCTGAACTGGCTTTGATGGGCTCTTGTGTTCTTGTTATGTTGATGAAAGGGGAAGATGTTTATGTGATGAATGTTGGCGATAGTCGAGCCGTTTTAGCTCAGAAACCTGAGCCGGATATATGGAGACAAGATCTAGAAAAGATACATGAAGAAACATGGTACGATCTCGAGGTTTTCGACGCTGATATTGCTACCACAGATCCGAGTTTAACCGCGTGTCAGCTTAGCATAGATCATAGTACCTCTATCGAAGAGGTAAAAATGTAAAATATAATTTCAGATTTAATTCTTTTTAGTCTTCTAATTGTTGTTTTCTTAAATTACGCTTATCGAATTCTTGCAGGAAGTTCAAAGAATAAAGAGTGAACACCCTGATGACGACAGCGCAGTGATGAATGACCGTGTCAAAGGCTCATTGAAGGTCACTCGAGCTTTCGGTGCAGGTTTTCTTAAGCAGGTAATTAAACGACATTTGTTTGTTTTAATCGAATCTTAACGAAAACCATACGGGATTGATTCTTTTGGTAACTAGAATCTCATATATGTTGGAATCGACGGGATATTGGATATCCTTTAGGGATTGATACCTTGACAACTCTTTTACATTAAAAGAAACCAAGTCAGCTTTCCATTTCTAGAGTTGTCGGATTTCGTGTTAGATATATACTATTCACCACTAAAACTTAAACCGACAGTGACTTTGATACCGCTAAGGAAAATTCACGAGACCGACAATACAATACCCTGTTAAGGGAATCATATGCGCCACCCTTTGAACCATTTTATTTGGCCTTTCGCTCCAAACAAACAAAAGCCTAGTTAGTTAGAGACCGCATTACACTTGTTTTACTTAAATATTAAAAATAATCCGCTTAACTTGTTTTATGTTACGAAAATCTAATGTTTTGTTTCACTTGCTGCAGCCAAAATGGAACAATGCACTACTAAAAATGTTCAGAATAGATTACGTCGGAAATGCTCCATACATAAACTGTCTCCCATGCCTTCACCATCACAGATTGGGCCCGAGAGATCGATTTTTGATATTATCCTCTGACGGTCTTTATCAGTATTTCACAAACGAGGAAGCTGTATCTGAAGTCGAGCTTTTTATTCAATGGTCACCCGAAGGCGATCCAGCTCAGCATTTAGTAGAAGAAGTTCTGCTTCGTGCAGCCAAGAAAGCTGGTAAATAATCTGATTTTTTTTTTTTTTTTGTATATAATTTTAAACACGTTTATTTATCTTTAATTTCGTGTTGTTACAGGTATGGATTTTCACCAGTTGTTGGAAATACCACAAGGGGATCGAAGGCGTTATCATGATGATGTCACAGTAATCGTGATATCACTAGAAGGACGGATATGGAGATCCTGCGTGTAATCGACACACACTGTAAACATATAAATCCAGAAATAAAACAGTTTTATTACATGAAAATAGCTAGATACTTGAGGCCAATTGTTCAATATGGGAAGTAGAATATGTACATGTGTAAAAACTTTATTATTCCATGTAATATCAAACTGTCATACCAGAATTGCAAATATTCAAATAAACAACTTTTGTTACAACAATCTGTACGTATAAAGTTAATGTATTCAGTTTTCCTTTTATCGCAGCCTGTTGGCAAATTTTATTTATAATATTAATATAGAAAAATTAACGTATGTGA
>HanPP2C26
TTGTGTTGGAGCATTTGGAAAGGAAGGAACGAGATCGTATTCAATCAAATCAGGCGTAGCCCGCAGGAGATTGTGAGGGAGATTAAGTCGAGAGGGTATGCGTGGATTAAAAATAGAATGTCATGTATTATATTAATTGGGGTGATTGGTGTAAATAACCTATGTATATGTTGTAATTTTCTGCCCTTTGCCCGTTTGGATCGAGGGTGTGTGTTTTGTTTGGCCTTTTCCCGTTTAGGTCAGAGGTTTGTTCTTAATGAAGTTCTCTTTAAAAAAAAATTGTATCCCCCATAGTGCAATGCAAAGGATGTAATTTGGTGCGTCAAGGTGATCTCCTGCGCTAAAGTAATCTCTTACACCAAGGTGATATGCAAGATGGAAACTTGTTACGCCATTATATTAATGAGCAATTTACAAATTTTAGTATAATTAGGGGACTGGGGCCGGTTGCCTTTCGTCCGTGATAGAGCATGGTTCCACGCGTGATAGTTTTCAACAACCCACCGCCACCAACTTTTTCAACGAGTGATGATATACTTGCGTGATAAAATTGATTGGGTGTTGTGAGTGATGAGTGATGACCACCTCCACCCCCCTTAGTTATATCATTATATTAAGATAGTAATTGATGTATTACACGGGTTAAATAAACAAAATATATAGTTAGTAATGAAAATTTAGAATTATTAAAATGAAAGGTGAAATAAGAGATAGAAAAGAATGAAAATAAGATAAGAAGAGAATATAATGTTAACCGAAGATATAGTTATTTGTTACGTATAATTTTCTTACAATCAATTTCATTTCTTTGGACACATGTTCTTTCGAAATCCAGTTTTGTTAGATTTCAATACCATTCAGTTAATTCTAAAATCAGATAAAGTCGTAACCAAATTAATTCAAAAATTATAAAATTAGAAGAACCACGAAATTAATATGACCCCGGAATGGGATCCCGTAAAAAAGGACGAGCAAAATATATCATGTCAATGTTAATCATTTAAATATATAATATGTATAAAATTTATCGTTTAACAAGTTGAACATAATTTAAACAATTTCGAAGACCCAATCTCTTTAAAATAAACAACATTGAAAATAATGATCTTGTTGAACATAATTTAAACATATTCGAAGACCCAATCTCTTTAAAATAAACAACATTGTAAATATTAATCTTTGTTGAGCATAATTTAAACATATTCGAAGACCCAATCTCTTTAAAATAAACAACATTGTAAATATTGATCCTAGTTCAACTAAATTACTAATTAAACTAATTCATGTAAAACAAGCATATTTTCACTTCTTTATTATGTATAATGATACTTTTTTATCGATATCTATTTTTACCGATTTAGTTTTTCTTCAATAACTTGTGTTCATTAGTTTAAAAAAAAAAAACTAACTACTCAACTATATTTAAAACTTCTCTTTTTCAAAATTCAGGTTTAAACTTCAGAATTTAAGATAAACATCAGAAAATATAATTACTTATAAGAGAAATATGGCTACAGTATAGTTTTATAAAATTCTATTTCCTCAATTTTTTATAATTCGAATTAATAATTAATATCATAAAATGCTACAAATTCCAAAATCCACATACGTGGATATCATAACATAACTTCTTCGAAACTAAACCAAATTCCATTTAATGCCGCGTAGATACAACACATTCTCGTACTTGAATTTTTCTTCGCCACGTGTATCCCAACCCCCGGATCATTAAACGACATGCGTGTCAGACTACAATTGACTATCTATCACTCGTGTTATTTTCCCATTCGCCCACGTTTTCCCCGCCCAAAATATTCTCGATTCACAACCCCAGATCCAACGGCCGACATCACACCCAACTCTACGTTCCTTGCCCGAACATCTCTCGGGCAGACGGGCACCCCTTTACGTGGCAGTAATCCAATGCTTCAGTTAAAGTACCCCTATTCGCACCCCTTTATTTATAGCTTTCGGTATCCAACCGTCTTCACTTTCATTTCATTTTTACACACTTCTTTTAACAAGTTTACTTTCGGGATTGAAATTGGAACTGGAATTGGAATTTTACATTAAAATGACGGAAATATGTCACGGAGCTGTGAGAGAGGAGGTGTCGTCGTGTGGCGAGTCGAGTTCACGCGCCGCACGACAGAAGAGGATGGAAATTAGAAAATTTAAATATGTACCTACGGTCGGTAACGGTAACGGGTGCAAAAAAGCGAAGCTGACGGTTTCACCAGTTTCGATGTCTCGTGGGTGCGATGCTACAGTTGATAACCGTTGTTTAACCGCGGGTGGTTTTGATGTCGAATCGGATCCGAAATTCGGTGTTGCGTCGGTTTGTGGACGGCGGCGAGAGATGGAAGACGCGGTGGCGATTCATCCGTCGTTTATTGAGGATGATAAAAAATCACTTGCGCATTATTTTGGGGTGTATGATGGCCACGGTTGTTCTCATGTATGTAAACATGTTTATATAATTATATACCGTAAATATATCATTATATGTATATAAAATGTATTTTTTAACATTGTTAGAATATTTACATGGATGTTTTTGAATTGTTTTAGGTTGCAAGAAGATGCAAACATCGGTTACACGAGTTGGTGAAAGAAGAATATAAGAAGAATGATGAGTGGAAGGATACGATGGAGCAAAGCTTCCGTAGAATGGACGAGGAAGTGACGGTTTGGAACCAGCAAGCATCGATTGGCGACTGCCGGTGCGAGCTTCACGCGCCGGAGTCATATGGGGTTGGATCTACGGCCGTGGTTGCGGTTGTGACTTCTGATAAGATTGTTGTTGCAAATTGCGGTGATTCGAGAGCTGTACTTTGTCGAAATGGCAAAGCGGTGCCGCTATCGAATGATCACAAGGTTGGTAGCTTGATAGATCTTGGAATCTTTGTCATTGATGCATATAGTGGCGGAACCAAAACATTTTAGTCGTGTTTCATTACAAGTTGTTTTGTTGAAAATAAAAACTTGGTTATTATATATAAAAGTTTAATAAATTAGGGTGATTGGATCACTCGACCCTCTTGACCCCTTGGTTCCGTCCTTGCTCAAGGTTAAACTCGTCTCTCTTTTAACTAACTGATCTTTGGAATTTTTGTAGCCTGATAGTCCTGATGAGCTTAGCCGGATCGAATCAGCTGGTGGGAAAGTTTTATATTGGGATGGCGCGAGAGTTTGCGGGGTTCTAGCCATGTCTAGAGCTATCGGTAAGTAGTCGTTTTAGTAAAACTTAACTGAAAATACGAAATCCGTGACAAACCCTAAACATAAAGGATAATTCGTATAATTAATAATGTTTAAGAGAGAAAGTAAACCTAAAGGATAATCAGTGGCGGATTCAGTAATTATTCAAGGGCTGTGGATAAGGCATTTAACCGTATTTTTAAGAGGTGTGGAGGGGTTTTTGCCTAAAATATACACTAATTTTTTTAAGGGGTGCGGCCGGCCACCAGCCCACGACTGTGGGTAGGTCCGCCCCCGAGGATAATTATTAGTGTAACTAATGAAGATTAGGAAAGAAAGGTGTATTCTTCTAAGACAGAAAAAGTAATTTTGTTTAGAAGAGATACTTTTAGTCACGTCTAGTTACTTAAATTATTAAACATTAAATAACTTATTTGTTGCTAATCTTTCAGGTGATGGTTATTTGAAACCTTATGTGATTTCCCAGCCAGATGTGACTATCACTGAACGGACAGCAGGGGACGAGTGTTTGATACTTGCAAGCGATGGATTATGGGATGTAGTGTCAAATGACACTGCGTGTGGACTCGCGAGTTTGTGTTTGAAAGGAAATGGACCGTCGGCGGAGATGAAGAGCCCACCCAATAATGAGGTGTCAGAGTATGAGAATTGTGACCGGGCTTGTTCCAATGCATCGTTGCTATTAACCAAGCTGGCTTTGGCTCGAGGGAGTGCGGACAATGTTAGCGTTGTTGTTGTAGATCTAAGGAAAACGGATCCTTATAATCAGGGACAATTTTGAAAAAGAAGATGATTCAAATCTTAAATTTAGGTACTAAGAATAGTATAAATATACTGCTTGCGCTAAACTTAAATGTAAATATGAATATATGTTTTGTTTATGTATCTGTGTAACACATAGATTTTGTTTCAATAGAACCTTGAACCTAAAAGTGTTCTTTTTTTCTTTTCTCTTTCACACAAATACACTTAGAT
>HanPP2C27
GGCATTATTCGACACGTGTCATCCCAGTCAGCATGGGGCATTATTGCAAAAGTGGTGTAGTGGGGCATTATTCCAATAACGCCCATGCAATCATTTCACAATTATTTTTTTTAATTTAAATACTTCATTAAATTAAAAAAAATACAATACTAGAAATAAAAAAATTAAAATCCGACTAAATTAAAAAAAAACACTAGTTTTCGTCTTCGCTTTCTTCACCCTCGCCAACTTCGTCTTCCTCGTCCTCCGTTTCTTCCTCTCCCTCAGGTGGTACATACCGAACCGACCATGCATGGTGTACCAAATCAACCATTAACTTGGAATGGTACGGTTCGTAACGCAACTCACGCGCATTATTCACCCTTTCTTCCATTGATGCCTGTGGATGGTCCTCTTGAACGGCTTCTGGCACATAATTCTGGCATATCGCCTTTCCTTCGTCTTCTAAAATCATGTTGTGCATGATTATACAAGCGTACATAGCATCTCTCATTTTTGCTTGCTCCATGCACGACAAGGATTTCTCAAATATTGCCAGCGTTGTTTAAGAACCCCAAAGCATTTCTCAATATCTTTCCGTGAAGACTCTTGAACCTTTTTAAAGTATGCTCTTTTTTCATCAATAGGATCACTATACGTCTTCACGAAAATCGAATACCTAGGATAAATTCCGTCGCTCAAATAATATCCATGAGGGTAGTAGTTTCCATTTGCGTAAAAGGACGCTTTTGGAGCTTTACCAGAAATCCACTCCTCTAACAACGGAGATTGTTCAAAAACATTGATATCATTGCATGACCCGACCACGCCAAAGTAAGCCGACCAAACCCAAAGGTCCTGTGAAGCAACCACCTGAAGAATAATAGTGGGTCCTTTTTTGTCACCCCGTGTGTGTTGGCCTCGCCATGCAGTCGGGCAGTTATCCCAACGCCAATGCATGCAATCTATGCTCCCGATCATACCAGGCAAACCATGCTCAGCATCATGTACCTCGTAGATCTTTTGAAGGTCGTCCCATGTGGGCGTTCTAAGATAACGCGCACCATACACATCAATTATACATTTATAAAAAAACATAGACAAACATAAGCTTCAAAAAAAATTGTAAACATACTCGTCGTTTTTAAAAAAAAAAAAAGTAAAGTATAGGAATTGTACTGCGACAAAAATGCTCCAAGCTGTCTCGCGTTGTTTCCTCCGCCATTTTTAGATACTCGTCATTGATGTCGATAGTGTTTCCATAAGCAAGGATTCGTAACGCCGACGTACACTTTTGGATACCGGTAAATCCAAGTGCCCCTCTCGCATCCGCTTTTTGTTTAAAATAATCGTAGTTGGCTTCCAAGTCGTCGACTATGCGTAGAAACAACTGCTTACTCATTCGGAAACGACGCCTAAACATTTCGTTCCAAAATGTCGGCGCCTCATCAAAATAATCTTTCATCAAACGATCGTGTGCCGCGCGTCGGTCTCGTTGAATATAACCTCTTTTATTTTTTTCTGCTTGGAGGCGACGACAATGCTTGACATATCTCACCGCTAGTTGACAAGCACTCGTAACCGCCTCTTGCTCAACCTCCTCATCGGTGGAACCATCGTCATCCGCAAAATACTCGTTGTAGTAGAAATTTACCATGGATGAAGAACTAGGAGAATCCATCAAGTTTTTTTATAAAATGGTTGTGTTTTTTAGAGAGTTTTTGAGATAGTTTTGGTTGAAAATGAAGGAGTTTATATATATATATATATATATAGGTAAAAGGTTTAAAAAAAATAAATAAATAAATCCAACTAGCCGTTATCTAGCCGTTGGGGAGCTCTGATTGGCCGGTCAAATGGGTGCACAGTGTTTTAAATAAAACGCCAAACTCATTTTTTTTCGAAAATAACGCCGGACAACGCCGGGTGTAGTGGGGGGACGTCGTTTTGGAGCGTTTTTTTTGAATTTTTTTTTAAGAACCGCGCACCACTACGGGTGGTGTTATGATTAGATAATTAACTCACGTACACCGAGATACTCAAAATATCGTGCTTTTCACGTGTCAACATCAGACAATCACATAATCTGCTGTCGGGCAGCTCCGCCGTCATGCCCGTTAACCTCAAATTCTTCAATTATTAAAGAGTCACCAAAATCAAAATCAAACTCCCACTATATCTGTCGGTTATGAATCGGGTGTACGGTAGTCGAAAGCACAGTGAGGAGGGTGAGGATACGGCGGTGAAATGCCGTGAGCGACGGCGCCGGAGAATGGCCATGCGGAGGATGGCGGTTAAAAGGGAAGCTGGAAATCAGGGGATAGTGAATTTGGAGGCTCCGGTGTACGGAACGGTGTCGGTGGTTGGACGGCAACGTGAAATGGTGGATGAAGTTTCTGTTCAAACCAACTTATGTCGCCCGGAGATCAACGGGTTTCAACCCGTGCATTTCTTCGGGGTGTTTGATGGTCACGTACGTAAATCTCCACTCTTCATTTTTACCAATGACTATTTGTTTTTTTTTTTAACTTTGTAGAGCAGGTATCAGCATTGTGTAAGGAGCTGATGCACGTTATCATGAAAGAGGAGATGATGCGTGTGAAGGTGGTTGGAGACGGAGGCGGGGAGATGTGGAGGTTGGCGGTTAACCGGAGCTTTCACAGGATGGATGAGATGGCAGTGAAACTGTGCAGTTCCGACATCTGTAGATGCAACACGCAGCTGGGGTCGACCGCAGTGGTGTCCGTGATGACCAAAGAATACATGTTAGTGGCAAAATGTGGTAATTCAGGCGCCGTCATCTGCCGTGAAGGCAGGCCCGTCGACCTTACGGTAATACATGCAACACTATATAATTTGAATATTATGGGTTTGTTTGTTTGTTTGTTTTTAAAGTTTTCTGGTTATATTAATAATCGCTAGACCGATCCAACACAAAAAAAAAAAAAAGTTAAAACGTAGAATCTATAATTGTTTGTTTGGTTATGGTTTTGTGTAGGCTGATGATGAAGGAAGCTGTGGTGGACGAATCATGTCCCGACCAATAGGTTAGTTATCTCTTAATCTTTATCAAAACAATTCAAGAATGTTTGCTTAATATCATAACTCATGTTTACAAACAAACTTAACCTATACATACCCTTTGACCGTTACCGTTTATTCATAATCTTTTTTACTTAAAAAAAAATAAGGTTTTCAAAACCAGATCAGACCGGCCGGTTTGACCGGAATTCAGCATGGCAGGCGATTCGGTTGGGGGTGATTCGTTGTGCTTTGAAAAGATCGGCCGGTTATGGCGAACATCCGGTTTAACCGGAAAACGGTCCGGCGGTTGGATCAGCCTTCTTAAGATTTTGCCCTAAAAATTCATTTTGCTAAAGTAAATCCGGAAGAAAGATAATAATCACACAAAAAACGAAAGCAAACTCGTATCCACGATGACAATAAAACTTTAAGATTTCAATCAAAAACCAAAGTTACGTGCCGAATTTTTAGATCTAGAACAGGGCCGTCTCCTAGAATGATGGAAAAAAATTGGGCATCGGGTGAAACAAAAAAAATTGGGCCAACCCCTTACATCAAGAAACCACAATACAACGATAATTGATTGAACTTACTTAAGCGAATCTTGAGGCTCTCCAAGGATTTTTTTAGATAAAACTATTTGTAGCAAATACATCATTCATCAACATTCAATAGCTAAAAAATCACATATCCAAGATCCATAGTAGAAATATTGGTACCAATTTATTAACTCCACCAATAAGCATCACTATATGAGCATAAAACTATTAACTTAGAAACAACTTAAATTTAATGTGTAAAAATAGAATCTGAAAAGTTGAATTAGAAACAACATTTATGAAACCATGAAACAAATAAAAAAAGTCAAAGTCCAACTGGTCAGCTACAAAAAATAAAATGAAAAAGGCACAAAAAATGGGAAATTTAGGAATCGAACACCAAACCTTCCGAAATTAAATTCAAAACTCACAACCCACCCAAATGGAACACTGAAATTTTATTTGAATCAGGCTCCAACTATTAATATAATATAAGTAAACAAAATTCAAATTTCGGACCCTTTTTGATTTTGGGCCTCGGCTTTCGCCCGGGCCGCCCGGCCCAATAACCGGGCCTGATCTAGAAAAAAAAAAAAAGAGAAAGATCTAGATGATGAGAAGAACACCCACCAAACCAAAAGATAGAAGAGAGAGATTGCATTTTGATATAATCATTACTTTCAGTATTTTTACAACCCTGTATCTTATTTCCACCTCCTTTTATAGTAGGGAAATAGCGAAAATAGCCTTTGACCAGTTAAAATTTCTAAAATAGCCAACGAAAACGTCTTAAAAAGCCTTTTCACGGAAAAATATGGCGTGGAAACGTCTTAAAAAAGTCTTTTCAACCCAATCAACTGCATTCCGCCACGTGTCAATTTTTTTTTTTTTTAAAGGCTTAAGACGTTTCAGCATCTTTTTGTAGAGGCTTGAGACGTTTCAGCCTAATTTATTAATTTTGAGTGAATTGCAAGTTTTGTCCTTTATCTTTAGGCCATTTTGCAAGTTTTGTCCTTTATCTTTAAATTTGACGAGTTTTGTCCTTTATGTTTGAAAATTAAGCACGTTTTACCCTTTGGGCCTTAAAAATAAAGCACGTTTTGTCCTTTATGTTTAAAAATCAATCACGTTTTGTCCTATATGTTCAAAAAATCAAGCACGTTTTGTCCTTAAAAATCAAGCACGTTTTGCCCCAAAGGGTAAAACGTGCTTGATTTTCAAACATAAAGGACAAAACTCGTCAAATTTAAACATAAAGGACAAAACTTGCAAAATGGCCTAAAGATAAAGGACAAAACTTGCAATTCACTCATTAATTTTTTTTCAACATTTTTTTATTTTTAGTATTTTTAATATTTAAAACAAACATAAATTTATGTTTGTTTTAAATATTAAAATAAATTTATTTTTAAATATTAAAAATATTAAAATACTAAAAATATATTTTTAGTATATACAAATGTTGAAAATTTATGTTTGTTTTAAATACTAATATTTAAATTTCATGAAATCAGATTTAAATGCACTTTATGTTTTAGTATTTAAAAAATAAATTTCATCAAACTGATTTGTATATTTTTAGTATTTAAATACTTATTAGTTGTAGATAAATTTATGTTTGTTTTAAATATTAAAAATACTAAAAATATATATTGAAAACAAAAAACATTTAAAATCCACACCCGAATCCGCTTATATACTATTTCTTTATTGTTTTTACTATATTTCAAACCATATATAGTGCTCATATACTATATATATTAAAAAAATAGTTTTTGGATTTCGGATAATCCGATTATCCGAAATTTTTAGAAATCAATATCTGAACCCAAATCCAAAAATTCGGATTATCCGGATTTCGGATCCGGATTTTTTTTTTTTTTTTTTTTTTTTTGAAGATCCCTAACTAAGACATATAAAAACTTGTGCCATTATCTTTAGTGTAAGAGTAGACATGTTTTGCCTCATTATTGTAGATGTCACACTTAATAACTGGGACAACTACTTATGGTCAACTTTCAGAGGAATCTACGATTAAAAAGACAGTTGGCGTAGTTATTAGGCATGTTATCTTTTTTTTTTTTTTTAAATGAGAACTTTATTAGAAACACACCTCCGACCCAAACGGGTAAAAGGCCAAAAAAAAAAGAAAAAAGAAACACACGCCCCGGACCCAAAAAGACAGTAGCAGTAATTAGGATGTAGTCATCTAAAACGAAAGGACAAACAAATCTAAGATATGCCGTAGTTAGTGAGTAAGAGTGTGAGACATACCCATTTCTGAGTACTTCACAAATCAAGAGATTGGCTCTAATTTAGCTATAAACTATTTAGACTTACGGTATTTTCGATTAAAATCCTTTGTTTTTATCGAGTAGTTTGATTGTGTTTATGTGCTAATTTTTTATGAAGATGAGATAGGATTCTGGGCAACATCTGAACCAGACATCTCCGTAACAAAACGGGAATCAAGAGACGAGTGTCTGATACTAGGTAGTAATGGACTATGGGATGTTGTGTCGAGTGACGCAGCATCCAAAACAGTACACCAATGTCTTGGAGAAAATGGGAATTCAAATGTGGAGCTTCGGATTGACACAGATGTAGGAACCAAGTTGGCAGCAACTCTATTGGCACGTCTCGCCTTGGGTCGTAGGAGTGCTGATAACATAAGTGTCATCGTCGTTGATTTGAGGAGGTGAAGCTCGATGATCATTCATCTCCTTGGAATGTTGGTTGATGACTATTTTATCTTCTGTTACATGTAAATTATCATATAACATTAGAGGTATACAAATTATATAAAAATATGGTTTTGATTAGTATTTTCGAAACGGCTATATAAGCATTGAACAAGAAGCATGATCTATAGGTGTTGACGATATTTATTTATGTTTCGGGTAGTTCAG
>HanPP2C28
AATTTGACCGCCGCTTTGTAAGTTATGTTATTTATCTATTCATTTTATGCATCTGTTAGACACGTTTAGTAGATTTGCTAAAGTTATTTTAAAAACATGTATATCTTCATATTGATTATTGTATTTTTATTTTATTTTTAGCGCCTTAACGCAAGAGTTGCCGAGATGTCGCGTATTGACATGTCATTGAAGTTGACCATTCAGAATCTGCATGGAGTAGACAATGTCAATGATTTCCGACCTGAGAAGCATGGTCAAGGCTTCAGATATGCTGCAAGTCAATGGCAAAAAAGTTCCTCATTCCGAACGATATCAAGGCACCGCAGAAATGCACATTCGTTTACGAACCTGATGTTGGCAAGTTGATTCTGAAGAAGGTGTCCATGTAGTTTGTGTTGTGGTTGTTGTTACAAACTCTTTAAGTATTTTGCACTAACCTTATCTTTTGTTATTTTAAACAATTATATATATGAGTTTTTGTAATGGTTGTATCTAAACAGTTTTAATGTTATGTTTTGTAAAGTTATTTAAGATATGTTATGTGTTATGGTTGTGTCTAATATTGATTATTTTTTTTAGACTTTTATGCATTTGTATTGTATGATTCTTTTTTCTAATTATGGATGCCTATTTCTTCATAAATAACACGATTTATGTTTGATTATAATTTAAATGAGTATTTTTGGAAACTGTTTTTTTATTAACACTGCTATGGAAAGTATTAAATATATAGTCAATTTATATTTATGTGGTTAGTAAAACTCTTTCTAAATATACAATATAATCAATTAATAGAAAGTATTAAATACATTTAAAAACAAATTTGTAAATTATTTTTTTGTCAATATACAATCCGAAAAAAACACAATCTGAAAAAAAGATTTATAAGTTTACATATAATACATAATTTCGTGTAAACCTGTATTTATATATTTAAATTTGTAATTACAAATTTTATGTTTTATAATTTTGTAATATGTCTTCTTTTATAGAATCATGATATATTTTTTGTAAATAATAGAAAATTACTTGCACCATAATTGAGCCTATTACTATAACCATAAATAACTTTGTCTTATAAATATACATAATACCTAAACCATCTTCATCCAATTCAAAGTTCAATAATCATTGAAGATTCTTAATTGTTTTTACGTTATCTATCAAACAACAAGATGAATTCTTGGGTATGTCGATGTATTATCAAATTTATTTCTTTATTATATGTTTGTATTAATTTTTATTTTGTATATAGATTTTATCGAGGAGTTACCACAATTGGGTAGTTGATTACAAGTTAGATCCTGATGGTATGGTTTGAATCATTACGATGGATGAAAGAATTTTCATTGTCAAAATTAGGAAAACAGGTTCTTCATACTTTTTACATAACAGATGGTCCACTATGATTTAATCAGTAATTATTTTTTTACTTTCTATTAAAATGTGTTATTTATGGTTCTCTAAAAGGCAATGGTATCTGGTTCTTAGGTACTACTCTTAGGTTACCTGTAGTGGAGCGCGAACAAGGGCATAGCGCCCATATGGAGCCCCCCACACCGCCCCCAGGGGCGCCATGAGCAAAAAAAAGAAAACCCCCGTGAAAAATTTCGCGGCGCGAGGAAGAAGGAGATTTCCACTTTGGTCCCTGCATTTTACAATTTGGTCCCTGCATTAAAACACTTTGGTCCCTGCATTTTACACTTTGGTCCCTGCATTTTACACTTTGGTTATGATGAGGTAGGGCTTTATGACTACGGCCTCAAGCCCCATAAAGCCCCGGGGTAACGTGGCATGCCACATGGCGCATAACGCCCATTTGGGGGCTTTATGACTACACATGGCCTTATTAATAAAAAAGTGAGGTCGAACTACAAACATATTCAACCGAAAGCGACCGTGGCTAGATGCCACTTGTCTTGATGTCAAGTGCACGTCTTGGACAACTCATAAAGACTTTCATACACCATATCACTAGTTTATCATCTTCGTTGATAAACTCCTTCGACTATCTCTCTCTCTCTCTCTCTCTCTCTCTACCCTTCCTTCCCTTGATTGATAAGAGCTCTCTCTCTCTCTCTCTCTCTCTCTCACAATCGATCTTCTTCACCCGCTTCAACTTCTTCTAAACTCCCATAATAAGCTTCAAATTCCTCCTCCTCATCATCATCATCAAATTACTCTCACTCTTCATTCTTCAATTGTGAATCTTCAATACCTCTATTTGTGTATATTCATCCGTAGATCCGATTCGTTCGCCTTCAGATCTTCTTCAGGTTTCTTCTCTGAAGGTAGTTATTCTCCTGATTTGTTGATTCTTGAGTTTGATTTATCAACTTGTTTGAAGAGGACTTAGGTTAGGGTTTTGTTTTGCTAGTGTCCTGTTGTTGTTGACTGCTTAATTAGATTTTACTTTATTTTTAATTTTTTTGTGACTTTTTATTTCCTGAGGCTGTTGTGATTATGGTATTTGTCATATAGGTTTAAGTTTAAGTTAATATTTGTATGTAGGATTATCAATTATGTGTTTCTCTTCGAGTTTGGTTTGATTTTTAGAAGATTTGGGCATCTTAATTGCTGAGCAACAATTTTATGTTTTTTTTTTTTTTTAAGATTATGAGATTGCATATTGAAAAAGTTTTCAATTGTTGTTCCTACAATAACATTTGATTTCTGTTGAGATTGCGGTCAAGGTTCGATTTAGGGGCATAAGATTGCATATTTTCAAATAATAAACTGAGATAGTTTTGTTTTTGCTAGAATTGGATTTGCTATTTAAAAGGGGGTTGTTTGCTATTCAAAAGAGGTTGCGGCGCAGCTTGTTGCCCTTTACATGCCATTCTTGTGTAATTTTCCTGACGTTAAATGAAAGAGGTTGGTTTGGAAAAAAAAAAAAAGATAGTTTTTGGCATATTGATTATTATCATATGGGTTTTGAGTGGTTTTCAGAAAGATTGCATATTTAAAGTTTGATTTTTAATGTCATAGCTACAGTTTACCTTTGAATTGCTGTTTATATTTTTCTTGTTTGTAGGATTTTGGTTTGATTTGACGAGAATAATAAGTTAGTCTATGATCTTAATCAGATGCGAATACTTAGAAAAGAGGTCTTGATGAGATGAGGTATGATATCTGGGTTCATGAACTTTTTGTGGGCTTGTTTCCGGCCACGTTCCGACAGACATGTTCACAACGGTTCTGATTCGGGTGGTCGTCAAGATGGTCTCTTATGGTACAAGGATACAGGACATCATTATAATGGAGATTTCTCCATGGCTGTAGTTCAAGCTAATAATTTATTAGAGGATCAGAGCCAGCTTGAATCGGGGTGTTTAAGCTTGCAAGAATCGGGACCTTATGGCACCTTTGTAGGAGTGTATGATGGGCATGGAGGTCCTGAGACGTCACGCTTTATTAATAGTAACTTATTTCAACATCTCAAGAGTAAGTCATTTGAACCTTTAATAAATTTTTGTTTTGAGTAAAATGTCATTTTCGTCCTAGAGGTTTTGGCCAGTTTTGCGACTTTCGTCCGAAGGTTTGTTTTTCCGCACCTGGATCCAGATGATTTGAAATCTTAGCATTTGCATCTGGTTCGTTAACTCCGTCTATTTTTTCTTTGTTAAGTCAGGGGTATTTCCGTCTTTTTTGTTAACTTAAAAGGCAATCTGGTCTTTTTTCACCTTATGTAAAAAGACAGAATACCCCTGAAAAAAAGACCGAATTGCCCTATAAGTTAACAAAAGAGACGGAAATACCCCTGACTTGACGGAGAAAAATGGATGGAGTTAACGAGCCAAATGAAAATTGCAAGATTTTATAGCTTTTGGATCTAGATGCGGAAAAACAAACCTTTGGACGGAAGTGGCAAAACTGGCCAAAGCTCATGGACGAAAATGGCATTTTACTTTCTTTGTTTTATGCTCGTTACAAACTGCTCTTCATCAATACTTTTAAGGATCACTAAAGTCAACAAAGCTGTTGATTTTTCAGGGTTCACTTCAGAGAATCAATCAATGTCAATGGAGGTAATTAAAAAGGCTTTTCAAGCAACAGAAGAGGGTTTCCTCTCTATTGTATCGAAACAGTGGCCAATGAAACCACAAATAGCAGCTGTTGGATCATGCTGTCTTGTTGGAGTTGTGTGTGGCGGGACCCTTTACATTGCTAATCTTGGAGATTCTCGAGCTGTTTTGGGAAGGCATGTGAAGGCGACTGGGGAAGTTCTTGCAATTCAGCTCTCAGAGGAACACAATGCATGTATAGAGTCTGTGAGACAGGAGTTGCACTCCGCGCACCCAGATGACTCGCAGATTGTAGTCTTGAAGCATAACGTGTGGCGGGTAAAAGGTCTTATACAGGTATCTTCCTCTTACACATAGTTACTTTTTAATATATAATAATTGCGTATGGTAACATTTAGGTGTTCATGCAATTATTCTCCCATTAAGATTTGTAGTTTTGTACTGTCCAATAAGTTACAATTGTATTTGTTCATCTTGATCATAATCTGTATTCCTCTTAGGTTAGCATGTTATTTTATGGTTAAAAAAACACTGAAAGTCAACATAATTTAAGTGTAAGCAATAAATCTTTGGCGTTCATAAACGAGATTTGATGCCTTAATCAAAAGTGAAGCCATGAAAATCGTGATGTTTACTAGATTATTAAAGTCCAGTTAAAAGGCGTATACTTATGTGTACACATCAAGTACAACGAGGAGATTAAATAAACATAAAAGAGAAAGATTAGTGATTCAACAAGAAAAATCCTTCAAATGAATATTCAAAATTTTTTACTTTTAAAAAGTGGGGTATTGTTCGCTGCACTCTTTGGTCGATGATGCAGAAAGAAATAGGAAAAACAAGGGTTTTTCTAGAGATCCACAGCAAAGAAACACTAGGATCTCTCAAGCATTGCACCTGGATAGTCAAAGGAAAGAGAGAGAGAGAGAGTGTGTCGTGACCTTTTAAGAACTCAGTCCCATTTGCTGGACTTTGTAAGTTTGTTCTAGTGAGACCAAACAATTACTTTAAAAAATAAGTGAGTAAACTGCCATTTTGGTCCCTGAGGTTTGGTCACTTTTGCCACTTTAGTCCAAAACTCAAACCTTTTGAATCTGGGTCCTGTGGTTTAAGTTTTATTGCCATTTTGGTCCAAAAGTAAAATCAACTCATAAAATCCTAGTATTTTGTCCTTTTCCCCAGGGGCAAAATGGTTATTATAAGTTTTATTATAACAATTATTAATTAAAATAAGAAAATAAAATATTATGCTTTCATCATTACAATATTCACCATTGCCCCAAATTCATCTGTTAATTTCATCATTACACACACATTCACCATAATCATCGTTTTCTAACCCTAGCTACCTCCAGATTAGAACACATATGGTCACAATCCAAAGAAACATCAATCATCATAATCATCATCCATGACCCCCTTTCAACATCTCATCCACCCAATTCACAAAACCCTCCAATCTCCCCCCAAACCCCCAAATCTTGAACCTTTTCACCCAACAATGGAGGGCACTTTCCTCCCAAACAGGACAAAATGAAACCAATCTCACTGGTTCAAAAACCACCAATCTAACTGGTTCAAAAAAAGGAAAGAAAATAACAAAAAAAAAAAAATCCATGGCAGCAACCGTCGGCAATCTCTCTTTTTACTCTCCCTTCATCCACCGTATCTCTACCGCAAACCCACCACCACAGTCCATACCCACCACCAGACCACCACTCTCAGCTTCACTAACCTCTCATTCTCAAAGTCTAAACATCCCCACCCCCTGTTTCTGTTTCAACCACCAGTACCAATCTTAGAGCTGACTTTGACCACCCAGATCGTCTGACTTCATCTCCGGGCCGTTGATTTTCTCCGATGGATGCCGGTTCATCCCGGTTGCACAACTCTCCTCTGCTTTTATATTTACCAGGTATCCTTTTTTATTATTTTTTTATTTCTCCGGTGGATGCCGGTTCATCCCACAACTCTCCCGCCACAATCACCATCACCACAATCTTTCGCCATTGACCCACTAGTGCATGTGTGTGTAATGATGAAATTAACAGATGAATTTGGGGCAATGGTGAAGATTGTAACGATGAAAGCACAATATTTTATTTTATTATTTTAATTAATAACTGTTATAATAGAACTTATAATGACCATTTTGCCCCTGAGGAAAAGGACAAAATACTAGGATTTTACTTGAGAAATTTGAGTTGATTTTACTTTTGGACCAAAATGGCAATAAAACTGAAACCACAGGGATCCAGATTTAAAATGTTTGAGTTTTGGACTAAAGTGGCAAAAGTGACCAAACCTGAGGGACCAAAATTGCAGTTTACTCGAAATAAATTGATAAAACTTTGATAGGCAAAATAGATAAATGATTTCTTTGAATTTTCATGGATTCTTACTGGCATACCTTGAATAGAAAATTAAAAAAAGTGAACCACATGGTTATATCCGATTATCCTCACAACCATAACAGTTGCAACATCTCTGTCCAATACCTCAAATCATCATCATACTCGGTAAATCCCACCAATAGCAAAGCTAAGGTAGGGTCTGAGGAGGGTAAGATGTAGACAGCCTTATCTCTACCCCGTAGGAATAGAGAGGCTGCTTCCGGTGAGACCCCCCGGCTCGATAGTAGTTTTGCATCAAGCCTTGGACATAAGGCACATAACACTCAGCAATTGAGACAACTGCCCAATACCTCAAATGTTGATATAAAATTTTGAATTAAAAGGGTTTGTGGATCGAAAACACACTTTGAAGTATGGACAGTTTTCGACACATTTAACCTGTTCACATTTTAGCTAAATATAAATGATTTTACCCATTTGAACATCGGAGATGAAACATCTTGATCTTTTTATCACCGATTGGTCAAAATTGCCATCTCTTAACATATGGTGATTAACCTTTTATTTTTAAAATTTAAGTTCTAAAACCTGTTTTTTTTTTTTTTTTTTTTTTTTTTTTTTTTTTTTTTGCAGATTTCAAAATCCATTGGTGATGTATACTTAAAAAAGGCGGAATTCAATAAGGCACCTTTGTATGCTAAGTTCCGCCTGCGTGAACCGTTTCAAAGACCGATATTGAGCTCAGATCCATCTGTTTCGACGCACCAGCTGCAGCCACATGATCAGTTTATCATATTTGCTTCAGATGGCCTCTGGGAGCACCTAACCAATCAAGAAGCTGTTGATATTGTTCAGAATCACCCACGCAACGTAAGATGCTTAACTAAATACCTCAAAGTCAAAACACACATACTTAAACTTTTGTTGTGCTGTTTTGACCTTTTTAGAGGTCAAATCTACTAATCTTGATACCAAGATTGATAGTACTTTTTCTAAAAACTACAATCATCAATTATTATTATTTTTATTTTTTAATTCATCGGTTTAACATTTTATAGGTTTCATGTCAATCCCGCTTTCAAAATCATTCTGGGTTGACCTAAAAGTCAAGTTTTATTCTTCTTTGTTCTTGGTTTGTATAGACCTGTTCTTGGGTGTTCTGTCCTCTTTAGGAAGTTTACATTACTAACCTGAACATATGTTCTAAACAAGAAGACTATTTTACCCTTTTCTTGACATTTACTGCAAGGGGTGTGAATTTTTTGACACGACACAAACCTAACATGAATTTGCGGGTTTGGGTTTAGTCTAATGCTGGTTTGGGTCAGTTTCGGGTCGACCTACCAGGTTTGCAGGTTGACCAGTTTAACCCGTTTAGTTTTATACTTATTTTTTAACACGTCTTTTGTGTAATAATTTAAACGTACACATTTAAGTGGTGTGTTCTGGAGTTGATATATTTATCCTAGAAAATCTAGGAATTGCTGTTAAAATGTAATAACTTAAACTGATTGATTGGGTAATTTATGTCGAAATTGAAAAAAAAAAGAGAGAGAGAAATGGGTAACAAGTTTTATAGTTTAAATCATAATTATTTTATAGAAAATATGGGGTCGTTTGTAGAAAGAGATGGTGACATAGATAGTGATGTAACCCATCGCATACAGGCTGGCTGGTGTAGATGGAGGGCAGCCAGTGGGGTATTGTGTGATAGGAGGTTCCCAACTAAATTAAAGGGGAAATTTTACAGGGTAGCAGTCAGGCCCGCTACGTTATATCGAACAGACTGTTGGGCTATCAAGAAGACACAAGCGTGCAAGATGGAGGTAGCAGAGATGAGGATGCTGAGGTGGATGTGTGGATACACGAGGTTAGATCGGATAAGAAATGAGGTTTTTAGGGAAAGATTAGGAGTGGCTAGTATATCGGAGAAGATTAAGGAGGGGAGATTGAGATGGTTTGGGCATGTGAAGCGGAGGGAACTGGCGACACCAGTTAGAGTAGTGGAAACTCTTACTGTCGAGGGGAGGAGAGGAAGAGGCAGACCCAAACTGACATGGGATGAGCAGATTAGGCATGATTTAGTAGAGTTGCATCTTTCTGAGGACATGGTCCAATATAGGACTTCGTGGAGGCGTAGGATTAGGGTTAAGGACTTCTAGAAGATATTGCAGTAAGGTCATAGGTGTATTTTAAGGAGGTAGGTTTTTCGTACTCTTTAAGTGACTTTTCCGGTGATTGCTTTCTTGTGTTTATGCCCAAATGATGTTGTATGCATGCTATTATACACGATTTACATTATATTGTGTCACTCGGATCAATTTCTTGGTATGGGGGCTTCTTATTTCTATATTCTTTGACTTGGCGTGTTGGTTTGTTGTTCGTTTTCGAGCCGAGGGTCTCTCTGGAAGCAGCCTCTCTATCCCTATGGACATAGGCAAGGTCTGTCTACATCCCACCCTCCCCAGACCCTATAAGTAGCTTTGCTATTTGTGGGATTTACTGGGTATGGTTGTTGTTGTTGTTGTTATTGTTGTATTTTTTGTTGTAATTTATGTTAGGGTTTTACATATTTCCCCCTCCTAAGCTAGCTTATTACATATTTCCCCAAACAAAAAAAAAAACAATTACATATTTCCTCTCCCTAACCCTTATATATTACATATTTCCCCTTTTCATTAAAATGACTCTTATTGAATGACTATTTTACCCTTAATGAACTATTAAATGATTATTTACATATTTCCTCTTTTTAATTACATCAATTTATTACATATCTCTTGATTCATATAATATTTCCCTATTTTTTTTACTTGCTACTCTTGTCAAACAATACTCATAATAAATAACACAAACTTTCATTAAAATGTAATCCTTACTTGTTCGTAATGAATTTAAAAAGTACAAATGCGATACCAAATATTTAAAATCAATTGCTAAAAATCATTCATGTTGTTTAAAAACATAGCTGTTCGATAGGTTTTGAAGGCCTGTATTACAGGTGGTATTTGTAAGAAATTATAATATTTATTACTTTATTGAATTTAGTAGACAACTAAGACTTGTTTTCTAAAAACAGAAATTAGCAACTTACAAACCTTTTCTAACTGACCACTGTTTGAAAACCCAGCTGCAATCCTAATTCCACTATACCACCATTACGCATCACTATGAAGTATTCGTATTTATCTCTCTCTCTCCGGGTAAAACCAGCGTAAACCAAAAAGAAGAGTGATGGATTATGAGTTTTTAGAAGGGTAATTGGGTAATTTTTTCAAAAAAGGGGAAATATGTAATTGTTTTTTTTTTTGTTTGGGGAAATACGTAATAAGCCATCTTAGGAGGGGGAAATATGTAAAAATCCCTTTACGTTATTAATATGCTAAAAATAACCCATCAACAAATAAATTTGGGTTTAAATAGGTTGTGTTAGTGTCAACCTACGAAAACTCACAACATTAATATTCATTGATGCAGGGAATTGCTAAGAGACTAGTAAAAGTTGCATTGCGCAAAGCAGCAAAGAAGAGGGAAATGAGATACTCTGACTTGAAAAAGATCGATCGTGGGGTCCGCCGTCATTTCCATGATGACATCACAGTGGTCGTTCTCTTTCTCGACTCGAACCTCACGAGCAGGGCTAGCTCTGTTAGAGCACCTAAAGTATCTGTGAAAGGAGCAGGAGTAAACCTGCCTTCAAACACACTTGCTCCCGGCCCCACCTGATGGTCTCCTTATCTCTACTATACATATACAGATACCGTCTCTATATATTTCTCTCTAATTTTAAAATTCTTGTACTATTTCCAGTGTGAATATCTCCCCAAAAAGAAAAACAAGCAAGGCCAAGGTAGCCTCTTGTGAATGGTCAAAGCGGCAAACTGGTGCTCCGTGGTTCCTTGGCTCTGAGCCAAGCCTAGGTAGTTTCTTGTCAAAGGTCAGAACCTGGCAACCCCGGCGCACCATGGTTAGCCATGCTTTAATTGCTTTGAGCAAAAGGCAAAAATTCTTTAGTCGGGAGTACTAATACCAGAACTTCACAGAAGTGTTGTTTATTTCTTTTTTTGGCGGTATTCTCAACTTAAATGCCCGTTTTTACCCAATTTGTGTCGGTGTTGACTTTTAATCTTGTCGTTCTAGCGGTTTCTTGATGATAGATCTGAGATGGTTTACATCCTTGAAAGGCTACAGTTTAGTTTGGAGTGGAGTTTGGTCAGCATGCTCGTATGAGCAAAAATATAATGTTCTCAGCCCCACTATGACGGAGACTCCTGATTTGAAGTGATATCGGCTTTATTGTTGGGTTTCTTTCTGAGATATAATAAAATAAACTGGAACATAAAATCAATTATACACAAGCGTATATGAACAAAGATACGTAATCGTAGTATGCGTTACCTATAAACCTAAAATTTCACTTATCTATAGATCAAGTGGCTATGCGAGTAGAGAGGTTATTATGCCCATCTCTAGGCCAAACGTTGTATTTGCAATTTTGTCATCATGGTGACCCAACTGAAAATACACAAATCTACCAATAGGTAGGGAGACTTGAGCTCTTCGAATAGAGACCCAAGTTTAAACCTCACTTTTGTCACTTTGGTGGATTAGACAATAATGGATAAAGCCTAGCCCTCTTGCAGAGGTGCCAAGCCCACCCGGATTTTTGTCTTACCGTGTGTTACGTCAAAGAGTTCTGCTCTTGTGGTGGCACAACGACTGTCAAGTGGCAAGGTAAGGTTTCCCAGGGGAACGTACAAGCCAAACTCTGAAGCCAATATGGGTCCGGTTAAGAGAACATAGTTTGGCCGGAGTAGAGCAACGGGGCTCTTCAATTTGGGGGAAGTGCGGTAGCCTAAATACAAGAAGGTTGCCGTTCCAGAAAAAAAAAAAGAAGCATTTCTAAGTAAGATAATGTTAAACGTGTTGGTAGCGTTCATGTCTTCTTATCTTTATGGCATTGTTGGAAGCGTCTTGAAGATGCTTTCACAATATTTAGTGACACGTGTTTATGATAAAATGCAGCACTGGTGGTCTATTGTGCTTGTACATACTACATTTTCCTCTTTCATTTGGGAAGAAAAATGAAAACACTGCAGTAGAGTTTACTCATATCAAAATAAACAATACGAAAACCTAATGAAAGTGCTTGCCTCAATTCTTTTCCAACCAACGCATCTTTCATATCATTTTGTTAAAAGTGTTCACCAACTTAATAAGGTTAG
>HanPP2C29
GATAATGAGTTTGTTGCTGGACAGGCAGCGTTGAAGGCGGAATTAAGCAAAGTTGCTAAACACGAGAAAGCTTGTTTAGAGAAACAACACACGTTAATCTCATTTGATCTTAACACATTTGGTTCTTTAGCCCGGAGGCTGTGGAATTCATGAACAGTGTCCAGCGGATAGTGAATAGTAATTTTTCGACCCTTACGAGTCGTTTCATCTTTAGTAGGATCGTTTTTGCAATTCAAAAGGGGATTGCTACGCAACTTATTGACCGTTTACCTATCGTTTGTTTGTAATTTGCTTTTTGGTATTTTATGGATATTGACTTTTAATTAAAAAGACGCAACTAAAATATAACATTCAGTTTTCAAGTATAAAAAACAAGAGTAAGATAACAAAATCAAGTTAAAATATTGTTCATACGTGGTTCTGATTTAATGATACCATTTGTTCAAGTAAAATACATGGTATCTTACTTGAAGAATGAAGAAGAGAAGATGAACGAAGCAAATGGTGTATACTAAATAACACTACATGCTTTATTGTTTGGTGCCGTTCATTATGTAAAACGTATTTTAGTATGGCGTTAAGGCCCAATATAAGTAGTGTACATTAGAGGGGTATTCAATACAATACTAGTTTCAAGTAGAAGTTTAACATATGTACATATTGTTTTAATCGTGATACAAAAGTAGATAACTCATAAGGCAATTATGTAATCGCATAATCGACTCTTTTTTCCCACTAAAACTGGTATTTGCTATGCACAAGTGTTTATTTTGTTATCAACTTAAATTTGGTTTTTCATTGATTAAACGCACACACATATCATACTTAGAGCATTCACAATGGGGGTCAAGTTATTCTACAAAGGCTTCTAATTGTAAGAAGTGTAAGAAGGATTTATAGAGTGACAAGTGTCCAATAACCTAAAACTAAACCCACTACATCACCACCAAAAACCTAAACACCCACCCCCACCCACCCAAAAACCTAAACCACCCCCCCCGGGCAAAAAAAAAAAAAAAAAAAAAAAAAAACTATACCTCACCAAAGAACCTAACCCCCCCCCCACCCCCACCCCCACCCCCAAAAAACCTAACCCCACCCCACCCCCCAAAAACCTAAAAAAACCCACCCCCCCAACCCCAAAAACCTAAAAAAAAAAATCTAAAAAAAACTAAACACCCACCCCCACCCAAAAACCCCCACCCCCACCCTCCACCCCTCGGCAAAAAAAAAAAAAAACTTTTTTTTTTTAGGGTGGGTGATGTGGGGGGGGGGGGCTTAGGTTTTTGGTGGTGGTGGATGTTTAAGGGTTTTTTTTTTTTTTTTTTTTTTTTGTAGTAGGGTTTTTTTGTGTAGTGGGGTTTTTTTGTGTAGTGGGTTTTTTAGGTTATTGGACACTTGCCACTCTATAAATCCTTCTTACACTTCTTACAATTAGGATCCTTTGTATTTGATCCTAATCCTTCACAATGGTTCCCCCCTATATATTTGTGAGTGTGTTACTTATATTATAAGGAATGGTTTTAAGTGGTTGTGAGTAGAGGAGAGAAAAAAAAATGTTACTGTTTATCCGTAAATATATGAAAAACACTGTTCACCCTTATAACTTTCATTAATATTTTTGAAAGTGGTTGTGAATGGCGGCGATATAAAGGTAATGATAAAAGTATAAAAAATATTATTATTTTGTTGAAAAGGAGAAAGAAAAACTAGTGATTTTTAGGGTAATGATAGAAATGAGGATAAAGAATTCAATGTGAATGCTATTACATAAGGATGAGTAAATAATACTGAGTACTGATACCGAATTTCCCGAACCGGTGTGATTTTTGATACCGCCATTTAGTGTTTTCGATACCAGTATCCATTTTTTCGGATTTTGAGTAACGGTAATGTACCGAGGAGGTTTTTTGAAAAAAAAAGAACAATATGGGTGAAAGTGTAGGTAAACAAAAAGTAAAAGGGCGTTGGTGCAAAAGTTATCAGAACTCGTTTTGATTTGAAGAAGTTGTGTTAGGGTTAAAGACGCTGATCATAATTGTCATCGTCTTCAACCGTGTGCGATTTGCTTTCTCTTTACTTACCATTTTTAGCCTCTCCAATCATATACATACACACAGGATCTCCATTTCTCCAATCCATCATCATATTGGTATCATCATACCCTTGTTCTTGTTGTTGTTAACGTATCTACAATTTAGGTTTTCATCCGATTTCCTTGCTATTATCCCAAACTTTCACCACTAGAGATTTAGGTTTACACCCTTCGTATTCCATGTCGCGATCTTCGAATCTATACGATTTTGAAGAGAATTGAAGCGGATTCTGCTTTTCGATTGCGTGTTGTGAATTTAGGTTTTGAATATCGAAGGATTTAACCGATTTTGGAAGAGATTTTATGCACATAGAGAGATCATGGCTGCAGGAACTGAATTTTCACCCTATGGAATGTTAGAAAGTGGTTTCAACAGAGATAATATGTCAACTGGAGAAGATATCATGTCACAGAATACAGATCATTTGAAACAGATGGTGATCCGGAAGCCACCGAGGCATGTATCCGGTGTTCGACATAGTATGAGCACTGCAACGCTGCAACCGCCTCATAGTCCGGTATAATAACTTATATTCAAGATCAATATGTTGTTTTGTGTATATTATTTTGGTGCTATTTGTTGCATAGAGTTTAGAAAAACATGTGTATGGTGTTTGAGATTGCTTATTTAAACGGCTTATCTGGTTATTGTGGTATCTTGTTTACACAAACGAGGGCTAGTAATCCTCTTACCATACACATTCATATCGTTAGTTTGTTGTTTTAGGCTTTTAGCTTTCATAAGAGAAGTTCGGATTTTTCTGTTTGAAGTAACGGGTATACTTTATGTGCAAGTTAAGGTTATGCAACTCATGTGGTTTTTCCTTTAAAATGCTTGTATAAAATATTGAATTTTAACTTTATGGCTGAATTCTGCTAGGATTTTGGCTTTGGGATTGTGGCTGTTACAGATGGGAAATCGGATTTTTTGCCCATGATTCGATCGGGAAGCTGTGCAGAAAAAGGACCAAAACAATATATGGAAGACGAACATATATGCATAGATGATCTTCTTGAATATTTAGATGGAATAGAAGGTTTCCCTTCCCCTGGAGCTTTTTACGGGGTATGTGTCCATTTTGCATTTTGTTTTAGGTCAGATTTGTAAATAGGAAAACCAACTTTGGTCCAAAATTGGGTGATACACTTTAAGGGGTCCTTGCAATTTGCTTATTTTGAACAGCTTATCTGCTACAAACTTAGTGTTTGGATTTTGGATGAAGAAAAGTGCTTATGTTTTATGTGCGTGAAATAAGTTGCTTTGAAGTTTGAAATTAGCAGTTTGAGATTGATTATTTCAAACTGATTATTCTTGGTGGATTCAGGATTACAAGTTTCTCTCAGGGTGAAATACATTGATTAATATTATAAGCGTAAGCATTAGCAGTTTAAAAAAATGTTCCGGCCATCTGGTACACCTCCTTATAATGAAACTTCAAAACGTTCATAAGTTTTGGAATTGGACCAAAGTTGGTTACTTTTGTAGCAATTTGCATGAAATGAAATTATGTTAATGACAGGCTGACAGCTAGATTATAATAACTGCTTCCATTAATTTGTTGAAATTTATGTTAACAGGTATTTGATGGACATGGTGGTACAGACGCTGCAACTTATGTTAGAAAAAACATATTAAAGTTCATTATTGAGGATTCTCAGTTCCCTGTTTGTTTAGAAAAGGCGATTCAGAATGCATATGTGAAAGCTGACCACGCCTTTGCTGACAATGCATCTCTTGACATCTCATCAGGAACCACCGTCTTGACTGCACTTGTATTCGGAAGGTATGTGAACTTGCTCGTGCTTTTTAGGGTTCATAATTACACTTAGAACCACGGTCTTAATGTTAGAACTAGTAAGGTTACGCCTTTGTGATCTTCCCGTCACAGGTCTGACTCATGGAGACAGTTTCCATGCAAAACGCAAGGGAAAATGTTCACATGGTACACCAGGGTGGCGTCTTATTACTTATAACAAAAGTTTTTTGAATTTCTATTAAGAAAATGTTACGACTGGAATACAATTCTGTTAAAAATGGTGGTTTGTTAACAATTTTGATTCTTTGTTTTTGACAGAATGATGGTAGTTGCCAACGCCGGCGATTGTCGGGCCGTATTAGGGAAACGAGGTAGAGCGATTGAACTATCAAAAGACCACAAACCGAATTCTCCATCTGAAAGACTAAGAATAGAACAGCTCGGTGGAGCCATCTACGACGGTTACCTAAATGGTCAATTATCAGTGGCCCGAGCCCTCGGAGATTGGCACATGAAAGGACCGAAAGGGTCAGCCTGCCCGTTAAGCGCTGAGCCGGAGCTGCAGCAAATCCAACTGACCGAAGACGATGAGTTTCTTATAATCGGGTGTGATGGTCTGTGGGACGTGATGAGCAGCCAATGTGCAGTGACAATTACTAGAAAAGAACTGATGGTACATAACGACCCAGAACGATGCTCGAGAGAGCTGGTTCGCGAAGCCCTGAAAAGGAACACTTGTGATAATTTAACGGTGATCGTCATCTGTTTCTCGCCGGATCCTCCACCACGAATTGAAATACCTCAGACTCGTGTCAGGCGAAGTATATCGGTGGAAGGTCTGAATTTTCTGAAAGGCGTATTGGACAGTAACTCATGAACATGGCGATGACGAGCTCAAAATTATTATTATTATTGTTATTTTTTGGGAATTAATTTTCTGATTTGTACATTGTTGTTGTATGGATGAATAGGAGGATTCTTGACTGTTAACCCATTGTTAATATCCCATGGTTTGTTCTAAATTTACATTACTTTCTCCTTGAGTTTATGACGTTTTAGTTAGCATCTTTAACAAAATAGCTAACTGCAGCATGTAATTTGATTTCGAGTAACCGTGCCGTCCACGTAACCATGTCATGCTTTTTTATAACTTTTTTGTACGATAATAATACGTGACATGAACTTAATACGAAATACGGGGGTTTGTGGTTAGTCTTTGTGACATTGGATTTGTTTCGGATCGAACCTCCAAACACATTAGCTAAATGGGCTGTGCTGTGTAAAGTGTAAACGCGGCAGGTCAAATATGT
>HanPP2C30
NNNNNNNNNNNNNNNNNNNNNNNNNNNNNNNNNNNNNNNNNNNNNNNNNNNNNNNNNNNNNNNNNNNNNNNNNNNNNNNNNNNNNNNNNNNNNNNNNNNNNNNNNNNNNNNNNNNNNNNNNNNNNNNNNNNNNNNNNNNNNNNNNNNNNNNNNNNNNNNNNNNNNNNNNNNNNNNNNNNNNNNNNNNNNNNNNNNNNNNNNNNNNNNNNNNNNNNNNNNNNNNNNNNNNNNNNNNNNNNNNNNNNNNNNNNNNNNNNNNNNNNNNNNNNNNNNNNNNNNNNNNNNNNNNNNNNNNNNNNNNNNNNNNNNNNNNNNNNNNNNNNNNNNNNNNNNNNNNNNNNNNNNNNNNNNNNNNNNNNNNNNNNNNNNNNNNNNNNNNNNNNNNNNNNNNNNNNNNNNNNNNNNNNNNNNNNNNNNNNNNNNNNNNNNNNNNNNNNNNNNNNNNNNNNNNNNNNNNNNNNNNNNNNNNNNNNNNNNNNNNNNNNNNNNNNNNNNNNNNNNNNNNNNNNNNNNNNNNNNNNNNNNNNNNNNNNNNNNNNNNNNNNNNNNNNNNNNNNNNNNNNNNNNNNNNNNNNNNNNNNNNNNNNNNNNNNNNNNNNNNNNNNNNNNNNNNNNNNNNNNNNNNNNNNNNNNNNNNNNNNNNNNNNNNNNNNNNNNNNNNNNNNNNNNNNNNNNNNNNNNNNNNNNNNNNNNNNNNNNNNNNNNNNNNNNNNNNNNNNNNNNNNNNNNNNNNNNNNNNNNNNNNNNNNNNNNNNNNNNNNNNNNNNNNNNNNNNNNNNNNNNNNNNNNNNNNNNNNNNNNNNNNNNNNNNNNNNNNNNNNNNNNNNNNNNNNNNNNNNNNNNNNNNNNNNNNNNNNNNNNNNNNNNNNNNNNNNNNNNNNNNNNNNNNNNNNNNNNNNNNNNNNNNNNNNNNNNNNNNNNNNNNNNNNNNNNNNNNNNNNNNNNNNNNNNNNNNNNNNNNNNNNNNNNNNNNNNNNNNNNNNNNNNNNNNNNNNNNNNNNNNNNNNNNNNNNNNNNNNNNNNNNNNNNNNNNNNNNNNNNNNNNNNNNNNNNNNNNNNNNNNNNNNNNNNNNNNNNNNNNNNNNNNNNNNNNNNNNNNNNNNNNNNNNNNNNNNNNNNNNNNNNNNNNNNNNNNNNNNNNNNNNNNNNNNNNNNNNNNNNNNNNNNNNNNNNNNNNNNNNNNNNNNNNNNNNNNNNNNNNNNNNNNNNNNNNNNNNNNNNNNNNNNNNNNNNNNNNNNNNNNNNNNNNNNNNNNNNNNNNNNNNNNNNNNNNNNNNNNNNNNNNNNNNNNNNNNNNNNNNNNNNNNNNNNNNNNNNNNNNNNNNNNNNNNNNNNNNNNNNNNNNNNNNNNNNNNNNNNNNNNNNNNNNNNNNNNNNNNNNNNNNNNNNNNNNNNNNNNNNNNNNNNNNNNNNNNNNNNNNNNNNNNNNNNNNNNNNNNNNNNNNNNNNNNNNNNNNNNNNNNNNNNNNNNNNNNNNNNNNNNNNNNNNNNNNNNNNNNNNNNNNNNNNNNNNNNNNNNNNNNNNNNNNNNNNNNNNNNNNNNNNNNNNNNNNNNNNNNNNNNNNNNNNNNNNNNNNNNNNNNNNNNNNNNNNNNNNNNNNNNNNNNNNNNNNNNNNNNNNNNNNNNNNNNNNNNNNNNNNNNNNNNNNNNNNNNNNNNNNNNNNNNNNNNNNNNNNNNNNNNNNNNNNNNNNNNNNNNNNNNNNNNNNNNNNNNNNNNNNNNNNNNNNNNNNNNNNNNNNNNNNNNNNNNNNNNNNNNNNNNNNNNNNNNNNNNNNNNNNNNNNNNNNNNNNNNNNNNNNNNNNNNNNNNNNNNNNNNNNNNNNNNNNNNNNNNNNNNNNNNNNNNNNNNNNNNNNNNNNNNNNNNNNNNNNNNNNNNNNNNNNNNNNNNNNNNNNNNNNNNNNNNNNNNNNNNNNNNNNNNNNNNNNNNNNNNNNNNNNNNNNNNNNNNNNNNNNNNNNNNNNNNNNNNNNNNNNNNNNNNNNNNNNNNNNNNNNNNAATGTACACATTCATTGCTTGTAAAGCTTAAATATACCATTAAAAGCCATAGCTTTTTGTATAGATCAGCTTCAAAAGTTCACCTTTTTGTAATGTGTAGAAGCAGGATTGTTGAAGATAGAGTCGGTTAACATGGGTCGATTTGCATCGATGTTTAATGGGCTAGCGAAGTCGTTTTCGCCTGCAAAGAGATCGAAGAGTTCTGCGGGGGATAGTGGGAAAGAGACGGCAGAAGCCATGGCAAAAGATGCAAAGAAGAATGATATGATGCTAAGGTCTTCAGGCACTATTAATGTCAACAATGTCGTCTCGGTTTGTTCAAAACGGGGCGAAAAGGGGGTGAATCAAGATTGTTGCATTGTGTGGGAGGTATGCATGAAGAGATTACAAAATTCCCATTTATAAAGTTTGAAATAAAAATGTAATCTTTTTTGGTTTGTTCAAAAAAGGGGTAAATCAGGATTGTTGCACTGTGTGGGAGGTATAACTACAAAATTCTAATTTATAAAGTTAACAAGAAAGAAACTGTTTTTTTTTTTTTTTTTTTATATCATTGTGATATTTCTGTATCAAAAGTGTATTTTTTTTTTATTTGGATGGCAGGAATTTGGATGCCAAAAGGACATGATGTTCTGTGGGATTTTCGACGGTCATGGTCCATGGGGACATTATGTTGCAAAGCGCGTATGCGACTCGATGCCCTCATCTTTGCTATGCAATTGGCAAGAGATGTTACTTGAAGCTTCACTTGACCCGAAAAAGGTTGATAGATTCCATCTATGGAAGAACTCTGTCATAAAGACTTGTGCTGCTGTTGATCAGGATCTCCAACATTCACGCAAATTTGATTCCTTTCATAGTGGAACCACTGCCTTGACGGTCATCAGACAGGGTGAACTTTTAGTGATAGCAAATGTTGGAGATTCACGGGCGATACTAGCTACGACTAGTGAAGATGGGTGCTTGGTACCTGTCCAACTTACAGTTGATTTTAAGCCCAATCTACCTAGTAAGTATCTTTTCTATTATTTTACTTTTTGGCTCATATATGAATGTATAGAGGGGCGTTAATTTCAGAACCAAGAATATGTTGAGAATTGTGAAACGCCTTTAACCATTGTACCATTCATTATATACATTGACTAAAATCCATGTATATTTCTACATGTTGAAGATTTATTTTTAAAAAATATGGTATTTACAGTCTTTGGTCTAAATGCATATGTGGCACATGTATATTCCTATGTGCACAATTTTTTTATAATTTTTTAGAAGAAAAAAAATTAGGAGAGAGACAAATAAACCACTTTTGTTTTAGTTTTATCTTTTTCATTAAAGCGTCGTGTACACGTGCTTATGCGGTTGTCAATATTAAATTGGTAAACATGTCCTCGTATATGTATGTGTCATGGAAGATGCTGATTCATCTACATACAGATGAGGCGAAACGCATAGTTGAGTGTAAAGGGCGAGTTTTCTGCATGGAGGATGAGCCAGGTGTGCACCGCATGTGGCTGCCGCACGAGGACTCACCTGGTCTAGCTATGTCGAGAGCCTTTGGTGATTATTGTGTTAAAGATTTTGGACTTATATCTGTGCCTGAAGTAACCCAAAGAGTTATCACCTGCAAAGACCAGTTTCTGGTGCTAGCTTCTGATGGGGTATGTATGTTTAAGAACTTGCTCCAGTTACTATATCGCACAACTGTCATTGTTTTCGCCTTGCGCCACTCACAGCTCGGAGGCAAGCTTTTTAAAACTAGGTGACAAGACGTAAATAATTGTATTTTGTGTGTGTTCATTTGTGTAGGTGTGGGATGTTATTTCTAACGAAGATGCGGTGGAGATTGTGTCGTCAACGGTTGACAAGTCAAAGTCTGCAAAACGACTGGTGGAGTGTGCAGCACATGCCTGGAAACGCAAGAGGAAAGGAATAGCGACCGACGATATCTCTGCTGTCTGTCTCTTCTTTCATAGTGGTTCCCCCTCATCGTGCAAGGTCACCTTGTAGCTACATCTAAATAGAACATAAGTGAATATGCAACGTCTTTCAATGCATTTGATCCAAATTATGCTGTCTCTTGTGTTTGTGCTTCTTTGCATCTTGTGGGTGGTTATATTGTGTTGAACATGTATATGGTCCATGGTGGATTCACGGCTCAAAGAACAACCCGAGACCATGATTAGCCGGTTGGGAAGACCAGAACGCTACCTATAAAAACCACCCATTCTGGGGTCATGCGTGGTCAGAACTTGATTATTTGGATCAAATGAATATATGCGTTAGTATTAGGAGTTCATCGTACATTTTACATAATTTTATGGTCACGGTAGGTATTTCTACTTTAAGTTTGTTTTTAGAGTGTAGAGAACTAGAAATCGTAGTTAAGAGGGTGTTTGGGATTACGTTTTTAGAGGGTGTTTTTAGAGGGATTACGTTTAAGTTCGTATAGTGTAGTATAAGTCTCGTATAGGTCCCTTATAGGTCTTGTATAAGCCTAGCATACTACATCTATAGTTCTATACGAGACTTATATGGGACCTATACTATACGGTAC
>HanPP2C31
CCTCGTCCTCTATCCTCCATCATAGCTCATTAAAGAATGACAAATCAGATCATAAGGACCAAGCTGTTAGAACAGTAACATCAACCGCACCACCGTCGCCACCGCCACTGCCACCAAGATCCACCCACGTTGCAGGAGCTCCTTCTCCGCCACCACCTATGATGAAGGGATGTAGTTTATCAAAACTAGGTTCTTTAAAGGCCCAACAATCTAAGAAGCTGAAGCCTTTGCATTGGTTGAAGCTAACAAGAGCAGTATCAGGAAGCTTGTGGGCCGTGACACAAAATCTGGTGTGAAATGGGTTTTTCTGTTTTGAGATTTAGGGGTTTTGGGTGAGTTGGGTGTTCGAAAGATTGGGTTTTTAAGGTGGGTTTGATCGGATTGTTGTTGGGGTTGAGCAAAATGGCAGCAGGTGATGTGAGGTGAGGTGGATGGTGGTGGTGATGATAGATGTTAGTGGTAAATGGGAGGGAGAGAGGTGAGAGATATATCTAATTTTTTTATTTTTAATTTTTTAATGGTTAGGTATTTGATTTATTTACACAATTAGTCAATGAAAAGTGAAATGACAATAATACCCTCATGTGCAAGTCACATGACCAAATTTAACAGAAAAATCTAACTAGGTTAGGGCTAAAGGACATAACGTGCAAGATTTTAAAAGATTAAGTATAAGACTCATCAATTTGAAAGATAAAGGACGCCGCCTGAAATTCACTATAAAGATAAAGGACAAAATTTGAAATTCACTCTTTTGTCTAAAACAAAATATATTTCTCTAATCGGCAATCTACAATCTTTCAATTCTCGAACACACGCATCAATCACTTGGTGAAGACAAGTCATTTATGTATTACTTTTGATTGCCAAGCTTTGGTTAACTTTTTAATTGGGGTTGTATTAATAACTTTAATATCTAGTTTTTTTATATTGAAGTGAACTTTATTCTATCAACTATTCATGTTTTGTTGATTCACTCATTCGTGTTTTTACAGTCTATATAAAACACGTTAACTGCCTGGAAGGGGTTAGAAGGGTGGTTTGGGTAAAGTTATTGTCTCGTTCAGTGTATAGATCCTGCGAGGACTTGATTCAAGTTTAGTAGGACTTCCTTTGAGGCAGATAACGTTAAATCGGGGGAAGTAAGAACGGCTTGAATCCCTTATAAAAAATCTACTATTAAAACTTTAAACCGGCCTTGCGGGACTGTATCCCTGCTGACTTAGACCAATATGGCCGAGGGTAGCGTCGCTTCCAAAAGATGGCCATATCACATTTTTCATTAATAACTTACTTAATTATCTTTCAATATTACGGTCTTGCGGGACTGTATCTATGCTAACTCAGACCAATATGGCCGAGGGTAGCGTTGCCTCCAAAAGAGGGACATGCCACTATAACTAAGATAATCACTTGAAAAACCTAAAGTGCGGAAATCATCAAAGGATACGTAAAAGATAAGTCGGAACCAAGTGATTCTATCTTGTCTATTTGTTTCTTTTATTACTTTAGTTTCTTTATTTATTTTACTTTTTATAAATCTTTTCTAAAAATTTGGTTAGATTAGAAATCGACGATATTCTGGTACTAAATGCTCTTGTGTCCTTGCACGACCTTGGTATCTTACCATCACTATACTACACCAACGATGGGTGCACTTGCCCTAGCGTATTGTAGAAAGTGAAAATGTTATATCATGTTTTATAAAATGTAAAGTTTGATAAATGAGTGAAAAGTGCTTAAAAATATATTAAAAAATCATACACGCTCACCTCACGTCAATTTGATACCCTTCTTATGACTTTTTAATTTTAAGAGACTTTTTTTTTTAAGTATAACTTCATTAAAATAACCTCTGACCCAAAGAGTTAAAACCCGCGACCCAAACAGGCAACACTTACTAACATTTTTTCTTGACACTTGATCATCATCCCCACATCTAAACCACTATTATTACACCTTTTTTATTCCATTCGGTTAATGCACACAATCAATCAAATCCCAAAACAGACAATTTTTTTCGTAATATTATTAAGGCTCAATACGCTTGTTCCACCTGGCCACTAAACTATCCATCTACAAACCAATCCCCGACAATCATAATAATAATAATATTCACAGGCCTGTATAGCCCAAACAAACACTCACTGGAAATTCCACTGTACGGACAATCCAAATCACTTGTAAGTTTTTCAATCTTTGATCTGTTAATCTGTTACAATACTGCTCAGATCTCAATTTACACTCTAATATTTACACTCAGATTCAACTCTGTAGTTTTTTTGCGGTGATTTTCATCAATTTCTTTCAACAGTTCGTTGTATTGTTAGATTTACGCACGGTAATTGTTTGAATTCCGATTATGTGTAGTGTTTTAGAGATAATTGATCGAAGATTTATTTCATTTTTCGTAATTTTTGGTTTATATTGTAGATGCATCTGAATCCTGATGTGTGTTAGGTTAAACTTTGTGGAGAGTGATTTGGATTTATGGTTTTTATATTGTAGGTGTAAGTATTGTAATATTACTGATTAATAAACTTAATTCTGATTTCTGTGAAAATGATTTGGATTAATGATCTTTATGCAGGCAGATGTGGTGTGTATTTTTCATATTGTAGGTGTGATTATTGTAATAGTGTGATTACTGATTATCTATGCAGTTAATATCGGTGATATATCGGTCATATCGGTCCCTTAGTAAAATATCGTGTCAAATATCGGTAATGATATTATCGGCGATATTGACTGATATAACCTATTATCACCGATATTTGACCAATATAACCCATATATCACTGAATTATTGGTGTTAAATTGCTATATATATAAATTCTGCATTAAATTAAAATTACCGATATCCCACTGATATCTTACTGAGATAAGCTATATTTCAAATATTGGTCCTTGACTGATATCCGATATTTTACCGCATTAACTGCATAGCTGATTATTGAACTTAGGGTTTTGGATGTGATATTTAGGTTGATTGCTACTAGATATGGGGGTATATTTAAGTACTCCGAAAACCGATAAGACTTCTGAAGATGGTGAGAATGAGAAACTGAGATATGGAGTGTCGTCCATGCAAGGGTGGCGCACGTCGATGGAGGATGCTGTAAGTGCTTGATGTTGGTTACGTTTTACGTTTGTGAAGTGTAGTTTTTGTTGGATTTGATATATTTTGGAAATGTGAATTTGAGTGTGCTTTTTAATTTGATAAATTGGGCACATTAGAAGAAAATAAAGGTCTTTCTTATAAAATGTTAATGTTCCATTGGTGTTTTTGAAGTTTGAACTATAACTATAAGCATTGGGGGACTAGTTTGGGATCAAAGGTTGTTGCAAGCTTTGTGATGAATATAGACTGGTCATCAATCATCATCGATCTATTTGATGCTTTTTTTGTCGGCTTGTTTGCTTAGTGAGTGTTTGAATGCGCTTATTACGACCTGAATAATAATATAAATCGGATGTATAAGGGCTTTAAGTTAGGGATAAACAGGTAATGTTACATTTTCTGTTTTCTTAATAAACCTTTTACTTGTTTCACCGAATCTTTGATTATTTTGGACTTCAGTTAATTGGGACATTGTATTGAAAATCAATTTTGCCACACAAAGCTTGAAACCAACATCCGAACAACCCCGTGGTATAAAATCACGTCAGTTTCATCCAACAAGAAAGTAACATAAATCAGTTTAGTCTAACTAAATAGTTTCACTATTTATAACCACCAATTAGATTAAACGGTTGACAAATATTTTACTGTTGTAAGGATTTTACTTTGAGAGAAATATGTTTGTGAAAGCACCACAATGTGTGTACGTTTGATGTCTTTGTAATTGTTTCTAGTTTTTATTGTGGACATAATACTTACGGAGTTTCATATGTGTATCTGAGGTGTTTGGTAGCATGCTGCTTTACTTGATTTGGACAACTCCACATCTTTCTTTGGTGTTTATGATGGCCATGGAGGTAAGCACATGGACATACATCATACATCATATAAATGCATTTCTATCTTCATTTCTTCACTTAGTGAACAAAATAAACCTCTATTACTCAAGTGTACTTTCTTGACAAGATTGCTGCTACAAGCAGTCATATATACTCTTTTCCTGTTTACTTATTATTTCTGAAATAATTATTAGATTGTTCAGAATTCGGTTCTCAGTCTCATATCGTAGACTACTTTCTTTTGGCACTTTGTAACGCATATAGTCTCCAGCCAACAAATCTCAAGGTTTTAGGCTTTTAGCATGTCCAAGTTAGGGACCAAATGCGTTACAAAGTGCAATCCACAGGGACCATCCATGTACCTTTGGAAAAAGCTGGGGACTGAATGCCTTACAAAGTGCAACCACAGGGACCATCTGTGTACTTTTGGAAAGCTAGGGACTAAATCCAAAATTTTGGTAAACCATAGGCACCATCCGCGTACTTTAACTCTGTTAGATATACTAAGAGTGCAGATGCCTTGGCTTATGGCTTCAAAACTAATTAGTTACTACATTACATGACAATGGTAACATATGCGATAACTTAAGTACTGGTACAGACATTATCTTACATAATAGGGTGGTAGGATTTTAACTTTGGTATGCATCAAGATGTTCGTTTGAGGCTGTGTAGAAAGTTGTATAACTGGTTTTCAGTGACGATTCAACACGATAATAATTATGTTCTGCACTTTTGGTTGTGTGATCTACTGATCTTAAAATAATGAAGAACCAGCGAAAAATATATATGATTTGAAAATGGAGGTTTATGTTTATATAACTTTATAGATATTTGTAATGAGATGAGTTAGCTTGCAGGTCAGGCAGTCTCTAAGTTCTGTGCCAAGTTTCTTCACCAACAAGTGCTCAAGCATGAAGCGTATTCTGCTGGTGATATTGGCACTGCAGCCCAGAAATCTTTTCTCAGGTTACTTTTATATGTCATTTATACCGCTGACAATTTAGTGATATCATTATCTTATTCACGTTAGGTGCTGTAGGAGTGTAGATTTCATTCTTGTTATACCCATGCATTGATATTCTTTTGATTTTTAGTTGATTAGGCTATATTATAGATGGCAAAATGGGCAGGTAGGATATTGGGTTAAAATAGAGATTTTTGTATGGGTCGGACGGGTTGGGTTGGGTTGACTTGGAACGCTGTATGTCAAATTTTTTCAATCTATAAAAATTTGATGAAAATCATTGTTCAAAATTTGATGAAACATTTATATTATTTCAATCTATGCAGTTAATATCGCCGATATATTGGTTATCAGTCCCCTCGTGAGATATCGGTGCAAAATATCGGTCAAAATATTGGTACCTATATTATCAGCGATATTGACTAATTTTTGACCGATATTTGACTGATATTTGACCGATATATCACTGATTTTTCCAATATCAGTACCTTTCTTCTCAGTTCTACCATTCGTCTTTCTTCTTATTGCTATTATTAGTGGTTTAAGTCTTAATTGTTAGTTGTTAGTGTTTTAAGTCTTAATCAGTTCCTACTTGCTACAGTTGTTAGTGTGTTTTGCAAGTTGCAAAAGGTTAATTTGGTAATGATAGGAGAGTATACTGAATTGTTAGTGTTAAATATCTATATATATAAATTCAACATGATATAAAATTACCGATATCCCACAAAGATAACCGATATCTCAATTATCGGTACTTGACCGTATCCTATTTTTTACCGCATTAACTGCATAATTTCAATAATAATATTTGTTTTTGAATAAAGTGAATAGGGAGTTATTATGTATTAATATACTGTATACACTTTAAAGGTTGACTTTTTCTTTTATGCAATTGACCCATATCTCTTTTAAGGTATTTTTTTAATTCGTCTGTTTGACCCGTTAGCGATAAAACATAACCCAAACCAATCGATCAATAAGTAAATGGATCAAAATCACCACCTCTAGCTTGTATCATTAATGCATAGCATCTGCAACTGTACCTTTTGTTTTCCAGAGGATGCTTTGCTGTTTAATATCAGTAGGTGTTTACTGTTTTGTTTATTATCTGACAATCTCTGTATACTTATGTAGAATGGATGAGATGATGTGTGGGCAACGTGGGTGGAGAGAGCTAGCTATATTGGGAAATAAAATGGATCAATTCGGTGGCATGATAGAAGGCTTAATTTGGTCACCAAGGAGCGGTAATTTAAAAGCAACGGAGGATGATTGGTCTTCTGAGGAGGTACCTACTTTCTCTGTGTGCACCACATGACTAAAATGTAGTAAAACATTAATGTTATATTCTCAAACTGTTTGATAATATACTGTTGAGTGTTGATATAATGTTGCATCTAGGGCTGGGCTCTTAAAGTTCTTGTTTGTTTTCAACGATAAATGTAGGGACCACACTCTAGTTACGATGGACCGACGTGTGGAAGCACAGCTTGTGTTGCAATCATCCGTAATAACCAACTTGTTGTAGCGAATGCTGGCGATTCTCGATGTGTGATATCCCGAAAGGGTCAGGTAATGTTGTTTATGTTGTTCATTGAAGATCACCTAATAAAACTATGATGGAATAAGAAAAAGACACCGTTGACCATGGGAACCAAAGTCAACCAGATGGAAAGAATCACATTTTCCTTCAAGAATGTTCCATTTTATTCAGTTAAACAAAACAAACAACTTATTTTTTTTCATTCATGAATGTGTTTTTTAAACATATTAGTATTTATACAGGCTTATAATTTGTCAAGGGATCATAAGCCTGATCATGAGGTTGAGAAAGAAAGGATATATACAGCTGGTGGTTATATTCAATACGGTCGAGTTAACGGGAGTCTAAACTTGGCTAGAGCTATTGGTAACTCACATCTGTTACTATTAATATTATTATATCATCATCATTATTAGTATTATATTTATTATAATTATTACTAATAGTAATAATATTTTTTGTGCAGGTGACATGGAGCTGAAAAGGAATACAACACTTCCACCTGAAAAGCAAATTTTAACTGCCAATCCTGATATAAACACAGTATGTAGCGTCACAAGTTGCCTTTAGAGGTGACATGATGGGAGGCTTGAGGGTTGGGTAACACGTCAATAAAAAGGAATTTTTGGCATGGGTCAATAGGTTAGGTTGACCGAAAACACTTGATCCTAACTATTTGAATATGTATAATAAATAACCCATGTGTCTAATATGATACCAAAAAAATATAGAGTAAAATGCCATTTTTGTTACTAAGGTTTGACCAATTTTGCGACTTTTGTCCAAAGGTTTATTTTTCCACATCTTGATCCAAAAGATTTGAAATCTTGTCATTTTCATTCGGCTCGTTAACTCCAGCTATTTTCTCCATTAAGTCAAGTGTATTTTCGTCTTTTTTATCAACTTAAAGGGCAACTCGGTCTTTTTCACTTTATGTACAAGCATTTAGCATAATGTACAAGTATTCAAAATATTGAATTCCCTTTTAAGTTAACAAAAACGACGAAAATACCTTGACGTAATGGAGAAAAATGGAAGGAACTAACGAGCTAGATGAAAATGGCAAGATTTCAAACCTTCTGGATCCAGATGCGAAAAACAAACCTTTGGACGAAAATCGCAAAACTAGCCAAACCACATGGACGAAAATGACATTTACTCAAAAATATATCATTTCAATAATATATCCATTTTTTATGCGTTAAAAGTACAATTCGAGTGAATTTTGACCTTGTTTTTTCCCTTTCTTCCTCAAACTAGGTTGAGCTTTGCGAGGATGATGATTTTCTTGTTCTTGCTTGTGATGGGATATGGTATATATTTATTTAATAATAATATTATTATATTTATATTAATTGCATAGAAGTTCCAAATATTCAACATTTTACAGGGATTGCATGTCAAGCCAACAACTGGTAGACTTTGTTCATGAACAATTAAAAACTGTAAGTCCATTAACTCATCATCATAGCAATTATTATTAATTAATTCCAGTTTGAAACTGTTTATTTTATTTTCTTTTACTTCTCGTCTCATTTTTAATGATCAAAATATAAAAAACACTCCACAACCATATTATTAGAACCTCAAAATAGAGTAAAGTAGACGGATGGTCCCTTTGGTTTTTATCAAAATTTTGAATTTAGTCCATAGCTTTTCAAAAGTACATAGATGGTCCCCTGTGGTTTGCACTTTGTAACGTATTTAATCCCCAACTTTTTCAAAAAGTACATAGATGGTCCCTATGGTTTGCATTTCATAACGCATTTAGGGGCTGTTTGGCAACTTCTGAATGGGTAAGTGCTGAATCATTAAGAGCCAGTATAATGCTCAACCATTTAGAGGCAAATGTCGACATCTGCTCGCGAAACAAACAGTCTGAACAATTAAGTGTTGAACCAGTAAGAGGTCTGAACCATTAAGAGCCCATTAAGAACTGAACTGAAACAAACAACTCCTTAGTCCCTAACTTGGACATTGCTAAAACCTTTAGATTTGTTGGTTGAGGACTAAATGCGTTACAAAGTGCAAACCACAGAGACCATCCATGTACTTTTGGAAAGCTAGGGACCAAATCCAAAATTTTGGTAAACCACAAGGACCATCCGTGTACTTTAGAGGTTGCATAGTTGTATGCGTTTGAGTCCCACAAGCAGAGGTCAAAGCTAGCGTATTGGTGGGTCCCGTGAGTTTTTCTAGTAATAGATTCTCACAATTACTTTACGGACAGCTGATTCTGATTATTCATGAATGATGATGCAGGAAAGTAAGCTCTCAGCGGTGTGTGAGAAGGTCTTCGATAGGTGTTTGGCACCCACATCTGGTGGGGAAGGGTGTGACAATATGACTATGATCTTAGTCCAGTTCAAGAAACCAAAATCCGGTCCGTCCACTTCACAACCAATGGATTCATCTAACGATCAAGAAGTGCCCGGATCAAACTCGCCGTAGTCTTTGTATCTCAACATGGTTTTTGTAAATGTTGGTGGTTTTTTATGCTCGATAGATTATTTCGGGTTGCTAGTTTTTCTGGTGCTGGATTTGACCATTCGGGTACAATCTTGTTAGTGTGACTTGTATTTTAGGTATTGAAGGTTGTACATTAGATTTGGTCATTTCAGTATCTGAAACCACACTTTGACTACATGTTTAACGATTATTGCAATTTCTAAGTACTAAAATGCCTTGAGCTTAATGTGTTATTGATAATTTGATTATATTCAACCAAAGAAATTGGCTGCAATGTGAAGACCTCAGCAAATCAAAGGCTGGTTTATGACTTTATGTCAAGTATCTTGCAGATGTGCAACAATGGCTTGATTCGCAAATCAAGCTGGCCGTTCTTCGCTCAAAAGTAGAGCAAATTTAGCTAAG
>HanPP2C32
GTTTAAACTTTGATTGGTTTAATTTTAAACTATGTGACCAATTTTGTTAAATGAGTTTAAACTTTGATTGGTTTAATTATAAACTATTTGACCAATTTTGAATGAGTTTAAGCTCACTAATGTGTATTGATGAGTAAAAGAGTAATATGCTTGATTTAAATTGGGTTTTAGTGTTCAATGACTTTAAAATAAATAAAATGTTAATGAGTTTAAATGTTTAAAAAAGTATATAGATTTTTCCTTTTTAAAAAAATTATATATAACATAATATAACATAACCTTTTTAAAATTCCAGGCTCCCAAATAATCGGGCCTTGCACCGTCGCCCCCCTCACCTCCCTCCTAGCTGGCCTTGAGTTACTTAACAATGAAAAATAAATCATAATCCCTACACCCAATAACAAAAGTCGGTTTTTATATTTAAAACATACATGTGGGCTGTGGGAAATGAGGTTCTCCGTTACAAATTAACACATGAAGTTATAAATTAAAGTTTTAAAGCTTTAATTAAAACTTAAAGTCGAGAAAGGTTAACAAAGTAACAAAAAAAAAAAAAAAAAAAAAAAAAAAAAAAAAAAAAAAGGAAGAAGAAGAAGAAGCTAATTCAAACACCCTGATATTTGAGAAGGAAGATATGGACATAATATGAGTTTCCTGTATATGTTAAAAGTTTTGGATTCAGTGGAATAAAAAGAAATGTTTTTACAACACTTGGTCATGGAATCATACCACTAAAGTAGTAAAGTCGTACTTTTTGATATAAGTGATTACTTTGATGTATTTATACCAAAATTGTGACTTTATTACAAGTTGTCAACCTCACCAATAACATACCACTAAATAAATCATGAGTTGTCTTTTGCCAAAGTGTTAACTAACGTTGCCAATTACGTCATTTTAGAGTGTATGAGACTATCCAAGTTGCTTGTCTAGTTTAATGCGAGATGATGTTATTATAATTGTTTGTGGGCGGAACTAGAGGGCCCGGAGAGAACCACTAATCGTCCTATTGATTACAATTCTTTCATAAGTAGTGGTAGCAAACTAAGTGATTGAGGATTTAAATCTCGTAAAAAACAGAAGTAATAATTTTTGTTGTTAATAAAAAGTAGCGGTAGCAAACATTTTTATTTCCTAGCATGTTGATCATCAAAAGTATTGTGACATTTTCTCCATCATGTATGTTTACGACTACTTCAAACTATTGTTTATATGTAAATCATTTATTTTAAAGAACTTTAATATGTATATAAGTTATTTTAAAGAACTTTCATATTACTTTAAACTAGTTTTTTTTTTTTTTTTTATTTATCCCATTAACTAACTATTTTAGTATATAAAATTTATTGTGCAGTAATATGAGTGGATGATGAATAGTAACTTTAATAATTATTTTTATTATTTTGTTATGATAATTAATTTTGAGCATATATACAATGATTTATATTTTTTAACGTATTTTGTTGCAACGTGCCTAGTTTTATACACGTCTAGATATAAAAATGAAACCAAATTTGAGGAGTAACGTACAAGTAATCAAAACACAAAACCATATGTTATCAAAACACCTCACTTTTTTTTATTTTTTTTTATATAAAATGGCATCTTCACCCTTTTCATTATTTTAATAACATAATGTATTACTTTACAAAATTCCAAATAATTTTTTGCAATATGCTTACTTTTATTTACGTTTAGACAATTACTTTTTATAAATCGAACGGGCCCAATATAACTGATTTTTTTTGTTACCGTGACGAATCAAATCAATATCGTTTAAACAACTTCGATACTAGGACCGGTATTTATTTTTATGGTTTCTGATAATTTCATTAAAAACGAAGTTATATTCACAATAAAACATTTTTTTGTATCGTAAACTCATAAGTACCGTGATAACCCCAACAGATATCGTCCGAATACAATACGCATCCATACCAATATTCGTTTTTATAAAGAAGAAAAATGGAAATAAATTAATTATAGAAATCATTCTACGCGGCATTGGTCAACAAGCATCAGAAGTCAATGCTTGAATCGGTCTTTTCTCCCTTTCCTTTTCTTCTTATAATGCATATAGAAAATCTGTAACGCAGTTTCATTTATATACCCAAATTAAACCTCAATTACCATGAATTTTGACTACAAAATTGACACTATCATTTCTTTATCATAATTATTTCGTGTAAGCAAACAATTTGTTCAATTCCTTCTATTACTTCAAACCCCCCCTGTTTTTTTCTTACTTTCTTGTTTAGGGTTCTATAAAGATCGATAAAGTTCACTGCTTTTTATCTGGGTTCTGCTTCAAAGTGTTGGATGTTCAAGATTCTGCTGATTATTTGATGGATAACTTATGCTGTTTGCCGGTAATTCTTCTTACGGTTTTTTTTTTTTTTTTTTTTTTTTTAATAATCTTTCAATTTTGCCGTTGATTGATCTTATTGCATAGTTTAGTTGATCAATTGTTGGAAATTTTGTATTTTGTATCCTTTTTTTTTTTTTTTTTTTTTTTTTAATTTTGCATTTTTTTTGTTGTGTGTATTCACTATGATTTTAAGATGGGTTTGCTTGATTAATCTGTATATGCCTGTTTAGATTAATAAATAAATAATTTGATAATCAAAACTAGTTGTAATTTTGAAAAAGAATAAAGCAAACTAAAGACAGTAGGGCTGTCCAAAAAGCTCGTAGCTCGGAGCTCGCTCGAAGCTCGCTCAAATTTAGCTCGGAAAAAGCTCGCTCGATATGGCTCGGTTTAAAAGTGAGCCGAGCCAGCTCGGCTCCGTTAGAAAGTGAGCCAGCTCGGCTCGGCTCGTAACGAGCCGAACTGGCTTGGTTTGGCTCGCTTGGTGGCTTATTTCGGATTATTTTCTTTATAATATATTTATTTTTATATACATTATAATATATTACAAAAAACTTGTTATTATTTCTATGTATTTAGGCTTGTAATTTGATATCCATGACATATTTGAATCTTAATTACCTTGTTAATGGATTGATATTGTATTTCATTGAAATTTAAAACTTATTTTTCATTGTTGAACATGATTTTGTCTTTTAACGTATTAGGATAAACTTATTTTGAATATGTTTTTTTTGAAGTATTGAATAATATTTTAGGCTACTGAATTTTGAGAGCTATATATTATATTTTCTTTTTAAAATCGAGCTAAACCAAGCCAAGCCGAGCCAGCTCGGTTTAAAACCAAGCCGAGCCTGAGCTTAGATTTTCAGCTCGGTTTCAAATCCAAGCCGAGCCGAGCCCGAGCTTACCCTGGCTCGGCTCAGCTCGGCTCATGAACAGCCCTAAAAGACAGTAGAACTTTAAAAGCTTATCTTGACTTTTAGGGTGACTTTTGTTGACTTTTTAAATTTTGGTGGCTGCTAGTTAGAACACTGAAACTGATCATCTTCTTGTAAAAAAATGTTAAAAAAAAATTTATATTTTGTACCAAAAATTTATATTTTGCCAAACACTGTCTGATTTTCGCCTTTTCGGTTTGTGTATATGCACATAGTTCAGAGGAGGCCCGTCGTCTTATAGTTCCGGTAAGGGAAAAAACCATGAAGGTGATATCAAGTATGGGTTTGACTTGGTCAAAGGAAAAGCTAATCATCCAATGGAGGATTATCATGTTGCTAGGTTTGTGGAAATAGATGACCATGAACTCGGGCTTTTCGCCATTTACGATGGCCATTCCGGAGATCGTGTGCCTTCTTATCTTCAAAAGCATTTGTTTGATAACATCTTGAATGAGGTATGCAATTGTTTCTAAAGTGGAGTAAAATGCCATTTTCGTCCCTGAGGTTTGGCCAGTTTCGCGACTTTTGTCCAGAGGTTTGTTTTTTCGCATCTGGATCCAAAAGGTTTGAAACCTTGCCATTTTCATCCGACTCGTTACCTCCATCATTTTTCTCCGTTAAGTTAGGGGTATTACCGTCTTTTCAGACATTATTATATTAAACTAAAAACGTTATTAAGAAATAAAGTCAACAGAGGTTTGTTTTTAGTTTAATAAAAAAATGTCTTAAAAGACGATTATACCCCTGACTTAATGGAGAAAAATGGACGGAGTTAACAAGTTACATGAAAATGGCAAGATTTCAAACTTTTTGGATCAAAATGCGGAAAAACAAACCTTTGGATGAAAGTCATAAAAGCGACCAAACCTTAGGGACGAAAAATGACATTCTACTCTTCCAAAGTGTGATATTATAGCATGAGGTGGCTAAGTGGTCGGGTCAAAATGCTTTCGGGTCAAATGCATTGGTTCAAAAGGTCAACCACTCATTCTTTTACCGTTTCATATGTTTGATTTTTTTGACATAATGTTACAGAGTGAGTTTTGGGTCGACCCAAAGCGATCGATAGCGAAAGCATACGAGAAAACCGATGCCGCAATTCTTTCAGACGATTCTGATTTGGGACGAGGCGGGTCAACCTCAGTGACAGCTATTCTTATGAATGGTCAAAGATTATGGGTTGCAAATTTGGGTGATTCTAGAGCGGTTATTTCGCAAGGTGGTGAAGCTATACAATTGAGTACTGATCATGAACCAAGTACGGAAAGAAGCAGTATTGAGCATAAAGGAGGGTTCGTCTCGAATATGCCAGGTTTGACTTCGGTTTATCAATTGGGTTGACTTTTTGTTGTTTGTCTTCGATTTCAGGACATGAAACTCTCGCATCGTTCTTCTGATTTCGGGACCTAAACGCCTTATTTTCGAAAATAAAGTTTCTTGCTTTTATTTTTTGTATTCTTTATTCCTATCGTTTTCTTTCGTTTTCAGGGGATGTTCCTCGAGTGAACGGACAACTGGCAGTATCTCGTGCATTTGGAGACAAAAGCCTGAAATCCCATTTGAGATCCGACCCTGCCATTCAAGATACACTTGTAGATAACAAAACCGATCTTCTTGTATTGGCAAGTGATGGTCTTTGGAAGGTAACAATTTTATTATTAATGCAAACTTTAACGTATCATAGCCGCCATAGGGTTGTTAATTATCGTTTTTATTGATTAATCAAGGTTGTGGATAATCAAGAAGCGGTTGATATCGCAAGAAAAATCAAGGACCCACAGAAGGCTGCTAAGCGATTAGTAGCCGAAGCTTTGAAAAGAGACAGTAAAGATGACATATCTTGTGTGGTGGTTAGATTTAGGTGAGATTTTTTTTTTGTACCTTTTAATCATTTTCTGTCTTTTTTTCGTTTTCATTTTGTGGGTCCGTTTGATCATCGCAAACGTACCGTAAAATGAAAATGAGAAAAGATTTATGTAAAGAAAAACTTAAATAATAACGAGAAAATAAACCCTTTTGGGGAGCTGTGAGTATGCTAGATTGGTGAAGAACATATTATTGAGTAGTTGAGATTATTGTGTTATGTAAATTTGACCCTCGTTGGTGTTTTGTTGACTTGATTATTGTAAGATTATGAAGACTTGGTGAGCTTGTTTGGATCTTGGAATGAAATATTACATTTGTTGGTGGTGTTCAGTGTTCATGATCAAGTTCAAGTTCGGATGAATTTTATGAAATTTCGGTTACAGTTTTGAAAAACGACAGAAGGCGCTGGTTGGGTCGACCAGACTGGCTAAACCGGTCAATACAATTCGGTTTTAGTTGTTTATACCCGTTTTTGTTTTCTTTTTCAAAATCATTAATGAGAATAAC
>HanPP2C33
TCCATTGTTTAGATTCCGTTTGCAAACAAAATTCCCAAAGAGCGGAAACCATTCCTGCGTTTTTGTCTTCTGGTTGGTCTCCTAATTCCTCACCCCTATAGTGGTTAATCAAGTTACGAAAATGAATATCCACTATACAAACAGTAGTATATCCATCTTTCCTCCTTCAAACGACCAAAATATAATAATCAAACTTATCAGAGGTAAGAAAAGTGGACATATAATACATACCGCCATATTCGATAAAGTGGACATGTAATACATACCGCCATATTGTGATCAACGAATATAAAAACTGGAATCGATAAAGTGGACATATAATACATACCGCCATATCTCAACCATTGTTTGTCTTGCGGTCATTGTCAATGCTCGGACACGATCTTTCTGAAAGTGTGAGTCAAACAACACATTAGTACATGTACACAAGTTTTTACCTGTTGTCTGGGCCAAAACAAACAACTTACAGCTATGGAGTTTCTTTGTGCTAGTGTCTGCATACACAACTCCAACTGAAATCGTAAGAAACTGGAGAAAATGTTATCAATTTTTGCTTTCGCTTAGCGCCTTTTGATACCAAGTATATTAGCAATGAGCGATGATGATCTATTGACATTTTGGCACAATCTGTTTATGCAACCGCAAACCATCATGACACTAATTAGATTGACTTTTAGATTTTTGTCTTCCATTTGTGTTTGAATGTTGGTCTTTGCTGCTTTCGGGAACCGTACAAACTCCGATCTCCTCATGCTCGGATACTTTCGCCTTCTACCGGTTAAATTATTAACATATATAAATATTTACCCAATTTAGTTTTAAAAAACAAGAAAATATATGTAATATTCGCACGCTAACCTTGGTTTCATTTGTTTCACATGCTTCGGTTTTCCTTTTTCCCTGATATGAAACGGAATGTGTGTGAGCATAAAATGAGATTCCAAAACTTGAGCAAGTTGCACTTACCTCAGCTTATTTTTTACTACAAAACTCTTTATTTCCAATTGCCTGCCAAGATCAAGATTTGAAGCTGGATTAATGTTCAATTAGTCTACATTAATCAAAAAGTCGATGCCAATTTATCAAGAAACCTGGAACATTGTACACAAAAACTGTCAAGAAAGCTTTAACAAATGTCAACAAAAGCATGAAATTTTGACGATTTCACTCAAACCCCAGAAAGAATTTGGAAGGAAATAGTTGAGGGTTCGTATACAAATTAAACGAAAAACAAAGTTTTTTTAGATTAGGGTTACAGAGAACCTTGGTGTTACAGAGAACCTCGGTGTTTGACGATCGATCTACACCAAAATGGGACATGCACGACGGATCCAACTTGCCGGAGTTCTGCTAGAACCCTAGGTGCTACTGGTAACGTCGTCTGCTTCGGTTAGAATCCATCATCATGATCAACCTCTGGAATCAACTCTTCAGGAGACCTAGAAGCCAAACCATTTTCACGCTTGATTTTCTTCTTCGTTTTGCTTCCTTGATTTAAGAAATTTGAGAAGAATGCTCTGATGAATGTTGTACCAAAGAGACAAGAGAGGAAAATAAATGGTGTGCGTCAAAAGGAGACAACAATCAATTGTATTAATGTTCCGTCCGACCTTTGGCTTCCTCCGACTTATCATTGGCGTCTTAATGGCTTTCAGTTGCATTCAGTGGCTGTGGTGTGAATGAGTATCAGTCGAGGGAGAGAGGGGCAGGATGGGAAGAAAAAGTGATAAAATTGGGAATTACTACTTTGTACATATGAAATGTTTTATATAAAGCAAAATCTAATGTACAAGATGGTAATTTTATCATCTGTACAAATTTTGAAGCAAGATATACAAGAGTGTGCAAGCCAATTCAAGAGAGATATGGATTTATTTTTAAGACACCTTAAGGCTATAATTGAGATTTTGCAACAGGATTGAATGCTGCATTCATTGTCTATTATAGCCAGCTCTTCACTATCTTTCTTTATGGCTATAACTGCCATGGTGGTGATTAGAATGCGCTTCATTTCTCATCTTCCTACTCTCTCTATCTTATCAAATCCAAACTACGATGGTGTTGAATCCTGTTTAAGAAACAATTGATCTCCTGTTTGTATTTACTTTTGTTTTATTTAGTTGAATTGCTGACATGGGAGATGATTCCGGCATGTCATATCATGATTGAACCTAACACCATATCGGGTGAAGAAGACGACCGGTAAACCAAACCACGTGCACCCGTTTCTGTCGAGTTCGACTTACAGTCCAAACTTCAGGGTTAAAATCCGGTTCTATCACCCTCTGCCATTCATCCAGATCTTGTGGTGAACAACAGGGGTGTGAATAAAGTTTGTTCCTTTATTATTATTTGATTTTATTTGGGTCCGATCTGTCTGGTTTTCCTATTTGATTATTCATATTCTTCGTTAATCATGTTTTTGTGCATCAAAACGATGTCGTTTCCGTGTGTAATTTACTCCATTTGTTAACAATAATTTTTTCGAAGCTATCGATTTGTTGTTTTTTCTGTTTTATTATCTGCATTCTTCGTTATTCAGGTTATCATGCATCAAAACGATGCCGTTTTCGTGTTCATTTTGCTCAGTTTATTAATAATATTTTTTAAAAGATATTTCACATACTTTTGATTCGATTTGTTATTTTCCTATTTGATTATTCAAATTCTTCGATAATCAGGTTTTCGTGCATCAAAACGATGTCATTTTCATGTTCAATTCACTGAAATTGTTAATCATCATGTATGATTTGGAATCTGATATTTGAGCTGGATGATAGTTGCAATTTGATATTATATGATGTTTGTTTGTTGCATGTTTTTTAGGTTTTTGTTGAAAATGTTATGAAGGTTGAACTTATAGATCTATAAATCTGGATTTACGAAGGGACAGAGGAAATGTCGTCGAATAAAGGCGAGCATCAGACGGTCCCGTTATCGGTGTTGTTGAAGCGTGAATTGGCCAATGAGAAGGTTGGGCGGCCGGAGATTGTTAGCGGTCAGGCGAATCAGTCGAAGAAAGGGGAAGATTTCATGTTGATTAAGATCGAATGCCAACGCGTGTTGGGAGATGGTGTTACTACGTATTCTGTGTTTAGGGTATGATTTTTGGTGTTTTTTACAATTTGAATTTGGAATATGTTATTAATGAGTTTCATTTTGCAGGTACTTGATGGCCATAATAGGGCTGCAGCAGCTATATATACCAAAGAGAATCTTTTGAATAATGTTTTGAGTGTTATTCCTCCGGACCTGAACCGCGAAGAATGGATTGGGGCTTTGCCTAGGGCTTTTGTGGCCGGATTTGTGAAAACGGATAAGGATTTTCAAGAGAAAGGTACTGGATTCTGGTTAGATCACATGAATCAGTTTGATAAATACGGTGGTTCCTAATAGCTTGTTGTCGTGATTGCAGGTCAACTGTCGGGAACAACAGTCACCTTTGTAATTATTGAAGGATTCATAGTTACTGTGGCATCAGTTGGTGATTCCCGCTGCATACTTGAATCTGCAGATGGAAGCCTATATTATCTATCAGCAGATCACAGATTTGAGGACAATGAAGAAGAGTGAGTATTGAGTATATAGATGCAAGTTATAACGTTCTTCTGTGTATTTATTCCTTTATGATATGTTATTTTTT
>HanPP2C34
TAGTCCAGGTGCTGCTCAATTGAGCTTGTACTTTGATTATTCGTCGTGATTTCGACTTGAATATTAGAGTGCTGTTCGAATTCGGACTATGCTCTGTTATTCGTTGTGAATCCGATTGAATTATCGAGTATTGCACTGATTAATTGTTGGGAGGGTTTAATCTCGTGAATTGACGTAATTGCTGTATTAGTTACTAACCTGCCTGTGTGTGCATTGTGTTAAACTAGGTTTAATCAAGGCTAATCAGTAGGCTTATATCTATTGCTCGTTAATCTGCAATGTGAGTCATTCTTCTTTTTAAACTGTTTTCTCACAGTTTGTGAGTAAGTATTACAAAACTCCAAGTTATTTTCAAAGGTTATAATTACAGGGATTAAGTCTATGTAATCACCATATTACAGCCGGTATGTGGGGTTTTGTATACATTACTTGTTTCCCGTCACACTTGGACAAACGGGTGGCCAAGGGGTGATCTGACCACAGTCACAGACACCATTGGACAAATGGGCTAGCCAATGGATGGTCGAGTGACAAATACTGTGGGTAGTTGGTTTGAGATCAGAAACATTGTATTTCCCCTTAATACTGTAATTTATAACTAACGGGTCGTTTTAGAAAACAGAACGATTCACTCAGTATTTCCCCGCTGACAAAACCTTTTCCAAACATGTTTCAGGTGATCTGTGTGATCCAGGAAAAGTGCAGTAAAGCACTACAAGCTCAGAGAAGTGGCTCATTGTGAATAAATAAATAAAACATGTTTTAGAAAATAATGATTTCTGTGTGAAATCAACTGATTGTAAATTGTGGGAATTTATCCCTAAAACTTTGTATAATATATTAAACGAGCATTTTTACGGTGAAAAGATCTTGTAATAAAAGACTTCCGCTGCCGCATAAATCAGATACCACGGGTACCACTGGACTGCTCGCGGCTCCCGATTCCGTCCAGGGTGGGTCGGGGGTCGCGACACAACACAAGTGGCGTGAATTAAAACCGAAGCTGGAGCGGTTTAAAGTTTGTTTCGACCGCGTCCCTGCGGGGGACCTAAGCCACGACAATCGAATGGAGATCGCGAAGATCGAGTGGAGGCACGACGAGAATCTGGAATTTAAGTGGGTTCCCCAATTTAATATTTATAGAAGTTTGTAATTTTTTTTAGGAATTATAAACTACTTTTTTTTTTTTCAAATTTAGGATTTAATAAGTAGTTTTTTTTTAGTTTTTAGGATGTTAATGTAATTTCTTTAAAAATAATATAAGTTTATTTTATTTTATAAATCTCAAGTATATACAAAAAATATATAAAGTCAGCCAACATGGCACCCCAATGCCGCTAACCCACGTCGCTTCCACACGCCACCGAAACCAATGAAATTCATCCATGTCAACTCTTCTCAAGCACTTAATCAGAAGGGGTTATTTCATCCAAACTCCCCATGATTGGTTGGAACACCTCTCTCTTCTCCCCTACAAGCGGTGAATACTCCACGATTTTCATGTTGCCGTGCGGTAAGAGAAGGGTCGACGACAGTGTTGTCGCATGATGAACGAGCACACCGCACCCACCTAATTCACCCTAAGGGATGGTGTACAGGGGTGGGTTGGGTCCCCACGCCCAAACCCAAACCCAAGCCCATTCCCGAGTCTCATCCCTCTCCCTCGTGCACCACTCTCTCTCCTCCCTTCTCACATCCCGCATTTGATCCCACCCTTGCATCACATCCTGCCTGACTGATTATCAAACTGACACATTCACTCGTGTCATTTTCCCATTAGCCCACGAATTCCACGTCAAAATATTCTATTCCCCACCTCAAATATTCAACAGTACATATCAACATCATCTCTTAATTCAAGACGGCGCTGAACTCCATGTTCCTTACCCGAACTTCCAACGGGCAGTCGGGCAGCACCTTACGTGGCAAAAACCCAAAGCATCCCTTTTAATATCTCCCTTAACAAACCACCACCATTTTCATTTTCATTTCAACAAATTCCTCAATTATTCCTTCACAAACTGAAACCATCTTTGCATGATTGATTTGATACTAACTTAGTGGTTGCTAATTTGCAATGGTGGAAATATGTTTCGGAGCCGTGAGTGAAAATGATCCGTCCGCTTCAAGCGCGTCAAGTTCACGCGCAACAACAGAAGCGGACGGAAACCAAACACTCAAATTTATAGCCGGAGGACGCAACGTTTACAAAGATAACGCGTTCAAAAAAGCGAGACTGACAATCTCATCGGCTTCGGCCGCAGTGGATAATCGAAGATATACAAAACTTGTGTCGGATGATGATAGAAGCGATGTTGTTGTAAGAGATAATCTAGCTATTGCAAATTCGTGTGGTTCGGGTGTTGATAGGTTTGTTCCTGCTCAATCAAGCCCTAGATATGGAGTTGCGTCGATGTGTGGACGGCGGAGAGATATGGAAGACGCGGTGGCCGTTCATCCATCGTTTATTGATACAGACCATCACCAGACATCTAATACGCATTATTTTGGTGTGTTTGATGGTCATGGTTGTTCTCACGTATGTTTTATGTTATGTATATGCAACTTACTGAATTAGTACTACAATAAGGGGTAGGGGTGGTTATCACTCGCTACCTATTTATCACTTACAACATCCAATCAAATTCCGACATGTCATCAACCATTATTCCATCACTCACAACCTTTTTCAGTGGAAATACCCATTACTCATAACACCCAACAATAAACCCTCACACCCCCTCACATGCTCCCATTTATCACGCGTCAAAAATATCACGTGAATTAAGTTTCACGCGTTAAGTTTGATGGGTGGCGGTGGTTTGTTTGATTTTATCACGCGTGAAACTAATATATGACGGGGAATCTTTCCCCCACCCCGGGTCCCTAAACATATATTCTTTTTCCAAATAGATAGACAAAAGGGTTGGGCAGGCGTTTTCGTTAAAAATCGATGGCTAGCGCCACAGGCGGATCTATGAAGGGCTTAGGAGTTGCCCGTGCTACCCTTGACTTTGTTAGCGAAGTACAAAATGTTTTTTTTTCTGTTTTATTATCAGTGGCGAAGGTTGAGATTTCCGACGAGGGTCAAAAACGTTGAGATTTCCGACAGGGGGTCGAAAACGTATATACCCAAAAATTTCTATACGAAAACCACATTATATTAATTATACTGCTGAGCGAAAAGTTCGGGGGTCGGGCGCCCCCCAGCCCTTAATAGCTGCGCCCCTATTTATTATACAATATTAGGATAGGTCCATTTTTTAGATAACCCAAAATTTTTCTTCTAGATACGTTACTGTTAAGCGAGCCATACTATGTGGTTGGTTTAAATAAATTTTAAATGGTTAATAGGTGATGTCTATTTTGGAAATTTTTTGATAAAACATGTCTATTTTAGTAAATTCCTCAAGAAATTGTAGGAGGTTTTTAAATTATATTGATGTTTTGAGTTATTAATTTTAGGTTGCAAGGATGTGCAAGAATCGGTTACATATGTTGGTGAGGGAAGAATTGAAGAAGAATGAGTGGAAGAAGACGATGGAGCAAAGCTTTCGTCGAATGGATGAGGAAGCGATGCTCTGGAACGAACAAGTTACAAAAGGTGTGTGTCGGTGTGAGCTTCATGGACCTGAGTCGTATGGGGTTGGGTCTACGGCGGTGGTTGCGGTTGTGACTCCTGATAAGATCATAGTTGCAAATTGTGGTGATTCAAGAGCTGTACTTTGTAGGAAGGGAAAAGCAGTGCCTTTATCAAATGATCACAAGGTTAGTCGTTGATTGGGATGTCAAACGAATCCGAACCCAAATCTGAAATATTCGGTACCAGTACCTATTCTTAGGGATTTTCGGTACCGGTAGCGGTTCGGTAACGGTTAGTGCTGAGCTCATCCCTCGGTATTTGGCTAGGGGACTAGGTATGAGATTGTTTTAAAAAAATTTAGCCGGTATGATATTAGGTGATGTGTAGTCTGATTACTCGAAACTTATATGCATGTTTACTCGAACCATATTCGTAAGTATTTTGTTTTTATTTTTTTTCTTTTTTGTCCAAGTTAACAAAATAATTTACTAAAAGTTGGGTCTTATAAAACAAAATTTCATAAAATTAATGAGAGTAGAAAGATATTGGAATATCCCAACTTAATTTTTATAGTAAACTAACGGATATATCTGAACCGGTTGATAGTTACCTGATATATACATGACAAGTAATACAGTGTAGTCTTGGGATTAACAATACCCATCCTAAACCGATCTTATTGTCCATCCCTAGACTCGTTGATGATTAAAGTTCTTTTCTGACTGTTTATTAACTAATCGATGTTTGGAATTTTGTAGCCTGATCGTCCTGATGAACTCAAGCGGATTGAAGATGCCGGCGGGAGAGTTTTATACTGGGATGGCGCTAGAGTTAGCGGTGTTCTCGCAATGTCTAGAGCTATTGGTAATTATAATCTAGTGATCCACCAATTACTTTCGACGGCTCATTAGTTCAATACTTAAATTATCTTCTTTCAGGTGATAATTATTTGAAACCTTATGTGACTTGCGAGCCAGAGGTGACGATCACTGAACGAACGGTAGAGGACGACTGTTTGATACTTGCAAGTGACGGATTGTGGGACGTGGTATCCAATGACACCGCGTGTGGACTGGCGAGGATGTGTCTGAAAGGAAAAAGACCGTCTGCGGAGATGAAGAGTCCCCCTGTTATTGACGAATCCGAGTACCAGAATTGTGACCCGACATGTTCTAACGCATCATTGTTGTTAACCAAGTTGGCTTTGGCAAGACGGAGTGCAGACAATGTTAGTGTTGTTGTTATAGGTCTAAGGAAAAATGGGTCCTTATAAGCAGGGGCGGACCTAGAGTGATAGAAGAGGTAACCTCTGTTGCCCCTTAACGCTCTGACGGTAGTGTAAATTTTGGAAAAATTTGACGTTTTTTCGATTTCG
>HanPP2C35
ATCGGAGCTAGGTAGTTTCCAGCTCCCGAGGTTTTTTGTGCCGGTGATCATCTTTCAAAGAGATCAAGGGATTTTTCCCCGTAACATATCGCTTGTGTTCGTGTTTATTCATACTTATTTTGTCACAGTTCAACCGTTTTATCAAGCTTAATTACCCTACAACATGTTTTCTAAACCAATGATCCTAACATTCACCCCATGATCCTGAATACCAAACTCACAATTTTGAGGATCATCTTACGTCACCTTCTAAATTTGGTTACTAAATTAGTTTTGTCAGTTTTTAATCAAAGCAGTACCGATATTAGTATTATATAAACCGGTATCAGTATTCGTTTTTTATAATTTCCATTCGATATAAAACACGGTTGATACCCTTTTTTTCATTTTTCACGATCGTATATCGCGCCTATAAGACTTCCTAATTAAATTAGGTTTTAATAATAATAATAATAATAATAATAATAATAATAATAATTATTATTATTATTATTATTATTATTATTATCATCATTATAATTAGTAAAAGGTCGAACCATTAAATGTTGAGTTTTTTCCTAAAAGGGTGGTGGTGGAAAAAATATTTACCAAAATGGGTGATTTGAAAATATTTTCTAAAATAGGTGTTTTTAAAGTTTTTTTCCAAAATGATAGTGGTGGAAAAAAATATTTACCAAACTAGGTGATTTAGAAAAAATATTTACCAAAATTAGTATTTTTATTTGTTTTATTAATTTAAACAAATATATTGTATTATTTGATTTTGTTTTTTATTCAATATCACGTTTTATTTTTCAAACAACTCAAAATGCTTTTTATTTTACTTTTAACTAACTTATTATATCTCTTTTCTTTTTTATTTTTAAGGTTTTTCTTTTATTTCCTTTATATTTATGTAAGTTAAATAATTCAAATATAAAGTTTTCTCTCTTCATTATTAATTCCATAAAATTAAAATTAACAAGAGTATTGAATTGTTAATTATTTACACAAATTAAATAGTAAATGAAATATTACCTCAGAACAATAAATAAAAAAGTAAGTGAGAGGTTTTTCTCAACAATTTCAATTTGTTTTAACATGGTTCGATTATAAAATAAGATTTCTTTTAATAAATTATATATATATATATATATACTATATAATAAAAGAAACCAACTTTGGTATATATGTCATTCATTGGAGCCATCTATTTTTTAGTTTTCTCATCTCTATCTCCTACTTTTTTTTTGGGTAAAGAAAAACTTTAATCTATCTCCTACTTAATTATAGATAGTTAATATTAATTAAAAGATAATTATAAAATTAAATTTAAACAATTCGTATAGGAGATAATATAATCTTTTGAAATATTTATTAGATTTCAAAATTATTTATGTTGACATTAACAAAAGACGTATACTAAAGATAAATTAATATAATGTAAAGAGTTAAATGTCATTTTAGTCCCTGTGATTTGGGTCATTTTGTCAGTTTAGTCCAAAGGTTTTATAATACACAGGGTTTATAAAGATATAATAAGATATAACTTTTTATTGATTGGTATATAAAATAACATGTGCTCAACCCGTTCAATACATGAGGTTCTTAAAAATGTAACTTTTTTCATTATTTAATATATAAAGTTAAATTTATTCAACCCATGTAATAAATGAGATTTTTAAAGATATATTTTTTTATTTAGTATATAAAATTACATTTATTCAACCTTTGTAATAAACGACGTTTTAAAAATATATATATTTTTTATTATTTGATATATAAAATTACATTTATTTAATCCGTGTATTACACGGGGTTCTAACCTAGTATATATATAAATATAATGAGTTGATTGAAGAAAAAGAATATAAAAGTGATAATAGGTTGATTGAACTAAAAAAGATTTATAATATAATTAGTAAAAGAAAGAAAATAAAAAAAACATTCTTTTTTGTAAATATTTCCTATTTTAATAAATATTTTTTCCACAGGAAAAAACTCAATGTTGAACCGAAGTCAATATCTTAAAAAAAACCCATTTTATCTCTTGTTAACATTTGTATATAAAAAGGGGTTCATTCATTCATTCATTCATATATAAATCAGAAATTATCGATCTGGGGTAGGGCACACCTGATCACCAACAGGCAACAGCTTTGATTTCATTGAAATGTCTACTTAAATTTGGAATCTTTTTAAAGCCCTTCTTCAACTAGATTCTTGTCAGTTTCAACTTTCTTGCAACTTGGATCCGCTTGCTTCAATCAGGTACATACATTTAATTCTGCTATATCTGTTTATAAAAATGATTGGTTCAGGCAGTCTTGATTATTTTATTCGTTTAATTGCAACTGGGTTTGTAAAATATTCATGGTTTAGTTCATTATAATTGCGTTTGTGCGGTTTGAAGTTGTTGATTTTAAGCAATTTGGTGGTTGATTGTAATTGGGTATGTTTGAAGTTGTGTTGGTAGTGTTTATTTGCAAGTGGGTATGTTCAAAACTGATTGATTTCAAGAGTGTGTTTTTGGTGTTGATTTTAAGGTTTTATAGCTAAATTATTGCAATTGGGTATTATTATTATGTTTAAAACTGATTTCGTTTAGCTCAAAAGAGTTGTGTTTATGGGGTTTTGATTTGTTGATTTCAAAGGAATTATAGGATAGCTGCAACAGGGTGTATATGCAAAATTCGAGAAACATTTTTGGTTTAGTTCATGAAGCCGGAGGGTATGGCGGCGCCACCAAGGCCACCTCATCCCCTGTAACGCCACCCGGCGCCATCGACCCACACCCACAAATTTAACTAGGGGCGCTATAGGGTCCTCGCCACCATGTTAACGGTTTGAAATTGAGAGGATCGAGGTGGGTGGTCAAAGATATCCGTTGCCAACGTTCGTTTTTAAAAAAAAAAGTTTTTTTTTTTATTCAAATATAAATACAAACCTATCCCAAACTAAATAACACACCAATCACAACTAAAACACACATCAATCACAACTAAAAAATGTCATCCGATTCTTCGAGCTCTTCATCCGACGGTGTTCTTGATGATATGGTTATCGCAATTACGCAAGAGGCGATTAATTATTTACGAGAAGAAGCCCAATCCTCTACATCACGTACCAGACAACCGACTCTTGAACGGGATCGGTTAGATGCTCATGAACGTCTAATGCAAGATTATTTTTGTGAAAATCCGTTGTATGATGATGGTCAGTTTAAGTGTAGGTTTCGTATGAGCCGTCGTCTTTTCGTTAAAATTTCTAATGATCTTGCGGGCGAATTCCCTTTTTTCACGCAAAGAGAAAGTGCTAGTCACAAAGTTGGTTTCTGTGGAATACAAAAGCGTAGGTTTTGTATGGTTTTTATTTATATTATTTCAATTATGGCATTTTATTTTTATTATTTAAATTATGAGTTATAAATTAATATATCAAAATTAAATAATTTTTAAATTAAAATTAAAAAAAATAATAATTAGGTAATGATGACGGGGGCTCCATCCCACACCTTGCAAGTTAAAGGGAGGCGTGATAAAGCCCCCTGGCTGACGTGGATCCTAGGTGGCGCTGACATGTCCTGATAAAGCCCCTAGGGGCTCCATCCCACACCCTCCAGCCTGTGAAACATTATTATATATACATTATTTTGAATATAATTATATATAACAATTATTAATTATTCAGATAAATATTTAATATATTAAATTTAAGTTATATAAATAATAGGCTTGTGTAGGCTCGCAAGCCACTTTAAGCTCGATAAGTGAAGCTTGTGCTCAGGCTCATTTGTGAAACTAGCTTATTTTTAAGCTCAAGTTGAGCTTTTAGCGAGAGCCAGCTTGGCTCGTTTACACCCCCACCTGTCTTTGTGATTTAATCGAAATTGGCTATGTTCAAAACTTAAAGAAATATGTTATAAAATCATATACGGTACCAAAATAATAATTATCATATTTCTGAGACTGCTGCTTGTTTGTTTCAAGGACCAAGAACCTGGTGTTTACAAACGGATCTACAACGGATTCCACAATCGAGAATCGCGTGTTTGTTTCGGAGGGTGGTCTGGAGTGCATATTAAGCATTATCAGGGCCCTGAGGATGGGGTCCTGCTTTTCTGCAGAAAGCAGGAACCCTGTCCCAACTTCTCCAACATCGACTGTCGGAATAAGAAAAGGAAAAAGTTCGAGAAAAAGGCCACCTTTGCTTGATCGTCGTAGGGAAGAACTTCTTCATAGAATTGCAAGCCGAAGGTTCTTGAACGGGTCTAGTGAAATTGCTTCACTCTTTACTCAACAAGGCAAGAAAGGCACCAATCAAGATGCCATGATCGTTTGGGAGGTTTGTCCTTTTAATTTCCTATTAAAGAACTTATTTTTTTTTTTATCTTGGATTGATTAGTCTATAAAATGTTTGATCGAATTGATGGATTTAGAGGGTGTTTGATCAAATAATGTGTTTTTACTTTTTAGAGATAGCATTTGACAAATTTACGGTTATATTTGAACGACCAAACTGAACAGTCTTGTGAAAAAAAAGGGTATTTGTCTTGTAAGATGGGTCTAGAACTAAGCAGTCAATAGCGGTGGGATAGCGGTTATCGGGCTCTCCCAAAATAGCGGTGTCAAATAGCGGAACTGCTATTATTGGCGCTATTTGACCACTATTGACCGATTTTGACCGGTATTTTGGATGCCTTGGTTGATGTGGACCTTGAGGAAGATTTCATGGCTTACGATTAGATCATGTTTCAAATATTGGCACTTTTGCGTTTTGACTTTTGATATTACTATTAATATTATATATGTGTTACGTTTTATGTGTGTATATAAATTCTGCATGATATTAAAATTACCGATATCTCACCGCGCCCTTGACAGCTATTTGATTTTGGACCGCTATAACTACATAGGTCTAGAAGTCTCTTGAATTAGGTATTTAGGAAATTTTATTCTAATATTTAATGAAACAAAACTGATTACTTAACCCTTAAAGCGATAAGATAAGAAGAAACATGATCTATTTATCCAAACTATTTTTCAGATCATCAAATTCAAAACACAAAGCCAAACACCCTATTAGTTGTGATAAGTGAGTGGTTTCGATGTTTTAATCTTACAGTTAAAATATGAGGGCCTAGAATCTTGGTTTCTTGAAAATATATATATATATATATCCATATTAGTGTATGCATTTAGTCATGTGGATATATAGTGAATATGTATCATTATATCTGAGTTGGTTGAATAAACGCATATGAGGTGTTTGAACGTGTATTTTGAAATTTATTTTATGATACGATAAACGGAATAATAGAAATCAGACTTAGATAATATATGGTACATGAAATTAGGGGTGAGCAATAACCGAACCGTTAACCGAATCTGAACCGAAAACCGACGACACCGAATTAACCAAAAATCGGTTATCGGTTATCCTTTTGTACCATTGGTTAACCGAAATTAACCGAACCAAACCAAACCAAACCAAACCATTTATATTTTCATATATTTCTAGCTTTTATACCTTCATTTCATGTTTTATACCTCATTTATTGAAATTTGGTTTACTAGTTCATGAACTTCAACTTGATTTAAATTCAATACTTCAAATATAGCGCAATTTATACGTATTCTAACATGGTAACTTTTCAGAACTTTGGGTCAAGAACAGACACGGTGTTCTGCGGTGTTTTCGACGGTCACGGTCCGTTTGGTCACATGGTTGCTAAGAGGGTGAGAGATTCACTCCCATTGAAGCTAAGTGCACACTGGGAAGTCAACCTAAAAAACACCAATGACGTCCTTCGGGAGATTGTCGTCGGTGGCTTAAACTCTGAAGGAACATCCGTTAATTCACCTGTTGAGGCGTTTGAAGAAATCGATAAGAACCCTGAAATCTTTCAAACATTGAAGGAATCATTTTTGAAGGCTTTTAGAGTGATGGATCGGGAGTTAAGTATGTATGAAAATTTTAATTGCTTCTGTAGTGGGACGACTGCTGTAACGTTGATCAAGCAGGTCAGATGGTTCAAAATATGTTAATTTAGATTATTTTTTTTAAAGTACATGGATAGTCCCTATGCTTTCCCAAAATTTTGGATTTGGTCCCTAGCTTTCCAAAAGTACACGGACGGTCCCTGTGGTTTGCACTTTGTAACGCATTTAGTCCCCAGCTTTTTCCAAAAGTACATGGATGGTCCCTTTGGTTTGCACTTTGTAATGCATTTAGTCCATACCTTAGACCTCCTAAAACCTTTAGATTTGTTGGCTGGGGACTAAATGCGTTACAAAGTGCAAACCACAGGGACCATTCGTGTACTTTTGGAAAGCTAGGGACCCAATCTAAAATTTTGGTAAACCATAGGGACCGTTCGTGTAGACGTGTAGTTTACTCTATAACTAAACACATATTTTTTCTTGTTTGGTTGTAGGGTCAGCATCTTATAATCGGAAACATTGGGGACTCGAGAGCCGTGTTGTGTACATGCGCTAAAGATAACTCGCGTGTTCCTGTTCAGTTGACGGTGGATCTTAAACCTAACCTTCCAGGTTCTTATCCTTTTTGAGTTAGTTACTGTTTTCGTCCCTGTGGTTTGTCAAAAATCACTATTTCAGTCCATTAGTTTAAAAATTGCGATTTCAGTCCCTGTGGTTTCACTTTCGTAACCATTTCAGTCCCTGTGGTTTCACTTTTGTAACCATTTCAGTCCATTATTCTGTTAAGTACAGGGACTGAAATGGTTACTGGGTGGACTGAAATAGTTACGAAAGTGAAACCATAGGGACTGAAATCACAATTTTTAAACTAATGGACTGAAATAGTGATTTTTGACAAACCACAGGGACGAAAACAGTAATTAACTCTATCTTTTTATTTGTTTATTTTTTAATGGACTTTTGAGCAGTATGGATTTGCCGGTTTGGGTTAGGGTTTAGGCAACAGGTTCACCTGTGAAAACATTTTGCTACACGGGTCTTGTTCATGTCAACCTGGCAGGCTTGCGGATTGACACGTTTAACGCGATTAGTTTTATACTTTTTTTAAAAAGTGTTTTATGACCAAAAAAGTTATAAATTAAAGGAGAAACGGGAATCAAGTTTTGTAGTTGAAGTGTAGTTATTTACTTATTTTAAATACATTTGTATTTTTGTTGTAATTTGAAATTTTAGAGTATTAAAATGCGGAAAAAAATAAAATAAAGTTTTGGGTTAAACGGGCCGTGTTCGTGCCAACCCGTCAAAACTTGTGTCATATTCAGGTTCGTGTTAAATTTTAGGGTTTGACCCGTGAACATGACCACTTTTCACCCCTTTACTGAAGTTGGCCTCGTAAAGGTTTTTATCATATGCAAACCGATTCCATAAAATATAAGTTGGTTTATTCTTGTTGTTGTTTTACATGTGTAAATGATGCAGAGGAAGCTGAGCGGATCCGTAAATGTAAAGGACGTGTGTTTGCCTTACGAGATGAACCAGAAGTTGCAAGAGTTTGGCTACCGAACCATGACTCTCCCGGGCTGGCCATGGCTCGTGCTTTTGGGGATTTTTGTCTCAAAGATTTCGGTCTCATTTCAGTCCCTCAAGTTTCATACAGATGCCTTACAGAAGAAGACGAGTTTGTTGTCCTTGCAACCGACGGGGTATGAAATCTCTCCATTTCTATAAGAGGTGGCAAAAATCCAAAATGTCTTATTACCGAGATCAAACATAAGTTACATAACCCGCATCAACTGGTTTATAAATTAGCGAATGAATTTGTATTTATTCTTTGAGTTAATTACTGTTTTCGTCCATGTGGTTTGTCAAAAATCACTATTTCAGCCCATTAGTTTAAAAATTACGATTTCAGTCCTTGTTTCACTTTCGTAACCATTTCAGTCCCTGTGGTTTCACTTTCGTAACCATTTCAATCCATTTATTCTGTTAGTACAGGGACTGAAATGGTTACGGGGTGGACTAAAATGGTTACGAAAGTGAAACCACAGGGACTGAAATCGCAATTTTTAAACTAATGAACTGAAATAGTGATTTTTGACAAACCACAGGGACGAAAACAGTAATTAACTCTTGTATTTATTCTTTGAGTTAATTACTGTTTTCGTCCCTGTGGTTTGTCAAAATCACTATTTCAGCCCATTAGTTTAAAAATTACGATTTCAGTCCCTGTGGTTTCACTTTCGTAACAATTTCAGTCCACCTCGTAACCATTTCAGTCCATGTACTTAACAGAATAATGGGTTGAAATGGTTACAAAAGTGAAACCACAGGGACTGAAATGGTTACGAAAGTGAAACCACAGGGACTGATATCGCAATTTTTAAACTAATGGACTGAAATAGTGATTTTTGACAAACCACGGGGACGAAAACAGTAATTAACTCTTATTCTTTTAATACATTGACAGATTTGGGACGTGCTTTCAAACGAAGAAGTGATTGAAATTGTAGCTTCCGCTGAATCACATTCCCGCGCAGCTCAAGCTGTGGTGGAGTCAGCGGTTGGCGCTTGGAAGCACAAACACCCGACTTCTAAAGTTGACGATTGTGCGGTGGTGTGCCTGTTTCTTGGCTTGGATTCATCATCAACCGCCAAACCGAACGAGCACGAAGAAGAGTCATCATCCACCATGAACACTGAAACAGGAAAAGACTGGTCTGCCCTTGAAGGGGTTTCGCGGTTGAACACATTATTAACACTCCCGAGTTTTGTTCCTGGTGAGGATGATGAAAACCGCGAACCGGGAGGGAAAAGAAAGGTTTGAAGATGATTGAAAAATGAAAATGTTGTAGTATTATTGTCATTTTGTTTTTATTTTTCCGGGTTCTTCAAGCCTGAAGAACCCGGACCCGCCTGTTTTAGAGGGTCGGGATATCGTTTTTTCGTCCATTTTTGATGAAAGTTATATGGTGATTTTATAAAAGTAATTTTGTGTGATTATAAACTTATCGTCTTCCTAGAGGAGTTTTGACTCGCTTTTTATACGTTGTTGCCACTTGTAAACCTGTTTGTGTTTGAACTGAGTTGACTCGTTAAATGAAAAATATAGAGCGACTTGATCCATTCATCCTTAAAAAGGGTTGAATCGACACCTTTAGGATGAACCATATTGGAGATGCAAATAATGTAATTTATCGGGTTGGTGAT
>HanPP2C36
TCTATTGATTATTCAACGTTTACAACACCACGAGACCAGTTGGACAGCCTTTCCCCTCTGGGAACCAAAAGCCTGTCCAAATGGGAACCCCAAGTCCCTATTTATAGACATCACCTACACTATGTGTCCATCCGATCGGATTGCCACCCGTCCGGATGGTTATCCGTCCGGATGGACCTTGACATTTACAAAACCTGTCCAACTTTCTTTATTCTATATGATATTCAACACACGCTCTATCTAACTATTCGCAGAGTGACAGACGTACGAAATATGCACCAATAAAAAAAACTCTATTAAATCATTATACTTTAATAAAAACAAGTGTTTTGGATTTTACAAAATGATATTAAAACCACTTTACAACAAACTATTTTTTTAATATGAAAACCTAATAAATCTTTTTTATTTCTATAATGGTTCTAAAAGTTCATTAATTTTAATAATGGCTTTTTGAAGTTGGATGATTTTTGGTCCTGGGATCTCTTGGATTATTAAAAACATTCACATCCATTCCATCATTTTTCTCATCCTAAATTACAATAGAAAATACTACATCTTCTCTCTCCTTTTCAATTAAATAATATTCTTTTATACTTTTACCAAAAAATACATTTCTTACCAAAAGTTTAAAGATTGTGTCTAAATGCTATATTTTTACATGGGTTTTCAGAGAGTCAAATAGAAGAATTATCCGCTGCTGCCCAGGGATATCATAAGCATTGTTGCACTTAAATAAGTGATTAAACCATTTTGTAGTATCAAAGCATTGTTGCACTTACCATGTTATGGAGTTTTTGCTCTAGTTATAAGACTGAAGCATTGTCTCTTTTCAAACTGGTTTACGGATTCTAACTGATATGTATTATAACCGCAAAAGCGACGTTTCATAGATTTTCTTACTATAAAAGGAAAATCTTCTTTATTAAGACGAGTGGTGACAAACATAGAGGCTGACCGAACACCAGAGATTTAGCATTGCTAGAAAATTAGGAATATAATTGTTTGATAAATTATTTTACATATAAACGTACACAAAAACTTTTATCATTATCATTATACTTACAACACTAACAACAACACGCCCGTCGGGCGGGTGTCCACCTAGTTAAAAAATTATAGGGGGTGAACAGAGATGAACAGTAACATTTTCTTTCTCCTCCATTCACAACCACTTTTAATACTCTTTATATTATAAAAACTACACTCACAGATTTTAGTCGGTTGGATGTGAATGCTTAGGTTTTTTCAAGATTAGGATTTGTTTTGAATATATGGAGGGGATTATGTCATTTATACGTACAGAGACTGTAATTGTAAGTTAAGTTATGAGGGTATTTTAGCCTTTTATTGATTTACAAACGGTCAGTTAGCGGGAAGGTCTTAATTGTGAGCAATTAAATAGGTCAAGGACTGGAGTGTTATTATTATTATTTTTTTGAAATAGGGACTGAATCTAAGAGCGGATGTAAACATTAGGTACTGAAACTATACTTTGCTCATTTCTAAATCTACCCGTGTTTAATAAAATGTGGATTACTATAATATTATTTAATAGCATATATTCAAACTTCTAAACTACTAATATTTTATAAAATGTGGTATGTAAAATTTTTAAAAACTATCGGTATTTTTATACAGGTTTTAGAGCATTCATATTTATTCCATCAAATTCTGTATGTAGAGTTTTTATAATGTAAAGAGTATAAAAAGTGGTTGTGAGTTGGAGAGAGAGAAAATGTTACTGTTCATCTGTATATTTGGAGGGACACTATTCTCCCCTTATAATTTTTTAATATATTTTGAAAGTGTTTGTAAGTGAAAGAAAGAGATAAAGTAACGATAAAGGTGTAAAACTACCCGTGTTTTTATAGAGGTTTTACATCCACTATATGTAAAAGGGATAGTTTTGTGGCCAGCACCACCCCGACACCCCATTGTTTGTATTCCCATACATCACGATTGTCTTTATTCAGATCTCCTCCCCCCACATAAATATCTTCCAAACCACAAACTAAACTCATATGATTGCATCACTCATTTTCACTTCTCACCTGAGCTCCGTCATATTCCGGTCATCTTTCCGGCTAGCATCTCCATTCCTTGCTTCCATCCTCACCCAAGGTCTTCCTCACAAAATCTTCGTCATTTGTTCATTAGATTCATGTGCTTAAATATTTTTTACCATAAGTCATTGTTGGGATATAAATTTAGTTTTTAAATTTTTAAGGTTCGTAGGTGTTCATTCTGACACATGTTATATGATCATATGTTGGTTGTCTAGATTTTTTTGTTTGTGGATCAAATAAACCATTTTATGTTGAATCTTGAACTCAAAGGGTGGGTGTGTTTTTCTGATTTTAGGAGTGGATAATGGGGCGGTTTTCGTTCATGTTAGATGGGCTTGTGAGGACATTTTCGACTGCGAAAAGAGGGACAAGTTCTACTAGTCAATGTGGTGGAAAAGAAGCTGCAGAAACCATGGCAAAAGATGCAAGAAAGAATGAGATGATCTTAAGATCATCCGGGACTGTCAATGTGAATGGATCAAACAATTTTGCTTCTGTTTTTTCGAAAAAAGGCGAAAAAGGAGTGAATCAAGATTGTTGCATTGTGTGGGAGGTATGAAGATTGTAGTCTGGGTATCAATTTTATTATGATCTTACGAGGGTCTTCATAATCAGACCAGGTTCTCAAACCGGTCGTCTTACCGGTTTATTGGTGTGACTAGTTTTCATATGAAGTCATAAATAATCTAAAATTATATATAGTGGCGACTACAAATAGTACGAGAACTGGCAAAAAAATCTAAATTAACCATTTGTTTTTTGCTAAAACTTTCCAAAAAACTTTACAGTTGTAAATATTAAATGACTATTATTTTCCTTAAATAATAAAAGTTTAAGACTAAAATAGTAAATAAATAAAAAAGAATAATATTTCAAGAGATTTATTTTAAGTCCGGTCCAACCCGCAGGTTTAACCGATTCGACTACTAACCTGTCGGTTCAAATAGACATAACCACCGTTTATGAAGCTGGTTCGGGGGTGTGGTTCTGTTTGGTTTATATTTTTCATGGAATTTGGGTCATTAGAGTGACATTTTATATCATACTACTCTAAGTCCCGTGTATTACACCTTACATGGATGTGCTCACAATAAATTATATTATTTAATAGTGTAAAAGAAATTTTTTCATAAAATTTTAAATGATAGATACAATTATAAATGAAAGAAGTGTTTCATTACTAATTTTGATTTTAATGTTAATGAGATGATTATGCTTATTAAATCAAAATTGGTTTAAACTTATTTAGTTAAATCAAATTTGGTTCAAACTTATTATTAGTTACTGAATTTAAATTTAAATTAAACTCGAAAATGATTTCCTACCACATACAATTTGATAGAAAAATTATAATTATTTGATAAGTTAGGAAAGATATAAATATTATATTTGTTTTTAATCTTAATGGCACACGTACTATTTTAAATCAACTTTTATAATAAGGAAATGATTAATTACGGAATTTGGATTTGAATTAGAGTCGAAACCATTTATTGTTTCAAAAATTTGGTAGATGATCAAATAGAAAGTTTATTTTGGCTAGGAAGGATAGAAAGCAATAGGATTATGACATGTGACAAAATTTAAAATAAAGAGGAAGAGTATTTTAGTCAATTTTATCCAATTTTCTCCATTTTTCTCTTGTAACTTCAAAACCTACCTTTTCAAAACCCACCATCTTCAACCTTTTCTTCACTTTCTATCTCAATAATCAGTACATTATTGTGCGATTTCGTCACCAATTAATGATTCAAACACCCATTTAACGTGTTCTTCAACTTTTTTGAAGAAACCCAGTTTAATTTCATACAATATCTCATTTTTCCCGTGATTTTGAAGCGAATCCCTCGATTTGTTCGATTCGATCGCTGATAAGTGTTTCTAACATTCAGATTTCGTCAATCGTTGAAGAAATCTGAAGAAATCAGCTTCGATCTATGTAAGAAATTTTTTAATTGCATTTTTACGAAATGGGTTTTTGAATTGAGTCATTGCGTTTTACAAAGGAATGAAAAAACACCGTTTTTTGTATTTTTAGTCCATTGGGTTTTAGAAACAACACATTTTATTGTGTTTTTAGTTTATTGCGTTTTAGGAAAAACACATTTTATGTGTTTTTAGTCCATTGCGTTTTAGAAAACAACACTTTCTTTTGTGTTTTTATATATTGCGTTTTAGGAAAACACATGTTTATGTGTTTTTTGGTCCAATGCATTTTAGAAAAACACATTTTGAAGTGTTTTTAGTCCATTGCATTTTAGGTAAAACGCATTTTTATGTGTTTTTAGTTCATTGCGTTTTAGAAAAAAAGACATTCTTTTGTGTTTTTTTGGTCCATTGCGTTTTAGAAAAACATATTTTGAAGTGTTTTTAGTCCATTGTGTTTTAGGTAAAACGCATTTTTATGTGTTTTCAGTCCATTGCGTTTTAGAAATAACACTTTCTTTTGTATTTTTAGGCTATTGCGTTTTAGAAGAAAGACATTTGTATGTGTTTTTTGGTCCATTACGTTTTAGAAAAACACATTTTGAAGTGTTTTTAGTCAATTAGGTTTTAGGTAAAACACATTTTAAAGTGTTTTCAGTCCATTGCGTTTTAGAAAGAACACTTTCTTTTGTATTTTTAGGTCATTGCGTTTGAGAAATAAGACATTTCTTTGTGTTTTTTGGCCAGTGCGTTTTAGAAATAAGACATTTCTTTGTTTTTTTTTGTCTATTGTGTTTTAGAAAAAAAGTTATTTTTGTACGCTTTTTGTCCATTGCGTTTTACGCAACTGGGTTTTCGAATTTTTTTTTCGAAAATATAGCAATAGTATACTCGTTTTAATGATAAAAAACGCTCGTTTTTTGGTGCAATTTTTATAAAAAAATAATGTCGTATGAAAGAGTTATTAACGTTTAAAAAATGAGGGGGGGGGGGGGGGGTGGGGGAATTTGAGGAGAGATAAACTATTTCCCTGGATTGACTAGAATGCCTCTACACAAACCCACGCGCCTTTTTTTTTTCTTTAAATTTCACTCATTTAATTTTAGCCCTTGATTAAATCAATTGTTGATCAAGATTACTTCCTAGCCTTACTAGCCAAAAAAACTTCCTATTATATCCTGACCCTCAAAAATTTTAAATTCAATCAAATTGATAATTAAGGAAAAAATTAGTTATTATATTTGATTTTAATGTTAATGATACTATTACGTTTTAACATCAAATTTTAGTTCATTATTAAGGAAATATTTAAATATATATTATTCAATGAGCAAACTTTAAACCATATGTTGTGATGAAATCCTTGTTTTTCCCTCCTAAATACAATAATAATGGATTAAGAGGTTGCCACGTGACACTTAATGGTCTAAGTGAATGCCAAGTGGCCAAAGTTTGTTTTTATTTATTATAATGTATAGATTTTTTCGGGCCTTAGGAATTCGGGTGCCAAGAAGACATGATGTTCTGTGGCGTTTTCGATGGTCACGGTCCATGGGGACATTACGTTGCGAAGAGGGTCTGCAACTCGATGCCATCAGCATTGTTATGCAACTGGCAAGAAATGCTAGTCCAATGTTCACTTGATCAAGATGATAAAGAGCTTGATAGGTTCAATCTATGGCATGATTCGTTCATAAAGACTTGTGTTGATATCGATCATGATCTAGAGAAATGCCACAAAATCGACTCGGTTTACAGTGGAACCACAGCCTTAACAGCCATTAGACAGGTAATTCAAGATCCTTTTAATTTCTAAAAGATTCAAACATAGATGTTTAAATGCTATGTTCCCTTTTTCCAGGGTGATCATCTTGTGGTAGCGAACATTGGAGATTCTCGAGCGGTTCTAGCTACGACGACAGAAAATGGCTGCTTGGTACCCGTACAACTTACAGTTGATTTCAAGCCAAATCTACCTCGTGAGTAGCTCCCTTAACAGTATGTTCAAGACATGTTTTGAGAAATGGTCAAATAGGTTGTTGGGTAACGGGTCATTTGGGCGCGTTTTAAAGTATGTTTTAGACAAGTTTTAATGTTTTTTCCTAAACCATTTTATGTACAGAGGAGGTTGAACGGATAGTCGAGTGCAATGGGCGCGTTTTCTGCTTAGAGGATGAGCCTGGTGTGCACCGGGTATGGCTACCAAACGAGGACTCGCCTGGGCTGGCCATGTCACGAGCATTTGGCGATTACTGTATAAAAAAATTCGGTCTTATTTCGGTTCCTCAAGTCATACACCGAAATATAACCAGCAGAGACCAATTTATGGTTCTTGCTTCAGATGGGGTACGTTCAATGCACACAACTCAAAATTAGTTATTAATTTGCTGCATATATCTGATCAGCTAGTATATCATTGTAGGTATGGGATGTTATATCAAATGAAGAAGCAGTGGAGATCGTGTCATCGACGGTAGACAAGGCCAAATCAGCTAAACAATTAGTGAATTGTGCAATCCGAGCATGGAAACGCAAGAGAAAAGGGATCGCAACTGATGATATTTCAGCCATTTGCGTCTTCTTTCATAATAATTCTCAAATCCACCATGTAGATACTCCAAAATAAGATTTAACGAATCTTCAAAAAGACCGATCTCATGTTCGAATTCAGCTTTCACTGGTTTCTACCCTTTTACCCCATGAAGGCAACAATACAACTGCAATTTACATGGTCCAATTGGTTAATAGGGTATCGATTGGACCTTTGAGTTTTCTGGTGACGGCTTCTCA
>HanPP2C37
CATCGCCGGAGCCATCCCATCTCAACCCCTTTTGTCCACCCTTGAAACAACAGGTGCTTGAACCATGTGACGGTGATGCAACGGTAGTTACCGGCGATTTTGGTCTTGTAAACGGACATGAAGAGGGTCTGACCGGACATTGTGATGGTAGCATGATGGTTTTCACTGGTGGTTGATGAAAAACAAGATGAGATTCTGATTGGGTCTTGTAGCATATTTAGGGTTTGAAGGTGGATGATGAGAAATGTGAGGGTTTGGGCTGTTTTATGGCAGAAATTGTTTGTTGTCAGTAGTAATGAAATACAAGAAAGTGTTCAAAGTTCAAACTGGAGGGTAGATGGGCAGTCAGATAATGGTGGTGGTGGTTGAAGGTGGAGATGGTAGTGGTGGTATGGAGTGGGGAAGATGAAGTGATGGGGTGGGTGGTGGGTAACACATAAAAGTTGTAAAATATTAATTATATTTTTTTTAATTTTTAAGTTATTAATTTGACAGTAAGGGTATTTTTGTCATTTCACACGCACCTAACACCAAAAACTAACCCCTATCCACGGTAGGGACTATCCGGGAACGAAATTCAAAAACTTGGGGATTATAGGTGTAATTTTAGAAAGTTAGGGACTATAGGTGAAAAAATGAGCAAACCACAGGGACTATCCGAGCATTTTTCTCTTAAAAATAGTAAAATCTATTTATTATTCAGAGGTTTGGTTTTTGAAAACAAAGGTTAAATGTCTGTTCACTTTTGGTCAATTAGATGTATGTTTTTCCTTTTGTAATCTCTATTTTTGAAACAGAGGTTAGGATTTCAAACAGTGGTATGAGAAACATATTTTTGGAACCTCTGTTTGGTTACAAACAGAGTCTTGAGAAACATTGATTTGAGGAAACAGAGATTACCCTTTACAAACAGTGGTTGACTTTAGTCAAACAAAGTTTTAGATACCTCAAACAAATGATACACTCTTTTGAAACCTACAATATGTTTATTAATCAGAGGTTTGGTTTTTGAAAACAAAGGTTAAATGTATGTTCACTTTTGGTCAATCAGATGTTTGTTTTTCCTTTTGTAATCTCTGTTTTTGAAACAAATGTTAGGATTTCAAACAGTAGTATGAGAAACATATGTTTAAAACCTCTATTTGATTACATACAGAGTCTTGAGAAACAGTAATTTGTCGAAACAGAGATTACCCTTTACAAACAGTGGTTGACTTTAATCAAACAGAGTTTGGATACCTCAAACAAATGATACACTCGTTTGAATAGAGTTTTGCATGTTGGGTTTTACAAAAAACATTTATGATGTTTTATACCCATAATTTTGAATTTTGATTTTAATGAAAACATTTTAATGTTTCTTTATTGACAAGAATTTGATACCTCTGATGAAAGATTTTATAAGTTTATTCAAGATAGAGATGTGTAGAGTCTTACCACTGTTTGCACTTTTGAATTGTAAACAAAGGTTATATTTCCCTACACACCAGTCCATCAAACGACAGTGGGTGGTTCAGTGAGAGATGACAAGATAAAATAAATGTGTATTGATTTTGTGAGTTTTGGTGTATGATTGTTTCTTTTTTAATTATTTAGTTTATTTGTTGTGACGGTTCGGATTTTTCAGGCTGTATTTTAAAAAATAGATACAAGAGGACGAATGCTTGAATCCTCTTCAATCATCTTCCGGTGATGGTGACAGCGGTTAGAGGAGAGAGAATGTTAAGGCAACGTTCTCGGTCTTTCACGGATGGAGACGTAGAAGTATTTTCAAGATATGGGGGAACAAAGGTTGCCGCGAAAACCTAAGAAGAGACCTAGGGTTATAGATAATCAACTGGATGTAAGTAATTTTGATGAATTTTGTAGTGATTTGGATTGTTTGATCATGTTTTTAGGGTTTAGATACACCTTAGAGACTAATATGTTTGTATAGATCTTATGGTCTTGCTTTTGGGATCAGATGGGGTTCCGCCAAATTACAGGGTGCTCGTGAGGAGATGGAAGACGATGCTTTAATAGTCGCTAATAATGACGACCTTCAAGGTTTCTATTTTGCTGCTGTTTTTGATAGCCACACGGGTTTCTCTTCTATCAACTTTCTCAGGCTCGTATTCTGCACTGCACACCAGCTGTTTGTGTTTACGTCTCACTGAATATGTCTTTATTCATTTTGTGAAATATTCTTATAACAACCACAGGGATGAGGGGAGTGTGTGAAGGCTCTACAAAGGGGCCAATTGTTTGATAATAAAGACTTTATTGTAATTAAAGATACTCCGCAAGAATCTTTTCATAACGATGATGCCAAACTTTTAAACTGGTAACCAGCCACTTAACATATACTTACATAGACAATTTTTATCATTGTCAAAGTAGTATTATGTATTTTCAGTATGATTTCATTTCTGTATGAAGGTTTAGATGCATGTTGTTTCATTTTGTAAAGGCTTGAGATGACCAGTGAGGAGGATGATGAATCTGGTGCAATAGCTACTGCTATCTTCATAGGAAATGATATGCTATATATCTCACATGTTGGACTCATGCGCCGTAAGTTTTCATATCATATGCTAATCATTCGTTGCTTCTTTCTTTCTCTGTTTAAAAGAATATCAATACAATTTCTGGCAGGTTCTTTCACAATCTGGAAAAGCAGAGGAACTCACTAATTCTCAAAGACCCTATGGAAGAAACAAGGTTTCTCTTCAAGAAATCAAACGCATTCGAGAAGCAGGTGGATGGGTGTGTTATTCTCTTCTGATTTCCTTCTTTATTTCTTCACTTTCTCACTAATGGTACATATTGTTATTTTACTCAAATTACTATAGCTTTGTTTTATGAACCACACATGGTCTTTTTTTTATTGCAATTTCTCTATGAACTCTAAAGGCAAGCAGTAATATTGGTGTGAGTTTCTTTAATATAGCATTTGCATGTCTGAAACTTGGCACATGTTGTTTTTCGGATTCTATTCGTGAAATCCTTTTGCGGCATGAAACATTTCTCTAACTGGATTCTGCTGGTGATCGTGATCGTGATCAAGATCAAGATATCTTTTCATTTGTCACCTAATGAGCCATGTGGTTTTGTCATGGAACAAAACTGATTTGCACAACTTATCGTTTTGTGTGTATGGTCTTTGTAGATTTCGGATAGAAGAATTTGTGGAGACATCTCTGTATCACGTGCCTTTGGTGACATACGGTTTAAGACCAAGAAGAATGAGTAA
>HanPP2C38
AAGAATACGTAACTCATGGCTTCTACTAATGTTTTAGATTTTTAATTTAAAAATATAAATGAACCTTTTTCTACTAAAAGCTCCAATTATTGAGGTCGCTGTAAATTCTTTCATCGCCGGAAAACTTTTTTTTGTCCGGAAAACTCAAGTTTTTGGCCGGAAAACTCAACATTTTCGTCCCAAACCTTTTTGTAACCTTAGATCGGACCTTTATGAACCTTTTCCGGCGATGGAAGACTAACAACATTAGGGTTCTGTTAGTCAGTGTCCATTGGAAGCCAATATGTTAATAGTTGGGACAGGCAGTTTTTAAATTGGAACTGCTAGCGGCCAACGACGAATAGTTGAGATTATTAAAATCTAATATTTCTTTCTTTAATTCAACTTTTCCCCACTTTTGTTGGTGTGAATTTTGATGACTTTGTTTCTATTTTATAATTTTAAGAGGTTTATCCCATGAAATTTAATGTTATTAGAGGTTTGTCCCATGAAATTCAATGTTATTAATGATAATTTATGAATTTATCATGTATGTTCAATCAAAACTATCAAGAGTATATTAAAAATAATAAGTATATACAAATAATAAATTATATCGTTTTTATTAATCAATCCGTGTAACACACGGGGCCATAACCTAGTATATATATTATATTATATATATATTATATATATATTATATATATATTGTTAACGAAGTGCCATGAATAGTAACTTTATTTTTATAATAATATATAGCTTTTTATTATTATTTTTAATTAATATTATAATAGTTTATTATTATATTTACTTTTAATAACATATTTTTATTTTTTTCCTTTTTTAAACCGTATATTTTCTTTACCAACTTTTTTAATAATTTTTTTCCTTTTTTAGAACATATATTAATTTAACAATTAATTTGCCACTTCTTTAATAAATTACGTTTATAACTTTTTTACTAAATATTACGTACGTAGTTGTGTTTAATTTTTTCAATCGATATTCCGTTATAAGTTTTGTAAAAAACGAAGTTGTACTTAAAATAAAGTATTTATTTGGTATCATAAAACGGTACAATGATAAACTAAACCGTTCTAATAGTTTGGTTTTCTAAACAACATGTTATATATTCAAATCACGTTTGTTTTACATTATCATTTGCTCGGTTTCGCCGCAACGCACGACGTCAAAAAAAAAAAAAAAAAAAAAAAAAAAGAAAAACTAGTATCAATTAAGTTCTTAATATACGTCAAGCGTGTAATCTTCATAAACGATCCTCATGGCAAACTTTTAGTCGAAAATTGAAAGGTATTGCTCTACAAGTAAACTGAAGAATATGCATGATAAATCTCACAAAATCCTACAAACACCAAAGCGCAATAGAAAATGTCAAACAAAGTAATGTAAACTCACCATACAAAGTAATGTAAACTCATCATATATCGTATGGGTCAAAGTCTTCACCTTTATTCTCAATAAACCAAAGGTAATACGCATAATTCGATGTCGAAATGTTATCATTGTCTTTTAGTTCATTTCAAGCAAAACAAAGCGTGAAGTATAGAATCATTCATGGCATAAAGATGATAAATTAGGGAAAAATGGAGATTGTAAAGCGTCATTTTGTTTTTAGCAAGGGAAGTAGAAACGACAAGAATATCCCTCACATGGAAAATAAGTGACTTTTTTCTTACAACGAAAACAAACTGAGTTAATCATGAACTGAAATAACAAGAAATGGACAACAAAACCGTCATCCATAATAATGGCTAGAGATTGAAACCGAGATTTTGAACACACGACATGAACAACTTGGAGTTTTCTCGATGTGATTAAATATATTACTATATATTATATTTTATAAATTTTAATTAGTTTTTAATTTTACAAACTAAAATCTAATTCACTAATCACTCTACCTTTTGTATGAGATTTGATTTTTGGAGTTTCCCCGTTCATGTTCATTTTCCTTCACCCATCAATTCCAAGAACCTTCCTGTTACATTTTAAACATAATAATAATCTAAATCTAATTACGTGTTGATTGGGTTATTCCCGTTGAAAAGTGACAAAATTCTTTCAAAAACATCGCAATCATCGTTGACGGAAGCAAGAATATCACAAAAATCGAGACAGATGTTGACAAATTCGCAATTAAATTAACCCCCTTGAAGGGGGTGTCTTGCTTCTAGGGTTTGTTTCTTCATCATGGATTTGTTTTGGGTCTGATCGGCTGCGTAATTTCTCTCAGTACTTTTCACAAACACAGCAGGGCTTGATTTTTTCACCTTCTGGTTCTTGAATTGTCTTGGGACTTTTCACAAACAGGTGGTGTGCGTGCTAATTTTGATCATGAATATGTTTTGGGTCTGATCGGCACTGTGATTTCTCTTGGGACTTTTCACAAACACGTGGTGTGCGTGCAAGTTTTTATCTGGTTTTGGTTTTTGAAACTTGGAAGTGGGCTTTAAGTTCTTGAAACATGGGTTGTGTTTGTTGCAAATGTAGTCGCAAAGCTCCGTCGTCTTGGTCGGATGGTGGGAAGAAAATAAAGGGGAAGAAAGATAGAAATGCAGCTGCAGATGAGTTGTTAGAAGTTGTCCCCATTCCTTCTCATAACTTCAAGCTTGAGTGTGCTGTGCTTACGCGCAGAGGGTATTATCCCGACACGCCGAATAAAGAAAACCAAGATTGTTTTTGTATCAAAACAAGTGTTCAAGGTAACCCAAATGTCCATTTCTTTGGTGTTTTTGATGGGCATGGTCATGCCGGGAAACAATGTTCAGAATTCGTACAAAACAGACTCGTCGAGCTTCTTTGCAATGACGATACGTTAGTTGAAGATCCTGTTAATGCTTTTAACGTAGCTTTCTCAACGACTAATACCGAGCTCCATGAAAATCCTGACATTGATGATTCGATGAGTGGCACGACGGCGATTACTGTTCTTGTTATTGGGGATAAGCTTTACGTCGCTAATGTGGGTGATTCGAGAGCTGTGATTGCTGTTAAAAAAGATGATCATGGTCATGTTGTTGCTCAAGATTTGTCTCAAGATCAAACCCCTTTTAGGAATGATGAATGTGAGAGGGTAAAAGAATGCGGGGCTAGGGTTTTGAGTGTTGATCAAGTTGAAGGTGTGAAAGATCCGAGCGTTCAATCGTGGGGTGATGAAGAGAATGCGGGTAGTGATCCACCACGGTTATGGATGCGGAATGCGATGTATCCAGGAACTGCGTTTACTCGTAGTGTAGGTGATAGCATTGCGGAAAAGATTGGTGTTGTGGCGGTTCCTGAAGTTTCAGTAGTTCAACTCACCGCTAATAACCCGTCTTTTGTACTTGCGAGTGACGGCGTGTTTGAATTCCTGTCTAGCCAAGCTGTCGTTGATATGGTACGTTGTTATTACACGTCTCAGTCGTGTCAGGTTTTAGGTTCATGGGTAACGTTGAACCAAACATGACCCATATTATTACTTGTGTTAAAGATAATTTTAACCCGGATACACTTAAAATCACGCAATCTAAAACGGGTTATAATCAAGTTGTAATCGGGTTGGAGGCTTGTACTAAATGGGTTAAACGGCCGTAAGCGGGTTGATGGGTCTAACCTTTTTTTAACCAGAATGGGTTGCCTAGTCAACCTGTTTAGTTAAACTTGTTTAAAAGGGACAAAACCTAATCTAATTAACGGGTTAAGACATGACAACCCAAAACCTGATCATTTCATGTCGTGTCAGGAATAGCTGGCTGTAGTTATGTAGAATGTGTTTTTTTTTCTTTTTTGTTTAAACAATAACATTATTTACTAACCCGTTTTTCGGTTTGTTGCTGTCTAGGTTGATAGATACATGGATCCTAGGAGCGCGTGTGCTGCAGTTGCTGCAGAATCATACAAACTATGGTTAGAGCATGAGAATCGTACAGATGATATAACCATCATTGTTGTACATGTTAACGGCTTATTAAATGTGAGAAATGATATAATTAGTTTCGGTTTTCATTGCAAATTATGGTAAAATAGCTGTATTCTGATTAGAACTTGCAAAACAATTATCTCTACAGCAGTCAGGTGTTACAAATGGTGATGAAGAAGGTGGAAGCAGTGGTGTCGAACCAACGGATGTTACACCACCGCGGTCAGAGAGGTTCCGGTCAGTGGGAAGCAATTTCTCACAGGCTCTTCATTTCCATCAAGCTTTGTTAACCAATGATAAGAAACCGCGTCTCGAGCCACCCAGATGATAGTTTGCATGTCTTGTCGGGCATGGTCAACCCATGTAGCAGCATTTTGTATCAGTGTCGTGTTACTACGACGATCATTGTAACATTATGTGGTATTACTAGTCTAGTTACCATAGGTGGATGATTTTAACGATTCAAGAAGAAAAATGGAGTTCTTTTTGTAAAACAACGCTAATGTTTGAAAGCATTGCGAAAAATGTTCTACGTTTTGGGTCGGGCTTCAGCCCATTGGGCCTAATCATGTCTTCATCGCGTCACCTCTTCTTTTATAGCATTACATATACATATATATGCAA
>HanPP2C39
CACACCTCAAAAAATATTATTTTTACACCCCTACACCTATATGACCCGTATAAATTTGTACAAGTCGTATGGGAGAATGTTGCACAAAAAATATCAGAATGTTTTTTGTCTCAATCTATACGGGCCGTATAACATTATACGACCCGTATAGTAGGGATGAGCTTTTGTTACTGTGTACCGCTACCGTACCGGTACCGAATTTTTTCGGTACCGGTACCGATACTGATTTTTTTTCGTACCGGTACCCACTTTTTGGCATTTTCGTATCGGTACCGGTTCGGTACGGTACCGGTAAAATACCGAATTTTACCTTCAAATGCCATTACCGTACCGGTACCATATCGGACTAAATATATCGGTAACGGTACCAATTTTTGATGAATTTCGGTATCTGTATTTTTGGTACCGGTTCAGTACAGTACCGGTACCACCCCATCCCTACCGTATAGAATGCTATACGCCTCAACCCCATATAATGTTATATGACCCGTGTAAATTATTATACGACCCAATATTTTGTCTATCTATATTAGCCGTATAGCATTTGAAGGTCGTATAACATTGTACGACCTAATATTTTTCTGATTAAAATATTATATACGAGCTGTATAATCTTATACAACCTGTATAAAGAGTATGAAAAAAGGATTTTAGGATCTCCTTTTAGAGCATTCACATCCATTCCACCAAATTGTGTGAATGAAGTTTTTATAATATAAAGATTATAAAAAGTGGTTGTGAGTTGATAAGAGAACTAAATGTTATTGTTCATCTGTGTATTTGAGAGGACATTGTTCATCCCCTATAATTCTTTTTAATATATTTTGGTAGTGGTTGTGACTTTTGAGTGGAAAAGAGATAAAAGGTAATGATAAATGTATAAAAAATATTATTTAATTGAAAAGGATATAGAAAATGTACAGTAGAACCTCTATAATTTAATACTCGATAAATTAATAACCTCGATAAAATTAATAATTTGTCCGGTCCTAACTTGGGGCCGGTACAAATTTGGACCCCAATCGATAAAATGATAAGATAATGGTTTTTTTTTTGAAATCCCAATGTAAATATATTGGTACCATCGAAACTATAAATTAATAATTACTAAAATATTACAAAATTCTAGAATTATTTAGTAAAAAATAATCTATAGTCACTTGTTTTTTTGTGAACTTGTGTAAATGTACATGAGAATTTTGAAGGTTCTTATTTCTGTTTTATTAAAATAGGTAAAGTGAACGAACATGGACATTTTGAAGGTGAATGCATTAACTTGAGAGTTGCTCACGAATATAAGCCAACTTTTTAAATTAAAAATTTATTAATTTCTCGATATAATAATATCTCACTAAACTAATAAAATATCCCGGTCCTAGTATTATTAATTTATAGAGATTTTATTGTAGTGTATTTTGGTATAATTTAGTGTGAAAAATGGTTGAATGGATGTGAATGCTGTTATCAAAGGCTTCCACTATTTAATGTACAAATTTGGATGGGATCAAAACGTTAGATTTTTATGTAATCTTTCTTCATTTATTGTATCTCATATGGTTTCAAATCATCCAATATCCGGTTGGGAGTCCACAGTTTTGGAGCACCACATCCCTATCAAATAAAAGCCGCTTATTTCTTTTTTTACAACTTGTGGTAACTTCTCATTGGTCCACATACCCATCACAAATCAAACTATACACGTGTACCCTTACGATATCACCACCATAAAATATTTTTTTCCCCATCAACGGCTCAGATTCCATCTTCAAATTCAGATTTCTTGTCATAACGACTGTACATATCTGATGCTGTAGCTTCCCAAGATAGTGAGGGCAGCTGCCCATCCCCAGAACTCTTCTAGCAAGTATAATAATATCCCCTCTTCTCCATCTCCTTAAGTATTTTATTTATGATCTCATCTTCTCCTCGACCGCTTTCACCTTACAATTTTATTGAATAAAAACTTCAAAAGTTTGTGAAAATAATCGATAGATTTATCAATGGCAGGCATGTGTTGTGGTGAGACGACGTCATATAGAGATTCAACACCGTCAACTACCGAGCCTAGCGGTGGTGGTCGAGGAAGACGACGTCGTATGGCGATACAACAGCTTAAAAGCATCGCCACTACTGCCTCAAGTACAAAGACGGGGCAAGTCGGTTGTTCTACAGCAACCGTAACTACATCAAAGAGTTTTCGAGATGATGTTTTGGAGAAGGAGAGTTCCAGATTCGGTTTGACTATTGTGTGTGGAAGAAGGAGGGATCTAGAAGATGCTGTTTCGGTAAAACCGTCGTTTTGTAAAATGATTTGCTCTGATCTACACTTTTACGGTGTATTCGATGGCCATGGCTGCTCTCATGTAACATCCAAAACCATTATATAATATTTAAACTATTGTTTTACTCCTTAGCGGCTATATGCTGAATTACTTATGTTAGGTGGCGACGAAGTGCAAAGACCGGATGCACGAGATAGTAAAAGAGGAAGTTGAGAATTGTGAGGACTGGAAAGAGATGATGATGAAGAGTTTTGCACGGATGGATAAGGATGTCAGTGAATGGAGCAAGTGTGCATCATCTTGCTCAGATTGTAGATGCCAGCTTCAAACACCACAGTCTAATGCTGTTGGATCTACTGCGGTTGTTGCGATTATGGCTCCGGATAAGATTGTTGTTTCTAACTGTGGTGATTCGCGTGCTGTGTCGGAATGGTGTTGCGATTCCGTTATCCACAGACCATAA
>HanPP2C40
CCATATAATGTTATACGATCAATATAATGTTATATGACCCGTGTAGAATATTATACGACCCAATATTTTATCTATCTATATTAGCCGTATAGTATTAGAAGAGCCGTATAACATTGTACGACCTAATATTTTTCTGATTAAAATACTATATACGAGCTGTATAACCTTATACAACCTGTATAAAGAGTATGAAAAAAGGATTTAAGGATATCCTTTTAGAGCATTCACATCCATTCCACCAAATTGTGTGAGTGGAGTTTTTATAATATTAAGAGTATAAAAAGCGGTTGTGAGTGGATAAGAGAGAAAATGTTATTGTTCATCTGTATATTTGAGAGGATACTGGTCACACTCTATAATTTTTTTAATATATTTTGGTAGTGGTTGTGAGTGGAGGAGAGATAAAAGGTAAGATAAATGTATAAAAATATTATTTAATTGAAAAGGAGATAGAAAATGTACAGTAAAACCTCTATAATTTAATACTCGATAAATTAATAAACTCGATAAAATTAATAATCTGTCCGGTCCCAACTTGGGATCAGTACAAAATTGGACCCCAATCGATAAAATAATAAGCTAATAATTTTTTTGAAATCCCAATGTAAATATGTTGGTCCCAACGAAACTATAAATTAATAATTACTAAAATATTCCAAAATTTTAGGATTATTTAATAAAAAAATGAATCTATAGTTAATTGTTTTTTTGTGAACTTCAAATCTATGTATACTGAACTTGACAAGTTTATTAATGTGTGAATGCACATGAGAATTTTGAAGGTCCTTATTTCTGTTTTATTCAAATAGGTAAAGTGAACGGACATGGAAACTTTGAAGGTCGATGCATTAATTTGAGAGTTGCTCACGAATATAAGCTAACTCTTTAAATTAATAATTTATTTATTTATTTGTTGATATAATAATATCTCGCTAAATTAATAAAATATCCTGGTCCCAATATTATTAATTTATAGAGATTTTACTGTATTGTATTTTAGTGTAATTTAGTGCGAAAAAATGGTGGAATAGATGTGAATGCTTGTATCAAAGGCTTCCACTATTTCATGCATGGTTGCAAAAGTCGCTAGGCGCTCCCTAGTCGGTCGACCGGGGAGTTGAGAGTACTCGGCCTAGGCGGAGAGTACACGGGGAGTACTCGAACATGCCAAATTATAAAGAAATTAGTTTTCGGGAATTAAATATATGTCAAATAACATAAATTTACTATATTTATAACAAAATACGTGAAATTGATATTCATTCTTTATTATGATAGGCATAGAAATTATGTTTTATTTTATTTTAAGTTAAACTCGGCCTAAGTTGACTTACTAGATCCGATTTTGGCCGATGTTGACCGCATTTGATCGATTCCGAGTAATTAGTCGGAGTTGAAGAAAGTCGCCTCGGCAACCTACCTTGTAGCGACTACTCGGGAAGTACTCGGCCTTGGAGACCTTGTTTTACGCCCATGATTTCATGTACAAATTTGGATGGGATCAAAACGTTAGATTTTTATGTAATCTTTCTACATTCATTGTATCTTACATGGTTTCAAATCATCCAATATCTGGTCGGGAGTCCACAGTTTAGGAGCACCACATCCCTATCAAATAAAACCCGCTTATTTCTTTTTTCACAACTCCGTGGTAATTTTCCATTGGTCCACGTACCCATCACAAATCAAATTATACATGTGTACCCTTAGGATATCATCACCATAAAGATTTTATTTCCCCATCAACGGCTCAGATTCGATCTTCAGCTTTAGATTTCTAGTCATAACGACTGTACATCTCTCATGCAGTAGCTTCCCGTGACAGTGACGGGCAGCTGCCCTTCCCTACAACTCTTCTAGCAAGTATAATAATATCCCCTCTTCTCCATCTCCTTAAGTATTTTATTTCTGATCTCATCTTCTCCTCCTACCGCTTTCACCTTACAATTTTATTGAATAAAAACTTCAAAAGTTTGTGAAAATAATCGATAGATTTATCAATGGCAGGCATGTGTTGTGGTGAGACGACGTCATATAGAGATTCAACACCGTCAACTACCGAGCCTAGCGGTGGTGGTCGAGGAAGACGACGTCGTATGGCGATACAACAGCTTAAAAGCATCGCCACTACTGCCTCAAGTACAAAGACGGGGCAAGTCGGTTGTTCTACAGCAACCGTAACTACATCAAAGAGTTTTCGAGATGATGTTTTGGAGAAGGAGAGTTCCAGATTCGGTTTGACTATTGTGTGTGGAAGAAGGAGGGATCTAGAAGATGCTGTTTCGGTAAAACCGTCGTTTTGTAAAATGATTTGCTCTGATCTACACTTTTACGGTGTATTCGATGGCCATGGCTGCTCTCATGTAACATCCAAAACCATTATATATAATATTGTTTTACTCTATAATATATGCTGAATTACTTACTTTTAGGTGGCAAGGAAGTGCAAAGACCGGATGTACGAGATAGTGAAAGAGGAAGTTGAGAATTGTGAGGACTGGAAAGAGATGATGATGAAGAGTTTTGCACGGATGGATAAGGACGTAAGTGAATGGAGCAAGTGTGCATCATCCTGCTCAGATTGTAGATGCCAGCTTCAAACTCCACAGTCTGATGCTGTTGGATCTACTGCGGTTGTTGCGGTTGTGGCTCCGGAAAAGATTGTTGTTTCTAACTGTGGTGATTCGCGTGCTGTGCTTTGTCGGAATGGTGTTGCGATTCCCTTATCCACGGATCATAAGGTACCGGCTTGTTGTTTGTTATTCGTATGGATTTTGATCTCGGACAACTTTCAGTTGGTTAGGAATCTGATTGAATAATTGATTGCAGCCTGATCGACCGGATGAACTTAAACGAATTGAAGATGCGGGTGGCCGTGTTATATATTGGGATGGAGCTAGGGTTCTTGGTGTTTTAGCTATGTCTAGAGCAATTGGTATGTTCTTGTTACTCATAATCATATCTTATACCAGTTTCACTAGATCCAGAATCAATCAACGGAAAATCACAAAAATAGACATGTAAGACTTATTGGTATGGTTCTTGGTGTTTTAGCTATGCCTAGAGCAATTGGTATGTTCTTGCAACTGCAAGGTTTGAGGGATTTTAGGTGGAAAAAAGATTTGCTTTTAAGAAAAAAAAAAACAGTTCCAAATAACACTACCAGCTAACGCTTAGCCACGGTAACGTCTAATCAAACCAATACACATGTGAAGACCAACTAAACCAGTTACGGTTTGGCCCTCATTTTTAAAGTCGAATTCGTCTAGTTTGGTGATTTTCCTTTAAATCCGGATTCAATGTGATTCGACTAACTAGTTGTTCATATTAATCATCAGGCGACGATTATTTAAAACCGTATGTGATACCAGAACCAGAAGTAACCGTAACAGAACGGACGGATGACGACGAGTGCCTTATCATCGCAAGTGACGGCCTTTGGGACGTGGTATCAAACGACGTCGCATGCCGTGTGGCTCGCATGTGCCTGAGGTCGGAGGAGGTTCCATCGCCGCCGCAGTCTGATGGTAGTCCATTCAATGTGGCCCGTGGTGAGAGCTCCGATAAGGCGTGTTCGGATGCGTCGATGCTGTTAACGAAGTTAGCGTTGGCTAGACGGAGCTCGGATAACGTTAGTGTATTGGTGGTTGATCTTAGGAGGGATATATAA
>HanPP2C41
AATTGTTACAAAAAACAACAAGCTATTTCATCAAAATTATCACATGCGAAATTGTTACAAAAAAACAACCTGCTATTTCATCAAAATTATCACATGCGAAATTATTAAAAAAAAACAACATGCGATTTTCATGCGGGAAGATGATCTGACGGCTGAGATTATAGCGTACGTAATGTACGATAAGGGAATTTGTACAGTACCCTTTACCTATATATATATAAAGTGTGTTTGCCGTTAAAAAAAATATCTTTTATTTAATTATATTATCTTGCTTTAAATATTGTATTATGATTATACAATCATATGTTTAAATTACGGCATAACCATTTAATGGTTTCCACGCAACATGCTTTTGTGTTTCGAATTACTATCATGAAGCGTGGAAGAATCCCACAAGTGTAAATTATTTTGTTTTGTTTTATAAGATTTTGAGTACTATAAGACTAATATTTTCTAAGCGATGAATGAATGACATGAATATTAGTAATAAAAAAATGGTGAGACTTGATTCGAATATGACAACAATGTTTTGATGAGACAATTATACTTATTGGCTTGAGCTATTCACTAAAACATTGTATGTAATTTGTAGGCGGTGCTAAGCACGAGTTGTCCATTACCCAACACTAACCATTGTTTAATCTTTACGACGTGGTGCATATCAAGAAACTTGTAGCTATCATAGTTTCGATTGCCTAATGGCGAGATATAGGAGCAACGTTCCAGATAGATTTAAATTAACACCAATGCTTCGAATAAGTTTCTAAGGTTGTCATCTCTTCAAAACGTTGTTTGTGCTTGGATATATTGTCGAAGATTTGATAAGTTGGTAACCACACCAAACATTGTAATAAAGCTAAAACCTTGTCATAAAAAGGTTCCTACTATTTTCACACTTCAAAAAATATTATTTTTACACCCTACACCTATACGACCGGTATAGAGTTATTAAAGTCGTATGGGAGAATGTTGCATAAAAAATGTCAGAGAATGTTTTAGTCTCCATCTATACGAACCGTATAACATTATACGACCCGTATAGAATGCTATACGACCCAACCCCATATAATGTTATACGACCAATATAATGTTATATGACCTGTTTAGAATATTATACGACTCGATATTTTATCCATCTATATTAGCCAGCTGTATAGCATTATAAGAGCCGTATAACATTATACGACTTAATACTTTTCTGATTAAAATATTATATACAGGTTGTATAACCTTATACAACCTGTATAGAGAGTATGAGAAAAAAGATTTAAGGATCTCCTTTTAAGCATATACATCCATTCCATCAAATTGTGTGAGTGGAGTTTTTATAATATAAAAAGTGTTGTGAGTGGAGGAGAGATAAAATGTTACTATTCATCTGTAGATTTGAGGGGACACTGTTCACCCCTATAACTTTTTAATATATTTTGATAGTGGTTGTGAGTGAAGCAGAGAGAAAAGGTAATGATAAATGTATAAAAAATATTATTTAATTGAAAAGAAGATAGAAAATATAGTGTATTCTAGTGTGATTTAGGATGAAAAAAAGGGTAGAACGGATGTGAATGTTGTTATCAAAGGCTTCCACTATTTCATGTACAAATTTGGATTTGGATGGGATGAAAATGTTAGATTTTTATGTAATGTTCATTGTATCTCACATGGTTACAAATCATCAAACATTCAAACATATCTTCTTGTTTTTTTCTTCACAAGTCGTGGTAACTTCCCATTGATCCACGTACCCATCACAAATCAAGCTATACATGTCAATATCACCACCATAAAGATTTTATTTCCCCATCAACTTCTCAGATTCCTTCGTCAACTTCATATTTCTACGTCATAATTAATGATTGTACATCGTAGATGCAGCAGCTTCCCATGCTAGTATAAATAAAAGGCTTCCACTATTCCTTCCACTATTCACACATCCTCTCTTCAACACTGTCAACTAGCGAGAATAGCCTAGCTGTGGTGGTCAAGAAAGACGACGTCTTATGGAGATACAACAGCTTACACTCATCGCCACTGTTGCCTCAAGCATAATTTCTCTACCGGAAAACAACAATTCAAAACCGCACCAAAACGAAGTACAACCAAAGACGGCTACAACAACCGTAACTACATCGAAAAAGAGTTTTCGAGATGATGTTTTGGAGAAGGAGAGTTCCAGATTCGGTTTGACTGTTGTGTGTGGAAGAAGGAGGGATCTAGAAGATGCTGTTTCGGTAAAGCCGTCGTTTTGTAAAACGATTTGCTCTTATCTACACTTTTACGGTGTATTCGACGGCCATGGCTGCTCTCATGTAACATCCAAAACCATTATATATAATAATATTTAAACTACTATTGTTTAGCTGCTATATGCTGAATTACTACTTACTTTTAGGTGGCGACCAAGTGCAAAGACCGGATGCACGAGATAGTGAAAGAGGAAGTTGAGAACTGTGAGGAAGCAATTTTGTGGAAAGAGATGATGATGAAGAGTTTTGCTCGGATTGATAAGGACGTAAGTGAATGGAGCAAGAGTGCATCATCCTGCTCAGATTGTAGATGCCACCTTCAAATTCCACAGTGTGATGCCGCTGGATCTACTGCGGTTGTTGCGGTTGTGGCTCCGGATAAGATTGTAGTTTCTAACTGTGGCGATTCGCGTGCTGTGCTTTGTCGGGATGGTGTTGCGATTCCGTTATCAACAGATCATAAGGTACCGGCTTGTTGTTTGTTATTCGTATGGATTTTGATCTCGGATAACTTTCAGTTGGTTAGGAATCTGATTGAATAATTGATTGCAGCCTGATCGACCGGATGAACTTAAACGAATCGAAAATGCTGGTGGTCGTGTTATACATTGGGATGGAGTTATGAGGGTTCTTGGTGTTTTAGCTATGTCTAGGGCAATTGGTATGTTCTTGTAATCATAATCATATCTTATATGAGTTTCACTAGATCCAGGAAAATAGACATGTACAACTTATCTTTTATACAATAGACATTGACTTTCACAATTTTTTTAATAAACATTGAAAACCAAAGAATCAAGCAGTTTCAAATACTCATGAACTATTGGTCTGGTGGTACGATGTCTCACCTCATTATTTATGAGGTGCTGAGTTCAAATCCTTGCGAGTGCAAGGATTGAGGGATTTTAGGTGGAAAAAAGATTTGCTTTTAAAAAAAAAAACAGTTCCAAGTAACACTACCGGCTAACGCTTAGCCATGGTAACGTCTAATCAAACCAATACACGTGTGAAGACCAGCTAAACCAGTTACGGTTTGGCCCTCGTTTTTAAAGTCGAACGTGTCTAGTTTGGTGATTTTCCTTTAGATCCGGATTCAATGTGATTCAACGACTAACTTGTTGTTCATGTTAATCATCAGGCGACGATTATTTAAAACCGTATGTGATACCAGAACCGGAAGTAACCGTAACAGAACGGACGGATGACGACGAGTGCCTTATCATCGCAAGTGACGGCCTTTGGGACGTGGTATCAAACGACGTCGTATGCCATGTGGCTCGCATGTGCCTAAGGTCGGAGGAGGTTCCATTGCCGCCGCGATCTGATGGTAGTCCGTTCAATGTGGCCCGTGGTGAGAGCTCCGATAAGGCGTGTTCGGATGCGTCGATGCTGTTAACGAAGTTAGCGTTGGCTAGACGGAGCTCGGATAACGTTAGTGTATTGGTGGTTGATCTTAGGAGGGATATATAA
>HanPP2C42
GACGTGTGTAAAATAAAACTATATAATGTGTAGCGTGTAGGGTATATGTAGGAAATTTTTCATATGTGTAGGTTTTGTAGATTATATGTAGGATAATTAATGGTTAATTGAATAATTAATTAAAGAGAGAAAAAAATAATGAGATGAGTTATAAATGAATTAGTATTTTACTATAGTATGTCATTTCTTCTTTTTCTTCTTTTATTAATTTTCTTCTCATTTGATCGCCCCTCTATATTTTTTAATAACTAATTTTTCAAACAATTACAAAAAGAGGTCAAGATAAAGGTTGTGGATTCCATATTTGAATTACACTGAACCACATATAAGCTAAGAACAGGGCCGGCTCAAAATTTTATAATTTTTTCTAGGCCCAAAGCGTATAGTAAAACTGGGGTCCTTTTTGTAAACAAAAAAAAAATGCTATGGATCCTATTATTCATATATCATCTTTGTATACACATAATTATAGATCATAAACATCAATGTTAACAATCTCAAAGCCAAAATTACCAACATATAATATATTTTCTTAGAATTTGTGGCCCTAGGAAAATGGAGGCCTAAAGCTCTTGCTTTATTTCACTCACCCTGAGCCGGCCCTGGCTAAGAAGATACTTAATCAACCAACAACTCAAACGCTTACTACAAGAGTATGCAATTAAGTGCATATCATAAACCCTTGTAGATATGTATTTAAATAAGATAAAAATTGCATCCTCTTCTTGTGAGAATGGCTAGCTTCGAAAACCTTCGTAAAATTAAAGCATCAATTGAAAACTATACGTCGCGCCAAGAAAATGTCGAATACGATAAGATTGTTGTTTTAACTTTACATAATGATACTTACTGACTTATGCTCAAAGTATAAGCGTATATTGTTCTAAAGGAAACGTTCATGACACTATAAAAAACTCGATTGGGTCCCTTTTGCCTTTGATACATTTGGCTCCCTAGCGTCAGAAGCTATCCACTTCTTGACTAGGGTCCAACAGGTCATCCACAACAATTGTTGGGTTTGTCTTTGGAAGGTTAGGGTTTGCAATTCAGAACAGAAAATGGTGGCGGCGCAGCTTGTTTTCCGTCTACTTTCTGTTTTGATGTAACTTGACAAGTATTTTAGCGAAATATAAACCGAAGAAAAAAAAAATCTGATTTGAACATGATAATGCGATTAATAGACTTTTATCAAGAACAAATGAAACAAGTGGATGCCAATTTAGAGGCAGCCGAAATGTTGGGGAATACGTACAAAATCACAAATTTTGGAACCATATCAAACTAGTTGGGCCATAGAAATTGTCAACGCCATTTTTTGACCAATCTGTGGTCAATTTGGATGATGCCGGTTATTCAACAAATTACCACATCATTGACCCGATCTTATGACTAACTGCCACCACATAACCACCATTGCAACGCATCAAAAGACAATAATTAATTTATAGTATAATTTACTTTCTAGCATCAATAATATCTTTTATTTAAAAAAAAAAGAAAGAAAAAAGTGGAAAACAAAAGGAGAGGATGAGGTTTTATGTTAGCGCTTTTAGTTTATGTTTAAAGGTTTTTGACCGTTGACAAGATCTGGTCCTGTATGTATAACCTTTTCATGCAAACCCCATGCATGAATATTACCCCCACCACACATGTCCAGCGCGTCTCTACAACTTACAACTTTAAGTCATATAATTAACGGAACCGCTACCTTACTGATTCACACGTAATTAAGAAGCGCGTGAATATAAATAACAAATATTTTCATTAATTTATATCATCTTTCAATCTAAACCGTTACCGTTGATGAATAATTGAATATCGCTTTCTATAACTCCCTCTTTTGTGTCATTGTGTGACAATGTGTGTGTATATATATGCACATGAAGAAAGCAAACACCAAATTCATATTCATAATTAAGTTAAATCACAAATTTTCTCATTTTCAAGTATTTTACGAATAAATTCTACGCATAGCAAAGCTATTGTTAGGGTCTGATAACATGCACAGTACAGTTGTAGTAACAAATTCGCCGGTGTTCTCATCATCACCGATGTTTCGTCAACCGATGATATCACCATCGCGCTCTCTTCATTCACTATCATCTCCATCCACTCCTGTTCGAAATCATACGAGTGGATACAAGGAAGGACCGATTATCGGTTGTGATTCGAATTTGTCTACTTCTTTGCTTTCAAAGAGAAAGAGGCCGGCAAGGATTCAGATTCCGCTTGTACCGTTAAGTTTTGTGGATGAGGTTGTTAAGCCGGATGATGATGTGGCAGAGATGGAAGAGGAAGGTGAGGAGTATGGTGTGTATTGTAAAAGAGGGAAGAGAAGATTTATCGAGGATCGATACTTCGCCGATGTTGATTTCCAAGGAGATTCTAAACAGGTATAACTTTATTTGATCGTTAAATATCAACAACGCGTTTTGTGTGTAATGATGGTTGGGAAGAATTTTTTTTTTTTTTTTGAACGGCAAGTTAAGTGTGCTGGGTGGAAGTAGTACTAGGATGATTTACCTCCTCTATTAGGGTAAATAAAAACAAATTCGTGATCTTCTGGTTAGAAAAACAGACAATATTGGTGATACGATATGCCCGATTTTACAAATATTGTTGGTGAAATAATGTATTTTCAACATAGAGGATAACTCCTAAAAATCTCTTTATTCTAAGATATTACAAATATATAATTATAAAAATAAATATATAACTACATTAATACAATCATTTCTAGATATATCTCTTATAGTACTTATTTTTTGTCTTTTTAATTACAGGCTTTCTTTGGAGTTTTTGACGGCCATGGTGGATCAAAGGCTGCGGAATTTGCAGCGAAAAATCTGCATAGAAACATAATGTCGAAAGTAGCAAACAAATCATGTGAAGATGAAACTAAAGAAGCTGTTAGAGAGGGATATCTCGAAACAGATTCGGAGTTTTTAAAAGAAGATGTGAATGGTGGTGCTTGTTGTGTAACGGCATTGATTCGCAAAGGCAGCCTTATAGTCTCTAATGCGGGTGACTGTCGCGCTGTTATGAGCCGAGGTGGAGTGGCAGAAGCCGTTACTGTTGATCATAAACCTTCAAGGAAAGATGAACAAGATAGAATCGAAAGAATGGTAAGAATTAAGAATTGAAGCATTCCTTCTTGAAAATGTAAATGTTTTAAAATGTTGTGATTTATAGGGTGGATATGTTGATTGTCGCAATGGTGTTTGGAGAATACAAGGTTCACTTGCGGTGTCAAGAGGGATAGGAGACAATCATCTCAAGAAATGGGTGATCGCGGAACCAGAAACAAGAATAATAGAAATCAGACCGGAATGCGAGTTCTTGATCCTTGCTTCTGATGGGATATGGGACAAGGTAATTTCTTTGATAACAACTTAAAACTAAAAAAAACGCGCGATAATTAAGAGTGGGTCAAAGGGGTTACTTTACTCGTTTGACCTGTTACAGATAATAACAATTATTAAGTCTAACTTCAACTAATCTATCTTTTTTACAAATTACAATCATAAGTAACTAACATACCGATGTGTCCTTTTCAGGTGAACAACCAAGAAGCGATCGACATTGTTCGTCCCTTTTGCGTGGGAACAAAGAAACCTGATCTAACTTCCGCTTGTAAGAAGCTCGTAAGCTTATCGGCGGCAAGGGGTTCTTATGATGACAAGAGTGTCATGGTCATCCGACTGCCTCATTTCATTTCATGA
>HanPP2C43
ATAAATACCCATGCAGTGTGTTCACTTAGAGATAGAGATGCACATAGACAGAAAGATAGACGCTCGAGAGATAGGAGAGCATTCTGTCAAGAACACACACACTTAGAGAGTTTGCAAAACTGATTTGTAAACATTGAGCTTGTAACCGGAACCTTTCATTCGTATTAATACTAGTGGTGTTAATCGGTGAACTTTGTGTGTTGTGTTTGTGCTTGTTTCAACTCGGTTTGCACACTAGCTTGGATTCCGCACTTGCTAGTGTGTTAGCATAACAAGGTTAAGGTTGAATCTCATCCTCCGAGGGACCTACAGTAATAACTAAGGAACTAAAACTAAGGGGCTGTTTGGCTAAGCTTATTTTAGTGACTTATTTACTTATTTACTTTTTGAAAAGTTAAAAGGTGTTTGGGTTAGCTTATTATGTGAGAGGAATAAGTAAATAAGTCATTTCATTATGACTTATTTGCTTTTCAAGTAAGCAAATAAGTTATAAGTAGCCCAAAATAAGCTTAGCCAAACAGCCCCTAAGACAGCTAATAAACGAAAGAAGATGATTTGAAAATTAGTAAACATTATATAAGTTTAAAAAAATAATGTAATATTTTGGAATAACAGTGGTCGAATTCTTTAGTTGTAAAAGTTGTTACTATTATTAACTTTACTAGCTTTTTCTGATGACGCGCGTTGCGCGAGACATTGGGGTTATCGAATAGTTTGCTTCATTGTCGTATGTGGGTGGAAAGAGTCGATAATATAAGTAAATAAATCGAGATTTACGTAATAGAGTAACAGGGTCACGGAAAATGTTCAAGGAATTTGGGTGTGGAGCGCCTCGCAACTTTCTATATCTCCTAGTGCACCTTTCATCGTTATAGCGGAATGTTGATAATCAAAAGTAAACTAAGATGTGTTATAATTCGAATCATACAAATTTATTAAAAATGCCACTTCAGTTGGTAAGAGATAATGCAATTACCCCAAAACAAACGTATACAATTAAAAAAACAGTGTATAATGATAAGCGGTCAGTTTTTGAAGCAGATATTAAAAATCCTTAAGCAAAAAGGTAGCATACACATTTATAGTTCAATAGGCCCACCTTACCAACTACGCAAGAAACCCGAACATCATGTGCTTGTTTGCTTCCACTAATCTAAGAAGATTTGGTCACTATGGTTCGAGTCCACCACATGTTGCTCCTTTTTGTAACACCCCAACCGATGACAGAACATTGGAGCATCACTTTGGTAGATTATTCAACAACACATGGAACTAAAATTTAAATATTTATTAGTCAATTTGAATCATATATTACATCATGAAACAAATGTTGGGGGTACGACAATATCACAAATTTTTGACAAATATGTGGTCAATTTGGATTATTTTATGAATTATTAGTTATGACTTATCACGAGGGTTATTCAACAAATTACCACATCCAAGGACAATAAATAATTTATAGTACAAGTTACTTTATTTAATGCGAGAATTACATGTGTTATTATTTGTAGAAAAGAAAAAAAAAGAGAGAGAAAAGTGGTAAACAAAAGGAGAGGAGGAGGTTAAGTTATGTTTAAAGGGTTTTGACCGTTGACAAGATCTGGTCCTGTATGTATAACCTTTTCATGCAAACCCCATGCATGAATATTACCCCCACCACACATGTCCAGCGCGTCTCTACAACTTACAACTTTAAGTCATACAATTAACGGAACCGTTACCTTACGGACCCACACGTAACTAAAAAGCGCGTGAATAGAAATAACAAATATTTTCATTAATTTATATCATCTTTCAATCTAAACCGTTACCGTTGATGAATAATTGAATATCGCTTTCTATAACTCCCTCTTTTGTGTGTGTATATATATATGCACATGAAGAAAGCAAACACCAAATTCATATTCATAATTAAGTTAAATCACAAATTTTCTCATTTTCACGTATTTTAAGAATAAATTCTACGCATAACAAAGCTATTGTTAGGGTCTGATAACATGCACAGTGCAGTTGTAGTAACAAATTCGCCGGTGTTCTCATCATCACCGATGTTTCGTCAATTGATGATATCGCCATCGCGCTCTCTTCATTCACTATCATCTCCATCCACTCCTGTTCGAAATCATACGAGTGGATACAAGGAAGGACCGATTATTGGTTGTGATTCGAATTTGTCTACTTCTTTGCTTTCAAAGAGAAAGAGGCCGGCAAGGATTCAGATTCCGCTTGTACCGTTAAGTTTTGTGGATGAGGTTGTTAAGCCGGATGATGATGTGGCAGAGATGGAAGAGGAAGGTGAGGAGTATGGTGTGTATTGTAAAAGAGGGAAGAGAAGATTTATCGAGGATCGATACTTCGCCGATGTTGATTTCCAAGGAGATTCTAAACAGGTATAACTTTATTTGATCGTTAAATATCAACAACGCGTTTTGTGTGTAATGATGGTTGGGAAGAATTTTTTTTTTTTTTTGAACGGCAAGTTAAGTGTGCTGGGTGGAAGTAGTACTAGGATGATTTACCTCCTCTATTAGGGTAAATAAAAACAAATTCGTGATCTTCTGGTTAGAAAAACAGACAATATTGGTGATACGATATGCCCGATTTTACAAATATTGTTGGTGAAATAATGTATTTTCAACATAGAGGATAACTCCTAAAAATCTCTTTATTCTAAGATATTACAAATATATAATTATAAAAATAAATATATAACTACATTAATACAATCATTTCTAGATATATCTCTTATAGTACTTATTTTTTGTCTTTTTAATTACAGGCTTTCTTTGGAGTTTTTGACGGCCATGGTGGATCAAAGGCTGCGGAATTCGCAGTGAAAAATCTGCATAGAAACATAATGTCGAAAGTAGCAAACAAATCATGTGAAGATGAAACTGAAGAAGCTGTTAGAGAGGGATATCTCGAAACAGATTCGGAGTTTCTAAAAGAAGATGTGAATGGTGGTGCTTGTTGTGTAACGGCATTGATTCGCAATGGCAGCCTTATAGTCTCTAATGCGGGTGACTGTCGCGCTGTTATGAGCCGAGGTGGAGTGGCAGAAGCTGTTACTGTTGATCATAAACCTTCAAGGAAAGATGAACAAGATAGAATCGAAAGAATGGTAAGAATTAAGAATTGAAGCATTTGTTCTTCAATCATGAATGTTATATTAAATGTTGTAATTGATGTGAATGTTTTAAAATGTTGTAATTAATGTAAATGTTTTAAAATGTTGTAATTAATGCAAATGTTTTAAAATGTTGTGATTTATAGGGTGGATATGTTGATTGTCGCAATGGTGTTTGGAGAATTCAAGGTTCACTCGCGGTGTCAAGGGGGATAGGAGACAATAATCTCAAGAAATGGGTGATCGCGGAACCAGAAACAAGAATAATTGAAATTAGACGGGAATGCGAGTTCTTGATCCTTGCTTCTGATGGGATATGGGACAAGGTAATTTCTTTGATAACAACTTAAAACTTTACAAATTACAATCATAAATAACTAACATACCGATGTGTCCTTTTCAGGTGAACAACCAAGAAGCGATCGACATTGTTCGTCCATTTTGCGTAGGAACAAAGAAACCTGATCTAACTTCCGCTTGTAAGAAGCTCGTAAGCTTATCGGCGGCAAGGGGTTCTTATGATGACAAGAGTGTCATGGTCATCCGACTGCCTCATTTCATTTCATGA
>HanPP2C44
AGTTTCAGAAATGGCTAATGTGGTGGGTTGTAAGTCAGATTTTTTTCCTTTTAAATACCTTGGTCTAAAGGTTGGGGCGAACATGAATCGGATCACCAATTGGCAACCGGTGTACGATATCTTTCGCAATCGGCTGGCTAGTTGGAAATCTCATCTGCTCTCGATTGGTGGAAGGGTTGTTATTATCAAATCCGTGTTGGAAAGTTTGCCGTGCTATTACTTCTCTTTGTACAAAGCCCCGAAGAAGGTTATCTCAGATTTAGAGTCAATGGTGAAGAAGTTTTTATGGGGAGGATCGACTGAAGAAAAAAAGATGCACTGGGTTAAATGGGGATTGGTGTCGACGCCTAAAAAAGAGGGAGGTTTGGGTCTCAACAAGCTTTCCGATATTAACCTTTCTCTTTTGTCTAAGTGGGGGTGGCGGTTTAAAACGGAGAGCAACAGTTTATGGCGAAAGGTTATCGACGCCTTACACGCAACTCGGGTTGGGTGGGATGGTTTTCCGATTAAGAAATCCTTGAATGGTGTTTGGAAGAATATTGTAAAGGTGCTGAATTGTGTCAAAGTTGGGGACCTCGCTCTTAAAAACCACATTAAGGGAGACATCGGGAATGGAAACAGTATATCGTTCTGGTTGGATTCTTGGATCACGGACCAGCCCCTCAAGGTTCTTTTTTCGGATCTCTTTCGCTTGGAGGCTGTTAAAAAATGTATTGTTGCTGACCGTGTTATAAGTAATGGGTCGGATGCTCAATTCTCGTGGAACTGGAAGGAAGACCTGGCGGTTTTAGGCTTGTCTGATCGATTTTTGCAGCTCAGCGATTTGGTGGCGCAGGTTCGGTTAGTTGACAGAGCAGATAAGTGGACTTGGTCCCCTCAGCACGACGGTAGCTTCTCTGTCCGATCGGTCAAATCTTTGCTTAATTCTGTTAGGACCTCGGACAATAATTTCGTCATGGAATGGTGTGATTGGCTCCCGGATAAGTGCAACATTCACATTTGGAGAGCGGAAAAAGAAAGAATCCCAACTAGGCTCGCCTTAAGGAAAAGGAACGTTTTTTTCGAAGTCTCAAGTTGCCCACTATGCTCCTCGGCTGATGAATCGGCTGAACATCTGTTCACTGCTTGTTCTACTTCCGCGGTTGTTTGGAACGGTATTAGTATATGGTGCAAAATCCCTTTCATTTATGCATTCACGATTCAAGATCTTCTCGAACTCCATAAGACTCTTTCAGTTTCGGTCAAAAAAAAGGAGGCTATTCACGGAATCGTCATCTTAGTTTGTTGGTGTCTCTGGCGCGCGAGAAATAAGTTCATTTTCGAAAATATCCCGGTCAGGATTGATAGGATTTTGAGTGAAGTTAAAGCCTTAGGTTTCTTATGGTTTTCTAACAAATCTAGATATAAAGGTATTAGATGGGAAGAATGGATGCCCTTTGTAAATATGTAAGTTGTTTGTTGTTTGGGGTCGGCCCGGTTTGGGTCGGCTTGGTGTGAATGAAGTTTACTTTTCAAAAAAAAAAAAAAAAAAGGTTTTATGTTAGCGCTTTTAGTTTATGTTTAAAGGTTTTTGACCGTTGACAAGATCTGGTCCTGTATGTATAACCTTTTCATGCAAACCCCATGCATGAATATTACCCCCACCACACATGTCCAGCGCGTCTCTACAACTTACAACTTTAAGTCATATAATTAACGGAACCGCTACCTTACTGATTCACACGTAATTAAGAAGCGCGTGAATATAAATAACAAATATTTTCATTAATTTATATCATCTTTCAATCTAAACCGTTACCGTTGATGAATAATTGAATATCGCTTTCTATAACTCCCTCTTTTGTGTCATTGTGTGACAATGTGTGTGTATATATATGCACATGAAGAAAGCAAACACCAAATTCATATTCATAATTAAGTTAAATCACAAATTTTCTCATTTTCAAGTATTTTACGAATAAATTCTACGCATAGCAAAGCTATTGTTAGGGTCTGATAACATGCACAGTACAGTTGTAGTAACAAATTCGCCGGTGTTCTCATCATCACCGATGTTTCGTCAACCGATGATATCACCATCGCGCTCTCTTCATTCACTATCATCTCCATCCACTCCTGTTCGAAATCATACGAGTGGATACAAGGAAGGACCGATTATCGGTTGTGATTCGAATTTGTCTACTTCTTTGCTTTCAAAGAGAAAGAGGCCGGCAAGGATTCAGATTCCGCTTGTACCGTTAAGTTTTGTGGATGAGGTTGTTAAGCCGGATGATGATGTGGCAGAGATGGAAGAGGAAGGTGAGGAGTATGGTGTGTATTGTAAAAGAGGGAAGAGAAGATTTATCGAGGATCGATACTTCGCCGATGTTGATTTCCAAGGAGATTCTAAACAGGTATAACTTTATTTGATCGTTAAATATCAACAACGCGTTTTGTGTGTAATGATGGTTGGGAAGAATTTTTTTTTTTTTTTTGAACGGCAAGTTAAGTGTGCTGGGTGGAAGTAGTACTAGGATGATTTACCTCCTCTATTAGGGTAAATAAAAACAAATTCGTGATCTTCTGGTTAGAAAAACAGACAATATTGGTGATACGATATGCCCGATTTTACAAATATTGTTGGTGAAATAATGTATTTTCAACATAGAGGATAACTCCTAAAAATCTCTTTATTCTAAGATATTACAAATATATAATTATAAAAATAAATATATAACTACATTAATACAATCATTTCTAGATATATCTCTTATAGTACTTATTTTTTGTCTTTTTAATTACAGGCTTTCTTTGGAGTTTTTGACGGCCATGGTGGATCAAAGGCTGCGGAATTTGCAGCGAAAAATCTGCATAGAAACATAATGTCGAAAGTAGCAAACAAATCATGTGAAGATGAAACTAAAGAAGCTGTTAGAGAGGGATATCTCGAAACAGATTCGGAGTTTTTAAAAGAAGATGTGAATGGTGGTGCTTGTTGTGTAACGGCATTGATTCGCAAAGGCAGCCTTATAGTCTCTAATGCGGGTGACTGTCGCGCTGTTATGAGCCGAGGTGGAGTGGCAGAAGCCGTTACTGTTGATCATAAACCTTCAAGGAAAGATGAACAAGATAGAATCGAAAGAATGGTAAGAATTAAGAATTGAAGCATTCCTTCTTGAAAATGTAAATGTTTTAAAATGTTGTGATTTATAGGGTGGATATGTTGATTGTCGCAATGGTGTTTGGAGAATACAAGGTTCACTTGCGGTGTCAAGAGGGATAGGAGACAATCATCTCAAGAAATGGGTGATCGCGGAACCAGAAACAAGAATAATAGAAATCAGACCGGAATGCGAGTTCTTGATCCTTGCTTCTGATGGGATATGGGACAAGGTAATTTCTTTGATAACAACTTAAAACTAAAAAAAACGCGCGATAATTAAGAGTGGGTCAAAGGGGTTACTTTACTCGTTTGACCTGTTACAGATAATAACAATTATTAAGTCTAACTTCAACTAATCTATCTTTTTTACAAATTACAATCATAAGTAACTAACATACCGATGTGTCCTTTTCAGGTGAACAACCAAGAAGCGATCGACATTGTTCGTCCCTTTTGCGTGGGAACAAAGAAACCTGATCTAACTTCCGCTTGTAAGAAGCTCGTAAGCTTATCGGCGGCAAGGGGTTCTTATGATGACAAGAGTGTCATGGTCATCCGACTGCCTCATTTCATTTCATGA
>HanPP2C45
CGGAGCCTGTAGCCGGTGACCCTTCACATATGTTGTCTAATAGTGTTTAACCAAAAGACCCTTCAATAGTGCAAATTTAATCTTGAAACTACTGTTCCACCTACTTTTCTTTTTTAATTATCTTTTTGCAGACAAAGGCTGCAAGCCTCAATTATTAAAATACCACTTGTCCATTTTCTATTGGGTTTCAGTGACATTCTAAAAAAAGACGCATCAAATACTTGAGGAGTCTGTATACGGACGCTTCAGCTGGCTATTTTCGTAATTGGTGTGAGTCAATGGTTATTTTCATAAATAGCTCTAGTTTTTTTTTCTTTTGAACGGCAAATTTGGATCACCGACGGACAATTGGAGTATCATCGTGTCACTAGCGGAACCACCTGATCATATCTATCTCCACTAGGCATAATGCCTACACATCAATTTAGGAGGAACCCTAATAAATATGGGAGAAACCCCTCTTATGGGAATCGAATCCAAGACCTATTAGTCCGAAGTGTTAGTTGCGAGTTGTAAGTTGTAATCAAACTAGGTTAAAAACCCATCTATTTACATGAATTGAATATATAAAATGTTAAATAGTTACTAATAAGAATTTAAAAATTATAAAACAATATTTTAAGATAAAAAATACGGTTAACTAAAAACAATATTTTTAATTAATTTTTGTAAATTAAGAAATACAAATACAAATGAAAGAAAAACTAGTATTAAGCATCTCTGCGTTGCGGCGGGGGCGAATACTAATGCCACACTACTGCTAGCAACCACCGACACTAAGTTGCGGCGTGTTAATGCGAAAAAATTAAACCAAAACATAATACATAGAATAAAATAACTAAGTTGATCTAGGACACGCGCGTACGATGAACCCGCGTCTATTTTTTCTTGTTTGATAGGTTCATCGTAATCAATACATAATATATATCATTAGCACTATACAAACCATAATGCATACATTACAACAACCATTGCATCAATATGTTGCAAATTATTTGATTAAGATATAACAAATTAAGCACAATGTACAACTATTAATGCATACAAATGTTACAAAATAATATTATACTAGTATTAAGCACCCTCCGTGTTGCGGCGGGGGCGAGCACTAATTCCATACTACTGCCAGCGACCACCGACACTGAAGTTACGGCGTGTTAATGCGAAGAAATTAAACCGAAACGTAAACCATAATAAAATAACTAAGTTGATCTAGGACTCGCGCGTTGCGATGAACCCGCGTCTATTTTTTCCCGTTTGACAGGTTCATCGTAATCTATATATAATATATATCATTACCACTATACAAAACATAATGCATACATTACAACAACCATTGCATCAATATGTTGCAAATTATATTTATATAAGATTTTGGCTAAATTAATTAGATTATTATAAATAATAATAATTTACAAATAAAACAACACAACTTTGAATGGATCTAACCTATTGAACATGGTAAGATAATGGTTGTAAATTGTGATTAGGGTCCAACCACTTAAGCACAATTTACAACCATACAAGCATACAAAACAAATTGAATTTGGTAAGGTAATGAAACCATTATTTGATTAAGGTACAACCACTTAAGCACAATTTACAACCAAACAATATAAATGTACAATAACACCTTGCAAGACAAACCCTTAATGCACAACTTACAATTTACTAATGCAAATATGAATGTACAATAACACCTTGCAAGATAAACCCTTAATGCACAACTTACAATTTACTAATGCATATATAAATGTACAATAACACCTTACAAGACAAACCTTTAATGCACAACTTACAACTTACTAATGCACTCACTTGTTGTAAATTAATAGTATATAAATATAAATAAATATTTAGAATTAGGTTTAGTGGAGTCACCAAAAACAAGACATCTTATTTGTTTTATGTTTTTTTTTTTTTTTTTTTTTGAACAGCCTTATTTGTTTTATATTACTGTACTTTTTATTAATATTAATGGGTTTGATTAATGAGTTGAGAAGGAGATGAGAGAATCCAGTTAGTGGCCTGCGTTTGCGCTCGCTCAGCTCTCTCTCACTGCCGCTATCTTATCCTACCCTGTGATACTTCTTCTTAACAATACATACCCACTTCTCCTCAAACTCTTTCTCTCCCTCCCTCATCAATGGCTTTATGGAGTCCACGATTGCAAAGATTTCTATTCACCAACACCAACCTTAGTAAGATCGACTTCAAGAAGACCAACACTAATTTCATTACCAGAAACCGCCGGCGTTGCTCAGCGATTGCTATTGACGCTCCTTCTTCTTATGGTCTCGCTTCTGGGATCAGATGGGGTTCCGCCAAATTACAGGGTGCTCGTGAGGAGATGGAAGACGATGCTGTAATAGTCGCTAATAACAACATCGACGACCTTCAAGGTTTCTATTTTGCTGCTGTTTTTGATGGCCACGCGGGTTTCTCTTCTGTCAACTTTCTCAGGGAGGAGCTGTACAAGGAGTGTGTGAAGGCTCTACAAGGGGGCCAATTGTTGGATAATAAAGACTTTATTGAAATTAAAAATGCCCTGCAAGAAGCTTTTCACAACGCTGATGCCAAACTTTTAAACTGGTAACCAGCCAGCCACTTACACTGACAATTTGTATCATTGATTGTCAAAGTAGTAGTATTATGTATTTTCAGTATGATTTCATTTCTGTATGAAGGTTTAGATGCATGCTGTTTCATTTTGTAAAGGCTTGAGACGACCAGTGAGGAGGAGGATGATGATGATGAATCTGGTGCAACAGCTACTGCTATCTTCATAGGAAATGATATGCTATATATCTCACATGTTGGTGACTCATGTGCCGTAAGTTTTCATATCATAATATGCTAATCCTTTGTTTTGTTGCTTCTTTCTCTCTCTCTCTGTTTAAAAGAATTACTACAATACAATTTCTGGCAGGTTCTTTCACAATCTGGAAACGCAGAGGAGCTCACTAATTCTCACAGACCCTATGGAAGAAACAAGGTTTCTCTTCAAGAAATCAAACGCATTCGAGAAGCAGGTGGATGGGTGTGTTATTCTCTTTTCATTTCCTTCTTTATTTCTTCACTTTCTCACTAATGGTATTTTACTCAAATTACCATAGCCTTGTTTTATGAACCTCACATGGTCTTTTTTTATTCTATGAACTCTAAAAGGCAGGCAAGCAGTAATATTGGTGTGAGTTTCTTTAATATAGCATTTGCCTGTCTGAAACTTGGCACATGCTGTTTTTCGGATTCTATTCTTGAAATCCTTTTGTGGCATGAAACATTTCTCTAACTGGATTGTGCTCGTGATCGTGATGAAGATCAAGATATCTTTTCATTTGTCACCTAATGAGCCATGTGGTTTTGTCGACATGGTACAAAACTGATTTGCACAACTTATCGTTTTGTGTATATGGTCTTTGTAGATTTCGGATGGAAGAATTTGTGGAGACATCTCTGTATCACGTGCCTTTGGTGACATACGGTTTAAGACCAAGAAGAATGAGTAATCTCTCTTATTATTCTTTAATAATTACTTGATAATCATATATACCAGTGCATTTACGCCCTTTAACTATTAAAAGGATGCTGAAAAAGGGAGTTGAAGAAGGAAGATGGTCCGAAAAGTTTGCATCCCGGTAATCTCTCATGCAACTTTCTTCTGGACTTTGTTAATATTTTAATCTTAGCATTGAGGAAGTTTAAACCAACAATCTAATAAGTGGTCATTTCGTTGATGCAACTTTTAGAGTTGAGAAGATTACTCTTAATTAAATTGATTACCATCTGCCTTTTTCAATTGCTTAACTGATACAGAATGAAGTTTTTTGAAGACTTGGTTATTGCTACTCCTGATATTTATCAAGTTGCATTGGGGCCTGATGCGGAGTTTGTATTATTAGCAACTGATGGCTTATGGGATTACATTAAGAGGTGGTTCAATCTCACTTGTTTTTCCTCTTTTTGTTTTTATCCTTGTCGTCGTCTAATGATGTGCTGAAAATGGGTTAAATAAAACTAACTAAAATACCCTAATTCTAGACTCTCTAAGCTTTAAATTTATAAACTAAGACTCGACCTAAACCCTAAACACACAATCGGCAAGTGAACCGTTCGAATGTAGTAAAGCTAAAGTAAGTCCGAGTATCGAACCCACAGGACTCTACTGACTACGCTAAGACTCTATCTAGACTCGGACTGACACGACATACTAAATTGTTTATTAATTTGGGGGGGTTTCTAAAAATCCTAAATAAAATAATAAAATAATAATAGCAAGCAAAACACGAACACAAGCAAAGGGTCTGATCAGTGAGAATGAAGACTACCTAGGCTAGACGCAGGCTAAACTCGGAATGGATTCCTAAATGATAATGATGTGGTGTGAAACCGGGATCTTGAAGTTCTCACCTCTAGGGAAATCTAAGGACCCCTAATCCCTCTCAAGAGCACACTAAGATTCCATAGAGGTTGTTAAATTACCGGTTTTCTAGATTTCTTGTCCGTCCTCTAGTTTCTTGAAAGTGCTTATGTAAGACGCTCTACTTTGCCGCGCGAACGTCTAAAGCAACTATGGGTTAAATCTTGGCTTGATAGACAATGGGCAATTAATTCCTTTTAACTACTCCTAGACCTACCAATATCCTCGAGCCTTTCCGCGACGAGTCTAGCAGCACACTTGATTTTAATTAATTACCGAATATTATTCCTAAGGTTACTAGTGCACTTTTTCACCCTAAAGAATTAATGACCTATTATGTGATATAGACACTCACCTAAGTCAAAAACCCTAATTCAACTCTATTACGTGATAAAGACCGTCACCAAGAATTGAATGGAACAATTAAACGATTAACTAAGAAATCACAAGCATACAAACGCACCAAGACAAACTAACATAGTGTTTACAATGCAAGAAAAATCACAACCACATCAATAATCATATAAAAATCCAATCTTCATTATGCCATAGTCATCGCCTAGGTAGTTTATGAGTTTTAGCCGGAAAACATAATCAGAAACAAAGTCAAAATCAAGGTATCAACTGAATTCATCGTTAACAAAGTCTAAACAAACAAAGAATGCAAGAAATAGGTGTATAAAACCCGAATCTTCACTCCCGAATGCTCAAGAATGCTTTCCCGATGATTCCCAGCTTCCGGTATGCTTCCAACACGATCACAGCCTTCAATCAGCAGCCAAAACAGCCCCAAAGATGCCCTAGTTCGTCAATAATCGGCTGCTGATGCGAACATGTGTTTTTATAACCGAAAACCCTAACTTGCCATGCAATCCTCGCAAGTCTGCCGACAGAACAACTTTAGGCGGCCCGCGTGGAATATTAACTTGATCTTATGCGGGTCGCCTAAGCTTTAAACACTCGAATTGTTTTACAAGACACTCGCGGCCCGCCTCAAGTTTATGTCTAAGTTTAAGCGGGGCGCGAGAGAATGCAATAACCCTGATTCTTCATTAAGTCAAGGCGGCCCGCTTGGGAATGCTCGTTTAGTCAACGCGGGTCGCCTGGAAGCTCCAGAATTGCCAATTTTCTTCGTTTCAGCTCCCGACTTCCTCGGTTTCCGTGCCAGCCTTTCGCCATTCCAGATTCTGCTCGTTTTCACTCCTTTTGGCTGTAAAGACCTGGAAACACAACTTAGATCAATAGTATGTACATTCTAAACTAAAACGACACTAAAACTAACTAACTAACGACTAAAACCGACGCGAATACCGATGTATTTTGCAATACATCAAATATCCCCACACTTATCTTTTTTTTTCGTCCTCGAAAAAGAATAATGCAAACGGAATCATAGTCAAGATAGTCGATCGGGACAAAAGCTTAGATTATTTTATTAAATCGATACTCGTGTTAGCCGCGATTGCAAGTATAATGATCCTCTTAAACCCAACCCGGTTTCAAGCCCTTATCATGCAATTTAGGTTCAAGTTCGGTCAATCCACCTAGGGTCTCACGCTACGAATTGCAAGTCCACCTACTCCCCCCTCAAGCTTATAGGACAAAAGGAACCACCACTGGGTTATTTCCTAACCGCCTTATACCAAGATCAAGAGAGTTTAAAATCAAATCTATTTTTCCATATTTTTTTTTTTTTTCTTTTACGAGCGTAGACGTTGCTTTCCCTAATCCTAGAGGTATTCCGGCTGTAGAGTCGCTATCCCCAACCACAGATTACATAGGCCTCGGTACTTTTTATTTATTTTGCAAGGTCGATTTCACACATTCTAGCGGTATTCCGGCTGTAGAGTCGCTATCCCCAACCACAGATTACATAGAATGGCTACTTTCATTTAGTTTCTAGCTCGCTTATTTATTTATTATTTTTTTTTTCTTTTTCAACGAGATAATGACCAAAAACTCTAACGATCTTAGCTTATAACGGCATCCCTTATACTATTATTGGCGGTTTCAATTTCCCCACTTTCCCTAGATGAGAACCCACTAGTAGACCGACAATTAGGTATAATTAATATCAAAGGAACCCGAAACCGAATCAAGCCTACCCGCGCATCCCAAACTAGACACAAGCACGAATATTTTATCTCATATTATTATTATTCGAACCCGATCAAAAACCCGACTTTTCTATCATTTTCCGTTTTTATTTTGCAAACTTCTTATTTCAAAAGACATTTTTCTGTTTTTTAATTTTTTTTTTTTTTTTTTTTCAAATTATGACTCACTAACTACAAGTTCCCATCCCCACACTTGAATGTTGCATTGTCCCTAATGCAAAGATGGAAACCGGACTCCTAAAAACCCAAAACAAAAATATAATAAAATAAAATACAAGTATACAAGTGGAACGACTTAGCTGAATCATATGTGAGACTGTCAATATGCCAGTCGATACCACACATGCCCTCCAATCCATAACGCGCTCAGCAAACTGTACTAACTCGGACACGCGAACGGAAGCGGCAAAACAACCTAACACATCAAACATACCAAACCCAAAATAATATATACAATCAAGCATCAACCAACAAGTATCATCCAACCCAAAAACCCAACCAACCAAATATATCGTATTATACAAACCGACTATCGAGGATTAAAACAGCATAAAAATAAAACAAAAGATATAACCGCTGCTATCACTGCTGCTCATCCTCATGCATCTCCACTATCCTGCTCCTCCTCTCCACCAGCGGGACCCCCCTGCTGTGGCTGCAGTGCTGGTGGTAGCTGTAACTGAAAGTGGTCATACAGACCCTGAAAACCCAGCTGCATCTCATGTCTCACCTGCTCGACCCGATCATACAAACCCTCTAACGTAAGCGGCTCCGACCGCGGCTGCCTGAATGGATACTCCCTAGCTGGGAGCTGATGTCGCTGAAGTGGCACCTGGTACCGCTCCGGAATCGTAGTGGTCGCTGCCTCCTCGGCAGTCGGATCCGGAGACGGTGGTGCTGGCAAAACCTCTGTCCACGCTAGCGGCTCAATGAATGTGACAATCCCGGCTAGCTGTAGACTCCTCAACTCCACAAGAGATGGAGCGGGGCCCGCAGTCATCCTATCAGCTGGAAACCTAGCAAACACTCCTAAATTGGCGGCCAACAAAGTGATATACGGCCCACCATACAACCTGGCCGTACTACCCCCCTTCTTCGGCCTCGCCAAAGACCACGCCAGAATACTAGCTAAGTTGGCCGGCCGCCTCTCAACCATGCACATCAAGCAGAACAAACTATGCTGGTTCACCTTATCTCCCTCGTGCTTTCCTATCAGCGTAGAACATAGAATCTTATGCACGAACCTATAAACTGGATCCCTAATGTCCGACGCCACCAAATTGCTAGAAAACGGTGAAATAGCAATGGTGTGCCAGAAACGTGCTAAATCCTCCTTCACAACACACGCCTCTGCTGGGTCCCTCATCACCTGCCTCAGTAAACTCCTAAACTCAGCTGACCCAACCTCCTCAGCTGAATACAAACCTGTCGCCTCTGCAAACTGAATCAGGCTCATATTGTAAACCTGTTTACCTAATGCAAACGACACTACATCTGACTGATCAAACCCCCCTGGGTGCCTATAAATAAACGTGGAGTGAAACTCCATAGTCAGCTCTAAATACTGTGGCCACTCACACTCCACTGCCCACCTAAACTTATCACCCAGCAACTCCTGAACTCTCTCAACCTGCCCTAACCTCCTAAGCAACTCCCAGTCAACCCGCTTACTTTCTAACAACCTCACATTCTTCAGCGCCTCAAATTTCATAAACTCGTACGATCCTACCTCAAACCGCAACAACGGACTCTGAACCAACCTATCACTCTGTCCATGTGGGGTCCCAGCATCCCTATACCTAATCTCCCGAAGCACTGGAGTACCCGGCTGCTCCGATGCAGCCGTCTGCGAACGAGTAGTGCGCCTCTTGCGCTTGGTGCCTGACGACGTTCCTTCACCTGACATCCTGTTCACAACGAATCAAACAAACACGCAAAACAGGTGAACCGTTAGTAATCACAAACTATTTTTGTTCTTTTTGAATTTTTTTGATTTTTTTTTTTTTTTTTTATATATATATAATAAAATAATATTATAATAGTGTACAATCGGACGACGGCCGTATAGCATTTCGTTCGCGGCCGTCGTTCGATACAAGTGCATATCACACAACAACTCGAAACTAGGCCAACCTCACCCGAATGGAGATTGAGTACGGGCGACGCGGCCTAAAATCGAACGGTGCAATAGTACGCGCACGACATGACTTAACAAGACACAACTACGACTCGAAACACACTCATGGACCCTAAACGACGCGAAACTAGACACTACGACACTTAAGACTCATTTTACAAAAATTTACAACATATACCCCCTCCCGGCACCTTGCTCGCCCCCGAGCAATCCGAAGTGCCGAGAAATCAAGACTAACCTCGAAGCGTGGAAGCAATGGAGGCCATTCGCGCAAAATAGGTGAAAACGGTACTTTTTTTATGATATGGCGCGAAAAACCTCCCCACACTTATCTTAAAACAACTGTCCTCGTTAACTAATATGGCCACAAAATTCCGCGGACAAAACTACCCCCTTTTATTACCCAACGTCACATCCCGTTCGCACGCCTCTCAAAACAAGCAATCATCAAATAAACCAACCCGGGCCCTTCCGCACCCTCGCATTAATTAAAAAGCAAATCAGTATATGGCATGGCTACTTGACAATCCCGAAAACGTCGAACGATGGTCGATACCCAACAAAGTACTATAGTGCAACTGCAATAGACTGACCCGACGCATAAAAACAATCTACTGACCTAACTTTAAAACTCACTGACCTGACTCAGAAAAAAAAAAAAAAAAAAACTAAACTGAACTCGACTCCAAACATCGGACTTACTACGGACCCGACTCAAAACACTGACTCGACACATAAGAGTAATACAGAAATCATACCTTTTGGCCGAACCGAGTGAACAAAAGTATGCTAGGGGGAGTCAACAGGATGGGTTGTGTGCGGTGGACAGTTGACGGCGGTCGGTGCAACAGGTGGTGGCTGAACGGTGGTTATGGTGGTGATGGGGTGTAGGAGGTGACAATCGGTGGTGTAGTTGGTGAGGGTGGTGGAAAACGGTGGTAGAAATGGCGGTAGTGGGTGGTTGAGACGGGTGGCAGGTGGATGGATGGATGGTGGTAGTGATGGTTTCAGAAGGTGGGCAAGATGGTGGTGACCGGAGGTAGAAGTGGGTGGTGGTAAGCGGTGGTTGATGGCGGAATACTGTGGTGGAGAGGGTGGTTGTGGGGGGTTTGATTCGCCGGAGAAGGGTGTCAAATGGGTTAGGGTTTCAAATGGTACCGTTTTGGGGGTTTTGAAGGGGAACCGACTGAGATGATGTACGCGACCCGCATGAAGTGTGAAACCAATATGAGGCGGGTCGCTTCATCTTTATTATTTTTTTAAATCTTTTAACAACCAGGCGACCCGCGTGAAAGATAATGGAAAGTAAAGGCGGGTCGCGAGTGTTTGTTGATTGCTGAAAACGTTTGTAAGTCCAGGCGACCCGTGTGAACTAGGGAATAACCCTACGCGGGCCGCTTGGACAGTGCAGAACTGCAGTTTTGTTAACAGTAACAGCATGTTTCAACTACAAATCATTTTCTTTAATTCCCATTTTACCCCCTGCGTTAATTTCCGAGTTTTTAGCGTTAAACGTACCTGCATCACTGTTGGTTGATCGATGTCGGCTCCGATAAAGGCGATGAATCCTGCAAAAATACTCAAAACACACACACGACGCAAAGACACACAAAACGCACAAAAACTAAACTAAAGACACGACACGGACAACGACGCAATATACAAACTCTACACTTGAGTTTTCACTCAAGAACCTACGTGGCGGTGCTAGGCGGGTCCGAAAGAGGAACGGTTTCCTCTTCGGTGGTATCGATGGGGCCTCCTATGTAATGCTTCAACCTATGCCCATTTACCTTCCACACATGCGAACTCTCCTCATCAAACAACTCAATGGTACCATACGGGAAAACCTCCTTTACGACGTACGGCCCGGACCACCTCGACTTCAACTTCCCGGCGATCAATTTCAACCTCGAGTTGAATAATAGCACCCGATCGCCCACTTTAAACTCCTTCAACTTCCGCAACTTCCTATCATGCAACGCTTTCGACTTCTCCTTGATACTCCAAGAGCGATCATATGCGGCGTCACGAAGCGCCTCTAACTCATGGAGTTGGAAAAACCGTCTCCTAGCGGCCTCGGTCAAATCTAAATTCACCGTTTTGAGCGCCCAAAGAGCCCGATGCTCTAACTCGACCGGTAAGTGGCACGCTTTCCCGTAGACGACCATAAACGGTGTCGTCCCTAATGGCGTCTTGTAGGCGGTTCGGAAAGCCCACAACGCATCGTCCAACTTGTCGGACCAATCTTGCCTACTCTTCCCTACCGTCTTCTCTAAAATTCGCTTCACTCCCCGATTTGCATTCTCCACTTGACCTCTCTAAGCACCTCAATCAACCTCGACTTCTCCTCCTCTGTCAACTTCGACGAAATGATGACAGGCATATCCGGCTTCTCTCCTAAGAACGCGTACTCGAGATGGGATGGAAGAACCTTAAGTTCTAAGGGCGGTGGAATCTCTACCGGAGTACTCTCATCACTAATCGCGTCTAGCCCTAATGGCTCAGCACTAACCTCATCGCTCTCATCTAAACACTCCTCCTCTACCTCGTCTACCTCATCCTTAGAATGCTCGTCAACACCTCCCTCACCTACCAGATCGGCTCCACTAATGTAGTCGAAGCACGTGTCGACACAAGACATGAATGAATTAAGAAAATAGACAGAATGACACGGCCCACTAACATCATCTCCACAACTAGGATGCTGCATCGCTCTATCGATCTCAAATGTGACAACCTCGTCACCCGCACGAAGAGAAATCTTACCGTCAAAGACGTCAATGATCGCCTTTGCGGTTCGAAGGAATGGACGGCCAAGAATAATAGGAACTCTCTCATCGGCCTCCATATCAAGCACAACGAAGTCTACTGGGAACACAAACCTATCGACCTTCACCAACAAATTCTCTACTACCCCTCGAGGATACTTGACTGATCGGTCAGCCAAGGACAAAGACATGCGCGTGGGGGTAAGCTCTCCTAGACCAAGACGCTCATACAACGAGAATGGCATCAGATTGATGCTGGCTCCTAAATCGGCTAAGGCGTGAGAAGGGGTAGCGGCTCCCCCGAAGAAACATGGAATCGTGAATGTGCCAGGGTCGGTCAACTTCTCTGGTAGCTTATTCAAGACTACCGCGGAACAACCCCCTGTCAGTGGAATATTCGAAAGCTCACCGATTCTCTCCTTACGCTTCAAAAGATCCTTAAGAAATTTCGCGTATTTAGGCATAGACTGAAGCGCCTCGATGAACGGAAGATTTATCTTCAACTGAGTAAACATCTCAAGGAATTTCCCGTATTCCTGAGCATATTTCTGCTGCCTGGCACGGGCGGGAAATGGAAGGCGGGAATGATCAATCACGGGTGCCGGCCGACCTCTCGTCGGCTGTCTCTCCACTCTCTGCTCTACTGGCGACTCCTCGGCGTGTGCTGTACTTGCTGGGGCTAGCCTCGTGTGCACCTTGCCTGGAGCCTCCATCTCAATCTCCTCATCAACCTCTTCCTCTACCTCTTCGACCTCTCTCTCTCTAGCTACCTCTCCTACACTCCTCCCACTACGGGTCGTAATCGCCTTCGCTGACTGATTCGCTGGATTCGGGAAAGTGTTTCCCGAAAACTGACCCGGTGGGTGCTCCTGTAACTGCTGAGCAATTCCGCCTACTATCCTCTGAAGGTCGAGGAGGGCGGCCTGCTGATTTTTGAACTGAAGGTCATTATTCTTATTGATTTGCTCCTGATTTTTCATGAATGCATCGCTACGCGTCATCATCTGAGCAAACATCTCCTCTAACCGACTCGTGCTAACCTCAGGGGCTTTCGCACCACCCTGACTCTCCTGAGGCGGTCCCCTATTCGAAAACTGACCACTAGACCCCGACCCACTGAACTGCCCTGAACTAGACTGCGTGTAAATACCGGGCCCTCTACTCTGATACTGACCAGAAAACCCAGGAGGGTTTCCAGACGAACGATACCCACTCGAATTACCACTACCTCGCCAGTTGGAACTAGAATTATTGAACGGATTCGTGGGACCCCTAGGCTGACCAGCTATATACTCTACTTGCTCAAGAGTGAGCGTGGGGCAATCTATGGTGTCGTGACCTCCTCGACAAACTTCACACCTATCGACTTTCTTCTTTATCTCACTCAACTCCTGCCTCATCTCCTGCCTAATCTCCTCTTTCGCTCTCTCGACTGCAGCAGCTACCGATGAATCCAAGCTAACTTGGTTTACCCCTCGACCGGCCGAGGTGGTACGCACAGGAATGGAAGTCCTGCTGGTAGTGCTGTAGTCCATATCGGAGTGGGCAAAACTCTCAAACAAATCGTTGCACTCTGCAACTGTCTTCTTCCCCATGAGCTGACCTCCTGCTGAGGTGTCGAAACGAGCCCTAATCTCTGGAGTAAGTCCATTGTAGAACTTCTCCACTAACGCCCAATCAGATAGACCATGCTGAGAACAACGGGTGATCAGGGTCTGAAAACGCTCCCAAGCCAGATGATACGGCTCATCTGGCTCCATACGAAATGAGTGGATCTGGTCACGAAGGCGAGATGCCTTGGCTGGCGGAAAATATTTGGCTAAGAATGCATCGCGAAGGCCTGCCCAAGTACGGAAAGTGCCAGCAGGCTGGGAATCGAACCAGACGGCTGCGCGTCCAGCGAGTGAGAACGGAAAAACCTGAAGATACCTAGCGTCAAGATTGACACCCTCAATGGAGAAGGTGCTGCAGAGACGAGTGATGCGATTGATATGAGCGGGGGCATCCTCGTCGTCACGACCATGGAACTGGCAGGAATTGGTGATGGCGGTCATAATGTAGGATGGTATCTGCCAAGACCGATCGTTCGGGATCTCAGGAAGGGTGATGGGGGAATTACCACCGGCGAAGCCGGTGGTAGCCTGGTCGTAAACTGTCCTACGGGCCATGTGAGCTACGGGTGGTGGACTAGGTGGGCGGGTGGGTGGTGGGGAATTGTGGGGTGAAGATTTTGGTGTAAGATCGAAAAATGGGGTGGACTGAGAAAATGAAGTAGAGCTAGAAGCACGTACCTCAGACGTAGATGACGAGAAGGAAGACCTGAGTGCAAGCGGCAACGGCGGCGGTCCCTGCGAGCGCGTATGGGGCATCCACTGCAAAAACCGAAAACAAACAAGTAAGAAGACTCTACTAAACGACTCGACTAACTATAAAAAGACACTAAAAATACTTAGACACCTACGACTCAAACAAAGAAACAAAATAGCACGTAATATGTCAAGTAAGTCCAAACAAAGTAATCAGCGCAATCGCCAAGAGTCCCCGGCAACGGCGCCAAAAACTTGATGTGCTGAAAATGGGTTAAATAAAACTAACTAAAATACCCTAATTCTAGACTCTCTAAGCTTTAAATTTATAAACTAAGACTCGACCTAAACCCTAAACACACAATCGGCAAGTGAACCGTTCGAATGTAGTAAAGCTAAAGTAAGTCCGAGTATCGAACCCACAGGACTCTACTGACTACGCTAAGACTCTATCTAGACTCGGACTGACACGACATACTAAATTGTTTATTAATTTGGGGGGGTTTCTAAAAATCCTAAATAAAATAATAAAATAATAATAGCAAGCAAAACACGAACACAAGCAAAGGGTCTGATCAGTGAGAATGAAGACTACCTAGGCTAGACGCAGGCTAAACTCGGAATGGATTCCTAAATGATAATGATGTGGTGTGAAACCGGGATCTTGAAGTTCTCACCTCTAGGGAAATCTAAGGACCCCTAATCCCTCTCAAGAGCACACTAAGATTCCATAGAGGTTGTTAAATTACCGGTTTTCTAGATTTCTTGTCCGTCCTCTAGTTTCTTGAAAGTGCTTATGTAAGACGCTCTACTTTGCCGCGCGAACGTCTAAAGCAACTATGGGTTAAATCTTGGCTTGATAGACAATGGGCAATTAATTCCTTTTAACTACTCCTAGACCTACCAATATCCTCGAGCCTTTCCGCGACGAGTCTAGCAGCACACTTGATTTTAATTAATTACCGAATATTATTCCTAAGGTTACTAGTGCACTTTTTCACCCTAAAGAATTAATGACCTATTATGTGATATAGACACTCACCTAAGTCAAAAACCCTAATTCAACTCTATTACGTGATAAAGACCGTCACCAAGAATTGAATGGAACAATTAAACGATTAACTAAGAAATCACAAGCATACAAACGCACCAAGACAAACTAACATAGTGTTTACAATGCAAGAAAAATCACAACCACATCAATAATCATATAAAAATCCAATCTTCATTATGCCATAGTCATCGCCTAGGTAGTTTATGAGTTTTAGCCGGAAAACATAATCAGAAACAAAGTCAAAATCAAGGTATCAACTGAATTCATCGTTAACAAAGTCTAAACAAACAAAGAATGCAAGAAATAGGTGTATAAAACCCGAATCTTCACTCCCGAATGCTCAAGAATGCTTTCCCGATGATTCCCAGCTTCCGGTATGCTTCCAACACGATCACAGCCTTCAATCAGCAGCCAAAACAGCCCCAAAGATGCCCTAGTTCGTCAATAATCGGCTGCTGATGCGAACATGTGTTTTTATAACCGAAAACCCTAACTTGCCATGCAATCCTCGCAAGTCTGCCGACAGAACAACTTTAGGCGGCCCGCGTGGAATATTAACTTGATCTTATGCGGGTCGCCTAAGCTTTAAACACTCGAATTGTTTTACAAGACACTCGCGGCCCGCCTCAAGTTTATGTCTAAGTTTAAGCGGGGCGCGAGAGAATGCAATAACCCTGATTCTTCATTAAGTCAAGGCGGCCCGCTTGGGAATGCTCGTTTAGTCAACGCGGGTCGCCTGGAAGCTCCAGAATTGCCAATTTTCTTCGTTTCAGCTCCCGACTTCCTCGGTTTCCGTGCCAGCCTTTCGCCATTCCAGATTCTGCTCGTTTTCACTCCTTTTGGCTGTAAAGACCTGGAAACACAACTTAGATCAATAGTATGTACATTCTAAACTAAAACGACACTAAAACTAACTAACTAACGACTAAAACCGACGCGAATACCGATGTATTTTGCAATACATCATCTAACTTTGTAGCCAAAAAAAAAATATTACTTTCAGCTCGGATGCAGTCAGCTTTATCAGAAACCAACTTCGGGAACATGGAGATGTTCAGGTAAGTTGTAGCCATTGACCGATTTACCTTGGAGTATCAGTTTTTATATGCTGTTAATGTATTCTTGCTACAGGTTGCATCTGAAGCGCTAGCTCAAATGGCCTTGGTAATTAATGAATTGCATAGATAAGTTTACCCTTTTGACTTTATTTATTGCCTATGTATAGTTAGTTCTTCTCACTTTGTTCTATTTCAGAACCAGTATTCTCAAGATAATGTAACCATTGTGATCGCCGATTTGGGGTATGCATTTTGCAAATTGTATGAGATTAACTAGTGACCTTTTGTTCTAAATTTTTGTTTGTGGTATTGATAGGCGGACGGATTGGAGGAATTTACCTATACAAGAACAAAATATTGCGTATGAACTGATCCAGGCTTTTGCAACGATTGGTATTGTGTCACTTGGGATATGGATGTCATCTAATGCTTCGTTTTGAAACCTAATTTAACATTGCAACCTCTGTATATAATCAACATATATTTTCCCTTGTGTTGATATATCAATGTTTACTTTTATGTGTGCTTGCATTAAACGAATGATATCTTATTTTACAAGTATTTCAGATAACTTTATTTAAATATCATGCATAATAGTAATATATTAACAACCC
>HanPP2C46
CGGTTTTGGCTAGTGTGTGCATTTTTTTTAAATATGTGTAAGTAGTCTAATTATAAATTTAAATACACATATAGTAAAATTATATGTTGAAGCATATATTATTAACAAATTTATGACAGTAGTAATTTTATATAGTTATCACCATAAACGAGATGAGGTGTGGTTCACTTTAAACCAACAGCTTTTGACTTTTGCCCGTTCAACAATTTCGACTTTTGTTTTTAAAATCAAACGGCTCGGCCGTTCTTTGACTCATCCCAAGTAACCATACATACGACCTGCTCTATCCTTACTTTTTCTTTCCTTTTTTCTCCTTTACATCATAAACAATTTGGAAAATATAAAAAAAAAATGAGAAAATTACGAAAATAGCCATGAAAAAGGTTGACTTACCAAAATAGCCACCCCATGCGTCCTTGGAGTAGGGCATCACTGATTACGAGAGAGCTTATGCGTCTGCAGGGCTCATTCATGCATCTGCCAATGTAGAAGTGACACGTGTCTTAATGACATCATGCGTCCCATGCGTCCGTGACTCATCTCATGCGTCCTTGACTCATCCCATCATCTCATGCGTCCATTTGAGGCATCCCATGCGTCCGTGACTCATCCCATCATCCCATGCGTCCGTGACTCATCCCATGCGTCCGTGACTCATCCCATGCGCCCGTGACTCATCCCATGCGTCCGTGACTCATCCCATGCGTCCGTGACTCATCCCATGCCTCCGTGACTCATCCCATGCCTCCCATTTTCGTACTTGCTACTTCATCCATACACGCATCCATATAAAAGAATGGCAGGCGCATAAGATGTGGGATGCCCCTCTCCAAGAACGCATGAGGTGGCTATTTTGGTAAGTCAACCTTTTTCTTGACTATTTTCGTAATTTTCTCAAAAAAAATTACGTAGTCTAAAGTAGTAAACTTATCGGCAAATGATATAAAAAAAACTAAACAAAATTTAGAAACTTTGATCTTATTTGGTTTTTGTCGGTACAACCGTTCGACGTGCGCCGGTTAGTTGTCTCAAATGAAAATGAATTATGAGAAAAAGTTTAAGACTACTTAACGGGATTGGTTGTATAGACTATTCTCGGTTAGACTATCCAATCCAGTCCGGTCCAATTCTAAAAATATTGGCATGGTAGATGGATTTGATTGCTTGTATAATAAGAATGTTTTTACTTGTATTATAAGCAAGGCTAAGTTCTATTTTTTTGTAACTGTATGTTAGACAAATATTTTTTCTATGTATGATGACTTAATACATTCTACTACTGGGTCAAAAACATACATAAATTATGTACGTAGATATTTATCATAAAACTTAAAAAGTAATTTATATATAAAGAAAAATATTTAAAAAAAAAAAGATGAATGTAGATCAAGATCAAGATCAAGATCATACATATGAAATACTAAATATATATAAATTTTTTTTTAGGTTTTGTCTCTTTGGTCACTCGGTGTGGAGTAACGCCCCCAACCACCTTAGCTGGGTGGCGCACCTAACACCACATCTCCCTTGTTAAAGAGGGGCGTCATTAAATGACTCGTATTTTAGCTATGCTATTGGTGAGATTTACTGAGTATGATGGCGATGAATCAGATTTTTTTCTCTTTTTCTTGTTTTTTAAGGAATAATGGATTTTAATAATCTTAATTATTAGTTATTGGCCGGCATCGGTCCCAACTTCAAAATAACAGCGGTGATCCCACATTTTCACATATTATAAACTACTAACAGAAAAAGAAAATGTGGATAAAAAAGAAATTAAGATTCTGTTACTAAAGATCTATTGGTTTACAATATATGAAAAAGGTGAAACCATCACTGGTTACTTTTTAAGTTGAAACTGTTACCGGCTAACGGCTAATAGTTGTGTTTATTATTATTAAAAAAAAAAAAAGAAAACACAAACCCACCAAGGGGTAGTATGGTCATTAAAGATTCCACATTGTCGTTACTAGCATAGTCCTAACCTAAAAGTAGCCGTTACAACTCTCACCCCTCTTTATTCTTCTTCTTATTCTTCTTCAAACCCTCATCCACTTTCTCTGTTAATCGCCGGAGGAGACATTCTCCGGCAACCCTTAATCAACCCAATGCCTCCTTGCACCCTCCGGTTCTCCGACACCAACAACGGAGAGCCTCTCTCCATCTTAACACCTTCTTCGAAAAAGCGAAAACGACCACCCATGATTGAGATCCCAAACATTCTTCAAGTAACCGAATCCGCAGCCGCTAAATTCACTTCCAAAAGCTTTGTCACGAAATCCGACGGTGTGGTATCCTCTAGTGGATTCGGTGTTGGTGTTTGTTCTGTTAAAGGTAGGAAGTCGTTCATGGAAGATGCTCATACTATCGTTTCTTCGTCGAATTGCGAAAAGGTACGGTTAATTCGGTTAATATAATTCGATAAAGAGGAACCCGTTAGTAAGAAACTAGACAGAACGAGACAACATTACAAACCGACCTATAAAAGCGACCCACAAATGTAACATTTAATTAGTTTGCCTTTTTTTTATTTTATAATGAAAAATTTTATAAAAGGGTTCGGTTTGGTTTATTCGGTTAATTTGTCGGTTTTCGGTTTGGTTAATTCGGTTAATTTGTCGGTTTTCGGTTTGGTTCGGTTAATAACATATAATGGAGGTTTAAATACATAGATGTATAATACATGTAATGGATGTAAAAATACATGAAATGGGTGTATAAATACATGAAATGGATGTATAAATATATGAAATAAAGGTATAAATACATGAAATGTAGGTATAAAAGCTAGAAATATATGAAAATATAAATGGTTTGGTTAGGTTAATTTCAGTTAACCGATGGTACAAAAAAAACAACCAATAACCAGCTTTCGGTTAATTTCGGTTCGGTTTAGTCGGTTTTCGGTTCGGTTTCGGTCAGTGGCGGAGCTTGACCAAAAGTTTCGAGGGGGTGGAAAGTCATGAGACCCAATTTATATATTGTATAAATATTTAGGCAAAATAATTGGGGGGACAATCCTATATAATTTTAAAATTTTCGGACGAAAAATAGGAAATTTTACACTTCTAACCGAAACATTCGGGGGGCGGGTGCACCCCCCACTTTACACTAAGCTCCGCCATTGGTTTCGGTTAATGGTTCGGTTATTGCTCACGTCTACCAGCTAGTAAGAAACTAGACAAGACGAGACAACATTACGGACCGAACTAGAAAAGCGGTCCCTAAATGAAACTTTTACTTATTATGTAATTGAAGATCAGAAGATTAATGATTCTTTAGCTATGAAATCAGGGATTTTTCGGGGTTTATGACGGACACGGTGGAAGCAAGGCGGCGGAGTACGTATCGAAGAATCTGCACTCGAATGTGTTGGAGATGTTGGAGAAATGTTCCGAGAATGCAACAACTGAAGAAGTTGTTAAAGCTGCATTCATGAAAACAGATGATGAGTTTCTTAAACAGGTTTGGATTTTACTTAAATTTTAGTGTTCTTTGTGTACAAGATAAGTGAACATGTGTCATAGTGTTCTTTGGTATTGTTGATTGTGACAACAATGTTAAAAACATGTTTGATAAGTAAGTCTTTGACCAGGTCTTGTATATATTATAGGTCAAGTTAGTTAAGAGTTGTTCACATGTTTGTTTACCTTTTCAAGGTCTAGACTTGGTCTTACTATCTATCCCATTGACAAAGTCACATTCCAAGGGTTTCAATCTTTTAGTTCCAAGTAGGCAAGTAGGGATGTTCAATGAACCGTTGAAATCAACCGAAACAAGTTGGCCGGTTTGGCTGGTTTGAATTGTATATGGTTTGGGTCATGCTTCGGTTTCACATTAGGGATGAGTGTGGTACTGGTACCCAAAATCGCCAAAAATAGGTACCGGTACCGAAAACCGGTACTTGAAGCTAAAAATCGGTATTTTACAGGTAACGTACCGAACTGCAGGGGCGAAGTTATGAAGGGGTCGGGAGGGGTGCCCGACCCCCTGATCTTTTCGCTCAGTAGTGTTACGTATGTACGTTTCGTATAGAATTTTTTAGGTATATAAGTTTTCGACCCCCCAGTTTTATAAAAAAAAATTAGGTATATACTTTTATGTCCGGTGACTTCCGACCCCCTGCATGGGCGTAGCTTTGAAGGGGCCGGGAGGGGCGCCCGACCCCCCGAACTTTTCGCTCAGTAGTGTTATGTATGTACGTTTCGTATAGAATTTTTAAGATATATACGTTTTCGACCCCCCGGTTTTATAATTTTTAAGGTATAATTTTAGGTTCGGTGACTTCCGACCCCCCGGTCAGAAATCTCAAGCTTCGCCACTGACCCCCTGGTGGAAATGTTCAAAAACCATAATTAGCGGTTTGGGCCAAAAATTTCATTAAAACGGGTCAAAGCGAACTGTAAACGCCCCTAGATGTCTACAATAACGACAGTGACTAATGCTAATCATAATTCACTTTTTTTATAAACTAAATTCACATCAATGAATCAATGGTGAATATGTGAAGTCAAATGGTTGACCTTGAATGTTAATAGTACAAAATATGATTTTTGTGGTGATGACTTGCAGGGATTAGAAAGTGGTGCTTGCTGTGTCACTGCTCTTATTAAGGAAAAGGAGCTTTTCGTCTCGAATTTAGGCGATTGCAGAGCGGTTATATCCAAAAAAGGAAAGGCGGAGTCTTTAACTATGGATCACAAAGCATCACATGATGATGAACGTAAACGGATACAAGATAAGGTATAATCAAGTTTGTGAATATCACTAGAGGTGTCATTTTCAGCTACGGGTTGAAAGTGAGCCGTGTTTTATCCAAACGGTTTGAATAAAAAATAGCTAAACAATGAACGTATCAACCGAGTTATAAGTTGTCCACATTCTATAGTATAGTATAGTATAGTACAGTATAGTACAGTATAGTACAGTATAGTATAGTAAAGTATAGTACAATACAGTACAGTACAGTACAGTATAGTATAGTAATAATACTGTATATTGTAATCATATTGGAGGCATTAGTTATTTGTAAAATGTTAAAAGGTGTTACTGGGTCAACCAATCCTAAACTCGTCCGCTGCAACCCGCATTAAAAAATTGATTCGTTTCAACATGAACCCGTCTCTAGCAAGTTAACCAATAATTGTGTGTGATTCAGGGCGGATATGTAGAGCTTCATCGCGGGACTTGGAGGGTTCATGGTGTACTAGCTGTGTCAAGAAGCATAGGTGATGCTCATTTGAAAGATTGGGTTTTGGGTGAACCCGAGACCAAGATTTTACCGTTGACAGATGATTTAGAGTATCTAATCTTGGCTTCTGATGGATTGTGGGACGAGGTAAGCTAACGATTGCATTGTTTGATACTTTAATTGTATATGCTTTGTCATGGTTTGACCTGCGGTCAAACATGTTTGGTTTCTATTGCTAGAGTGCCTAAGTGATAATTTTAATCCGAGTTAACTGCCATTTTCGTCCTTGTGGTTTGTCCAATTATGCCAGTCCATGCCAAATTTCAAATATGTTTGACCTCAAATGTGTTCTTAGGTTGGAAATCAAGAAGCTATTGATGTTGTGACGCGATGCATGACAAACCTATCTCCAAAAGTGAAAAAAGTTTATAGGGTCAAACGAATGAAACACAGAGAAAATAGCGAAAATGATGAACCACAACACATGGCTAGACGAGTGGTTAAGACCAGTGATCAGAACCAGGACCATGGCTTGACAGCTGATGGGCTTGTGGGTGCTTGCAAGGAGCTTGTGAACCTTGCTGTAAAGAGAGGTAGTTTAGATGATATTACAGTCATGATACTTGACCTTAAATCTTTCCAATAACCCGGTCACCCGGATAAGGGATTGTGTATTGACTGACTTGTACAATTGTGCATTAAGAGTTTTAGATTGCGTTACAATTAGTACTTTATCCATTTTTGCTCTTGGGTGTTGTAGTCTAAGAGCTCTCTATTTTTTTTATCATTGTGAATTCGTGATAGTTGCTTCTGTAGCTTTTCTTATCGAGGACCAATAAGTCCGGTTACTGGTAATCTTGTATTTAACTTTGAATATCTGGTCACTTTTGAGGTCGTTTGTTCTGGTACTACTCCTTAAAACGAGTTGGTGAACTTTGAAGGCATACATATCTTAGAGCATCCGCAATGTAGGGCTATGGACGTCACGTCACAATTGTGTGGTGACGAACAATGAAGCTACATACGCCTCATTGCTTGGGCG
>HanPP2C47
TACCATGGTTTTGCCAAAAGGAAAAAAACGATGGCAATATTGCAATTTTTAGTGGAGGTAAAATCGTAATTTTAAAATGGAGGTAAAATAATATTTTGAACTGAGGGCAAAGCCATTTTTTTATTTCGAAATTGGGGCAAAATCGTAATATTTTAGCTGCGGGCAAAATCGTAATTTTTAGCCGGGTGGGAACCAAATTGTAATTTGGCAGGACTCTAGCTGAGGGCAAAACCATATTTTTATTTTGAACTGGGGGCAAAATTTTATTTTTTAACTGGGAGCTAAATCGTAAATTTAAGCAAGGGCAAAAGCAAAATTTTATTTTGAATCGAGAGCGAAATCGTAATTTTACACCTGGGATAAAATTGTAATTTGACACCACCTATAAATAACTATTATATGAAAAAAAGAAAAAAAAAGCAAAAGTCAAAGTGGCCGCCCAAATGTGGCCAACCACTTAAGAGTACTATTACCCGATGACGTATGCAAGTTGTTTTTGTATATGTTGAAAATATATGTATAATATAATTCTTAATTAAAGCTTACATACTAATTACATCGGTATATCTTATCTTTATAATTCTTAATTAAAGCTTTAATTAAAGCTTACATACTACTTACACCGGTATATCTCATCTTTATAATTCTTAACTAAAGCTTACATACTAAATAATTTTTAAGATGTGTAATTTATATTGACGATAACGAGACAAGAAAATTTGAAGTTCGAGGGTACGCATGGTACAATAAAAAATTCAAAATGTTAGCGTAGTTCAGTATAAAGTTGTAAAAGTTAAAGGTAAGTATGATTTATTAACCGGTTAAATGAAACCTTTACATGAAAAATGATCAAATATTCTCACATATACACTAAATCATTATATTGATCAAGTTAAGTTATGTTACTATCAATTTAACCCGCTAATAATTATCACAAGAACATTAGTTGAATTTACGGTTTTCATTTTTAAAAACTTTGATGATTTATTTATTAATTCTTGAATTTTTTAGCGACAAACTAACATACTCCCTATATATTTCTATTAATTAACCACCTATACCCATAGTTGTAAGAATCGATAGGGGCTAGTCGGCCGGTAGGGTATCGACTAGCGATTAATCAGGATTAGTCTTGATTAATTGGATTGAGATTTTATATTTGATTTTTAGTTTTATACATATATACACACATTTTATATGTATTTTTTTAAGTAGACAGGTTTTAGAATCTCCTCTACCATTTTTTAAGTATACAAGACTTATCTCCGGAATTTACAAGAGTTGTATTTCGGCTAACTAGAGCTGAAATCCGGCCGACTAGGGCCGATTTCCGGCTGACTAAAGCCGATTAGGGCCTACTAGCAATTAATTCACCAATTACCTAAAAATTAATCAATGGCCAACGACTAGCGATTTATCACCGACTAGTCATCGATTAATCCCAGTTTTTCCAACACTATCTATACTACAACACCTTGCAAGATTTATTTAAGTCCCCGTGTCTAGATTAGAAATGATGCACCATGTTACTAAACCATCAGGGTATTAACTATTAAGTTAAGGGGCAATTTAGTAGTAAACTTTTTTTTTTTTGAAACGTGAACTTCATTAGAAAACACCGAACCCGAAAACCAGGTCGGACCACAACAATCCAAACAACTACATATTTACAAATTTACACCAATCCGCCAAATCTAACAAACCTTTCTTGGACATATGCTTATACCAAAGAAACTGACCGCCCTAACTTCGCTAAAAATCTCTTCTACGCTACATCTCTTACCATTAAACCGAAGGTTATTTCTGGCCTTCCATAAAAGCCAACAAGCAATAATTTAGTAGTAAACTAAGTATCAAATTCTTTGAAGGGCAATTTAGTCCAAACGGAGCCAGCACAAACACAACATTAACACGGAGAAGAATATAAAGGGGGGCCACTTTGACCATCCACTCACCCCATCTCTATATAAATTCCACAAAAACATTAACAAACCAAAATATCGGAACGTTAAACAACAAACAGACCAAAAACAAAACATGTGTACCGTTGCAGTCTTAAACTCACCGGTGTTCTCTCCATCACCAAGATTATCCTCTTCAATTTTCTGCAAATCGTCACCGGATTCTTTGACTTTAATTAACTCCCCATCGCCATCGAATTCGTTCAAGTTCCGCCTTCAGAAACCTCCTGTCAGTGGACCTTTTAGAGCTTCTAACGACGACGTACCCAATTGTTTATCTACTTCACCAACACAGTTGAAGAGAAAGAGACCCACTAGATTAAATATTCCCGTTGCGCCTTTGAGCTTTTCGGCTGACCGGTCAACGCCTTGTGCGGCGGAGGACCGGTGGAAGGAGGTGGAGGTTGATCAAGAGGAGTATTCGGTTTATTGTAAGAGAGGGAGGAGAGAGAAGATGGAAGACCGGTTTAAAGCTGAAGTGGTTTTTAATGGAAAAAATAAAATGGTAATTTTCTTGAAATTTTACTGGGTACGTTTGTTTGTTTTTAATGACGCAAAAGTTGATTTAACTCTCTGACGTTGCAGGCGTTCTTTGGTGTTTTCGATGGCCACGGTGGATCAAAAGCTGTGGAATTTGCGTCAGAGAATCTTCAAAAGAACATTCAAAACGAGGTGGAAAAGAGAGGCGAAATCGAAATAGTGGAAGCAATCAAACAAGGTTACTTAAACACGGATTCCGAGTTTCTAAAACAAGAACAACGCGGTGGAGCTTGTTGTGTGACTGCCATTATAAGCTCGGGCAATCTCGTCGTATCAAACGCAGGTGATTGTCGTGCTGTTGTTAGTAGAGGAGGAGCCGCGGAGGCCCTTACTTCCGATCACCGCCCTTCAAGACCGGATGAGCAGCAACGAATCGAATCACAGGTAAAATTCTATACAGTTTAACTTAGAGGGTGTTTGGGATTACGTTTTGAAGTGATTATTTGATTATTGCGTTTGTAAAACATAAATAATCTAAAAAAGTGTTTGAATGAAAAAATGATTATCTGCATCCAAAACGCAGTTTTGGAGAAGCATGTACCTACATGCTTTTTCAAAACGACGCAAAATCTATTTTGAAAATGCAACACCAAACACCCCCTTAATTTATGTTATAAAACTCGATTACTAAATTTTTGTTGGGTAATTTTCAGGGTGGTTATGTCGATTGTAGCCGAGGCGTTTCTCGAGTTCTTGGATCACTAGCCGTTTCAAGGGGAATTGGCGATCGTAGCCTCAAACAATGGATTACTGCTGAACCCGAAACCAAAATGTTCAAAATCACACCCGAATTCGAGTTTTTGATCATGGCTTCAGATGGTTTATGGGAAAAAGTAACCAATCAAGAAGCGGTCGATTTAGCTCGACCTTTTTGTGCATCAAGTGATAAATCAGAAGCAATATCCGCTTGCAAAAAGCTTATCGAACTCTCGGCTTCACGGGGATCGGTTGATGATACGAGTGTGATGATCGTTCAGTTGGGTCATTTTAGTTCATAGAGATCATTAAGAAAACTTATAATTTGATTTTAGATGGTCCAATTGTTTGTTTTGATATTTAGTACTCCTAGTTTGACAACATTGTAACAATCTAACTTACTAACTTCATTCGTTCATTCTTTTTATAACTTGTAACGGGTTTTCCAATTTCTTTGAGTTAAATAGTTCTTTCTTTGGTCTTAAATTCTTAGAAAAATGTTTTCAAAATTTATACAGAGTCTGAATGGTTAATATCTCTAATCTGAATTGGTCAGACATTTGCCTCTGAACGTTAAGCATTATACAAGCTTTTAATGGTTCAGACCTCTTACTAATTCAGCACTTAATAGTTCAGATTTCTTACTGGTTCAGCACTTAATGTTAGCCCTTATACAACATGTTATACAATATTCTAGAAGGAAGGTAGGAGCCGTTGATGTCACTGGTGGTTGATCAGTCAAGATATGTTGGCTGAATTATTGCGATATTTTAGTGTTATAATAAATGGTTGACTTGATTCCTGAACATTGTTCAACTTATTTTGAATCTTAACGTTTTGA
>HanPP2C48
CTAAGGCAGGCATAAATAATGACCATTTTAATTATGAAGCTGTGATAATGTCTATTACTAACATCAAAATAATAGACTTAGTAAAATTCTACTTAAACGAAGACAAATCAGCTTTGGCCAGAAGTGTAATCATTTAAGTATGTGTGCAAAGTAATCGTGACAAATCAGCTTTGGCCAGAAATGAGACAATCACTTTAGTTATGCACTTGTCAAGCATGCTAAACATAAATGAATTAAATCAGCTTTGGCCAGAATTAAGACATTTCACGTTTGCAATGCATACTCAACATAGCCTTTTATAATACTTGAACAATAAATAGATGTATTAAATCAGCTTTGGCCAGAATTAATACATCAGAAGCTCATTTAAGTTAAGATATTTTGGTTTTGTAAAAATTATCTGATTCTGATTTAGTTAATTAAGTGTTAACAAAACCAAGTATTAAATAGCAAACCACCTGTTAGGGGCGGAGCCCCGAGCTGAAATTTAGTTCACATGAAACAGCCTAAGGTAATGGGGTCTCGAGTCAGGTCTCGAGTTAGGTCTCGACTGCGTTATGAGATCTCGAGTTAGTTATGAGGTCTCGAGTCGCAACCTTAGTCTCGAGTTGTAGCCTTATGGTCTCGAGTCGCAACCTTATGGTCTCGAGTTATGACCTTATGTTCTCGAGTCGCAACCTTGGTCTCGAGTTGTAGCTTTATGGTCTCGAGTCGCAACCTTATGGTCTCGAGTTATGACCTTATGGTCTCGAGTCGAGACCCTTGTCTCGAGTTGTAAAGATTTGAGAGTCCTTATGATTTTGAGTCGAGACCTTGTGGTCTCGAGTCGAGATCTGATGGTCTCGATTCGCAGTCTGATGGTCTCAAATCCCTGTTAACAGCTGTTTTGTGATGATAACTGAAAACTCGAAATTTTAGGGATTGTGGGATAGTGTTTCCTGTTTTATTGCTGATCTAAATTATCAAAAGATTTCGAAAATAATAACTGATTATCTCTTTAACAGTTTTCGGAAACTTTAATAGATAAAATTAAGATCAACATAGTAAAAAACACCCACTAATCCGAATTATATTCCAAAACTTAATGAATTTTCGAGTTTTCTTAGAACAATATGATGAACCCTAAAAAATTAAAATATAATTCTGGGATCCGAAACCTGAATTTTAAGATTTTTATTAACAGATTTCGGATATCAATTTACCCATAATGATTTCGAGTGACATAATAAACCACCCTTTACTCAAACAATGATTTCGGCTCAAAATAAAAAAACGAAAACAGCCAAGATCTTTAAGGATTAAAAATTTTCTGTTTTCCAGATTATGATCCCAGAATAATGGATACGAAAACAGAACTGATTTATCAACATCTGCTCTGATACCACATGTTGATCAGTTCTGTTTAAACATTATGGAAAACATGAATTACATACCTGTTACAGCAGACAGGCCAGCAGAATATCCAGTCAGAGATGCAGCCATTGAGTTCGACATGATTGTCAGGATGATCTGGTTCCTCCTTATAGTGTAAAGTTATGATGGTGATGAAACCGAAACAAGGGAAAAATCGGTTGGGAGAGAGAGCCGATTTGATGTTATGAGGGTTGTGTGAATTGTGTAATTGTCTAACACTTAAACTCTCTAATGATCTCCTTATATATACACCCAAGAGGAAACCTAATTAGTTAATAAGGGTAATATGGTCCATCAACAATTACCAACTAATTATTAATAGGTTATTAATATATTTTGATCTATATAATATAAATAATTATAATAGCTAAAAGATTAAATATTATATTAATAATATATTTAATCTCACACATTAACTATACTTAATAATGAAAACATTCATTCAATATGGATCTACTTCCATCCATCATAAGTTACTAAACCATACATTAAAAGTCAAATAAACCATCTTTGAGGGGTACTAAAACAAATACTCCATGAAGTTTAGGGGGTCTAATTGTAACCTGTCCTTTTCATAAATAAACACCTTTTAGCAATTTACCCTTTCTTTCTGATTGATTTCCATTTCAAGTAGTGCTTTCTTTTCTTTTAGGGTTACCAAAATTGGGTGACATTTGCAACCCACAAAAGCATCAGAATCAACTTGTGAGCAATTTCTCTTCACCATATCTATTATTCTGCCCAATTATAGTCATAGATTTAGGTCCTTATATGTGACAATCTCACCAAAAAATTTCATTTTTGCTTTCACTATCTAGGTTAATCATTTATGCCATGATCAAGGGTTTTGTGAAGATTACTGGACTTGCAATGAATTTTTAAAGAGAAAGTTGAAGCTTTTATTATTATTTTTATTGTTACTATGGTTAGTTAGTTTTTGATGATTTTAAGGTGGACTGTTAGGCACAAGTTTGTTACTTTTTATGTACCAAAATAAAGTATGGCTGGTGGAACTGGTGTTACACCATCATGTGTGATTGTAGAAGAAGATGATTTTAAGAATAATAATATTAATATTAATATCACTTCTGGGGTGGAAGAAGAAAGATTAAAGAATTCAGACCAGTTGGATCAACTGGAAGTTGGAAAACCGCCAAGACATATGTCGGTTGTTCGCCATAGCGTGAGCACTGCTACGCTGCTGCCGCCTGCAAATCCGGTATATAAATCATATAAATTTGAGACTTGATTGAAAGCTTTGATATTTTGTTGTCAAGTTTTTTAGTTTTTTTTTTTTTTTTCATGTTGTCATTTGTTGACTTTTTTAAGTAATTTGTAAGGACTTTGACCTTGGGATTGTTGGGGAATCTGAATATATGCCGATGATGATTCGATCAGGAAGTTGTGCGGAGAAAGGGCCGAAGGAATACATGGAAGATGAACATATATGTATAGACGATCTTCTAGAACATTTAGACACGATAGAAGGTTTACCTCCCGTTGGAGCTTTCTATGGGGTATGCATATAAATCAATGGTTGTGATTTTTAATTACATATATATGCCCTTAAATATCAACGGTTGTGATTTGACGCCAACAGGTTTTTGATGGGCATGGTGGAACCGATGCTGCATCGTATGTTAGAAAGAACATATTGAAGTTCATAATTGAGGACCCGCAGTTTCCGGGCTGCTTGAAGAAGGCGATAAGAAATGCATACATAAAAGCCGATCAAGCATTTGCAGAAAACAGTTCTGTTGATATATCTTCGGGAACCACTGCATTGACCACTCTTGTATTTGGAAGGTCGGTGAGCTTCTTGTTTTCATTTACCCATGCATATTTACAAAAATAAATCCCGATGTTTTTTTTTTATTTCCGTTCAGGATGATGGTAGTTGCAAATGCCGGTGATTGTCGGGCCGTTTTAGGAAAACGAGGCAAAGCAATAGAATTATCGAACGACCACAAACCTAATAGTTTATCAGAGAGGCATAGAATTGAACAGCTCGGTGGTGTGATTTATGACGGGTACTTAAATGGTCAATTATCGGTGGCCCGAGCTCTTGGAGACTGGCACATGAAAGGCCCGAAAGGCTCTGCTTGCCCGTTAAGTGCCGAGCCGGAGTTGCAAGAAATTTTATTGATGGAAGATGATGAGTTTCTTATAATGGGGTGTGATGGACTGTGGGATGTCATGAGCAGTCAATGTGCTGTGACAATAGCCCGAAAAGAATTAATGATTCATAACGACCCGGAAAGATGCTCGAGAGAGCTCGTTCGTGAAGCACTTAAACGGAGTACGTGTGATAATTTGACGGTAATTGTGATATGTTTTTCTCCAGATCCACCACCTTGGATTGAGATTCAATCACAAATCGGACATAGGAGGGGTATTTCTTCAGAAGGCTTAAACTTTCTTAAGGGCATTTTAGATGGTAATTTATAAAAATCTGTGTTTATAATGCTTATGTACTTGTTTCAGGAAAATATGATGGAAATTAGCGACCTTTGTGTACTTGTTTCGGGAAAAATGTGATATCAAATAGGGTCTCAATCATGTCG
>HanPP2C49
CCCGAGTTGTAAGAACCGCGAGAACCACACCATCCGGGTCGCCGTTTACCATGATTTTTTTTACAACTAGATGTGTAAATTATAAACACCTCCGTAAAAAAAAAATTTAAACGCCCCCCCCCCCCCCCCCCCGAGGGGGTAGTTTTTTACACCTCAAGTTTGGTGAAAAAAAAAAAGAAAAAAGAAAAAAGAAAAAAAATAAAAACACCAAACTTGTGGTGTAAAAAACTACCCCCTCGGAGGGGGGGGGGGGCGTTAAAATTTTTTTTTTTTTACGGACGTGTTTATAATTTACACATCTAGTTGTAAAAAAAATCGTGGTAAACGGCGACCCGGATGGTGTGGTTCTCGCGGTTCTTACAACTCGGGGTGGTTCTTATTCTAGCAGCCCCCTATATATATATATATATATAGAGAGAGAGTAAGGTTAACATACAAAAAGCCTTATCATACATCACGTAGGAGACAATGGTAACCGTTGGATCAGGGGTATAATCACGCATGGGACCACATAATCACGCATGAGACCACATAATCACGCATAGGACCACATAATCACGCATGGGACTATAATCACGCACGTTCTATGATAATAACGCACGTTATATTTTTTGTCATGTATGTTAATGTAGGTTAAGCCTTGAAGTACATTATACTTTCTCTCTCTCTCTCTCTCTATATATATATATATATATATAATGTAACTTATTATTATTGTTTATTATATAAAAATTTTCAGAAATAGTAAAATAATAATTTTGTTTTGAAACTAATAAACTATTTATATTAAATATAAAAACAAAAAAGTTAAAACATTAATATCTATTTTATACTAAAAATACATATTTCTAAAAGAACTTTGTTTTTAATAAAATTTATATATAGATGTTCATAAAAATAAACTAAAAAATATAGTGTATTTAATTTTGTTTTTAAGTTTATATATTATGAATTAATTAAATAATTAAATTATTGAAGGAATTAGTAGTTAAGAAAAAAATTAAAAAATAAAGATAAAGATAGTGCACCAATTAAATTTGGACATGTGGTATGATGTTAGGTTGCAACCTAGGTTGCCATGGCAGGTTGTAGGTTTTTTTCAACAAACAGTTATATTTTCCTTTTTATTAAATCCATATGGCAACCCAACCAAGGAAATGGTTGCCATAGTGGGTAGTCTAAGAAACGGTTTATACCCATTTTCAATTTTCAAATCCATACCACTCTTTAACCAACTATCGATGCTCGCTTCTTAAACACAAGGTTACTGTTAGTTGTTACCCATCTTACGTGATTTTATTATATTATGATTAGAGAAAATTGCATTTTTCGTCCTTTATGTTTCGTCAGACAGTACCCTTTAACTATAAAAATTACCCTTTACGTTTGCACATGTGGTGTCCTTTTGACCTAACCCAGCTATATTTTAGAGTTAGATTTGATCATGTCAAGCATTGCACATGAGAGCGAGTTAGTCTTTTTAATATTTAACCTAATATTAAAATTTAGAGAAAAATGCCCGGATAGTCCCTGTGGTTTTGTATTTTTTCACCTATAGTCCCCAACTTTCTAAAACTACCTGAATAGTCCTCAACTTTTCATTTTTTGTTCCCGGATAGTCCCTGGGTCTAACTTTAGTTTGTTTTCTCTGTTAAGTGGGTGTGAAATGACCAATTTACCCTTTCCTTTAAAAGGCCAAACCACAGGGACTATCCGGGCATCATTCCTCGATGTCTACTCTTACAACACAATCGATAAAGCTTCCACCTTTGAAAGCTCCACGTCTTTCTCTTCAACCGCCCTTCAACCCCAGCCTCGAAACTCCATCAATTCGGGTCCTTTAAACGGTTTTTCAGGTGGGTTGTCCGATTGATAAGGATCAGTTCCAAAGAAGCTTTTCACATGGGGGTTTTGCTAGGTTGAGAAAGGGGAGTTTGATTCGGGTTATTCGACAGGCGATTTCAAAGACGTTTAACGGGCAGAATTCGAGTGTTGCACCGATGAAAAATGTTACGAATTTGAAAGATCATGATTGGATGATTGAGAGGAATAATGAGTTGACAGTTAGTAGTGTGAATTTGAGTAGTGAGGGTAGTTTGTTTGATGAGGATGGTGAGTGTTTGAATGGGAATAAGAGTCGGAATCTTCAATGGGCACAGGGGAAAGCAGGGGAAGACAGAGTGCATGTGGTGGTTTCTGAGGAGAATGGGTGGGTTTTTGTTGGGATTTATGACGGGTTTAACGGTCCGGATGCACCGGATTTTCTGTTGTCGAATTTGTATGCAGCTGTGCATAAGGAACTCAAAGGATTGTTGTGGGACGATGATCAAGTGGATTCGTCCGATTCCGTTAAGCAATCTTTAGATGATGCTGACTCTCTTATTGATAATGGAATGAAAAAGAATCGGTTACCGCGATATGTGCATCAGCAGGAGAGTTACCCATGTGTATCCGGGGATGTCAAGGTAAAAACGAAGGGGAGGGTTAGGAATCGAAGTGTGGCGAAGAAATGGGAGGAGAATCAAAGGAAGTGGAAGTGTGAATTCGATAGGGAAAGATTGGAACTTGATAGACGGTTGAGAGAATACATGAATTATAACGGGTCGAAATCTGTTAATCATTCGGATGTTTTGAAAGCTTTGGCTCAAGGGTTAAAGAAGACGGAGGAGGCTTATTTAGATACTGCAGACCAGATGCTTGTTGAAAATCCTGAACTGGCTTTGATGGGCTCTTGTGTTCTTGTTATGTTGATGAAAGGGGAAGATGTTTATGTGATGAATGTTGGTGATAGCCGAGCCGTTTTAGCTCAGAAACCTGAGCCGGATATATGGAGACAAGATCTAGAAAAGATACATGAAGAAACATGGTATGATCTTGAGGTTTAG
>HanPP2C50
CTTTCGTAACCATTTCAATCCATTTATTCTGTAAGTACAAGGACTGAAATGGTTACGAGGTGGATTGAAATGGTTACGAAAGTGAAACCACAAGGACTGAAATCGTAATTTTTAAACTAATGGACTGAAATATTGATTTTTGACAAACCACAGGGACGAAAACAGTAATTAACTCTTTTTAATAATCTAGCAATAGAGCTTTGAATTCTAAGTCGTCCTGATTGGAATTGATAATGTCAGAGTATGAATGCGATAGTGGAGTTAAAGAAGACATCATGAAAACATCATGAAGGTTTAGTTGACAAAAACGTAATTTGTAACGAACATTATGTAGATGTACTATTGGGACGTGCTCAACTGTCTCAAAATATTAGGCTTAACAAATCACACTTTAACGCTTCTATGTTTAAATTATTTTATGTGTTTAGCCACCCGCGAAGCTCGCGGGGTCTTAGGCTAGTCCATATATATAGCATATTGTGCGTGTGCAAATTTCCCAATGCATATTCCCTTTCTCACTCTCTCTCCTTGTTAATTCCTTAACACATAAGCTTTTAGTGCCACACGTGGTGTGTCAGACATTAACAGGCGCCAATTAGGATTAACGCCTTTGGGCGTTAAAGCATACCAGCCGACCTTAATGTATTTTTAACCACCATAATAATCTCACAAAAAGTATAATAAAACTTTAAATAACTATTTAAATAAAGGTATATTGGATTTAAATAACCATACTTTTCACAAACTGACCGATAACACTCAAAACCTTCGATTTGTATCACACCACTCCTAACTTTCAACTTATTTTCCAAAAACACTCCTAAACTAACCCAACACTAACCCAGTTTGTTAACATCAGCTACCACATCACCAAACCTGTGTCACGTCAGCTGCCAACGTCATTAAAAAGTCACGCCAGAAACCACGTCAGCTGCCACATTAACATAAAATGTCACGTCACCACATAAGTGTAGCATCAGCAAAAAACTAACTGGCTTAGTGTTCAGTTAGTTTGTAACAGGGCCGGCTCTGGGCCCGGCAAACCCGTGCCGACGCCCGAGGCCCAAAATTTCAAAGGGCCCAAAAAGTCTTTATAAGTTTGTATATATTCATTAAATTATATATTTTGTATATTTATCCGTTTATTATGCAAATAACTATTGGTAGTGTAGTGGCAAAAACCATCTCATAATAATGTAAAGTTCTCAAGTTTGAGTCTTTGCTCCATCACTAAGTTTTTATTTTTGTAATTTATTTACCCTTAACCATAATTTTGGGCCCAATTCTTTTCATCGACCGAGGCCTAAATTTGTTCAAGAGTTTTCGGGGACGGCTCTGGTTTGTAAATACTAAGGGAAAATAAGTTAAAAGTTGGTTGTGGTGTGGTACAAATCGAAAGTTGGGAGTATTATTCAACAATTGATGAAAATTAAGATTATTTAAATCGTATATCCCTTAAATAAATAGAAACTTGCCAATGATCTCTAGATCAAGTGGTGGCAGACTTGCATTTCTCTTGAGAGATGCAGATTCGATTCCCACTTGGTGCAGAGTGAATCACTGGTGGGCAATGATAGGAGACCTAGGGAAACCTGGGTTGGATTCTTGAGCCAAACGGGTTTTATCGGTAATTTCACCGTCGTGCCTATGGGCGGGTGGGTTACTGGGTTTTCCCCGGAATTGGTGGTGGACTCGGGTTACTCTCGGAGTACTCCGTTTGTCAAGTGGGTGCCTCGCGAGTGCCCGGGATTGATTCTGTTGGCCGTTAAAAATAAAAAAAAAAAAAAAAAAAAAAAACTTACAAAATAATCACCCAATAATAATTATAGGGAAATAGCTTAGGAAAGAAGAGAGCGACTCGAATAGTATAAAAACAATAACACTTTATAAACACGGAGGACGGCGTCCCCACTTTGACCACCATTATTCCCCCTATAAATACCCCCACAACCACAACACACATATATTCATCAAACACAAATCCGAACGTTACAAACCCAAAAAAAAAAAAAAAAAAAAAGATCATCTCAACAAGCAAAATGATTACCGTTGCAATCCCAAATTCCCCAGTATTCTCACCCGTTTCATCATCCATTTTCTGCAAATCTCCACACGAATCCTGCCCCATAACCCACAACAATTCTCCATCTTCCACTTTCTCATTTCATATTCCAAAACCAATACCACCGGCTTCTGCTTCCGGTTCTTCCAAGCGGAAGAGACCGGCTAAGTTGGCGATTCCGGTGGCTTCTGTTTGCTTTTCCGGTGGGGTTGAGGTGGAGGACCGGTGGAAGGAGGTGGTGGTGGAGGGAGATGGGTATTCGGTTTATTGTAAGAGAGGGAAGAGAGATGTTATGGAGGATCGGTTTAAGGCTGTTGTTGAGTTTGACGGAGAACATAAACAGGTATGCTTTTGGGGGTTATAAACCGTTAGAAACTGTTTAAATTGAGTGTGATCGGCTGGTTGGGCCGGGTTTGGAGTGAACTGGTTCGGTTTACGGTTTGGGAAACTGTGTTTTACGGTTTGGTTTATGGTTTAGAACTTGGTAAACCAAACCAGACGGAATATTAAAATAATACAAGACATTTATTTAGTAAAATGCAATTTTTGTTTTCGTCCATGAGGTTTGGCGACTTTTATGACTTTCGTCAGAAGTGCTATTTTCATCTAAAAAGTTTGAAATCTTGCAATTTTTATCCCGGAGGACCATTTTTCGAGAGGTGAAGGACTAGAATGCACAAAAAAATCGTTTTCGAAGAAACAGGCTTATATGCCCAAACTTCAGGGACGATTTCGCTATATATTGAAATTTATTTATTTATTTTATAAGAAACTTTGTCAAAACCGGGTGGTTTTACGGTTTGGTTTACGGTTGGAAACCGAACTAACTAAAATATTTAAGAGTAAAATATTTTTTTGTCAAAATCAAAACCCCTAAAATCTACTAGTGTAATTTGTTGTTTTATTTTCATGAAATTGAAAATAAATTCAATTTGTTTGCTTCTTTTTCAGGCATTTTTTGGTGTTTTTGACGGACACGGTGGATCAAAAGCAGCTGAATTTGCAGCAGAGAATCTTGATAAGAACATATTAAATGAGGTTGAAAAAATGGGTGAAATTGAAATAATTGAAGCAATTAAACAAGGTTACATGACCACAGACTCACAGTTTCTAAATCAAAATCAACGTGGTGGATCTTGTTGCGTGACCGCTATTATCCGAGACAACAATCTTGTGGTGTCGAATGCAGGCGACTGTCGTGCGGTGGTGAGCATTGGCGGAACCGCCACACCCCTCACCTCGGACCACCGCCCATCGAGACAAGACGAGAAGCTCAGAATCGAATCACTCGTAAGCATTTCATCAATATTTCAAACCCATAACGAAATGTGGTTCGTTTTATTTTCTTTTTTATTTATTACTAACGCGTTATGGTCGGTTTTGTAGGGTGGGTATGTCGATAGTAGCCGTGGTGTTTCACGAGTTCTTGGGTCGCTAGCGGTTTCAAGAGGAATTGGCGATCAAAGTCTAAAGCAATGGATAACAGCCGAACCCGAAACCAAAATTGTCAAAATCGCGCCTGAATTTGAGTTTTTGATCATGGCTTCCGACGGTTTATGGGACAAAGTGAGCAATCAAGAAGCAATCGATTTAGCGCGGCCCTTTTGTGTAGGCTGTGATAAGTTAGAACCCGTGTCCGCTTGCAAAAAATTGGTTGAACTCTCGGCTTCTCGAGGTTCCATTGATGATGCTAGCGTGATGATAGTTCAGTTGGGCCGGTTTTGTTGATGCTATTTGTTATTCGTTACGTTTGCAACAAATAGCATCAACAAAACCGTATAGATTAGTCGTTTAGGTTGTTAATAGTTATGATATTCTTTTTTCTTGTTTGATACATCTTACATTAAATAACATAATTCATTGATTCTTTTATATT
>HanPP2C51
TTTCGTTCAACAAGATTGAAAATGTGCATAGTTTTAGATGTACCATTGTTTGTTTTACATCACAATCATGGTTTTGAAATTGTCTCAAATGTTGAATTTGTTCGTTTGGTTTGAATCTCTAGTCAATAGTTCATAGCATCGTAATTCATCATTTATAATCTTTGAAAAACATACATCTAAATGTATATCTTTTTTACCACATAAATATATTATGTACTAAAATTTAAATAGCTTCCAGCAAGGAGCCAGAAACATGTACATCAAATTTGTGAAGGTTATAGCAGGTCGGTTAACCGTGAATTTGCCCATAGCTAAAAATAGTGCAAAACAATATAATTATGTGTTATCTGGGATTGAAGTTTGGACTTGAAATTTTTTACGATAGAATAAACTGTTATTACACATTTCTATATATTAGTATATTACATAGCGCTAATGACCCACAGACCAATTGGTTTGTGGAGAGGTGGGAAGGTTTTCCCTTCGGGGTTCATGTCCGGGTGATGCCGGTTCGAATCACGGGGTATGCAAATTTATGCAAAGCCTCCGGGCGAAGGGTCGAAACAGCCCGCATGCGCGTGGATTCGAACTCGGGTGGGCTAGGTCGCTCGCCGCGGTCATAGCCAGGTGAGCTGTTTGCCGTCCAAAAAAAGTATATTACATAGCATTAAAAATATACATATAGGGGAAGGTTCATTTGAGAAGAAAATTTTATTGAGAAGTAAAAGAACATTAAATAGTTTTTCACTTATCTCATTTATTATCATTTTTAACTAATTAATTAGTCATAAAGACTATTATCCTCCACACTAACTTTTTTTGCCTACACACATCAAAAGTTATCCTACATATTTCGAAATTCATCATACACGTTGAAATTTATCCTACACAACTCGTAATTTATCCTACATTTTAAATTTTTTTTTTTTTTAAATATATATTTTGAGGATAACTTACAAATTATTTAATGTAGTTAGCTATTAAAGAGGAAGACTACAAATTAATGACCTATGTAGATTTACCAATGTACCCTTATAGTAACATTAATACTTATATTAAATGAAGTAAAAATAAAGCATTCTTATTGGTTGAAATTTCTTCTTTTTTCTTCTTACAAAAAATTTCTTCTCATTTGAACTCTACACTATAACCTATAATATTAACGTGATTATTTATGAATATGTATACAAAACGATATGATATAATCCATAATTTCAAACTAACATTCAACCAAAATGATATGGTAAACCCAGTAAATTCAAACATATGTTCAACCAAAAATATCAAATATTGAAAAATGGTGAAAAGTCCAAAATCAAACAAAGATATTACTACATGTTGGTCCAGCCTGGTTCGGTTAGGGTGGGTTTGCAAACATTAATAACCATAACCCTCCTACTACTTTTGGTTTTCAAAAAAACAAATAACCGACCCACTAGTTTTAAATTCGGTTCAATATTTTCATTTCCATTTTAGCGATTAATTTAGTTATGGGTCGGTCAATTCATTTTTCTGCACACCCTAATTATCCACTTATTGTACACATTGTACAACTTGAAACCATACCACTTTAATGAAAACAAACACCTAGTACCACTAGATCAAGAGGTCATTAAGGTATAAGTGAATGTCTAGAGGGCTGTTTGACGACATCTGAATGATTAAGTGTTAAACCAGTAAGTGGTAAAAATCATTAAGTGTTGAACCAGTAAGTGATCTGAACCATTAAGAGCTAGTATAAAGCTTCTGACCAATTCAAATTAGAGGTCTAATCATTCAGAGGCAAGTGTCTGAACCATTCAAACATCTGCTCGTGATACAAACAGTCTGAATCATTGAGTGCTAAACCAGTAAGAGATCTGAACTATTAAGAGTCCCATTAAGAGGTAAACAAACAAACAAAGTACTAATCGTTGAACTTTCTAGAAAGCTAAGGTATAAAAGTAAAGGTCACGCGCCATGATTGTGAGTGGGGTTGGAAAGTAGAGTTCAAAACTTGACGTACTCTAACTTCACCTAAACCCCAAACAAAGTCACCCATCCATTAGTCAACGATCTCTTGTACACACACCCACAGTAGTAGTGAATGAATGATAATATTGAAAGTTGAGCAGACAGACTTTAATTTTGTTTTTATGATTTCAAAATCTTCCACCTAAAGTCAACGCTTTCTCTATCATCCACCACCATCTTCAACTCCCCTCCTAACTCTCTCTCTCCATTTCTTCAAAACAATATTCTCTCTCTCTCTCTCCTCTTTTGACTTCCACAAACAATTTCATCTGATCATCATCTGCTGATCATCTGATCTTGTTGTTGTTTGTTCAATGAATATTATTTACATTTGGTGGTGATCACATCGGAAAACAAACAAACAAACAAACAATTATGGGAAACAAAGTAGGTAAATGTTTCACCGGCAACAACGACGTCGTTCAACGCCCAACTAAAGATTCATCCAACGACCCGTTAGACGATCTGGGTCACTCTTTTTGCTACGTTAGACCCGACCCATCTCGTCTCACATCCTCCAAAGTCCACTGCTCTGAAGAAACGACGACGTTCCGATCAATCTCCGGCGCATCCGTTTCCGCAAACACCTCAACTCCCTTATCAACATCTCTAATCGATTATTCATACAATTTCTTCGATAAAGCTTCCGCTTTCGAAAGCTCTACATCGTTCGCATCGATTCCTCTTCAGCCTTTACCCAGAAATTCAATTAATTCTATTAATTCGGGACCGTTACCGATTGGTACGGTCCCGTATTCGGGCCCGATCGAACGCGGGTTCTTATCGGGTCCGATTGAGCGGGGGTTTCAATCGGGTCCGATCTTTTCGGGCCCGATTAGTCAAGATCAGTTCCAAAGAAGCTACTCCCAAGGTGGGTTCAAGTTTAAGCATAGATCAAGAAAAGGGTTGTCGAGATCATCGTTGGTTCGGGTCATCCAACGGGCGATTTCGAGAAGTTTTGTGACCCGTGGGCAGAACTCGGTTGTTGCCCCGGTTAGCAAAACATTGGGTGGGTCTTTGAAGGTTCCGGATTGGGTTGTGGAGAAGAATAATGAGTTGACTATAAGTAGTGCTAATTTGAGTAGTGAGTGTAGTTTTCTTGATGATGATGAGAGTTTGAATAATCAGAATCAGAGTCAGAATCTTCAATGGGCTCAAGGGAAAGCGGGTGAGGATCGGGTACATGTTGTTGTTTCGGAGGAGCACGGGTGGGTTTTCGTGGGGATTTATGATGGGTTTAACGGTCCGGATGCACCGGATTATCTGTTGTCGAATTTGTATCCTGCTGTGCATAAAGAGTTAAAGGGGTTGTTGTGGGATGATGAGAATGATGGTTCCAATTCGAACAAGTGTTCGGTTGATGTTCAACCGGTGGGTGAGAATCATGAGATAGATTCGCGTGTTAACGATCAACAGTGTGTTGTTGATCAGCAGGAACGATATCCGGTTGAGGAGTTTGAAACGAATGGGAATAAGAAGAGGAGTAGTAAGAGTTCGAGGGGTAGGAGCCGAGGGGCGTCGAAGAAATGGGAAGATAATCATAGGAGATGGAAGTGTGAATTTGATCGCGAGCGGTTAGAATTGGATCGGCGGTTAAAAGAACAGTTAAACTCAAACGGGTCGAATTCGATTAACCATTCGGATGTTTTGAAAGCGCTATCTCAAGGGTTGAAGAAGACGGAAGAGGCTTATTTTAACGTTGCAGACCAGATGCTAGACGAAAATCCTGAACTGGCGTTGATGGGTTCGTGTGTTCTCGTTATGTTGATGAAAGAAGAAGATGTTTACGTGATGAGTGTAGGAGATAGTCGAGCGGTTTTAGCTCAAAAGCCCGAGCCTGATCTATGGAGACATGATCTAGAAAGAATTAAAGAGGAAACATTGTATGATCTCGAGGTTTTCGATACCGATGTTCCTAACCCGAATCCAACATTAACCGCTTGTCAGCTTACAACCGATCATAGTACCTCCATTGAAGAGGTAAAAGATGTTATAATGTTATTAATTAACTTATTATGACTTTAATAGTTGAAATAATTGTTTTCTTAAACTTATGTTTTATATTTTTGCAGGAAATTCAAAGAATAAAGAGCGAACACCCTGATGATGCTTGTGCGGTTATGAACGATCGCGTTAAAGGCTCGCTTAAGGTCACTCGTGCTTTCGGTGCTGGCTTCCTCAAACAGGTATTTGACTATTCACCAATTGTCAATAAATAATGTTCAACTTGATAAATCTTTTCTATAAAAGCAATGTGGATTCAATTCCTTATGGGTGCTTTAAAAAGTTATATTCTCATAAATAGTGGTAAAAATCCTTTTGGATTAAGAAACCAAATTGGTATATCCATCAACATTGACCCTTTTAAAAGTATCAGTAGTCAATATCACATTGACTTTTAAAAGTATCATTCAAAAAAATTTATATTCATTTGTTTCTTGATTTGTTGCAGCCTAAATGGAATGATGCACTTCTGGAGGCGTTTAGGATCGATTACGTTGGAAAATCTCCGTACATAAACTGTATCCCGAGCCTTTACCATCACAAACTAGGCCCGAGAGATAGATTCTTGATATTATCGTCAGACGGGCTTTATCAGTATTTCACTAACGAGGAGGCCGTTTCTGAAGTCGAGCTCTTTATTCAGTGGTCGCCAGAAGGCGATCCAGCTCAGCATTTAATCGAAGAAGTTCTGTTTCGTGCAGCCAAGAAAGCCGGTAACAGTTCATCCGAATCACTTTAACTTTTTTGTGTTTGTTCGCGTTATATTTTATTTCGAATAGTTCATATCCGTAAAATAAAAAGTGGAATTGGCCTGTAATAATCTCACCTAGACCTTATTGGCCATTAATAACTCCACCTCAGAATATTCCTCCCACCAGTCTCACCTTTCACCTATTTTTCCTACAATGGTCCCCCGTTAAAAAAACTTAACGGGATTAAGTTTTTTTTCCAAATTACAAACAGATTTTTTAGGGTTTTTGATCAGAACGATGATACAAGTCCATTGATGTAAAACTTACTTCGAAATGATGCTCCAAGTGACTTGATTTTGGTTAATTGGAAATTTAAACACCCGAATTGAAGCGCCGTTTTCATCGTTTGGAGCACCGTTTGAGGCAAGTTTTACATCAATGGACTCGTATCGTCGTTCTAATCAAAAGCCCTAAAAAATTGTTTGTAATTTGGAAAAAAAAGATTAACTCCGTTAAGTTTTTTTAACGGGGGACCATTGTAGGAAAAATAGGTGAAAGATGGGACTGGTGGGGGAAATATTCTGAGGTGGGATTATTAATGGCCAATAAAATCTAGGTGGGATTATTACAAGGCAATTTCCCAAATAAAAAAAAAGGTTGATACAAAAGTTTTTACAACAAGGTTATGATATGGAATTTGTTTGGTTTTATAGGGATGGATTTTCATGAGTTGTTAGAAATACCGCAAGGGGACAGAAGGCGATACCATGATGATGTTTCAATAATCGTCATTTCACTTGAAGGAAGGATATGGAGATCATGTGTGTGAGCGAGAAACAAAACCCGACGATATGTCACTAGAAAATCCGAGCGGGTAAATGAAAATCCATTTTTTGATTATCTTTTTTTCGTTTTCTGTAAAAAAAAATCTTGGTCACCTTATGTAACATGGCAATGAAGCTCAAGAACTTAAAAAGAGACTTGGTTGTGAAATGTAAGTTGGGTGGTTAGGAAATGTAAAGGTGTGAAAACTTTACTCAATGTTTATGAAATATAATTTTGTCATGAATATTCTAATAAATGAGGTCATTTAGTTTTATTTTATGTATAAGTTTTAGGTGAGTAAATGTTTTTCATTAAGACATAAAATCCAACTTTAGATTGGGTTACTTGCTTTAGAGTGAATACTACATTTAAGTACAAAGATTTTTCTGAAAGCAAACATGTCTTAAAAGGATAAACACATGTTATTATTATCATTATTTTGACCAGCATAAAACAAACATTATTAAACAATACACAGTTGAACAAATATGACTGAAACAGAAACACACCAGCGTTGGGCATCTATTAGATTGAAAGCGAGCGAGCGTAGTGAGTGAGTGATTGAAAACGAAATTAAGCAACCCTCATTCGATTAGATTGCGCGCCTCATCTTCATGTCTCGGCCTTAGATTATCTTTAGCTCACTGACCATTCTATCCTTAAGTCCACTCTGCCAATGACCTCGTGCTCAATTAGGGGAGTGGGGGTGGTCACTAGTGATAGAATTTCATCACTCACAAGCACCCAATCAAGTTTCGCCATGTCATCAACCATTTTTCCATCACTCA
>HanPP2C52
CTCTTTCCACCACCCCTGAAGCTTTCGTTATAACCATGCGGAAGATTACAGACATTCACCGACGTCCTTTTCTTCATTATTTTCCGCTGCGAATCTAGCCACCAAGTTTGTAGTTTCCCATCTTAATGTCCTTCATACCTTGTTCCATCGCCCTTTTGTCTCTCACCCCTCTGTAGGAGACAAAACCAAACCTGTTACCCGGCTTATCCCTCTTCCTTGCAACATACACCCCTACAACTTCTCCAAAACGGCTGAAGAACTCCCCAATATCCTTGGAACTATTCTTCTTCGGAAGATTGGAAATGGAGAACTTTGTTAAATCTTTCTGACTCACCCCCATAAACTCTACCACAAAACGACACAACCACTGAGCTTTAAGAGGTTAATAGGATTCGTACCGATTAAGCTAAACTATACCAAGATATCCGCGATCAATCACAGACCTAGTAAGCAATCAAGATCAGAGCATGTTGTTAAGTTGATGGAAGTGTAGGTGGAGACAAGAATTCATCCTCACTACTTGTACTTATTTGACGGTTGTTAGAATTCATTGGGTAATCCTTTACCCAAAAAAAAAAGAGTTAAATGCCATTTTAGTCCCTGTGGTTTGAGCCATTTTGCCAGTTTAGTCCAAAGGTTTCATTTTTAACCTGTGGGTCCAAAAAGGTTTCACAGTTGCCATTTTAGTCCACTTAGATAACTTCATCCATTTTTTCTGTTAACGAGAAGACCAATTCTGTCATTTTGTATGTAATTCTGTTAACTAAAAGGGCAATTCAGCCATATAAAATGACCGAATTGGCCTTCTCATTAACAGAAAAAATGGATGAAGTTAACCCAGTGGACTAAAATGGTAACTGTGAAACCTTTTTGAACCTACAGGTAAAAAATGAAACCTTTAAACTAAACTGACAAAATGACCCAAACCACATGGACTAAAATGACATTTAACTCAAAAAAAAAAAAAAAAAAAAGGTGAGGAACCCTAGTTTTGAAAGAA
>HanPP2C53
AGTTTTTGTATTTAGGATCTTTTTATCATCTATTATATGTATTTCTTTGATTACATACATGTTAAAAGTAATTTACATATGTTTAATTGCCAAAATTATACATATGTGTCATAACTAATTACATATATGTAAAAAAACTAGTTTACATATGTGTAATTATAAAATTACATATGAAAAAATGATAAAATTACTCTTAACATGTATGTAATCGTAAAAATACACATAATAAATGATAAAACTATCCTAGACATAAAAATATATAAATAAAAAGATTGTTTATTGGGAGTTCTGCGAGTTCTGTAAATATTTATGGTTCTGAAATGATCCTGGCCCCACTTATTTTTATCCTTATATTTATCTAAAATTAATAAATAACTTCAATTTTGCAATTTAGACCTTTTGTTTTTTTTTACTTTTAACCCAAAGTTTTTTACCTTTTGCAATTTAATTCCAACTCTTTTTTATTTTCAATTTTGGTCCACCATACTTTTTATCTTTCTCAAGTTTTTCGTTTCATTCTAAATTTTGTGAGTTAACGTACCACAACGTGCGTATGGGGTTCAACATTTTTTCGTATATTTTTTTCACGTTTGACTGGACCATCGCGTCACATCTATTTCTCTGCGTTTGACAAGTTCGTCCAACACGCGGGTCCTGGATGGACTTAGTTATTTTTTTCTATTTTTTACGTTTTGGTTTAATTTCTCAGCAACGAGCGTGCTTAATTCAAAGATTTTACTTCTGCATTTCGCTCGACGTTATTTTTTCCCCGTTTTTATTTATTTTGTTTTTACGAGTTTTTCCGGTGTTGGTGGTCGCTGACAATAGTATAGCATTGTTACTACTTAACACAGTTTATGACAATCGCTGCAACGCAGGGCTTAATACTAGCATTAAATAATAAAATATAATTTGATTATAATATTTACATAAAGACATACGATGATTCTAAAATATTTTGTAATCTTAGACTACATATCTTACAAAAAAAATCAAATAAAGCATTTATAAAACAATGAATACGAGGATATAAACAATTTGTAAAATCTAATCTACCTTATAATAAAAGATTACAAATAATGTCACATGTCATTCTCTCTTTCAATCTCATAAATTTTATTTATATTTGTTTAATAAATTTCTTTTAATATTAATATTAATTAATAACCAATATACAGATATTATTTATTTTTATCTTTATCTAAAATTAATAAATAACTTTAATTTTGCAATTTAGATCCTTTGTTTTTTTTACTTTTAAACCAAAGTTTTTCATCTTTTGCAATTTAACTCATTTTTATTTTCAATTCTGATCCACCTTACTTTTCATCTTTCCCAAGTTTTTCGTTTCGTTCTAAATTTTGCGAGTTAACGCACCGCAACGTGCGTGTGAGGTTCAACATTTTTTCGTATATTTTTTTTCTCGTTTGACTGGCCCGTCGCGTCACATCTATTTTTCTGTGTTTGACAAGTTCGTCCAACACATGGGTTCTGGATGGACTTAGTTATTTTTTTTTATGTTTTACGTTTCGGTAATTTCTCAGCAACGAGCGTGCGTGATTCAGAGATTTTACGTCTGCTTTTCGTTTGGCGTTAATTTTTTCCCGTTTTTATTTACTTTGTTTTTACGAGTTTTTCCGATGTTGATGTTCGCTGACAATGTTATAGTATTGCTAGTACTCAACACAGCTTTATAACAACCGTTGCAACACAGGAGCTTAATACTAGTTACTAATAAACCAATTAAGATGCAACGTAATTATTTCTAGAGTAACTGATACCGTATTTAAGTAATTTTACATCATTAGTCATTGTTAAATTAAAAAGAGAAAACACTACACAATCTCGTACTTGACGATCTTTGCCACGTACACCTCTTTAGAGGCTGACTTTGCCTCCCAAAATTAAAATTAAAACTGAAAACAAAAATAAACAAATTTATTATTAATAATAAAAAAGAAAGCTGTTTTATTTTCATTTTCAATAGAAAGAAACACCACATGCGTGTCAGACCGTGAAATTACTCTCCTTCAACCGTGTTTCATCCTGATTGGCCCACGTCGCCCGCACGGAAAAGTTTACAGCACACGCGTCCGATCCGATCACAAACCAACGGCCGAGATCATGGAGATAGGTTTTTAGGCAGGGAACCACTCTCATAACATACTCCCACACGTCACTTGTTCAGTTGCCCCTTGCCCGATATTATTCACGGGCAGTAACCCCGTGGCGACACCAAAAAGCTTCCGTTAAGGTCCCTCCTGTTTCCCATAGTGTCCCCTTTAAACACTTCTCTCCTTGCCTTTTCAATTTATATCAACATTAACATTCTTGTGTTGTAGATTTTTGTGCACCCTCCCTCATGTCAGTTAATCAACCTTATTATTATAACTAGTAGGTTGATTTATTATTATTATTATTCCGGTGGTGGTGGTGGTGTCGGCGTTGGATGAAAATGGCTGAGATTTGCTGCGGTGTTGTCAGCGATAACGAAGCCTCGTCTGTTGTCGCTGCTTGTGAGTCCAACTCACAAGCAGCGGCAACAACGAGACGGAAAAGGATGGAGATACACCGAGTCAATTTCGCTACCGGAATTGAACCGGATAATAATAATAATAATGGAGTTAAGCAACCACGGTTGTCTATATCTCCTGCTTCGTTCTCACGTGGTGGATGTACCTCTGTAACTCGTCCAAACTGTAACTGTTCGGAATTAACACATAAACAAGACGATGAAGGTCGTGATGCAGATGCTGCTGTTGTTGTTAAGCATACACATACACCACCTCTCGTTGCCGCCATTTTGAGACCTTTGGGCTCTGCTGTTCCGAAGTTCGGTGTTGCGTCGGTTTGTGGACGGCGGAGAGATATGGAAGATGCTGTGGCTATACATCCTTCATTTTTAACCACTGATCAAAATTGTTATCTGCATTACTTTGGCGTGTACGACGGTCATGGTTGTTCTCACGTACGTATGTATAAGATTAAATAAATTGAAAACGAATTCAACACCGAATTCACTCACGCGTGCTGAAGTTTTCCGTTTGGTTGTTGTATGTAGGTGGCGACGAGGTGTAAGGATCGGCTGCACTTGTTGGTGAAAGAGGAATTGAATAAAAAAAAGGTTGAGTCGATGGAGTGGACGAAAACTATGGAGCGAAGCTTTAACCGGATGGATAAAGAAGTGATCGATTGGAACAAAGGAACACTTGGAGGTAACTGTCGTTGCGAGCTTCAAGCTCCGGATTCTGATGCTGTTGGATCTACTGCTGTTGTTGCCATTACCACTCCTGATAAAATTATCGTTGCGAATTGTGGGGATTCACGAGCTGTGCTTTGTCGAAATGGGAAAGCGGTTCCTCTTTCCAGCGATCACAAGGTTAGTTAGTTAGTTAGTTAGTTAGTTAGTTAGTTAGTTACTGATAATTAGCGTCTAAGGTTGCGGTTTTTAGTAAAATTCTAAGATGTTTTCATGTGTGTTTTTGTAGCCGGATCGTCCCGATGAGCTCAACCGGATTCAAGCTGCCGGTGGGAGAGTTATATACTGGGAAGGTGCTAGAGTTCTTGGAGTTCTTGCCATGTCAAGAGCTATCGGTGAGGTCTAAATTCATTTTTCTTTTTTAAATATATATACGAGGGATGTTTTCCGGCACATCTTGCTACTGCTAGGCCCACAAGCCTCTAAGGGGAGGGGTGGTTCACTAGTGATAGAATTTATCACTCACAAGCACCAATCAAATTCCGCCATGTCATCGACCATTTTTCCATCACTCACAACCTTTTTTAGTGGGGGTGGTCATCACTCATCATCACACCCAACAATTTCCCCCCAACCAACAATTCCACTCACAAAACCAAACCATCACGCGTGAAGAAAATAACGAAAATGGACTTCGTTGAAAATATAACGTGTTAATGTTTATACCGGCGGTGGCCCATCACTCGTTATATATCATTCCGTTATTATATAACGGAACCGCCCCGGCAGTCCTAAGTACATCGATAATCTAGTAGTCTAGTGGTACTGGTGCTTACGATACGAACGTGGTGAGTTCGTACCCTCAATAGGGTATTTAGGTGAAAAAATTAAATTAGTGTTACAATGCATGAAAGTGTAATCTATAACTAAAAGGTTGGGAGTTTAAATTATGTTGATAGAATGGAAGTTTACATCTTGGAATATCTAGAGGTTGCTTTTAAAAATAAACATGCCCGTGAGTTTTAACTGACTTAAATAAACAATGCCAAACACATTTTAATACCATCTACAATCACATATTTCAGGTGACAATTATTTGAAACCATACGTTAGCTGCGAGCCGGAGGTGACGATCACTGAACGAACAGCTGAGGACGAGTGTTTGATAATCGCGAGTGATGGATTATGGGACGTGGTTTCAAACGACACAGCGTGTGGAGTAGCAAGGATGTGTTTAAAAGGCAAAGGGCCGTCGGCAAGTTTGAAAAATCCGATAGAGAACGAACAGGCAGGGTCGGAGAAGTGGGACAAAGCGTGCTCCGATGCATCCATGTTGCTGACAAAGTTGGCGTTGGCACGACGGAGTTCGGATAATGTTAGTGTGGTGGTTATAGATCTAAGGAGGAAATGAAAATGCTTTTGATTATGAACCTTTGTAGTGTTTTGGGGGGAAAAGAATTTGTCTTCCAAATCTTCAATGATGATCTAAGTTTAGACCATTGTAATTATTCTTAAATCAAATTAAATGGCTGTGTTTTCTTAATTATCCTAGTTTTAGTTTATTATTAT
>HanPP2C54
AATGCTCGCTTGATTTGAGACTCAGTTTTAAATGAGCCGCTCCGCTCAGTTCGGTTCGGTTTGTAAACGAGTCAAACACAAGCAAAGGTCCGCTCGGTTTGGTTCGGCTCATGAACAACCCTAGTCTTGCATGGAGCCAAAAAAATGCTATGGGTACCAAAAAATTGTGGTGGGAATATATCTACTGCTCAGAAAATGCTTGCTTGATTTGAGACTCGGTTTTAATGAGCCGCTCCGCTCGGTTCGTTTTGTAAACGAGCCAAAGACAAGCAAACGTCCACTCAGTTTGATTCGGCTCATGAACAACCCTAATCTTGCATGGAGGCAAAAAATGCTATAGGTACCAAGAAATTGTGGTGGGGATTGAGAGATTGAGGTGCCATTCAATTGTAGTGCTAATTTAAAAGAAAACCTTGGGCAACGAAATAAGGCCCTAAACATTTAGGTCATCCGTAGTTATAAAGCCCCTTTGTGGGTGTTATGTGACATGTGTCGTGTCACGTCACACAAGGGCTTTATGAGGCGTTATATCACTAGAGCCCGTAGTCATAAAGCCCCTACCAATCATTACCTAATTATTAATTTTCATTTTTATTAATTAATTAAAAAAACACTAACTATTTTTTGATTGGTCCATTTTTTGAAAACGACCCTCATAGCGCCGTCAAGGTGATGGCGCTGCCATCTTTTTTTGTCTGATAAAGCCCCTCGTAGCGGTGTAAAGGGCGCCATTGGGCGCTATGTTTGGCTTTTTGGGGCATATAACGCCCCAAAGTGGTGCTCTTAGGAGATCAAATCCGTAGCTTATTTTCAAATAGCTTAAAAGAATAGCTGTTGAATAATACATAAAAAGGTAGTTTCAGGTTTATGTGTGTGTGTGAGATTATGTGTTATTACAAGAGAATTCACTACTAGTCAATTACATGTATTTACAAAGCGATATAGAAGGAATTTTTGGGTGTATGCGTATTCCATTGTGAAGTTGACAATTGGGGGTATTTTACCAAAGATAGCGTGTGAGTGTATGTTCGTTGTGGTTGTTTATCGACAAAAATAGCAAATGGTCTTCACGACGGTAGTGGACGCGGTGTTTAATTCAACTAGAATAAAACTAACAAAAAATTTATTCTAATAAAACAATATACCTACCGAGAATAATGATTACTAATCGTTAACAATAAATATGCTTGTTCAATTAAGGATAACGATCTATAGTAACCAGAAACAATATTCAATTAAGGATAACGATCTATTGTAACTGGAAACAATAATAACAAATTGTGGTATCATAATAAACCTATCTTAGACCATGTGTAGTGGTAGACATGAATAATGCCCCTACCCATGGGCATTGTGCGACACGTGTCATCACAGTCAGTAAAGGGATATTATGGGGCGTCTTTAATATATGCGTGTAGTGGGATACTGCTCAATAAGGCCCCATTAATGATTACCCAATTATTATCTTTTAAAAAAATAAAATAAATAATATTAGTTGGAATATTCTTATTGGATAAACAAAAAATAAAACAAATAATGCCCCATGCACCAGCGTTCTTTAAAGCACGCCTTCTCCCCATTTTTTGAAAACAACACCCAAAGGGACGGTCCGACGGCATTAAGAGGCCTTTTTTTGAGGAATAAACACCCAAAACTTCTCACTACGGGTGGTCTTAAAATTTTTCATAGAACAACAAACTAACCTAACAAAAAAAGTATGAAAATCATACAGTTCACAACCGAACTTATGATCGTATTGTTCGATTCTGCCTGATTCGGTTCGGTTCGGTTCAGTTCAGTATTGTTCGATTTTGCCTGATTCGATTCGGTTCGGTTCAGTTCAGTACAGTTTCTGTTGCCACTTAAAAACAACCATGGTTGTAAATGTAGAAATGTTAAACATGAAGGACTAATCATACACAAAAGAATAACTCAAGTCAAAGGAAACGACCCGTCGATGTGTGTGTCCTACTCTGTATGGGCGATGATTGCGTGTGTCGTCGCCTCAATATCCATCTTATACGTGTCATCATCAAACCTTCTCTTTCACCTTCATTTTAAATCTCACACACATCCTCCATTAACACACACTTACACCTTTTCTCCATAACCACTGCGTGTTTCCAATGGAATATTCCGACGACCAAATCGACTCATCGGAGCTCTCCTCAACGAGCTCCACCGTCTCCTCGATCTTCGGCAGCAGCGACGTCGATTTATCGAGCGCTTTCTCCATCACCAGCAGCTCCTCCGGCGAGATGTTAACGGTTCCGATCAAGTTAGGTCGTGAACTGAACGAAGAACGGTTGAGGAAATGCGTCGGGAGGAATAAGCGTGTTGCGTGGGGGATTAGGTCGGAGATTGGACGGCGGAAGGAGATGGAGGATGCGGTGGCGGTGGTGCCGGGATTCATGACGTGTAAGTGTGATCAAGTCGGAGGATGTACTGCCGGAAGTTCTAGAAGCTCCGGTGAGATCTCGCCGGTGCATTTCTTCGGTGTTTATGACGGTCATGGCGGTTCGCAAGTAAGTTTTGTTCATAATCTGTTAATCTGTACTGTTTTCAGTTTTAGTTTCGAATTCAAATTGCTTGCATGAATGATATACACACTCGTTCGTAATCCTGTTAGGTTTAATTGATCTCTGTTGTGTGAATCGTTTTGTAGTTGTACGTGACGTCATCATTGAGTATTTCGCTCACAGTTGTACTGTTTTCAGTTTTAAATTCGATCTCTGTTGTGATGTGACATCATTGTTGAGGATTTTGTTCACAATCTGTAGTGTAATTTGTTTCAGATTCGAATTGCTTGCATGAATGATATACACACTCAATTTTATTCCTCTATTCCTGTTAGTTCATCATTCATATTAGGTTTAATTGATTTCTTCTCTGTGAATGGTTTCGTAATCGTATGTGACGTCATTGTTGAGGATTTAGTTCGCAATTTGTACTGTATTTCGTTTTAGATTCAAATTGCATGAATGATATAAACACTCGATTGTAATTCTGTTAGTTAACTGTACATATTAGGTTTACTTGATCTCAGTTTTGTGAATAGTTTTGCAGTCGTAGGTGACGTCATTGTTGAGGATTTTGTTCACAATTTGTACTGTTTTTAGTTTCAGATTCGAATTATCGTGATATAGTTAGGCTAATGGATCTCTGTTGTGTGATGAAGCGTTTGGTTATTGTTTGGTATTTTGCTTGTTAAGAGTTTGAAAACGATGATAATTTAACAGAATTGTTTATATGCACTTAAATTATAGCAACAACTCACAACTAGTTATTATTGATTTTTGATGAACAGATGTTATAACAATATATGATAATATTTGTTGTATATTCAGATTATAGGGAGAAAAACATATTGGTGATGTGATAAACATATATAAGTATCAAAGTAAATTCATCATACCAAAACAACAGAATCATTTCTGTGAACAAGATTTCTAGCAACAATTGTCAACTAGAGTATATTTTTTATTTTTCAATTAACAAAAGTTACAGAAATATTTGATAATTGTTACATACTCAGATAAAATAGAGAGAACAACATGTTGATAAGTATTAAAGTATATCTATCATGTCAACACATAGTATTCCCGAGATGATTTGTAATTTTATACATAAAAACCACTTGAGTTTGTTGTGTGATGATGTACTCTATGCTGCTGGTATTGTACATGTATCTGGTTTGCCAGTTACAGTGTTTATATATTTTTTTAAATAAACTTTTGTTGATTATGACTTGGTAAGACACGTAGCATGTTTGAAGTGGTCAATATCAATATCATTTATCATTCTTCTTTTGTTTCTAATACACGTGTTTGGTGTTTCCCTTCCAAGCAACTTTTAATAATAAAGATGCTTAAAGTTCTCGATAAATAGATAAAAAAAAGTAGGGATAATATCAATATATCATATCAGTATATGCTAAGATCCCAAATTACTAAAAGTTTTTAATATAGTCAGCTTAAGCGGGTTTGAATTGAACCCAAGCTTTGTATGCTGAGTGATGTCTAAATTCTAATTCTAAATGGGTTTATTACTTATATGAATGTGACACTATTTATAGTACAATATATAATTACTAAAAATATTATATTTTATTAAGTTATAATATTTTTTTTTTTAAATATACATATTATGTTGAACATAGTTATAATTGTATTTTTTATAGTTATGTATAATCTTCTAAATACTCTGGTGGTATATTTATATGTCATCAAAAAAATTATAGTTTTTTATTTTGTAATCATTTGATATTAAATAAATAAGTTTAGATAACATGTGTACAATTTGTTCAATAATACAGCATTCATACAAAAAGGGATTTTGAATTTATTGTTTATTGGGTATTTTGACAAAGTTTTAAATCATAGGTAGAAGTTTCAGATATGTTTGAAAACAACTGGTCAACTTAATTATTGTGTTTGTTTGGTATTCAAAGAAAGGGAAAAATAATATTTGACCAAAACCAACTTCTGAATGCTCTCTCTCTCTCTCTTTTAACCATATGATGCGATCTTTATTTGATTAAACTAAGGGGCTGTTTGGCAACATCTGAATGGTTAAGTGCTGAACGAGTAAGGGGTCTGAACCATTAAGAGCTTGTATAATGCTTAACCGTTCTGAGGCAAATGTCTGACCAATTCAGATTAGAGGTCTTTACCATTCAGACTCTGTATATATCTTAACCATTCAGAGGCAAATGTCTGAACCATTCAGACATCTGCTTGTAAAACAAACAGTCTGAACCATTAAGTGCTGAACCAGTAAGAGATCTGAACCATTAAGAGCCTCATTAAGAGGTAAACAAACAGCCCCTAATAGTGTTCATCTAATGCATTCTGTAAACAAAAGTAACATCCAATTTCCCATTCGGGTCATGCAATATTTTGGACGGTTACAGTTATGGGCCCCATCACCAACCACATCAATCTGACTGTAAATGATATCAGCAGTGTGTATTGTGTGTTGTGATATCACAATCAAAATCTTAGAATAAAAATTATTTCCCTTTCATGCCAGCACTATAGTGCTAATTAGTTATGGGTTGGATAGTTTTCTGGTTTATGAGATGTTTATTTGATACTTTTTTCTTTATCATTAAAACTGCAACAATCACTATCAACATGTAACTTTGGGAGTTTATTGGTCTCTACACTCTTTACAGTTTGTCAAAGTTCTTTCTAAATGTTGTTTGCAACTTATACTATGCATCTGCTAGAATGTCTTGAAATGGGCCGGTTCGGTAACAAGTCGATACGAGTTCGGTTGAAATGGGTCATTTTTAGTACGGGCCGAAATTGCCAGGTTCTTTTGGTTGGCGTGCTCATGTTTTTTTTGTCCAATTATATTAAACAAAAAGGTTATAAGTAGTTAATGGCATTAATCAGGATTGTAGGACGATATTATTATATATGCAGTTAATATTGGTGATATATTGGTTATCGGTTAGTGTTTTAAGTCTTAATTTTTAGTGTTAAATTTTTGTGTTTTATGTCTTAATCAGTTTTTACTTGCTAGAATTGTTGGTGTTTTGCAAGTTGCAAAAGGTTAATTTGTTAAGGAGAGTATAGTGAATTGTTAGTGTTAAATTGCTATATATAAATTCTGCATGATATTAAAATTACCGATGTCCCACTGCAATAACCTATATCTCAAATATCGGTCCTTGACCGATATCCGATTTTTTACCGCATTAACTGCATAGATTATTATAATAAATATCTAAGTCTTTGAAACATTTAGGAGTTTTATGTGTGGATAACAGACTTTAGATGACTTTCATCTAATCGACCCATGTGACCTTCGAGTAAAAAACAACCTGACTCATTCATAAGTTAACGGATCAAAATTATTATAACTCTAATAATTTGTCATGTAGATAATTATTTTTCTGATTAACATTCCTTACTTCTTTACTCATTGTGCATCTAGAAAGTTTTTTTATTTTGCATAATACACAAAATGTACTTTTGCTCTTACCCCTTTTTAGCCGTTCCTTTTTTTTCCTATGTTTTGAGTTATTAAACGATCGTATGCTGTCCCCTTTTGAGTCATTATGTATACTTTTTTCTACCCGTTGAATCATTAATCATTATGTGGATATACTGTTAAGTTTTGTCCCGTTTGGATCATCATTAAAACTATGCAGTTAATATATCGGTTATCAGTCCCCTTGTAAAATACCGGTACCGATATTTTCGGTGATATTGACCAATATTGGACCGATATCTCACCGATTTTCCCGATACCAGTACCTTTCTTCTTAGCTCCATCATTCTTCTTTCTTCTTATTGATGCTATTAGTGTTTTAAGTCTTATTTGTTAATTGTTAGTGTTTTAAGTCTTAATCAGTAACTACTTGCACAGTTAGTCTTTTGAAAGTTACAAAATGTTAATATCTTAATAACAGGAGAGTATACTGAATTGTTAGTGTCAAATTGCTATATATATAAATTCTACATGATATTAAAATTAATGATATCCAACAGATATCCCACCGTGATAACCGATAACTCAAATATCAGTCCTTGACCGATACCCGATTTTTTACCGCATTAACTGCATAACATTAAATACAACGACTAAAACAGAACAAAACTTAGAAACAGTTACAAAAATGGGGCAAAACTTATAGAATCAGCATTTTACACTTGTAAAATGAGACAATTTACCATGTTCTTATTTTGAAATATGTTAAGGTTGCGAAATTCTGTGCTGAACGGATGCATGAAGTGATAGCACAAGAGTGGGACCAAGATGCAAATGATGAGTTTAAATGGCAACAAAGATGGGAAGCGGTGATGTCAAGTAGCTTTCAGAGGGCCGACAATGAAGTAATTACAGATGCAGCAGCTTCTGAGATGGTGGGATCAACCGCGGTTACGGTGGTCTTATCTGGCTGCCAAATTATAGTATCCAATTGTGGTGATTCACGAGCAGTGCTTTGTCGAGGCACCGAAACTATCCCTTTGACTGTTGACCAAAAGGTCAGGATCTCAACATTTCTCATGCCAACATATTGAAACTAATTTATCGGTCACCCAAGTATAGACATGGGCAAAAAAACCGGTTTTAGATTTGAAACCGAAAAAAGACCGGAATCGTTTTTTTAAAACCGGTTCTGGCTCAAACCGACCCGGCAGTTTGTAGACCGGTTCTTATTCACGATCTTTGTAACTGGTTTAGAAACCGAACCGGTTGTAAAAAAACCGGTTTGTTGGCCCTAAAACCGGTTTTAACCTGATTCTTACCGGTTCATACCACTTTGGGTTCTCATCATGTAAAAGCGGTTTAAAAAGCAAACTGGTTTTTGAAGAACCGTTTTTTTTTGCCCCCAAAAAACGTCGGTTAAAAAACTGGATCGGTTTAAAAAAACCAATTTGTCCACCTCGGCCAAGTATATACCAGACTTCGTTTATACGTAACGTGGCCGGAAACATGTCTAACAACGAAAATGGCCTCAATAATTTTGTAAAGACAAAATTACCCTTCTATTGATTTATCAAAAAAAAAAAAATGTTTAAACTTAAAATAAACCAGAGTATTTTGTCATTTTACAATATTATTATGTCAGGTTAATAAAAATTAGATACATACTTGGGTGGCCTATAAGTTTGTTTCATGTAGGCAACATCAACATTCATCATCTTTTTTTAGTTAATAAAACTATAAAGCTATAGAATTACATTAATTACCATGATTTTTTAATGAGGCATTTTGGGAGGTTGTAGCATTGAAAAGATATTTGTACAAAGATTCTACCCGCTTGACCCGTTTTTCTTTTTTAATTTTACCCGCTTGACTCGTTAAACATAGAACATAGACCAAATCTAGTGTTAAACTTATCACCATACATTTTTTGGGTGTAAAAAGTAGTTCATGGGTACCAATCTTTGTATTAAGATCTTGTTTTATACTTTTTTTACAGCCGGATAGAGAAGACGAACTCTTGAGAATTGAAGCACAAGACGGGAAAGTCATAAATTGGAACGGAGCAAGAGTATTCGGAGTTCTTGCCATGTCGAGAGCAATAGGTATCTCCAATTCCACTTGTATCTATTACACAAATGTAGGGGTGCAAACGAGCCTAGCCCGAGCTCGAGCCCGAGTTAGACTCGGTTTGAGTTTTATTTTCAAAGCTCGAGCTAGGCTCGTTGGCAGTTTCTCGAGTTCGGCTGGGGGCTCGGCTCGTTTATTATCTATTAATTAATATTAAGTAAAAATGATATAAATAATAGGCTCGTTTAGGCTCGCGAGCTGAGCTCGATAAGTGAAGCTCGGGCTTGGGCTCGTTTACTAAACAAGCTTATTTTTAGTTTCGAGCTCGACTCATAAACAAGTTTAAATAAGCTTGGCTTAGCTCGGCTCATTTACTAGACAACTTTACATAAGGGGTGAATGTTAATAAATATTAATAAAAACTACCCCTACACTAACGCTCGACAAGCCTGACGAGCTTCATATGCCAGGCTCGAGCTCGATAAATAAACGAGCTTTTTTTTAGGCTCAAGCTTGCTCGGGCTCAATAAGGTTTGTTTTCCTCGAGCTGATCTCGAGCAGCTCATGAGCCGTCTTGCTCGTTTGCACCCCTACACAAATGATTACCATAACGACTAAAAATGTCATGAAATGTAACTAACGATCCCGAATTTGACTGTCTATTGGGTTATGAATACTCTCTCATAAAAAAATGAATTTTCACACCTAAAATTGCATTTCCATTAAATTTCTTTTTTGAGAGAAAGTACTCATATCTCACAATCATCAAATTTCGGATCTTTTGTCAACTTTCTTGACAATTTCCTAATTATGATCCAGTTAGCTTTTGATTAAACTAGTTTTTAGAGGCTTCAAACACATGATCACATGATAACCGATTTCTTGTGTTACTTTAGGTGACCGGTACTTAAGACCATGGATAATACCAGTCCCCGAAATATCCTTTACAGCAAGAACCAATGAGGACGAGTGTTTGGTAATAGCAAGTGATGGGCTATGGGATGCCATGTCAAACAATGAGGTTGGTGAGGTGGCGCGTCGGGTTTTACGCCGCCGCAGGCGGACTGCCGATGCCGGTGAGGGAACGGCGGCACAAACACTTGCTGACAGCTTGACTGAGATAGCCATGGGAAGAAACAGTTCCGACAACATATCGGTAATCGTTGTTGATCTAAAATCAAAGAAAAAACAACAGAATATTACGTGATCGAGAAAGCACGCGAAGCTGACTGGTTTTCGACGCGGTAAATAAGATCATTCCTCACCCTTTTTGTTATATGGTTTGATCCGTTATCTATCGAGTGGAAGAATTAGTATTGAGAATGTGAAAATGTGATTGATGATGAACATATAACCGGTGTTAACATGTGCTTGTTGGATGTGAACATTTAACGGATGTTAACATGTGATTGATGATGTTGGTACTAAAAACCGAAATTTTGACCGATGCAGTTGATGATAACATTCAACTGGTTTTTTCCCTTAGCTTTAACGTTGGTTGATGATGTTCGTAATTAGTTGAAGTTATTGTGTTGGGAGCATGGGCGTTTACAGTCTGGCTTAAATAGTGAAACTGTCCAAATTGATCATCAGTTTGGTTTCGCGGTAGGATTTTTTATTTGTAAATGGTTGCTCGGTTGGTTTAAACTTTTACAATCTGTATTAGCAATACTCCATCCATCACAAGTTCTTAGACCTCAAGAACTACGATGAAAGGATCCACATACCAATTATACCTATAGGCTTTCTCACTTGAGTACAAATCCGAAAATTCATCAAATTTACCAACTTTTGTCAAAACTCAATTTCATTCAACCATCATATTTTTCAATGTGATATGGGTGGCGAATTTGACAATCTATCTATACTTTCTATA
>HanPP2C55
GTAATTATAGTGCCAAAAATCTAATAAGTGGGGCGATCCTAATACCTCCTTGGGTTACAAAACTGGGCCGAATTGATCAAAGAATACGTGAGGTGAGTTGGGCTCAATGATCATTGTGGGCTGATATAGTGTGTAGTTTTAAGGTGTGGATATGTTATCCAGCACATGTGTGGCCTAACGAATGCTAATATGCCACTTAATAAGGTTATCTTACATTTAAGTTTAACAGCGTTAAAACAGAACAGAACGTTTTAATACATAGGAGAGGGATAATGAGAGTTAAGATCACAAGATTAAACGTTGCTAACCTTTGAAAGTTCGGGTTGTCACAATTTACACACAAGTACAAGTCTTATATGCACATCAGTACAAGTTTCTTCTCTCTCTCTACACACACCACTACACAGCCACCATCCCCACCACTGCCCCACCACCATCGCAATACCGCCATCTCCAAACACCCACCACCACCGTCTCACCCCCACCACTGTGACGGAGTCCTCTTTGGCCAATATGTGTTGTACAAAAGAAACCGACTAGAGCACGTAAGTACTTAACAAACCACGTTTGTCCACCACCTGATCTCCACTCCGGCCACCGTCCGCAACCGTCTCCCTCCGCCGCACACCTCCACTCCACCCCCCACTTCACAGACATCACTCTCTCTATTTCACACTCTCTACAGCCTACACACACACACACATCTGTATCTATAATTGATAATTCTCTATCTGTCTATACATTCGGCGAACAAAGGGGAAAACGAAAACGTACTCCTATAATGCCATTTCCACATAAATAATGCACGCTAAAATCCGTCTACCTAACAGTGGACACAACACTCCGTCACCGCCGACATCTCCGCTCAGATCTCCTCGTCTCCGACATCCTCGTGCCGGAAAATCCTCCGGTAAGTTTCGTTTGTCGTTACTAACCGTTCAATCGCTCAACGGATCGCGTGGATCGTTCTATCTATTCTGTTACGTCGCCACCGTGACGGAGTCCTCCATCACCATCATCTTCACCACCGATCATCTAAAAAGGTTCATCTTCACCACCGATCATCTTTTTGTTCCGACTCTCACTCTCTCTGAATCCCTCTCTAAACTGTTTCTCTCTCTAGATTTGTGATGGTGTGTGTGGGAGTTTTGTATAAAAGGAAAGAAGAAGTGAAGAGTGAGAATGAAAATGAAAGACCAGAGAGATAAAAGGGTGAAGAAAGAGAAAGAGAAAGAATGTTTTTTTATTTTTTAAATATTTTAGTCATTTAACAATATTTAACCAAAAAATTCTAACAATGTTATAAAATTGGACTCAAATGGTTAAAGAAAATGCTTATGAAGACTCAGGTCGTTAAACTTTTTGCTTTTGGACTCAAGTGGTTAAAACTCATAAAACACAGGGACTCAAAAAGTAATTTACGCAAGATTATAATAGTATTACTGGTGTGATAACGATTATATAGAATTTTATGTTTTACATTTTTTCGATATTCTAACTCGTATAATATACATGTTTATAATACCTATAGACTAGAATAATAGGGATTTTTTTATATTTAATTCGTACAATAGCAAATGATTTAATACACGTATATGGATGATATGATAAATACCATAATTACTTCTTGAGGTAATTTACCTAATACGCCCTTTAAAATAAATTAAATAATTATAAATAATAAAATATTCGGTAACTTTAATTAATTATTTTTATTTGCATGAATTATTTGTTGCTCAAGACTTTAGTCAAGAGGAATTCTATTTGAGTCTGTATAGGATATATAATTCGTAGGTTAATAAACAGGGTCAGAAGTTTATTTTGTTAACCGTACTTTGAGTTCTAACAAAAAGAAAAAGCGTCGTGTTCAGTATAATCGCAGAATTAAGCAAGCAGTAAAAAAATTCGGAAGCTATTAATCAGGGTGTATAACTGATTGCATATCCAGTTTTTGCTTCTCATCATCGTGTTGATCAGAAAGAATCGTGTACGAGGTTAACATGTATAAAATCATATTCTTTTTATCCGTTTTAGGGTTTGTTACATATACCATTGGCGAATCATCGACGTGTTTGACGGTGTATAAAGAAGGAGGTGCACCGGTGGTCTTCTGGTCACCAGAGTGCCCGAGATGGAGCTTACCAAAACATGATTTAAGGAGACAGTCTACAATAGGGAGATGTCAATCAGCCACACGTCAAGGCCGGCGAAAATATCTTGAAGATCGCACATTCTGTATTGTTGATCTTCGGATTCCCTTTCCAGGTAGTATACATTGCTTTCTTTATAATTGTTTTGATCGATTCTTACTTTTATATTTTGTTACGATGGATATTTTTGTATAACTCATATTAGGAAAAATAAGTTAGTGTTTACATGACATACTCATGTATGACACGGAAAAATAAGTTAGTGTTTACACGACATACTCATGTATGACACAAAGATACAAGGTAGGAATGCTAGGAACTATTTTTGCCTTCTCAAGTCGTTCGATCCTTTGGAAGTTATGTAGAAAATAGTATTGTGTTTCTCATGATCATTAAGACGTTTTACATATGGTTTATTTCTCATGTGTTGCAGGCGCTAATGGTATTAGAGACACATCAGTTGCCATTGTCGCAGTTTTTGACGGACATAATGGCGCAGAAGCTAGTGAGATGGCTTCAAAAACGTTATTGGAGTATTTCACACTGCATACTTCTTTTCTTTTGGATACCACATTTTCTTTTTTGTCCAACATATCAAAGGGAATGTTACCAAATAAGGGGGGACATGGTTATGCCTCTCAAATGCCTGGTGAGCATCTTGGTGATTATGCGCTGCATACCGGAAGGATTAAGTTTACATTGTCAAAAATATTTAGTGAAGATTTCCACTTGGAAATCTTGAAAGAATCTTTGTTGAAGGCGATTGATGATATTGATGCCGGATTTGGTAAGGAAGCTTCTAGATACAACCTAAACTCTGGTTCTATTGCAGCGGTTATATTAATCGCAGATAATCAAATTTTAGCTGCGAATGTTGGAGACTCAAAGGCTTTCCTATGCTCTGAGATGTTTCAATCTCCTCATGAGGCTAAAGCTACGTTATTGAGATTGTATGAAAAGAGAAGACGTGAGGGTGCTTCTATACGCATGAAAGATTATAGAAATGTTAAATTGGGGGGCTTACCCCATTTTGTTGCGAAAGAGTTAACAATGGACCACCATCCCGACAGGGTTGATGAAAGATCTCGAGTAGAAGCGGCTGGCGGTTATGTCTCTGAATGGGCTGGTGTATCCCGAGTCAATGGCCACTTGGCTGTTTCACGTTCTATTGGTGATTTGCCCTTTAAAAGCTTTGGTGTTATATCTGTTCCTGAGGTGACCGATTGGCAACCTTTGACGGCTAATGATAGTTATTTGGTGGCTGTTTCTGATGGCGTTCTTGAAAAGCTGGGCACACAGGATGTATGTGATCTATTATGGGACTTACATACTCCTGCCCCCTTGGAAATGCAATACAGTCCTTCATGTTCATACTCATTAGCCGATTGCATTGTTGATACCGCTCTTGAAAGAGGAAGTATGGATAATGTGGCAGCTGTTGTAGTTCCATTTGGGCTACAGAATTTGTCTACTGTTGGATCCCAAGTGCAGAATTATGTGGACCGACAATCTGGTAATTTGACTATTTCAACTTTTTATTACTAAATGTCTAGTTGGCATCGATATT
>HanPP2C56
GGGAGACAACGGTGGAGAAGATTGTTTGTGGGGTGGAGAAGATTAGGTTTTGAATAATACGATTAATGAGTTTAGTTTTGAATGAGATACGAGTCATGGATCACCGTATGACCCGGTTACATAACCCGGTTCTAGCATTGAGCGGGTAAAAGAGTCAAAGAAGTCCTCATTGAGTGACAAGTGTCCCAAAGTAGGTTTCTTTTATTATATGTATAGATTTTTTAGGCCTCTAGTCTATATAGTGCCTTGCTATGGGCCCAGTGGTGATTTGGTGATAAAGTCTCCTGGGCCTTAAAAATAAGAAACTTATTAAGACTTGAAAAAAACAAAATTAATGGGCCCAGTGGTGATTTGGTAATAAAGTCTGGTGGGCCTTTAAAAAAATAAGAAACTTATTAAGACTTGGAAAAACAAAATTAAGAGTGGGTGAGTGGGTACCTTCTTATGTTTTCGAAGAATATTCTAATGAACATGAAAATTATAAATCATGACATTTTTAGAACTATAGAAAACTAGAATAGAAATGTATAGTTGTGTATTTTGGTAATTGTGCTGTAATAAAAATATTTTATAATGATATTATATGTATCGGTTGAATGATGTAGGAATTAAAAAGCATATAACTATTTTTAGATGTCTGGGATTAATACTTTGAGATTTTAGTAATCATCCCTTTTTCTTGTATTCTCAGTATATATATTTTTTTTAAAACAACTTATGTACAAATCTAATCTAGAGCGAAACTCAAACTCTCGACAGAGCACTATTAATTGACACATCAAAATACCATTGAGCTAACTCCTCTTTGGTTATGTTTTCAATAGATAAAAGTTTATAAACTATACAATACAATTGAGATCTAATGCAAAATTAGGTTGGAACTGTTTCTTTTCATGCAGGTGTCTCAAAACTATCTCTGCATAACGTGATAAATGCAAAAATTAATGTAATCAATTTTGAGATCTAATGCAAAACCAGCACCCACGACACGTGTCCTACAGGAATCGTTCTCACCATTTTCACACTTTAGGGCATTTTCTTCAGATCCCGTTTCAATATATATACTTTGGTACTTCTAATTGGTCAAACTTTCTAATATTATAAAATAGTTATAACAAAGACGTCATATAATACTATTATAATTGTAAATATATAATATACCATCTCCGTATAAATCTTATAAACAAATAAAAATAAGATTGAATTTATCACACGAAAAAATTTAAATAATATTATAATTTATGCAACAATTGATATACACATCACAAATACTCATATTCAACCGTGTGATAAGATTATAATATTATTGCATTTATTAATGGTATTACACAATTTTATAAGATTATAGTTTATACTTCCTTTGATTATAGATTATATTTTCTCAACCCGTGTGATAACATTAATGAATTATGAATGTATAGATTATAATAGTATTACTGGTGTGATAAGGATTATATAGAATTTTATGTTTTACTTTTTTTTCGATATTCAACTCGTAAACATGTTTATAACACCTATAGACTAGAATAATTGGGATTTATTTTATATTCAATTCATATAATACACGAGTTTGTAAGCAAATAGATTTAAAACACGTATATGGATGATATGATAAATACCATAAATACTTCTTGTGGTAATTTACCTATACACCCTTTAAAATAAATAAAATAATAATAAATAATAAGTTATTCGGTAACTTTAATTAATTATTTTTATTTGCATGACTTAGTTGCTCAAGACTTTAGTCAAGAGGAATTCTATTTGAGTCTGTATAGGATATATAATTCGTAGGTTAATAAACAGGGTCAGAAGTTTATTTTGTTAACCGTACTTTGAGTTCTAACAAAAGGAAAAAGCGTCGTGTTCAGTATAATCGCAGAATTAAGCAAGCAGTAAAAAAATTCGGAAGCTATTAATCAGGGTGTATAACTGATTGCATATCCAGTTTTTGCTTCTCATCATCGTGTTGATTAGAAAGAATCGTGTACGAGGTTAACATGAATAAAATCATATTCTTTTTAATCGTTTTAGGGTTTGTTACATATACCATTGGCGAATCATCGACGTGTTTGACGGTGTATAAAGAAGGAGGTGCACCGGCGGTCTTCCGGTCACCAGAGTGCCCGAGATGGAGCTTACCAAAACATGATTTGAGGAGACAGTCTACAATAGGAAGATGTCAATCAGCCACACGTCAGGGCCGGCGAAAATATCTGGAAGATCGCACATTCTGTATTGTTGATCTCCGGATTCCCTTTCCAGGTAGTATACATTGCTTTCTTTATTTTATATTACTCGTTGATTCATTCGCGAATATGCTTATGCAAGCTTCTGTCTTTTAGAAAATTGTTTTAATCGATTCTTACTTTTATATTTTGTTACGATGAATGTTTTTGTATAACTCATATTAGGAGTTACACTAGTTGGAAAAATAAGTTAGTTTTTACATGACATACTCATGTACGACACAAAGATACAAGGTAGGAATGCTAGGAACTATTTTTGCCTTCTCAAGTCATGTGATCCTTTCGAAGTAATGTAGAAGATAGTATTGTGTTTCTCATAATCATTAAGACGTTTTACGTATGGTTTATTTCTCATGTGTTGCAGGCGCTAATGGTATTCGAGACACATCAGTTGCCATTGTCGCAGTTTTTGATGGACATAATGGCGCAGAAGCTAGTGAGATGGCTTCAAAAATGTTATTGGAATATTTCACGCTGCATACTTCGTTTCTTTTGGATACCACATTTTCTTTTTTGTCCAACATATCAAAGGGAATGTTACCAAATAAGGGGGGACATGATTATGCCTCTCAAATGCCTGATGCGAAACTTGGTGATTATGTGCTGCATATCGGAAGGATTAAGTTTACATTGTCAAAAATATTTAGTGAAGATTTTCACTTGGAAATTTTGAAGGAATCTTTGTTGAAGGCGATTGATGATATTGATGCCGCATTTGGTAAGGAAGCTTCTATATACAACTTCAACTCTGGTTCCACTGCAGCGGTAATATTAATTGCAGATAGTCAAATTTTAGTTGCGAATGTTGGAGACTCAAAGGCTTTCCTATGCTCTGAGATGTTTCAATCTCCTCATGAGGCTAAAGCTACGTTATTGAGATTGTATGAAAAGAGAAGACGCGAGGGTGCTTCTATACGCATGAAAGATTATAGAAATGTTAAATTGGGGGGCTTACCCCATTTTGTTGCGAAAGAGTTAACAATGGACCACCATCCCGACAGGGTTGATGAAAGATCTCGAGTAGAAGCAGCTGGTGGTTATGTCTCTGAATGGGCTGGTGTATCGCGAGTCAATGGCAACTTGGCTGTTTCACGTTCTATTGGCGATTTGCCCTTTAAAAGCTTTGGTGTTATATCTGTTCCTGAGGTGACCGATTGGCAACCTTTGACGGGTAATGATAGTTATTTGGTGGCTGTTTCTGATGGTGTTCTTGAAAAGCTGGGCACACAGGATGTATGTGATCTATTATGGGACTTGCATACTCCTTCCCCTTGGAATTACAATACAGTCCTTCATACTCATTAG
>HanPP2C57
GAACTGTAGGATGAACTTTGATTCCAAATCTTCAAAACTATCTATTTCACCCGTGGGAAGGCTGTCCCACCATACTCGTGCCGCTTCCACTAAAGTTTGTACGAACATTTTGCACCATAGGGGCATGGGCCAGCAGGCCACTTCACCCGCGCTCTTAAATAAATTAAGATGATCGTCCGGGTCAGTGAGGCCATCGTACTTGCCGACTGTTTGGGGCATCTTCGGTTTTTCTTTGATAGGGGCTTCAGCGATCCTACGCGTGAATTTGGATCGGAATGTTGCATCTACTGGCTTGTACGGCTTGGTTAACTCGTCATCTTCTACATTCACTGGCTGTGTAGGTGGGATGTTCACACCCGGGGCGGGACCTGTTCCTAGACCGGAGTTTTCCAAAGGAGTCAACCGGGGTCTGACCGCATTTTCTCTGTTGTGCACGGGTTCAGTTGGCGCTTGGGTATACATTGGCTGTGGCGTCGGAAAGTTCCACCACGGCGGCATGTAGGCCGCGTATGGCGATTGAGAGCTTCCTTGTGTTGTTCCCTGAGGCGGATAAGCTGTTCCCCCGTATGAGGGTAGATACCCAAAAGGGGGCGCGTAGCAATACCCCGGGAAATACATTTGGTTTCCTGGTGTAACAGGGGCATTCATTATTCCGGTTGGCATGATGACCGGCTGATGAGGTGGGGTAGATAACGCCGCCGTAAGTGCGGCTGAATACAGCGGTGGCATTGGATTGGAGACCAACGGTTGGTAGTATTGGGGAGTATTGGTTTCAGATACTAAGATACTGGGACTCGCCGAGGTGATGACTGGAGTGGAGTAAAGGCGCGAAGTCTGTGAGAAGACAGCAGTCCCTGGGGCAGAGGTGCTACCGCCTGTCCCCTCCATCCTCCCAGGTGGTGTTTGTGAGGGCATATAGAGGAAAGGGTTTGTAACCACGGCCTGTGAAGAGACGGTGGTGATATTATCAAACCCCGGTGGCGGCCCTTCTGCCTCGAACTCTGGATCTAACGATCTGGTAACGGCCGGGGACGATAGTGGGGTGGTTCCGCTTCCCGCCCCCAGCGCCAAGTTATTATTTGTCAACCTTTGACCAGCCATGTTCTGATCACTTGCCATGAAGTTCTTTGTTGCTCTTATGGTCCCACGGATGGCGCCAATGAAGAAACACTGACCTTAACAACACCAATAGCTTCAATGATTAGTGACTTGAACGAGTGGCTGCAAAACAGAAACACCGTTAGGACTCATTACAGGAATGAGGTTATTCCTGTAACCACCCTCCGGCGTGAGAATAAGTATTTGTTCTTGGGAGAAGTATATGGGAGGAAGATGTAGGGGAATTAGATGATCATACCTTACGTATTTGTCTCTATTTATAGGTTTTCCATTAGGGTTTCCTTTATTTCAGGATACGCTCCGATAAACTGGAGATTTACACGATCTTCCCAAAAAGTGGGAGATTTAGTTGTGCACCTTCCATGTAGATATGGAAGATTCTAGAATAAATCTTTTTATTTATATTAATGTAAAAGGTTGTAACCGGGTCGGGTGACCGATGCGGGTCACACCTCCTCACTTACCAAAACATGATTTAAGGAGACAGTCTACAATAGGGAGATGTCAATCAGCCACACGTCAAGGCCGGCGAAAATATCTGGAAGATCGTACATTCTCCGGATTCCCTTTCCAGGTAGTATACATTGCTTTCTTTATTTTATAGTACTCGTTGATTCATTCGAAAATATGCTATGCAAGCTTCTGTTTTTTAGAAAATTGTTTTGATCGATTCTTGCTTTTATATTTTGTTACGATGGATATTTTTGTATAACTCATATTAGGAAAAATAAGTTAGTGTTTACACGACATACTCATGTATGACACAAAGATACAAGGTAGGAATGCTAGGAACTATTTTTGCCTTCTCAAGTCGTTCGGTCCTTTGGAAGTTATGTAGAAAATAGTATTGTGTTTCTCATGATCATTAAGACGTTTTACATATGGTTTATTTCTCATGTGTTGCAGGCGCTAATGATATTAGAGACACATCAGTTGCCATTGTCGCAGTTTTTGACGGACATAATGGCGCAGAAGCTAGTGAGATGGCTTCAAAAATGTTATTGGAGTATTTCACACTCCATGCTTCTTTTCTTTTGGATACCACATTTTCTTTTTTGTCCAACATATCAAAGGGAATGTTGCCAAATAAGGGGGGACATGGTTATGCCTCTCAAATGCCTGGTGAGCATCTTGGTGATTATGCGCTGCATACCGGAAGGATTAAGTTTACATTGTCAAAAATATTTAGTGAAGATTTCCACTTGGAAATCTTGAAAGAATCTTTGTTGAAGGCGATTGATGATATTGATGCCGGATTTGGTAAGGAAGCTTCTGGATACAACCTAAACTCTGGTTCTACTGCAGCGGTTATATTAATCGCAGATAATCAAATTTTAGCTGCGAATGTTGGAGACTCAAAGGCTTTCCTATGCTCTGAGATGTTTCAATCTCCTCATGAGGCTAAAGCTACGTTATTGAGATTGTATGAAAAGAGAAGACGTGAGGGTGCTTCTATACGCATGAAAGATTATAGAAATGTTAAATTGGGGGGCTTGCCCCATTTTGTTGCGAAAGAGTTAACAATGGACCACCATCCCGACAGGGTTGATGAAAGATCTCGAGTAGAAGCAGCTGGCGGTTATGTCTCTGAATGGGCTGGTGTATCGCGAGTCAATGGTCACTTGGCTGTTTCACGTTCTATTGGTGATTTGCCCTTTAAAAGCTTTGGTGTTATATCTGTTCCTGAGGTGACCGATTGGCAACCTTTGACGGCTAATGATAGTTATTTGGTGGCTGTTTCTGATGGTGTTCTTGAAAAGCTGGGCACACAGGATGTATGTGATCTATTATGGGACTTACATACTCCCGCCCCCTTGGAATTGCAATACAGTCCTTCATGTTCATACTCATTAGCCGATTGCATTGTTGATACCGCTCTTGAAAGAGGAAGTATGGATAATGTGGCAGCCAGTGGCGAAGCTTGA
>HanPP2C58
AACAATAGATAATTAAAAAACACCAGATCATTACACATAAATTGCTCCAATGAAAAATCTAAGAAAATTCAATGTTTGATATATATTTAAAACGCCAAAAATTAAAACAAAAACAAATGCAAACATGAAAAACTCCAAAAGTATATTAATTAAAAGACCATTAAACATATCAAAGAAATGAGTAAAAAACAAACGTCAAAACTAACATTTATATTGATATTATTGATGAAATAACAAATAAACGCCATTATAAGTCGGGTAATTAAAACGCCAGCTCTTTAACAAGAATTGCTCAAACGAATATCTATCAGAGAACAAATAATTTAAAATATGGACATAATTACTTTATAACTCGCAATCCATATAAGACGTCATAAATGTCGCGAAACTTGGAGAGGAGGTAGCAACTAATAACTCACTAATTTTGGAGTTTGTTTCAAGAGGAATAAACCCCTAACAAAAAAAGAAATGTTTTAAAATGTAACGTGGAAATAACGATCATACACCCGCGTGTTATGTAGCGCCTACGACACGTGTCCTCCAGGAATCGTTCTCACCATTTTCACACTTTAGGGCGCTTTCTTCAGATCCCGTTTCTCTCTCTCTCTCTCTCTATATATATATATATAATAGTTATAACAAAGACGTTATATAATAGTATTATAATTTTACATATATAATATACCATCTCCGTAGAAATCTTATAAACAAATAAAAAAACGATTGAATTTATCACACGAAAAATTTAAATAATATTATAATTTATGCAACAATTGATATACACATCACAAATACTCATATTCAACCGTGTGATAAGATTACAATATTATTGCATTTATTAATGGTATTACACATTTTTATAAGATTATAGTTTATATTTCCTATGTTTATAGATTATTTTTCTCAACCCGTGTGATAACATTAATGAATTATGAATGTATAAGATTATAATAGTATTACTGGCGTCATAAGGATTATATAGAATTTTATGTTTTACATTTTTTCGATATTCAACTCGTATAAGTGTGATAAGGATCATATAGAATTTTATGTTTTACATTTTTTCGATATTCAACTCGTAGAATATACATGTTTATAACACCTATAGACTAGAATAATAGGGATTTTTTTATATTTAATCCGACAATACACGAGTTTATAAGCAGATAAATTTAAAACACGTATATGGATGATATGATAAATACTACAAATACTTCTTGAGGTAATTTACCTATACACCCTTTAAAATAAATAAAATAATAATAAATAATAAATTATTCGGTAACTTTAATTAATTATTTTTATTTGCATGAATTAGTTGTTGCTCAAGACTTTAGTCAAGAGGAATTCTATTTGAGTCTGTATAGGATACATTCGTAGGTTAATAAACAGGGTCAGAAGTTTATTATGTTAACCGTACTTTGAGTTCTAACAAACAGAAAAAGCGTCGTGTTCAGTATAATCGCAGAATTAAGCAAGCGTCGTGTCCAGTTTTTGCTTCTTATCGTGTTGATCAGAAAGAATCGTGTACGAGGTTAACATGAATAAAATTATATTCTTTTTAATCGTTTTAGGGTTTGTTACATATACCATTGGCGAATCGTCGACGTGTTTGACGGTGTATAAAGAAGGAGGTGCACCGGCGGTCTTCCGGTCACCAGAATGCCCGAGATGGAGCTTACCAAAACATGATTTAAGGAGACAGTCTACAATAGGGAGATGTCAATCAGCCACACGTCAGGGCCGGCGAAAATATCTGGAAGATCGCACATTCTGTATTGTTGATCTCCGGATTCCCTTTCCAGGTAGTATACATTGCTTTCTTTATTTTATAGTACTCGTTAATTCATTCGCGAATATGCTATGCAAGCTTCTGATTTTTAGAAAATTGTTTTGATCGATTCTTACTTTTATATTATGTTACGATGAATAGTTTTGTATAACTCATATTAGGAGTTACACTAGTTGGAAAACTAAGTTAGTTTTTACACGACATACTCATGTACGACACAAAGATACAAGGTAGGAATGCTAGGAACTATTTTTGCCTTCTCAAGTCGTTCGGTTCTTTTGAAGTTATGTAGAAAATAGTATTGTGTTTCTCATGATCATTAAGACGTTTTACATATGGTTTATTTCTCATGTGTTGCAGGTGCTAATGGTATTAGAGACACATCAGTTGCCATTGTAGCAGTTTTTGATGGACATAATGGCGCAGAAGCTAGTGAGATGGCTTCAAAAATGTTATTGGAGTATTTCACATTGCATACTTCTTTTCTTTTGGATACCACATTTTCTTTTTTGTCCAACATATCAAAAGGAATGTTACCAAATAAGGGGGGATTAATGCCTATTTATATTAATCATGCCTCTCAAATGCCTATCGAGAAACTTGGTGATTATGTGCTGCATATCGGAAGGATTAAGTTTACATTGTCAAATATATTTAGTGAGGATTTCCACTTGGAAATTTTGAAGGAATCTTTGTTGAAGGCGATTGATGATATTGATGCCGCATTTGGTAAGGAAGCTTCTAGATACAACTTCAACTCTGGTTCCACTGCAGCGGTTATATTAATCGCAGATAATCAAATTTTAGCTGCGAATATTGGAGACTCAAAGGCTTTTCTATGCTCTGAGATGTTTCAATCTCCTCATGAGGCTAAAGCTACGTTATTGAGATTGTATGAAAAGAGAAGACGCGAGGGTGCTTCTATACGCATGAAAGATTATAGAAACTTTAAATTAGAGGGCTTATCCCATTTTGTTGCCAAAGAGTTAACAATGGACCACCATCCCGACAGGGTTGATGAAAGATCTCGAGTAGAAGCAGCTGGCGGTTATGTCTCTGAATGGGCTGGTGTATCCCGAGTCAATGGCCACTTGGCTGTTTCACGTTCTATTGGTGATTTGCCCTTTAAAAGATTTGGTGTTATATCTGTTCCGGAGGTAACGGATTGGCAACCTTTGACGGGTAATGATAGTTATTTGGTGGCTGTTTCTGATGGTGTTCTTGAAAAGCTGGGCACACAGGACGTATGTGATCTATTATGGGACTTGCATACTCCTGCCCCCTTGGAATTGCAATACAGTCCTTCATGTTTATACTCATTAGCCGATTGCATTGTTGATACCGCTCTTGAAAGAGGAAGTATGGATAATGTGGCAGCTGTTGTAGTTCCATTTGGGCTACAGAATCTGTCTACTGTTGGATTCCAAGTGCAGAATTATGTGGACAGACAATCTGGTAATTTGACTATTTCAACTTTTTATTACTAA
>HanPP2C59
ACGACTACCTGCCACATCCAACTAATGCACGCCATGTCAACGTCCAATAAACACAACGCTGGTGGGATTCTCCAAGAGCTTGAAACAACACCGTTGACAACGCGGGGGGACGGTGTGGTGTGTGCGGCATGGAAGGGCATAAACGTCGCTCCTCCACGCCCGCACCGTGTGGTCTTAGCACCATATGATGAAGAGACTTGCAAAGACCAAGTTAATCGAGTGACATCCCGTTTTTACATTTATATCGTTCTTAACTTGTTGGTTTACAAGCATATTAGGTAATGATAATAGTACTATATCTTTAAACAAGTATGTTTTTATTATAAGTTTTGTGTGTTTGTCTCAACACTATACCCCGATCATGTTCTTAACGAACTTTCTAATACGAAAGGTTGTGTGCGCAAGCTGAAGATATAGTCCTAACATTTAACTTTTGAAAGATTCTTGAAGAATACCTACCAGGTAGGATAACAAGACATGTTGGTATGATTTAAGCAATCCCTACTATTTAGAACTATAAGTCACTGCATATATTATCACGTGTTAAAACCATATTGGGATCGAAAAGACCAATCTGGTTGATATCTTGTTATTTCAATAAGAAAAACACATTGAAAATATGGAGGTTTCAAATGATAATCACATTCAAATAGTGAAAAATGCTTTTGGGAATCTCAAGTAATAAACTTTAACAAATTAATCACTATGCTTGAATCCCAACAGGTAATGAATAATCGTGTTATGCGATAGGAATAAGACAAATCAAGTATGTGACTCGCATAACAAATACCCACCACAAACCTGTCCTCCTATATAACCAATAGTCTACTCCTAAAATTCGTCATTAGACCTTGTTTCCGAAACTTTCCGGGTCGTTCAAGAAACATCAAGTGCCGCTGGAAGTCTCCGAAAATACTACAACGTTCGGGTCCATAAAAAACGCTTGCAAGGGTACAGAATACTCTAGAATAGGCTGGAAATTTAGCCCTAAAAGCTCTAGCCAAGAAGGCTCTAGAATAGCTTTGAAGGATCATGAGAAAACCAAGATATTACCAAGGAAACATTTAGAAAAGGCTGGTCATATGGGCTCCCAAAGAACTCTTTAGATCACCCCTTAATCACCATAAAAGCTGGATATTTACATGGAACCCTCTAAAAATTAGCCACTAGATATTACGTAATGAACCATTTAAGATTAGGAACCATCTAGACATGAGGGATTAGTATAAATAGGCATGAGTGGCCTAATTTGTAAACAACCCACATTACCACACTAACCTACTCATAATCCAACTCCCTCTAAACACTCTATACTTGTAACATTGTTCAAGTAATACAAAACCCATCTTTGTTGTAGTATTGTACTACAAAATCATACTTGTGATTCTCACAAACAAAGACTTCTGCTACTATACATGACGAAACCCAACCAAAAGACTTAACTTAAAGTATTCTAAGTGCCGCAATCACTCCGTGACATTATGCTTTTATTATTATTCACATTAATTAACTATAATACAATTAGAAAAGATTGTCTACAGTGTTTTCGTTTTTTTTTTGTCTTTTGTGCTTTTGTCTTTTTGTTCTTTTATACTTTTACCCCTCAACTTTTAGTATTGACACTCAAAATTCTTTAACCTTCAAAAGACTTACGTGTTTATATTTATATACGAGTCGGTATAAATTCAAATTGATTCATATTTTAAGTATATTTCTTTCGGTTGTTATACTAAACCAAAATAGATACCGACCGAAACCCCGTCACATAACGCGATAAATCTTGCTGCTTATCACACTACTTATTAAAAAAGAACCCATTCTCCTCGTATTTTCAAAGATCATTTCCAAGAATAATCTGGAACATTACACAATCCTTCATAGCAGACACGCAAAAAAAAAAAAAAAAAAAAAAAAAAAAAAAAAAACCATACGTCATCGAAAAAGAAACAAAATAATAATCAAACTATACAACAATAAAAATTCCAACTATACACACCGCCATATATCTACACCTCCTTCATATATATCTTATAACAACAAAGTATAATCCAAAAATATCCTTCGAATCTTCTCCTTTTCAACAAATTATTAATTCATATTTCATTAAACCCATCTCTCATAACAAAGTTTTGATTCATTTTCCCAATATTCACCAATCATTTTGCCCTTTTCTGATTCCATTGTTTCTGTGTGTGTGTTTCAGTGTTTGTGTGTGAGAGAGAATAGAGAAACATGTGTGTACAAGACTTGGAAAGTGGTTGTGAAGAGATAGATGACTTGGGTCTTGTAGCAGCAGATCAGAATATTAATACTTCTCAGTTTGGTCCTCAGCAGATCACTGTTTCTAATTCTTTTCCGGTGAGTGAATCTTTGTTATAAAGTTTTGATTTTTATTATGGGTTTGTTCTTGATTTTGCATATAGTTTGTTATTTGAGCTGGGTTTTGTTTAATTTTGGGTTTTTATGAATCTTTTTTATGTGAATGTAAGTTAGTGTTGCTCTGATTTGAGGATAGGTTGTGCTGATCTTTGAACTAAGTGAATATTTGTTATAAAGTTGAGATTTTTGTGATGGGTTTGAGGAAATTACTTTAATTTCTTTCATGGTTTTTTTTTTTTCTTTTTGAATATTTGAGGTGGGTTTTGTTTAATTTTTGATTTTTATGAATCTTTTTGATATAATATAAGTTGGATATCAATTTGGTCCTAAACAGATCACTGTATCTAATTCTTGTCTGGTAAGTGAATATTTGTTAAAAAGCTGAGATTTTTGTTATTGGTTTGTTCTTGATTTTGCATATAATTGGTTATTTGAGCTGGGTTTTGTTCAATTTTGGATTTTTTATGAATCTTTATTATATGAATATAAGTTGCTGTTGTTCTGATTGGAGGATAGGCTGTGCTGATATTATTAAACTAGATTTTTGTTTGTTTGTTTTTTTCTTTTGAGAAAATGATAGCTTGATCTGGGTTTGATATAAAGTTTGATTCTTGATCGAGAATTAATATAGAAAGAATTAGTTGATTTAATGGAAGAAAATTCTAGAAAATAAAATCCCTTTTTGGACAAAATTAGGTCAAGATTCCCATGAAATTTGTTGGTCTATGTTTAGTTCAATTTGGGATTTTAGGATTGAAATAAGTTTGGTGCTTTAATGATTGTGCCACTAAGAAATGAAATTATTAGAACCCTAGGAAAGACTGTAGATGTAGGCAAGTTGTTGAAGTGCATAAAATTTATTTTTGGTTTTTTTGTTATGGGTTTGTTCTTGATTTGCATATAATTGATTATATGAGATGGGTTTTGTTCAATTTTGATTTTTTATGAATGAATCTTTATTATATGAATATAAATTAGTGTTGTTCTGATTTGGGGATAGGTTGTGCTTATCTTTAAACAAGGTTGTTGTTTATGTTTATTCTTGATAAAATTGAAGTTTGAATCTTGATTGTGAATTATTGTAGATAAAGTAAGTTGATTTGATTGGAAGAATTAAAAAAAAAAAAAAAAATCCTTTTTTGGACCAGATGATGTGAAAATTTGCAGTGGATGTTTTGGGTATAATTTGGGCAAATTTGGAAAAAAAATTACAAATTCCCATGAAATTTGTTAGTCTATGTGTTGGTTCAATTTGGAATTTTAGGGTTTGGTTTATTCTTAATTTGCACTTGGTTGGTTATTTGAGATGGGTTTTGCATAATTTTGGAATTATTTGAATCTTTTTGATCTTTAAACTTGAAACTAGGTTGTTTGTTTGTGTTTTTTCTATAGCAAAGTGAAGCTTGATCTGGGTTCATGTGGGTTTGATTTAAAGTTTGAATCTTGGTTGTGAATTGTTATAAAAATAGTAAGTTGATTTGATTGGAGGAAATTTTTAGAAAAGTTTCCCTTTTTGGACAGAATTTGGTCAAGAATTCCAATGGATGTTTTTGATAAGATTGGGTTAATTTGGAAAAAGAATTACAAATTAGGAAATCTGTTAAGTCTATGTTTAGTTTCATTTGGGATTTTAGGATTAGATTGAAATAAGTTGGGTGCTTTGATGATTGTACCACTTAGGAAATGAAATAATTAGAACACTAGGAAAGACTGTAGATGTAGGCAAATTCTTGAAGTGCATAAACACTATTTTTAGTTTCTTGTAGTTTATCTTGATTTCTCATTTCTTCTTTTTTGAGAGAAAAATATATTGTGATATCAATGATAGAAAATAAAATCAATTTAATCAGCTAAATAAAGAATTGAACTAATAAAATCAACCATCTAAGACCATGTGTAGTGGTTAACACCCTACCCTTGGGCGTTTTGCGCCATGTGACAGCCCAGTCAGCAATGGGGCATTATGGGGCGTTTTCTAAAATGGGTGTAGTGGGGATGTGGGGCATTATGTTAAAAGGGGTGTAAATAGAATTTAAATAAAAAAAACATGAAAAATTGTTATTGGCCAAACAAAGAACAGGAGCACACTCATTGGCCAAAGCCCTTCTTCTCCGGCGTGATTAAAAACACGCTGCCCTAATTTTTTTGAAAGAAAACGCCATAACACGCCCAGGGGGGGCGGCCTTGCCGGCGTTTTGGGGCGGGATTGGGCCGGATTGAGGGCAAAAAATGCCCATTACGCTTGGTCTAATGTTTTTTAAAACTAAAAGGGACTCGATTAAAAGCAAGAAAATCAGGGAACTCTTGAAAATGAAAATTGGGCCCCGGAGGACGAATGTTGATTAAATTAATACGGATTCGATTAAATCAAGAAAATTAGCGTAAAATCTTGAAAGTGAAAATCAGGGCAGCATGGGAAGGAATATGGGTATATGGTTTCGAGAATTGTGCAAATCGCCTATGGCGACGACATTCGACCCCTTACACGTTTTTGTCTATATTTTACACGACCCGTAACTCCAAACAGGTTCTTCCTTATGACCTATCCCGTTTATCTGTCCATTGGTCCATATATGAATCTGCTAACTCTCGGATGAGCTCCTATCATACTCTTTTCCTCATCAATCACGCTCAATAAACTTCATAACATTCTAAAAATTCTGTTTAAACAATTTTAAACCATATGATAGATGAGTAATACCATTAATCTTATATACATATTCATCAGATGGAGAGCATTTGTGAAGATACCGTTGTTTCAGAAGAGAAATATAACAACTTCATACCAACGCTTCGTTCCGGAGAGTGGTCTGATATTGGTCATCGATCCTATATGGAGGACACTCACATATGCATTCCAGACCTCGCTAGAACCTTCAACAATAAATATATTGGCGAAGAAACCGTCTCATTTTACGGGGTAACTTTCTTTCTTCATTTTAATATAATTTAAATACAATGGGAACATTTACTCCCCTGCTATTTAAAATGTTCTAAGAGTATAACATGTGTTCTTTTTGGGAAAAAATAGGTGTTTGATGGGCATGGAGGAAAGGGTGCATCAAAATTTGTTCGTGATAATTTGCCAAGAATCATCGTTGATGATGCTAATTTTCCAATGGAACTTGAAAAAGTAGTCACGAGGTCGTTTGTGGAGACGGATGCTGCATTTGCGCGGTCGTGTGCTCTTGAGTCTACTCTTTCTTCTGGCACAACTGCACTTACTGCGATGATCTTTGGGAGGTTAGTTAAATAATTTATATTACTTTTTGTTATATTGTCCCTTAAATACATCTGAATGATAACAAATTAGTGAATCTAGATCAATATTTTAGATACTTTTTAATGTTGGAAATTGATATTTAAATAGTTTTGTGTTAGAAAATTGCATAAAAACCTGTTTTTTCTTTTTGCAACTAACTTTGTCCCCCAATCAAAACGCTTATACATTCAGAAATTTCTATTCAAGATAATCTAGTAAATCGGTTTTCTGAATGAAACGTTAGAAGTCAACTTGGTCAAACTTAATTTCTGCCATGCTATCATAATGACATGGTAACTTGTAGGTGTGTCAATCATGTTGGGTTGATGGGTTTCGGGTTGGCGGGTTGACTTGTTCAACCCAACACAACCCACATTTCTGTTCGTGTCAAAAACATCAATCCCAACCCTGAACAAATTTAAAATTGCATCTGCTTAATGAATTAATCTACATGTGTCAAATGTGTTGGCGGGTGGTAATCAAGTTGTAAAATATGGATTAAACGAGTTAGTGGGTCGACCTATTTAATACTTTAATTAGACTAGTTAGATTGGTCAACCTGAACACGACCCATTTATTAAACGGGTTAGGTATTGCAACCCAAAACATGTTTCATGTCGGAAAATGCCAACCCTAGTAACCTGTATGGATTACCTTCCATTAAAACTTCTAAAAGTTTGATGGTCTTTATTAATAAAGATTTGGAAGCTTGATGGGTTTTTTTATACATAAAATAGAAATTTGACCAACCTTTTATCTTTTTATGGAATTATTATTTTTGGATAAAACAAAGTCATAAGAACCTATACAATTTATGTTTTAAAGTTGGAACTTTGTTTATGAGGCTTATGTTAACTTATTTTAAACAGGTCTTTACTCGTCGCAAATGCTGGAGATTGTCGAGCAGTTCTGTCTCGAAACGGGCTAGCTTTTGAGATGTCAAAAGACCATAGACCGTGTTGCGACAAAGAAAGACTCCGGATCGAATCCTTAGGTGGGTTCGTAGAAGACGGCTATCTAAACGGTCAACTAGGTGTCACTCGAGCCATAGGTAACTGGCACATCCAAGGGCTCAAAGAAACGGACAACCAAGTCGGTCCATTGAGTGCTGAACCGGAGCTCAAACTTGTGACACTAACAAAAGAAGACGAGTTTTTGATCATTGGAAGTGACGGGATTTGGGACGTGTTTATGAACCAAAACGCGGTGGATTTTGTGAGGCGGCGGTTGCAGGATCATAATGATGTGAAGCGGTGTTGCAAGGAGATGGTGGAGGAAGCGATGAAGAGACACGCGCTTGATAATTTGACGGTGGTTATTGTGTGTTTTCAGGCGGAACCGCCGCCGCCGGTCGTGGTTCAGAGAGGGAGAGTCAGGAGGAGCATTTCTGCTGAAGGGTTGCTTAATCTTAAATTCCATCTTGAAGGGTAAAAGATGTATCTTTTTAATTATCTTTTTGAAGAGATGATGATGATGATGATAAACTTAATTATAGTTGTAAATACATTCATGTGAGGGAAGGAAATAAACTGAGAAGGGGGTAACTTGTATCTGTTAACACTTTGTACATTTCATTTAATGGTGATTAATCAGTTGGCATCATAATATATCTTAATTATTAATAATTTTGTAAGGCATGTTAAAGTTGAGGTTTCCTCATTTGTGGTTTTTGTTTATTTTATATGATTTTGGTCTTGTTTGAAGGGTCCAGCTTATATGATTGGTTTTGAAACGACCTTATATACAAACGCCTGTGTTCACAGCGATATACACGGATACTTG
>HanPP2C60
GTATATTATATAACCCAAATCAAATCATTATATAGCCCAACTTAAAAGCCCACCCTATAAAAAAAACCCCAAATTCGTTTACTTTGGGACATCGATCAGAAGAACAGAAGCCACAAGCCAGAACTGTAGAAGGGGGGAAAACGCAGGTTCCAGAACTATTCGACTTCAGCTTCTTGTTCGAGAACAAAAGCCAAAACGTTGCTCGTTGTTGTGGTCTTGTACTCTTGTTCGATTTCTTCAATCTTCATAAGGTTAAAGGTATTTGTTTTTTTATCTTTAGGTTTAATTTAGGGCTGCAATTTATGTGATTTAGGTTGAAATTAGGGGTGAAATTGATTCGAATTTTTGCCCTAAACTTATTGAATCGGGTACCCACATTCCTTTCTCTTTTTTAATGTTTTGGTGTCCTTGTTCGTTTGTTTGTTAAATAATGTTTATGTTTTAATGTTTGAGAACGTTTTTATTTGATATTAATGTTTGACCTGACCCGACCCGAATCGAATCACCGACGTCCGACCCGAACATACACCTCGAAACTACGCGATAGAAATTTTTTTTAGGTCTGTTACCTTCCGACCCCCCGGTGGAAATTTTCAAGCTTCGCCACTGAACGAGACCTGTGTTCGTGTTCGTTCGCTAAGCTATTCGAACGAAATTTTTTGTTCGTGTTCGTTCGTTAAGCTAATCGAACGAACATAAACGAACTTCCCGCCGAACGGTTCACGAACGGTTCGCTGAACGTTCAATTCGTTTACAGCCCTACTATTAACCAGTAATAAACTACATTTCAGAGATTGCTTGCGCCAAAAATATTATTAAAATATGACTAAAAAGGTAAATAAAATACAAAACCAGCAAAAGTTTGGGTATCTTGCATGAAAAATGAAGAATTAAAACCAAAAATACTTAAAACTTATTTTTTAATCTTTATAATACTTAATCTTAATCCTTTTTAATAGCAACGAATAAGCATACTGTCCAACCAAAATTCCAATAGGAAGCTGGAAGGCAAAAACTTCGTCTACACCAGTTAAAAAAATACTGTGAAAAGCAAAAAAATAACAACAATTTACAAAACGACTGCAATAAGAGAAGGAAACATGCATTAATCAACCTAAACGAGTTCAGACTTTTCGCTTTCGTTAGACAACCAAAGAAAAAAAACTTTTTCAAAAACTTACAGAGTCAAATAGGTACGGAGTAGTTAAACTCTGGTGTCATGTAAGCGTAATCTTTCTCCCGTATATACCTAGTAGCGAAGTTTGAGATTTCCGACCGAGGGGTCAAAAACGTATATACCTAAAAACTTATATACGAGAACTACATATTCTCCACTACTGAGCGAATCAGCGAAAAGTTCAAGTGGCCAGCCGCCCCCTCCCGCCCCACTATGCTGTGCCCCTGTTATAACAGAAACATAAGTCAGTTACCAATTCGATAAAAAAAAAAGTAAAAAATTAAAGACCAATTGGGTCATTTTGATTATTCACTTTTCATCTGTGTTTATAGACAAAAAAAAAAATTAACCAATTAAAAAACTAAATAATAAAATGAAGGAAATATTACGATCGCAAATTTGAAAACATGACAACTGTAACTGTAACTCCCCCATGAACCATGCTATATATACATACAGCTATACGTAAAACCCTCTTTCATTCAAGAATCATTCCAATTTCTTGAAATCCATTTCACCATTGTAATCCATCAAAGCAAAACCAAAGATTGAAGAACTTTCAATCGTGTTCGTGAGTTCAGAATTTCCAAATTGAAGGTGAGTTTCAAGTTTTCAACCGTTGTAAATTGCAGTTAATGTGTTCGATCTTATGCCCCACAGAGTCTTTCTTCTGTTAATTTCGATTCATTTTCAGTTTTGTTAATCTAATCATGGGTTGTTTCTTGTGGTTCAGTTGTTGTTTTGCAGATTGTCTATATCTGCTTTCAGTTAGTTTGAAATCAAGATATCGAGATTTGAGTTGAAACTCTAGGGTTTTGACAAGATGAAAAAACTTGTTAGTTTCGGGAAGAAACTTGTTAGTTGTGGGAAGAAACCTGCTGTGCAAGGTGATGATGATACTGTTAATGGTCAAAAGGGGCGTCCGGGTGCGCGTGTCGAGGGATTGTGGTGGACTAGAGATGAGGGTGTGTTTTCGATTGCGATGATTCAGGCAAATGCTGTGTTGGAGGATCAGTGTCAAGTCGAATCTGGGAGTTTGAACATGGATGAGAATGGCCCTCGAGGAATGTTCGTTGGAGTGTATGATGGTCATGCTGGTCCTGAAGCCGCATGGTTTATCAAAGATCGTTTGTTTGAGAATCTGAAAAGTAAGTTAGTTGTTGTTACCTCTTCATATATGAACTTTAATCTCTGATCATTTGTTATCCTGTTTGTTGATATGATTTTCTTGGATATTAAGATTTTCTTGGATATTTGTGACATGTGATCAGATATATAGTGCTATATGCACATAATTTAATGTTTAAAATGTCATCAAAGAATAAAAACATAAAGGGATAATGTGGAATGTAATCAGAGCACCTATTTAAATCGATCTTGAAAGCGTATGTTCATTTAAAGAAGTGGGAAACTCGGTGGGTTGGGTAACAGGTCAAAACGTGTAACACAACACTTCCAAATTTGTAAAAGATTTAGTGAACATTCAGTGTGAAAAAGTGATTTATGATGTATTTGATTTGAATAAAACGATGTTGGAAGTTTGGTGCATTACATGTTGCCCGACTTTCAACCCGTTTCACCTCCATTTTAGTGTTTGTTATCTTACCCGTTTGACCAATTCATTAAATGTAAATTACCATCTCTACTTGAAGTCCATGTGTAAGCCATGTTAACTTGATATTCCTGAAAATTGAAACATTTGGTTGGATGGATATATAATGTTATTCAAAAACGACACTGCAAAGAAGGAAAATTACAATAACTAAATTCTCGGATAGAATACAGATACTTATCTTTATTAATTCATAAGTGAATTGCCATCTCTACTTGCAGTCCATGTGTAAGCCATGTTAACTTCATATTCCTGATCCTTTTGGTCAAACACAGTAATTATTGACAATATTAACAAACATATTTATTGATGATGCAGAATACGCTTCAGAAAATGCAGGAATGTCAGAGGAGGTTTTACGCCAAGCGTTTTTGAAAACCGATGAAGAATTTCTGCTGTCAGTCGAAAGAGAATGGGAAAATAATCCAAAAATAGCCTCTGTTGGCTCATGCTGTTTGGCTGGAGTCGTATGCAACGGAATGCTGTACGTTGCAAATGCTGGAGACTCAAGGGCAGTACTCGGGAAACAAGTGGATAAAACTGAAAAAGCATTTATGCCTGTCCGACTTTCACAGGATCACAATGCAAACGATGAATCCATTAGGGAGGAGCTAATAGCATTATTTCCAAATGATCCCAACATCGTTGTTTTTAAGCAAAATATATGGCGTGTGAGGGGTCTTATCCAGGTATTTTGCGCTATATAGCTAAACCTAGTCCTAGATTTTTTACTTTTGACATAATGATTTGTAAACAAAGTTTCACAATATTGCAGATTTCTAGGTCTATTGGTGATGCATATCTGAAGCGGTTCGATTTCAATAAACCCCCGTTACCGGCGAAGTTTATACAGTCTGAACCGTTCTCTAAACCGATACTGAAAGCGGAACCAACCACACTAGTGACGAAGCTCGTCCCTGAAGATCAGTTTGTTATATTTGCTTCTGATGGTTTATGGGATCATCTTACTGATCAACAGGCGATTGATCTTGTGAAAAGTTCTCCACGCAATGTAAGATCGGTATTTTTTCCCATGTTAAAAAAAAAAAATAAAAAATCAACATACAGACTTATTGAGGAGAAACTTGATTTTAATATTCTAATAAAAATTTTTGCAGGGAGTTGCAAGAAAACTTGTGAGAGCTGCACTTGCTGAAGCAGCAAGGAAGGCAGGAATGAGCTACTCTAAGTTGGAAACAATAGAGAAAGGGTTGAGAAGAAATATTCACGACGATATCACAGTCGTTGTTCTGTTTCTTGACTGTGATTCGGCATCCCACACTTCTTCTTCTGCTGGGCAAAGTTCCTCGGGTGGGCCCATGACGCTGTCAGTCAAGAGTCCGATTTCCTTTTAG
>HanPP2C61
TTAGTCGTTAGATGCTCTTCAAAGTTTTATTGAAAACAACTGAATGATACAAGAACTCATTAAATGTTCATGTGCCAAACATACAACTAACATCAATCAAGAAAACGTTTCATTTCATTACATGTTTGCCTTAATCTTATACACCGCCGTTTGTAAGGTTTTGTTAAATTCTTTACAAATTGTATGATTAGTAAGAATATTGTATGATTATTTCTTATTTTCTAGAGTACACGGTTGATGCTTTATAAGTGCTTAATGGACCATTTTGTACTTTTATAACCTAATTTCTACATTTTCTAGAGCATGAATCTGGTCGTCGATGACAACGATGAACATGTGGGAACTAAAAAAAGTAGGCACTTATTTAGTATATTCGTTGGAGTAAACAACAAAATGTATAAATTAAGTCGTGAATTCATCTGCTGGATCTGGAAGGCAACTAGGTTACGATAACCTCAGAAGATTAACATATATATGAACAGGCAACTAGGTTACGACAACTTCACAAGATTAATATATATTTGAATAGCAGAGATAAGATTTAAATTGTCTTGGCAAATCTTAAAGGTACTTAATATTATCTATCTTACAATTTTTCTAAATCTAACAATTATAAACGATGAGTCGAATCTTCATGCCATGAACATACATTCATATAAGAAAACAATTATTTCGGTAGTCAATATAAATCATATTTCACCTTTATACTCTAAGTTTTCGCTATAGATGCTCCACATAGTCGTTTAGAGAATGGTTAAACAATACAAAAACTCGTCAAATGTTCATGTGTCAAACATACATGAAATGTCAGATCACGAACATGTCTCATTCTATCGCATGTTTACCTTAATCCAATACACCACCAACATCTGTAAGCTTTTGTTAGACACTCCTTAGATGCTTTACAACGTGTTTATAGATTTCAAGTACGATATGATTATTGTGCTAATTGTATGAATATGCTTATTCTAGAATATCATTTGGTAAGTGTTTTATGGACTTTTATGTATTGAACTTCTATTAACCTAATTTCTACATATTCCAGAGGAGAAATTTGATCTTCGATGACAATGAAGAACATGTAGGAGTAGACGCTTCTTCTGTATATTCGTTGGAGTAAAAAAAATGGGTATAAAGTAAGTCTTGAATTCTATTGCTCGATTTGGAAGGTAACTAGGTTATGACAACTTCACAAGATCAACTTCTATTAGATGGGGATGAGATAAGTTATAAACTTTCTTGACAAAACCTTAGGGTACTTAATATTAGCTATCTTTTTTATTTTGCTAAATCTACCAACTATAAACGATGAGTCGAATCATCATGTCATAAAGCTGCATTCATATAACCAATATCAGATCACAAAAACTATCCCTAGTCTAAATTATATTTCAGCATTATACCTTAAAGGTTTTGCTAAATACTCGTTGAATGCTTCATACAGTAATCCAGAAAACAGCTAAACAATACAAAACACACGTCCATCATCAAATCATGAAAACAACTCATTCTATCGCACGTCAACGTTAACCTAAATACACCACCAACACCTACTAGACATCATTAGATCCTTCGTAGATCCTTTAGAATGTGTTTATACACTTCGAATTCGATACGATGTCCCTATTTATACGACCAACATCAAATCACGAAAAACAACTCATTCTATCGCATGTCAGTGTTAACCTAATACACCACCAACACCTACTAGACATCGTTAGATCCTTCGTATATCCTTTACAACGTGTTTATACACTTCGAATTCGATACGATGTCCCTATTTATACGACCAACATCAAATCACGAAATCAACTCATTCTATCGCACATCAACGTTAACCTAATACACCATCAACACCTACTAGACATCGCTAGATCCTTCGTAGATCCTTTAGAACATGTTTATACACTTCGAATTCGATATCATGTCCCTATTTAAAAACTTATCACAAGCACAAGGTCTAATCAAAACAATTACTTAACTAGAAGGACCAAACATGGTGGATCTTGCTTGCTCCCCTCCCTCTTCATACTTTATAATATGAGAAGACGAGCAAAAGCAAAAGTCAAAATGTCAACTTTTTGACCTAGCTCCAGATATATCATCAATTGCATCTTCTTGAATCTAATCAATTCAGATCTCAACACCGTTAGGTTACACAGGTAACAAATTTGTATATAGACCGATTATTGTTCATATATTTTTTCTAGGGTTATCGCATCAATTTCCGATCTTCTTTTTCAGATTTTCGCTGATTGATCGGCGTCGAAGTTGCAATTTTGTATCATAATAGGTGAATTCAATTCGAATTTGTTATGTGTTTATACGTTTTTTGTTGAATTTGTGTACTGATTTGGTGTACGGAAAGTGAATCTTGTCGTGTTGTTGATGATTTGTTGTGATTTTGACTTTTTTGGATGTTGATTTAGCCCTAATTATTTGATCTGATCTTTTTTTATTGTTAATATTGGTTCTAGAATGGTTCTTTTTAGTTGTTTGATTTTAGGGCTTTTTGAATGCATAGATAATATGATGTTTGAGTTTTAAAGATTTTGTCAGAATAATTAGGGTTGTTCAAATAGCTCGAAGTTTTTTTTAAGATCGGTTTGTTTACAAACCGATCCAACTCGGCTCGGATCATTTTTAAACCAAGCTGAGCTCGACTCGGCTCGGCTCGTTTACAAACTAAGCTTGGCTCGGCTCGGCTCTTTACAAACCAATCTGAACACGAGCTGACCCTGGCTCGGCTTGGCATGGTTTGAAGCTCGCTCGAAAAAAAAAACTCTTTCAAAATTGGTTTTTTCACAAATCGAGCCAGCTCAACTTGGCTTGTTCACAAACCAACCCACCTCGGCTCGGCTCAGCTCGCTTACAAACGGATCTGAGCACGAGCTGACCTTGGCTCAGGTTGGTTTGGTTGACTTGGCTAGTGAACAACTCTAGTTTGAATGAGTTTTTGATGAAATCCAAAGTTGAAATTTAGCAATTTGATTCGGTTTTTTATGTTATCCTTTGAAATTGATCTTATTTTTATAGGGGAGTTAATTCATTGTTGGTGGATATGGGGTATTTGAGTTCAGTTTCATCGGCCAGCATGGGTCAACCGAATGGTGATTCGCCTGTTAGTGGTGGTGGTCTGAGTGAAGACTCAAAGTTCAGCTACGGGTTTGCAAGTTCTCCAGGAAAAAGATCTTCGATGGAGGATTTCTACGAGGCAAGAATCGATAGCGTAGATGGTGAAACGATTGGTTTGTTTGGAGTGTTTGATGGTCATGGTGGAGCTCGAGCTGCAGAGTACGTCAAGCAACATCTTTTCAGTAATCTCATCAAGCATCCGAAGTTCATATCTGACACCAAAGCGGCAATATCGGACGCGTACAGTCATACAGATACCGAGTTTCTGAAATCAGAGAACAATCAGAACCGTGATGCTGGATCAACTGCTTCAACCGCTATTCTTGTCGGTGACCGTTTGCTCGTTGCAAACGTCGGTGACTCACGCGCTGTTATTTGCAGGGGTGGTAAAGCCTTTGCTGTTTCCCGTGACCATAAGCCGGATCAAAGTGATGAACGACAACGTATTGAGGATGCTGGTGGTTTTGTCATGTGGGCTGGGACTTGGAGAGTCGGTGGTGTTCTTGCTGTTTCCCGTGCGTTCGGTGATAAACTTTTGAAGCAATACGTTGTGGCGGATCCGGAGATTCAAGAGGAAAAGGTTGATAACTCACTTGAGTTTCTAATTCTCGCAAGTGATGGGCTCTGGGATGTTGTAACCAACGATGAGGCCGTTGCAATGGCGATACCAATTGACAGCCCAGAAGAAGCAGCAAAAAGGCTGATGCAGGAGGCGTCTCAGAGAGGTAGTGCGGATAATATAACAGTAGTTGTCGTTCGTTTCTTGGATAATGAAGCTAGTGGCTCGAGTTCCCATTGAAATACAAGTGTTATTTGCGTTTATGGACTGTGTTTTGAGTTGCTGCAAGTGTTTACTGACCAACTTTCATATGTTACTTTCGCGGTTGCTTAAGTTTGTTTTAGGGTCTGAGTTTCCCGTGCGTCGAAAACATAATAAATGTAACGAGGATTGTTTATTTATATCTGTTTATGTAATATGTAATGCAAAGTGTGAAAAAGAAAATACCTTTGGACTCTAATTTGTATGTTTACAGAACATGGTTATGCATCATCTTATTGTGCAGAAAAATGTTACAGGTTGGTGATGAGATTGAAGCCAAAGATGTAGTTTGGTTCACCTCTATCTACACTATCCACTATGGAATACCGTAAAGAATATTTAACACTGTAAATTTATGAATAGCCAGTAACTAAGAGCACCTTGTACCTTCAACCCGTGTTCGTGGATGAAGCCTGTGTGGAGGAGGTAAGAGATGTTGTGGTTAATGTGGTGAAGTTGAACCGTTATGAGAGCATGTGGAGGAGAGGAAGAGGGGTGCGTTTGTATTGTCCGTCTGGGCAGGAGGAGGAGGAGGAGGAGAGGAAGAGGGGTGCGTGTGGCCGTGTGTATTGTCTGGCTGCGTGCCCTCATCGATGTAGAGTCCCATCGGAGACGCTCTAAGCGGTTACCATATATATTTGTGTGCAACTAAATCACAAGCGTGTCGTTTTCAGAAACTTTACCTAGCTTTTTCATGTTTAGAAACTTTACCTAGCT
>HanPP2C62
ATCTGCGGAATTTGTTGTTTGAGATTTTGAGAGGTTAACCCCTCTTTCTCTAAACACGACACACACACACACACGCTATGTGTGTGTGTGTTTTTTTTCATCTTTTATATTTCCCACTTTCCACAATGTGCCCCTTTCAGTCCCTGTAGTTTTATTAGTTACTAAGTAGGTTATAACCTACTTATTTCTACAAATGTTAACTCTTATTAACTAGGTTAAATTCCTAGTTAAATTACTTAGTGTGAAAATGTCACAATATAACATGATAATCGAATTCTAATATTTTGGGGGTGTTGCACATGCGCTACTAGTGTTTGCGTGAACATGTGGCCTCACACTAGCATTGGCCACTGTTATACCTATGCCGCTCCTGAGAAAGTCTCACACGTAAATCTAGATCTCTTTATCTATCATACATCCAGACATTATATGGCATCTTCATTTTGGGTGGACATTATATAGCTTTGTGGTGTTAATGTGGAGTTTTACGAAAGGGACATATCGTTCAGGTAGCCATGGGTGATGACATGCGAAAATAAGTATTTTACGGTAATTGGTAGTGGCGGTGGCTTAGTTATCGACAAGACACGACCATGAGTTGGGCATCTGACAAAGGTAGTACATAAGTAAGGAGATGTTCCACCGGAATCAAATGACGAGAAACAGTCATATGTACCTGTTGTCATGGCAAGGGAAAAAGGCGAGAAATATTGATGTGATTGGAGGTTCCTCATCACAGTAGAGGTGCGTCCAAACACCTCTAAGAAGTAAAGTTTGAACCCTGGAAATGTTACTCTTAAGATAAGACTATCATTAGTCTTACCACAGAATGGGGTTTCTTTTAATTAATCTCCAGTGTAAGACTAAGTATGAATACATGAAGAGTAAGATATTTAAGTTGTCATAACTAGGGTAAAGAAAATGATGATTGATTGATGAGTAAATCATTGATACCATATACATAGATTTTTTTTTTAAGTTGTAGGATCAAGTATGAACTAGTATAATTTACTCTTAATGCTATTGATTTGAAAACCTAAACTAAGTTCGAATTATAACCCAAATTTTCTGAATTTAACTCGAATACGAACACCCTTTAGGCTAAATAATAAACTTTGTATTAATGTTGATTGAGCATTTTATCTATTTTAAAATGTTGAATGATAAGAAGTCGAATAATTTAAGTGCAATTCCTTTTTACATGGTGGGATATGATATTTTATTTACAACACGTTAGTCACAACTATTTTTCACCACAAAAAAATTGTAAAGTAATCATTCTCTCTCTTTGTCATTTTATAATGTTATTCGCTAGATACTTTATCTTATTCAACTTTTATTAAACTTTCATCTACCTTATGTATTTTATTTAATATCATCATAGAGATTCATATTACAATCCCAATATGTATTTATTATTACTATTAGTATTATTAGTATTACATTAATTTTTAAACATCTAATTAGTAATCTCATATTTAATACATATCAAACACATATATTTGGGTTTGTAATAAGTTAAAATTTAATTTTGATTTTTCCTTAGCATAGAAAACTACCAATATTTTAAACAAACATAGTTTATACTAATAACTTTATTGAAGCGTAAACCGGGGAAAAACGTTAAACAAAAGCACAAAATCTTTAACGATAAGTGAATCACGTGATGTAAAATGCAGACGAAGTCTAATTTATACCGATAACTTTAGGTTTAGGTTTCTATACTAATTAAAATATATATTTTTAGGATAATTAAAATAAAAAATTCCAAAATCCCTTATCATGTTTGTACGAATCTAATCATTTATTGCCCATAAAATAAAATATAATCAAGATATAGAATTGACTTAACAATAGATGATGCTTTGGAGGGAACATGGAGGCCTTCTATTGGTCAATACAAAAGACAAAAATATATAAAGGAGATGACAATTAAATGTGTGGAGATGACTTATTATGCTTTTCTCAGTTTTTTGTCTACTCAATTTCTTCTCCTTTAAAAAAAAAAAAAACAAATTATATTTTTATAATTTTTTTATAATCTTTTCCCAATATTTTCACTTTCCCTCAAATCCTCTTGTTCTTGTTCTTCCCCAAATAATCAGGAAATGGGTAATCACATTTAGCTCCAAAAGAGTCAACTTTCTTGGTTTTTTTTTAATAAAAAGTTTTGAACTTTAATCAAAATTTGAAGAGCATTTGAAGGGTGTGATGAACTTCAAGAACAACAAGCCTCTTGGATTAGGTAAACTTGAAAAACTTTCACATGATTGATGATTATTACTCTTTATCTTTTAATTTAATTCTTGAAAGTTGGAAAATGAAAGATTAGAGGTTGAGATTTGTTGCCTCAGATCCAGGGTACTCCAAAAGTTTATGAACAAAAAGGCTACATCTTTTGTGTGTTTCCCTGTGATTTCTCACACTTTTTAACTTTCTTTACTAGGTTTCTTTTCTTCATTTTAACCTTTCTTGCTTCCTTCTAGAGTTGTAAAGATCGTTATAGCTTTCTGGGGTTTTCTTGAAATTTGATAAAGATTCATACCCACATCAAAAAGATCCTTTTTTTTTTACCATTTTTGATGAATACGGTTATTGGGTTCTTGTTTGTTTGCTAGATCTGACCCCCCCCCCCCCTCCGTTCTTTTATGTTATAGTTTGATCAAGTTTGGTTTGGTGTGATTTGATTAATAGGCATGGAGTTACGTACTTCTTTGATGAATTAGTCAAACAATGACAGTTAGTGTGACTTTTGAGGGGGTGGTATGTGAATGTAATTTGTTTCAAGATAGTGATTTTGATGGCAGAGATGCTTCCGGCGGTGATAGTGCCATTGGATTTAGGTAATTCGTTGCGTAAAACCCTGAATTTGGAGGAGACTCTTGTGATAATTACTGGGATACAACAAATTATGGCGGAGAACACGAGTTCGGTTAGTTCGGTTCAAGATCCTGTTAACAATCATGACTGTAGTAATCATGGTGTTCAAGATGATGGATTTCAAGAAAGTGAAGATGAGGTAATGTCGTTAGAGGGTGATCGGGTTTTTGAAACCGCGTTGGTGAGTGATTCGACTGGTTTATGTGGTGAGGATTTGATAGCGTTTGAGTCTGTAACGTCAGAGATGAGTGCATTGGGATCACATGATGGGGAGAAGGGTGTTTCGGGCCATTCGGCGGTGGAGGGTAGTATTGTAATTTCGGAGAAAGTGTCGAGTGCGGCTGGGACGGTAGCGCGAAGCGTGTTTGAAGTGGATTGTGTACCGTTGTGGGGTTTCACTTCTATCTGTGGAAGGAGACCCGAGATGGAAGATGCGGTTGCGACCGTGCCTAGATTCTTGAAGGTTCCTATTCAAATGTTGACCGGTGACCGCGGTGTTGTTGACCGGTTGAGCAAAAGTTTGACCCATTTGACCACCCATTTCTTTGGGGTCTATGATGGGCATGGTGGTTCTCAGGTATGTACTGTTTCTAACTTTTAATAACATTTGAAGTGTGATTGTGAATGGTACAGTTTGACTTTTTTAAGGTCAAACCGTATACTTTTCAACTTCATAACTGTTACATATTTTCATGTATTTTAATGGAAGTCGGTAACAAAAAAATGAGCGGTTTAAAGTATATGACAGCTAAGATAATGACATTTGTTGGATTATTAACAGTATGACCATCAACATTTTGAATTAAGAAGTCAAATTAGGACCTCAAAAGTCAACTTAGTTGTTTATCTAACCAAACAAACCAATGAAGAACGAACAGATGATATGGGTCATCAACGTTTGACATTCTCTAGATTTTCTCTTGAATTTAGGCTGTTGTTATGTCTAAACACGATTAGTTTTCATTTTTGCTTCGACTTTAAAGTCAAAGTGGTTAGTATTTTACAACTAAAATTTTTTAAATAAATCATTTGTAGGACCTCAAAAAGTCAAATCATATTTCTTTTGTTCTAACCAAAACAAAAACAAGAGTGGGGTCTAGGACATTTGATGTTTTTCAATATTTTTATGTATATATAATACTTTGAATGGTATGATCAGGTTGCGAACTACTGTAGTACGCGTGTTCATAATGCGTTACAAGAGGAACTGGAGCCTCTAATGGCGAGTTGGGGTGGTGATGAAAGCGATAATAACTGTCAAGAAATGTGGAAAAAAGCGTTTCACAACTGTTTTCTTAAGGTTGATGATGAGATTGGAGGAAAACAAGGGGGTCATGAACCCGTCGCTCCCGAAACTGTGGGCTCCACTGCCGTCGTTGCGTTAATATGTTCATCGCATATCGTAGTGTCAAATTGTGGTGATTCGAGGGCCGTTTTATGCAGAGGGAAAGAAGCCATGGCACTCTCTGTAGATCATAAAGTAAGATAAAAACATCTTTGCTTATGTTCCAACTCATGAACGTTTCGACTTGTTGTGGTGTTTGGATGAACATTTTCTGTTTCTGATTGTTGATGGGTCAAATAAGCAGTTATAATACGCAGTCCCGAACAACCCCTTTAGTTTTTTTAGAGTAAAATGCCATTTTTATCCCCGAGGTTTGGCCAGTTTTGCGACTTTCGTCCAAAGGTTTGTTTTTCTGCATCTGGATCCAAAATATTTGAAATCTTGCCATTTTCATCCGGCTCGTTAACTCCATACATTTTTCACCGTTAAGTCAGGGGTATTTCCGTCTTTTTTGTTCACTTAAAGGTCAATTATGTCTTTTTACTTTATGTAAAAAGACCGAATACCCCTTTAAGTTAACAAAAAAGTCGGAAATACCTCTGACTTAACGGAGAAAAATGGATGAAGTTATCGAGCCGAAGGAAAATGACAAACTTTCAAACCTTTTGGATCCAGATGCAGAAAAACAAACCTTTGGACGAAAGTCGCAAAACTGGCTAAACCACTTTTACTCGTTTCTTTTTTATTATTTTTCTGTTTACTTTTTTGCTACATTCTTAATTTGTATATGCTAATCTCCTAGTGTTTCTTGTGTTGCTTTACACTGAAATAGCCAAATCGAGAAGATGAATATGCAAGGATTGAAGCGTCCGGAGGCAAGGTCATACAATGGAACGGGCATCGTGTTTTCGGTGTTCTCGCAATGTCAAGATCTATTGGTATGTGTTTGTTATGCTCTAAAATACTCTAGACAGTCTTATGGATCTTAGTGACAACGATAGGCGGGCGTGCTGGTTAATGGGTCAAAACGGGTTCGTGTTTTAGTACGTGTAAAAATGGGTTGGGTTGACCCTCAAACCGTTTTTTTGTCCATTTTTATGTTTTATAAGTACAAAATAGTTAATGCACTGAATATGACTACAAAAAGTACAATATCACATGAATTAAATGATCACATGGTTGTATGAAGGTTAAACACACTTTGGGTTACTTTTAACCTGGGTCCATTATATCCAATTTTATAGGGAGATTACAAATAATTAAATGCATTTAATAGGGTATAACTACAATATAATAAGCTAAACCACTAAGAATACACTTTGGGCAACATTTGACCATAGTTGTTAATGGCGAATAGCGACAAATAGCGATAAGGTACCTACATGCTACATAGCGATAACGATAAATAGCGGGCGGCTATTTAATAAATAGCGATACACTAGAAAAAAATTTAAAAATTTTCTATGTATATTATATAAAATACCCTGGTATATATGCTATTTTACATGTATATATAACAAAAGCCTAAAATCCAGCTATTTTATAGCTATATTAAATTGCTATTTTTATTAAAAAAACAAAAACAAAAAAATCGTCGCTATTATCGCTATCTATCGCTCCATAGCGAGCCTAGACCTATACGCTACATAGCGCGCTATAGCGATCGCTATGCTGGCTATTGACAACTATGCATTTGACCCATTTTATTTTAGTTGCATCTTTTTGTTTGACTGATTTGACCTAGTTGATATAGAAAGTCAACTAATGGATTCGATTTGACTTCCAAAAGCTGTATTGCTACAATGTTCTACTGAATTTCTGAATAACATTATTTTGGAAGTATTCGATCGGAAATACTCTTTGGGTAACTTTTGACCCGTATCCGTTTAAGCTAAAAGCTTTCTTTGACCATCTGAGAAAAATCAATACCCAAATCAGCCTGTATGTAAGTGAACATGTGATTACAATATCACACTAACTTTTGAATAAAAGCAATTAGGATGTATGCACTCAAAAAAAAAAAAAAAAAAAAAAAAAACCTCTTTGGCTTACTTCCGAATCGTCTCCTTTTCAGCTAAAAATCGCTTTGACCCGTTTGAGAAAAATGAAAAATCGTAGCCCAAATCAACCCATTTGTAAGTTAAACATGTCACTACAATACTATACGAAGTTTTGAATTAAACTAATTAGGATGCATATGCATTAAAAAATACTCTTCGGATAACTTTCAACCCGTCTCATTTTTAACTAAAAGCTTTTCTTTGGCCCGTTTGAGAAAAATTATAACCCAAAACAACCCATTTGTAGTTATACATGTCCTTGCAATATTATACTAAATTTTAAACTCAATTATTTACTTTTTCGGATGTATGCACTCATAAATACTCTTTGGGTAACTTCCAACCCGTTTCCTATTTAGCTAAAATCTTTCTTTGACCCGTTTGAGAGAAATCATAACCCATAGTCAACCCACCTACATAGGAGTGGTATTTTCTTGAAAACTCTACAAAAAAAGGGTAAACTCATAGGCTAACAATATCGGTTCCTACAAAACGGGACCCCATTGTGGGATGCAGGAGATAGATATTTGAAACCATGGATCATCCCGGATCCCGAAGTAACATTCATCCCCCGAGCCAAAGAAGACGAATGCTTAATTCTCGCAAGCGACGGTTTATGGGATGTGATGAGCAACGAGGAAGCGTGTGAAATCGCTAGAAAAAGAATACTGTTATGGCATAAGAAAAACGGTTCAAACAATCTTCCGACGGAAAGAGGTGAAGGGATCGATCCAGCAGCCCAAGCGGCTGCAGAAAGCCTGTCGAACCGTGCTCTTCAAAAGGGAAGTAAAGATAACATTACAGTGATTATTATAGACTTGAAAGCACAGAGAAAGTTCAAGACTAAAACAACAGCATCATCATAACTCACTAAAATTCATAAGTGTACAATGTTATTCTTCTTGTTTAGTATTATTCAAAACACAAGTGAAGTGCCCATTTGTTTTTCATGTGGGCTGACAATATGTCTGTCTGTCTGCTGTTGATGTAAATGTTTTTTTTAGATGTTTTTGTAGTAAGATTAGGGGTTCCTTGATGTGTTCTGTTATTGTTCCTCCAAGTTTCAAAGGCTTTGTGAGGTATTGTACCTTCTTTTGGAATAAGAATTGTAGCATCTAATGTGTTTTAAGAACTACTATAGATACAATATATGTTGATGACTCATTTGTGTATTCATGTATAAATGATCATTTTATATAGAGCAATATTATTTATTTTTT
>HanPP2C63
CTAAGGCCATGTGTAGTCATAAAGCCCCTTGTGGGGGGCGTTATGCGACACGTGTCGTGCCACGTCACACGGGGTTTTATGGGGCGTTATATCACTAGAGCCCGTAGTCATAAAGCCCCTACCCAACATTACCTATTTAATAATTTTCAATATTATTAATTATTTATAAAAACAATAACCTTTTCTTGATTGGTCCAAGGTTTGAAAGCTCCCTCCACAACGCCGCGATATCCATAGCGCTGCCCAATTTTTTTTGCCTCATAACGCCGCCCGTAGTGGTGTTGGGGGCGTTATGAGAGAAAATGACGCCATATGGAGCCCCACTACGCATACTCTAAGACCATGTGTAGTCATAAACCCCCTTAGGGGGCGTTATGCGACAAGTGGCGACATGCGTCATAGAGGGGCTTTATATCACAAGAGGGTGTAGTCATAAAGCCCCATACCCATCATTACCTATCATTACCTTTTTTTTTTTTTCATTTAATCTCTAAATTATTTAAAAAAACACTTTTGTTAAATTTAAAAAAAAATTACAATATTTAATAACCTGACCTAGTTTATTTTTAAAGCATAAAAGATTAAAGTTTATTTTTAAATAAATTAAGTTTTCATAAAATTATTTTATAATTACTAAAACTGCCATATTTTTAAAGTATAAATAAGAGAAAAACTAGTTTTAAAAACCAATTTTAAATATTTGAGAAACTACAGGGACCAAATGTGTATAAACCAAAAACTTTCAAAAACAAATACTATCTCCTTTGTCTTCTTCTCCGAATTTTCGGCCGACTTCCGGCTAGCAAAAAAACCAACCAATACCGCCTCCTCTGTGTTCTTCTCCGATTTGCAGGGACCAAAGGTGTATAAATTAAAAACTTTCAACAACCTTCGCCCCATTATGCTCTTCGCGTGGAACCAGATTGACCAGCTCATAGCGTCGGCCGTAATGGTGTGCGGCGACGCTATGGGGCGCTATGGGTGTTTTTCCCGTGATATGAAGCCTCACTACGGGTGGACTAATGGTATGGTGGTCTATTGTCAAAAGAAAAAAAATTATTTTAAGTCCCATATACAACAAAGAATAAAAGAAATTTGCAGTTAAAAATAGAATAAATTGTCATTTTAATCCCTGAGGTTTGACAAAAAATATCACTTTAGTCCAAATAGTTTTTTTTTTCTGTCATTTTAGTCCAAATGATTTTTTTTCTATCATTTTAATTTTTAACCCCTGATTTTTGTCATTTTCATCCACCATCACCACTTCTTAGCCCCACCTCATTACAACCTTCTATCCTCGCCACCACCACCTACTTGCATCGTCACCACCCACCCACTCACCCCACCACCATCACCACCTACCATCACCACCACCATCGGCCACTTTTCCGCCACCCACGTCATCAACCAACACCCCCACCATCATCGTAAACCAGCAACCACCGCCAGCATCTTCACTGTAAATCGACACACCACCATCCTTATACCATTGCACCTGCAAAAAAATACGTTTTGACCAAAATGCCCCTAAGTTAACTGACTATTTTTTAATTGCGTTAGTGGGTTAGATAAAATAGTAAAAAATTGACAAAAGTCAGTTACTTAAATAGCAACAAAAAAACTATTTTAGCTAAAATAACAACTATTATATTAAAGTGACATTTTTTATCAAACCTCATAATTTCCTCTAAAAAAATCATCACAAAATATATTATTACTTTATAAAAATCACAAGAAAAAAAAATATTATAATCCAACAATAAAGAGCGGAGAGAACTTGGGCTAGGGACCACCTCGTGTAAGAAAAGGAAGCTTGTTCCCTGAAACGTACGTTGTCGACTCCTTATTGGGACACGTAACCTTAACACCAAACGACTTTAGACGTGGCATGTCATCGTATCAAAGCTAAAAGATTTTTTTTTCAATCAACGGCGATGATCCTATCCTCGTGTCACATTTCTACGTCGTACCAACTCTCGCTCTTGCCCGGGTCGGTGCCGGGCAGCTGCCCGTCCCCACCACTCCTCCAGCAGCTATTATTGGTAATGCCCTTTCTTTCTTCTCCTTCTCCCCCAAAACTTCATTTTCAGTGATTTCTTCTATATCTTTGTGTCTGATATTTATTACAGTATCTTTTTTGCTAACACATAGTTGCTGTGAAGCAATTGGTTACCGGTTTGGTTTGCGGTGAATCCTGAATAATTAATTAACCGATTTGAATATGGCCGGTATGTGTTGTGGTGTTGTTGGTGAGACGGAGACTCCGTCCACCGTTGACCAGAGCGGTGTTGCTCGTCAATCGAGGCGTCGGCAGATGGAAATTCACCAGCTGAAGTTCCTGGCTGCTTCTGATGTTGTTGCGCCTCTGCCGGAGAACAGTAAAAAGCGGAGGAAGGTTGAGAGTCTTGAGACGATTGATTGTGGGTTTGAATCTAAAGCTGTAAATTTATCCAAACCGGAGACGGAGGCGGTTAGTAAAACTGTTTGCGATAATAATGAAGCTAGATTTGGCGTGACGACTGTGTGTGGAAGGAGGAGAGACATGGAAGATGCGGTTGCTGTAAAACCGTCGTTCAGTAGTGATTTTAACTTTTATGGTGTTTACGACGGCCACGGCTGCTCACACGTAATACTTTTTATCCATAAAATCACAATACAAAAAAAAAAAAAAAAGAAAAAAAAAAGAAAAAATATATCTGGGTATTGAATTTTTTTGTTAATTTGTGCAGGTGGCGATGAAGTGCAAAGATCGAATGCACGAAATAGTGAAAGACGAAGTGGAAACCGCTGGCGAATCAGTTAACTGGAAAGATACGATGGGGGTGAGTTTTTCACGGATGGATAAGGAGGTAACCGATTGGAGCGAAGGTTCTTCGATTTCCAACTGTCGATGCGAGTTACAAACTCCTCAATGCGACGCGGTTGGATCAACGGCTGTTGTGGCGACGGTGACTCCCGACAAGATCATTGTTTCAAATTGCGGGGATTCACGAGCTGTACTTTGCCGTAACGGTGTTGCTATCCCTCTATCCACCGATCATAAAGTAAGTTAACTAATCCTTGCATTTATTATTCTGATTATTATAGTTTTCGAGTCTGGTTGAATTAAAACATATTTCGTTATGATTGTAGCCGGATCGACCAGACGAACTTGCGAGAATAGAAGCTGCTGGCGGACGTGTGATATACTGGGATGGAGCTCGGGTTCTTGGTGTTTTAGCTATGTCAAGAGCTATAGGTATGTTGTTAAATGTTAATTAATTCAAGAGTTCCATCTTCATCTCAACCAATTGATGATAACCGTTTTTCTTTTATGTTTTGTTATATTTCCAGGCGACAATTACTTAAAGCCGTATGTGATACCAGAACCGGAGGTAACCGTAACGGATCGAACACCAGAAGACGAGTGTCTAATCTTAGCAAGCGATGGACTTTGGGACGTGGTATCAAACGACGTTGCGTGTAGTGTCGCACGCATGTGCCTGACCTCTCAAAAACCTCCGTCGCATCTCCGGTCGGCCGGAAACGATGTGAACATCGCCGGCGGTGAAAGTTCCGATAAGGCATGTTCGGATGCTTCAATGCTTCTTACAAAGCTAGCTTTGGCAAGACAGACGTCAGATAACGTCAGCGTCGTTGTGGTTGATCTTAGACGAAATCAATAACGAAGATTCGAAATTAACGAGTTTACGAAGCTTCAGAGATCAAACCTATCTGATTGTTTTTCTTGTATTTATTATATTATTATTATTATTAACATGAAATCATCAATTCTTGAAATTACTATGTATTAACATGTATAGATCATTTATCATATATACTGAAAATGAACATTTGCATATCAAGAAGAAGAATCAAGTGGTGGTGGTTTTGGTTTGGAATACATTGAAATAAATTGAATAATGAGGAAGGGGACAGAAGTCAGCGGCAGGTGAAGCCACGTCTACACTTTTT
>HanPP2C64
CAACCCTCGGTAAAACAGACATCCTCATAATATTTCCGACACCCTAATATATCTTTAAATATATCAATATGTCTTTATATGCACCCCGTATGTAAAAACCGAGCCCCAAAATAGATTATACTATATAAAATAAATAAAAAACATTAATAATTAAGTTGAGGCGGGCCGCGTAGGGCCTCACCTCAAGCTTAAGCGGGCCGCGCGAGTGTATACCAGGATATCGCCAAAACCTTTAGTTGAAGCGGGCCGCGTACAAGTTTGGTTAAGTGAAGGCGGGCCGCGAGCGTCCTGATTTGTGGCACAGCCCGGAGCGGCCACGTGTTCGATGCGTGTCGAGGCTACATAGTGACCGGACCAAGCTACGCTTTGACCCGGAGTTGACGCGGGCCGCGTAAGCCCGGCCCAAATTCCACGCGGGCCGCGTGGGGACTCGAATTCAGCACTATAAATAGAAGGCAACGGCCTTCAGTCTGCTTTCGTTCATTTTCTTTCTGTCTCTCTACACTTTTAAATAGTGGGCATTATACCCGAGTTCCATATCCCCTAAAATAGCGAGGTTCTGCTACGATGTAAGTATTATAACCCCTGGAGACGTATTAGATACGCTGCCCGATTGATCTAGGGTTCCGTAACGGCTGTCGTGGTTCTGCCCGACGTAGTCGTTGGAATGCCGTCTCGGGGAGGGTATTACTAATGTTAAAATGGGTTATTATACTAACACACGTGCATTTGTGTAATTTATAGATTATCTCCAGGAAACCCTTACGAAAAACCTAAAACAGCAATGTGAGTAATCTCCTTTTTGTTAACTGTTTTTACAAAACCTTAAATACATTTCCATGCAAATGACAGTTATTGAGTATTTGTGAAGAATACAATTATAGTGGGTATGTTGGGGTTTTGTATACAAAATTGGTTACTGGTGTGGTAACATCCCATAAGTTGAGTATGACCGTACCACTGATGTTAATTGTGATGTCTTGGGATACAAATGTAATTGCGGATGTGCCCTCAATACTGCAAATTGGTTTTTACTTAAACTTGATTAAATTGGGATTCACTCACCAGTATTTCCCACTGACAAAATGTTTTTTAAAACGCGTTTCAGGTAACAAAATGTGAAAGCCAAATAGAAGCCAGCTGGACAGCACTGAAGGCTTGGAAAAGTGGCAATAAAGTTACCTAAGAATAAAATGGATGTTTTTATTAAATAAATAGGATTTATTCCTATGAAACGTGTGTATTGAAAACTTGGGTTTTTACCCATATGTTTAATGTTATAAAATGTGGTGGTTTACTCTGATTAAATATTTCCTAACTACGGTCCTGATGAAAATTTCCGCTGCCAAATTGGATAAATAAATGTGATACCACCGAAACTGGCTCACGGCCGCCCGTTCCCGGGAGATGGGGATCGGGGGCTGTGACACAAACCCAAGCCCACCCGGGGTGGTGACTTGGGTGTTTCTCTCCAACCCATGCCCCAACCCCCGCCCCATACCCCATAGTCTAAAATTGGATCTATCAAGAGTAGAACCCAAAGTCTATTTGCTAATAAAATGACATGGAAGCCACCAAACCATGCAACTCATCATGTCATTTTCCAATTAAGTACTTACATATTCTAAGTTCTACAGCGTAACTTTATTAAAAAATAAATAAATTTTCGGGCCCTGGAAGGTTTAGGCCCTAAGCCGTCGCCCACCCTGCACCCCCTCCGGGCTGGCCCTGATTGTCACACGGGAAAATTAGGAGGTTATGATTTTGTCTTGACATATTTACTCACAAGTATTCCTTTTTATAATATTTTACTAGAATATCTATTTCTTGTTATTCAAACAAACAATGTAGAGGACAATCCAAGTTGCCAATTCAATCCAAACTCATCTGCCACGTCAGATATGATCTGGTGTACATTTTCATTGGTGGTTTCAATGCATCGGGCGGCCACGTGTCACAGCCTTTTCGATGCATCGGTTATTCTGAGTGGTTAATATATAGATAATCAATCTGCAATTCGATGAGCTAGAATTCTAAAGTTTCGGTCGGTCGATACATTCACAAAAGAATCTTCATGATCTCCGCCGAATTTGTAAGTTCGTTTTCGTAAATTATTCTCAAAAGTATGATCATTTCCTGGTTATTCATCACGTATTTTCTTTATATAAAGCCTTGCATTTGATTCGATTCGATTAGGGAATTAACCTTCATGTATCAATGGAAAATGCAACAATATTTGTTGCCATTTTAATATCGTGTGTTGTAGAATAATCATGTAACAGATTATACGTCGTGAATGCAGCTTTGAAGCACGATAACAATGATCAAGAATTTTGTTTGTACCAATATTATTTGTTGCAATCGTGTTCTAGAATTATTCATACGAGGATATAGAGCTAATGGCCGAACCAGAACTTTCTAACGGGGTGGTGCTCTTTTATACCGGCTATAACTAGAGGGTCCAAATCATATTTTATCTACAAAACAAATTCCCGTGCCTATGGAATTGACTACTTTATCATTGGTGTTAAATGTCATTTTAGTCAGTCCATGTGGTTTGACCCATTTTGTTAGTTTAGTCAAAAGGTTTCATTTTACACCTATGGGTCCAAAAAGGTTTCACCATTGTCATTTTAGTCCACTGGGTTACCTTCATCCATTTTTTCTATTAACAAGAAGGGCAATTCGGTCGTTTTATATGGCCGAATTGTCCTTCTAGTTAACAGAGTTACATATAAAATGACCGAATTGCCCTTCTCGTTAACAGAAAAAATGGATGAAGCTAACCCATTGGACTAAAATGGCAACGGTGAAACCTTTTTGGATCCACAGGCGAAAAATGAAACCTTTGGACTAAATTGGCAAAATGGCCAAAACCACAGGGACTAAAATGGCATTTAACTCTTTATCATTGCATGACATTGGATTCAATTAGAATTACTATGTTTCATGATGATTATGGTCAAGGTTTTGAATTTCATCTTTTAAAATGTTTCCATTTTCCAGGAAGTTTTATTTGATTTTCTGCTGTGAAAATTTAGCTTAAAAGGACAATCAGCTTGTGGACTCATAGATGTTATGCAGAAGTTACTTCAGGAAAGTGATTCTGCGATCTGCGCGTATTTGCAATATAACACCGCAATTTGTTCATTTTGCTACTTTGAAAAAGGGTTTGAAGACTCTTCCTGCAGCAACATCGTCGGGTGATCAAAAAGTGACGGTTAGCAAATCGAAGGCGGATATGGATCCTAGTAGTAACCGGAGTTTGATGACTATAACTTCACTTGAGAAGAAAGATGGTGGTTGCTATGCAAGTGGTGGATGGAAGAGGTTATTCACTATCTTGGATTTTTTTTCCTTTAATTAGTTATTACATTTTAGCTGTATTTATGTTGGGCTTATTTATTTATGGTGTTTGCTATGATTGTATGCTTCATTGTAACACTTTTTTGGCTTTGTATTGGCAGTGAAGATGGAAGATTGAGCTGTGGTTTCTCAAGTTTCAGAGGAAAAAGGGCAACCATGGAAGACTTCTTTGATGTCAAAACTTGCAAGATCGATGGGCAGACCGTCTGCCTATTTGGGATATTTGACGGTTATATTCTTTTTCGGTTCATTTAACAGACATTTTTATTAACAAAAAAGAATCTTTTCATCATTTGTTCTGAATACACAAATATATATTTGTTTGTATAGGCCATGGTGGTTCACGTGCAGCCGAGTATTTGAAGCAAAATCTTTTTAACAACCTCATGATGCACCCTCAATTCATGACAAACACTAAAATGGCCCTAAGTGAGTCCCTATCAACCATTCCCTATTATTCTGTAGAAAAATATTATAAGTAGTTTGTTAAACTGGAACCGGGTTGCAGGTGAAACTTATCAAAGAACCGACTCAGAGTTTTTGGAGTCTGAAAAGGATAACTCGAGTGATGATGGTTCTACTGCTTCAACTGCAGTCTTGGTAGGTAATCGTTTGTTTGTCGCTAACGTTGGAGATTCTCGGACTATAATATCAAAGGCAGGCAAAGGTAATTCATTGTTGGTATAATAATAGATGCATTTTGTATCAAAAGCTTGATAAATGTCCATAAACACTGAACAATATATTCTCTCAATTGACAGCTATCCCTCTTTCTGAGGATCATAAACCAAATAGAAGTGATGAAAGGGAGAGAATTGAAAATGCTGGTGGGGTTGTCATGTGGGCAGGTAATTCTGGTTTTCTGTAAATGAATTGTGCTGTGCCTTTTGTTATGTTCTTTGTATGGATCACTGTTTGTTAAACTGCTGTTCAAATATTTATCTCATGTTAATGCTAATTAGGCACTTGGAGGGTTGGAGGTGTTCTAGCAATGTCCCGTGCTTTTGGAAACCGCATGCTTAAGCAATTTGTTGTTGCAGAACCCGACATCCAGGTAAGCCTTAAATCAGGTCTAAGATTTTGTCATGAGTCCGTCTACCAAAGGTCTTAGGTTCGAACCCGCTTCCATTGTTTTTCTACTTCTAACCCCTTGAGTGTGAGCCGCGCTTTACTGATCCCATTGGTTAGTAGGGTATTGGTGGGGTCTCATGAGTCATCCGACAACAAATTGTCATGGTTAAAAAAGATTAAGGGTTTGGCTTCATTAATGGTGAATTGTTGTGCATGGCTAAGGTTTTGTTTGCTATTTTTTTAGGAACAAGAGCTTGGGGAAGAACTTGAAATGCTAATTCTTGCAAGTGATGGTCTCTGGGATGTAGTACCTAATGATGTATGTCATGGTGGTGGTGGTAGTTACACTATTTATATCTTATCATCAGGGCCGACCCTGAGAATTCGTGTACCCTGTTCGAGCTCGAAAAAACGTGCCCTTACGCTACGCCTTAACGAAATTGGGTATTGGGAGGCCTAAACCTAAGGACAACGGGCTAATAACTAATCTAAACCTTAAAATAGTTTTGTAAGTGAGCCTATGTTGGTGTTTGTATGGGTATACTCTATTAATTTATTTTTTTTACATATAAATATCATTTTTTTTTAAAACGTGCCCCTCAAAATATCGGTCCCTCCTCCCCGCCCAGCCCACCCTCAGGGCCGGCCATGCTTGTCATCAAGATGATGATCATAAGGGTGTTTGGCAATACTATTATAACTTTTTTTTGTATGTCTTGCTGACTAGGATGCGGTTTCACTTGCACAAACTGAAGAGGAACCTGAAGCAGCAGCTAAAAAGTTGATAGAGACTGCTTTTAGCTGTGGAAGTGCAGATAATATCACCTGCATAGTAGTGAAGCTTTATCATGATTCCACTTCTGAATCCAAACCCAAATCCGAGTCGTTAACCTCAACTGAAACCAAGACATGATGCCAAAGCTCAAGCGCGGGATAAATAACAGATATGGTAACTTCGACGATTCATTCATTTGTTCACATATATTCTTTTAACAGGCCAGCGTGAATAAACACATTGTTTTCTTGTTTATTCGTTAGAGTTGAACCCCTTTATCATATTCAACAATAAATATACTACGTCGTGTTTTTTGGATATA
>HanPP2C65
CAACTTTCTGCATACATTCTCTTTGTATCAGAATGTCGAAGATTGGAACAAAGACTTTCATAACGTCGCTGTTTGGATTGGATACATTCCGAAACATCGCTGTTTCATACCCATACATCAATTAAAGCCACTGTTTGATATGTAGACTTTCTGAAACATCGCTGTTTGGATTGGAAATGTTATGAAACATTGCTGTTTGATTTGGATACATTACCGAAAGTCCTGTTTCATGTAATACATTCGATAAAGTCCATGTTTCATGTAAATACTTCTGGATGCTTAAAAAACTTTAAAGCACAGTGTTGATTGTATAGAAACAACACTTCGTTACTAAGGGACCAGGATGCATTTCTTATTAACTCATTTTAGATATTATATGAAACGACTATTGATTCGGTGTTAAAAATATATTGTGCACACTTTCTGTTAAAGGTTAGAATTATAGTTCTTCATTCATAAGACCATGTGTAGTGAAAGACACAAATGATACCCCATCTTTGGGTGTTTTGCGCCATGTGTCAGTCCAGTCAGCAATGAGGTATTATAGGGCGTTTTTCTAAAATGGGTGTAGTGGGCAGGGGCGGCTTTGATGGTGTGCGGGGAGGACCACCGCACAAGGCCTGTAATTTCAAAGGGCACGCGATTTTAAAAAAAATCCAATATATATATGTTATTTTTTTTAAATAATAAACGCATACCAATTCCAATATAGACACATTTACAAATCATCTTTTGTTGTTTAGAATTTAGCCCACTTGTATTAGGTTTATTGAGCCCAATACTAATTTGATTTTTTTTTAAATAATAATAGAACATTACGGAAGGGTATATTTTTCAAGCTCGAACAGGGTACGTGAATTCTCAAAAACGCCTCTGATAGTGGGGATCTGAACATTTTGGGACATTATGTTAAAATGGTGTAATAGAATTAAATTAAAAAAAAAAAACCATTAAAAAAGTAATGGCCAGAACAAAAAAGGAATAGTTGTCATTGGCCAAAGATCTTGAACATAGGGCGTGGAAAAAATAACGCCGTGTGCAATTTTGTTTTAAAAACGCCCAGAGGGCGGTAATTGGGCGTTGTAAGGCGTTTTTTTGGGAACATTAATTTGTGTTGTAAGAACATTTCAAGCGATAAAGCAGTCACACTATTCTAACACTTTAGCAACGTATGTGTAGTCAACTGACACTCATTTAGTCAATCAACATTTTGATCAAACAATGCATCAACCGCATGTTATCATAGAGAGAGTTTAAAGTATTGGGAATACATTGATTTTGTACTTTTAATCATCGTTCTAGAAATCACTAGTCGCTAGTCGGCCGGTGGGGTAGGGATTAACGATTAATAGGGATTAATCGAATATAGTCAGGATTAATAGTAATTAAGCGGGAATTAATCAAGATTAATCGGTGCCTAGTCGGGATTTTTACAACCATGCTTTTAATCCAAAAGTATTAGATAAATTACTTTTAACCCAAAACTATTTGATTATTTTACTTTTAACCTGAAACTTTTCATCTTTTACAATTTAACCATACAACTTTTTTACATTCAACTTTGGTCCTTATACTTTTCATCTTTCACAATTTTTTCGTTTTATGCTCCATTCTAAATTTGCAAGTTAATACGACGCAACATGCGTGTGTGGTTCGATATTTTCACGTTTCATTCTAAATTTTGCAAGTTAACACGACGCACCGTACGTACGTGGTTCAACGTTTTTACGTTGTCTATTTTTTCTATTTGACAAATTCCTCGTAACACGTGGTTCCTAGATCGACTTAGTTAGTATTTTCTATGTTTTACGTTTCAATATAATTTCTTCACATTAACACGCCACAACTTGGATGTTTGTGGTCGGTAACAGACTGACAGTGGTGTGGCATTGGTGTTATTCGGCATGGATTTTTTTTTGTTTTGTTTTGTTTTGGTTTTTTTTGTTTTTTTGTTTTTTTTTTTGTTTTTTTTTTTTTTTTGTGTGTGTATTTTGTATTTGTTTTATTATTTGTAGTGTGTTCACCCACTATACACAAAACAGAGGGTGAGATCCCCACCGGAGAGGCAAACTTCCGTCAACCCTCTCCTCTCTCCTTCACGAGAATTCAATCACACAATTAATACTCAAACGGCAAAAAGACGTATACATACAAACACGTATACGTATCTCCACTCCTTCGGATATTTCAGATCTAAACCCCCTCCTCATCTCTTCAGATCTCCGTCCTTTTCATTTGGCACCTCACCAGAAATCGCCACCTAATTTCTCAACTGTTGTAACTTTATATTACTTTCTTGTTTTATTACTTATATACTTTAGTTTAAGTGTTGTTAATCCAGCAGGGAGTGACATCCAGTTTTGGATGGTGAGATGAGGGATGTTATCAAGATTGATAAATTTTTTAAAAGCCTGCTGGCGACCGGCCGATGGGTTTGATTCGGCCGGCCGCCAGGAGGCCCTTCTATGGTTTAAGGATATTGGTCATCACATTAATGGTGAGTACTCAATGGCTGTGGTCCAAGCCAACATGTTGCTTGAGGATCAAAGTCAAATTGAGTCGGGCTCCTTGAGCTTTCTTGATTCGGGTCCGTTTGGAACGTTTGTTGGTGTTTATGATGGTCATGGTGGCCCCGAGACTTCGCGTTATGTCAATGACAATCTTTTTCACAATCTCAAAAGTGAGTGATTAATCGTGTTGTTGTTGTTGTCGATTTGGTCCTGATTTTAAGGGTTTTGCAGGGCTTGTGTCCGAACAACATTCGATGTCAGCGGATGTGATAAGAAAAGCGTTTCAGGCAACCGAAGAGGGGTTTTTATCGATTGTTGCTAAGCAGTGGACGGTGAAGCCACAATTGGCGGCTGTTGGAACATGTTGCTTAGTTGGCGTGATATGTCATGGGACCCTTTACATTGCTAACGCTGGTGATTCGCGTGCGGTTTTGGGAAGAGGTGTGAAGGCAGCGGGTGAGGTTATTGCCATACAGTTGTCTGTGGAACATAATGCGAGCATAGAGTCGATCAGGCAGGAGCTTCACACGTTGCATCCTGATGATCCTCATATTGTGGTTTTAAAGCATAATGTATGGCGCGTGAAGGGCCTCATACAGGTATTCATTAATCAACTTTAGTAAATGCATTATGCGTTTCTGAACGTATTATTGGTTTTCAAATGAACGCCCATCTGTTTGGGATTGTGTTTGCAGATATCAAGATCTATAGGTGATGTGTACCTGAAGAAGGCAGAGTTTAACAGGGAGCCATTGTATGCCAAGTTTCGTCTTCGTGATCCCATCCGACGGCCGATATTGAGCTCAGATCCGTCCATATCTGCTCATGAAATCCAACCACACGATCAATTTCTGATATTTGCATCCGACGGTTTGTGGGAGCACCTTAGCAATCAGGAGGCAGTTGATATAGTCCAAAGTAACCCTCATAATGTAAGAGTCTCATCAATTCTATTAGGAACAACCCGATTCGGTTGGTGTTAAATGTCAGTGAGGTCAATTAAAAATGATTATTGACCCGTATAAAATGACCCGTTAATCGACCAAGCCGGCCCATCTGTTGGGCCACATATATTGATTGATTTTGTATGTTTCAGGGAAGTGCTAAGAGGCTGGTGAAAGCCGCCTTACAGGAGGCAGCAAAGAAGCGGGAAATGAGGTACTCGGATTTAAAGAAAATCGAGAGGGGAGTAAGACGGCATTTCCACGATGACATTACAGTTGTAGTCGTGTTTCTGGACTCGAATCTTGTCAGCAAAGCGAGCATAAAGGGCCCCACGGTGTCAATGAGAGGTGGTGGCATAAATCTCTCAGCAAAAACACTTGCGCCGCTAGCGGCCACCACCACCTGAGTTTTCCGGAAACTCTCAAGGTTGAGGGTGAAAGGGATTTTGGACAAGTAAAGCTTATATTCATTTAGAATAACAAATAGGGTTATGAATCTTCTTCATTATTTAACACTCCTGTTTACAAAGATTTGGAATCAGTTGATAAATGTTATAAAACCAGTTCAAAAAATAAGTTTTGATTTGGTCTAAAAAAAAAACTGTTTATATGTTGGGTTGGATGCCATGTGTGTATGGTTTAGTAGTTACTTAATAAGTTTGGGCTTGTTTAAGCTTAGCTTGATCCGAGATTCTAGCTGGCTGAAGTAGTTCACGCGCGACTCCGTTCATTTACTTATCTGCACAGAGATGGCAGTTTTTTATTTGAGACAAACCCGAC
>HanPP2C66
GACATTGTGGTCCCTGAGGTTTGGTCACTTTAGTTCAAAACTCAAACCTTTTGCATCTGGGTGCTATGGTTTCAGTTTTATTGCCATTTTGGTCCAAAAGTGAAATCAGGTCATATTTGTCTTATAAAATCCTGCTATTTTGTCCTTTTCCTCAGGGGCAGAGTTTGAGATGGGAGAGAGAAAAATATATTATATAAATTTTCTATATAATGCCCATTTTGCCCCTGAGGAAAAAGACAAAATAGCAGGATTTTATAAGACAAATATGACCTGATTTCACTTTTGGACTAAAATGGCAATAAAACTAAAATCACAAGGACCAAAATGCAAAAGGTTTGAGTTTTGTACTAAAGTGGCAAAAGTGACCAAACCTTAGGGACCAAAACGGCAGTTTACTCTTAATTAAATTAAGGGAATGTTTGGCTAAGCTTTTTGAAACAACTTATTGATATATTGGCTTTTTAGAAAAATCAGTATGGACTGACTTATTGGCTTTTTAGAAAAGTCAGTATGGACTGACTTATATTGGCTTTTTTGAAAAGTCAGTATGGACTGACTTATTGACTTATTGGTTTTTTCTAGGGCTGTAAACGAACCGAACGTTCAGCGAACAGTTCGTGAACCGTTCGGCGGGAAGTTCGTTTATGTTCGTTCGATTAGCTTAACAAACGAACACGAACAAAAATTACGTTCGGTTAGCTTAGCGAACGAACATGAACACAGGCCTCGTTCGTTCGACTGCGTTCGTGAACGTTCGGTTACGTTCGTTCATATTCGTTTGATTATATTTAACAAAATAATAAATAATAAACCTTTTATCTATTAAAAACATGAAACCCTATTCATTTTTTTGGATAATTATGTCTAACTTAGTTAAACTTGATTCATTGTTTGGTAGTGTAGTAGACTTCTTGTGTTTTGATTTATTATTTGATGGTTGTGTTTAACTACTTATATAATGTTTAAGGATATCAATGTTATTATTTTTATTTTCAAGTTAAATGTTCGTTTTCGTTCATTTTTATTTGCTTGTGTTCATTTGTGTTCGAGACAAGTGTTCACGAACTGTTCGTGAACAACTAAATTTCCTTAACGAACGAACACGAACATAAACTTATGTTCGGTATGCGTTCGTGAACAGTTCGCGAACATGTTAATTTCCTTAACGAACGAACACGAACATGACCTTGTTCGTGTTCGGTCGGTTCGTTTACAGCCCTAGTTTTTTCCCCTCACATACAACCAGGGCCGGCTTAACCTTTTGGGTGGCCTAAGGCGAAGTAAAATATTGTGACCTTTTTCCCAAAAAAAAAATGTATGTAATTGAAAGTTAAACTTGAAGGGCCCAAAGTAATTATTTGAAAGATTGTGTTAAAATTTAAAAACAAGAAAAAAAATGATGAACCATGGATTCGAATCCAGGTCTTACCAACATCCATACATACACAAAACCACTACACTACCAACCTGATAACTCACACCCTAAATCTTTTATAAATGGACTGTGGTTTCATCAAATTATGGAGGCCCTATAGTTTTGGTGGCCCAAGGCCTAAGCCTCATTTGGCTTACCCTTGGGCCGGCCCTGCATACAACCTCATTGCCAAACATCATTTTGAACCTCATTGCCATCAATCTGTTTCGAATCCAGGTCTTACCAACATCCATACATACACAAAACCACTACACTACCAACCATCAATCTGTTGATAACTCACACCCTAAATTTTTGTAAATGGACTGTGGTTTCATCAAATTATGGAGGCCCTATAGTTTTGGTGGCCCAAGGCCTAAGCCTCATTTGGCTTACCCTTGGGTCGGCCCTGCATACAACCTCATTGCCAAACATCATTTTGAAGCTTATAACTTTTTAAAAAACCAATAACTTAATAAGTTGTTTCAAAAAGCTTAGCCAAACATGCCCTAAATTACAATAACATTTTTTTTAACATAAAATAAGAATGAGAAATGGGGATTGCCGTCTTCGTAAAAGAAGATACGAGTTTTGCAAAGTCAACTGAAACACCATGAAAACACAAAGCTGGCTGTCTGCCACGTGTCACAAGTCTCCTCTTTAACGCTACATTGATCCACTCAAAATGAACAACTTTTCGCATGTGGGTCTGCACCTTGATTGTTGTTCTAGAGCCGGTTGCTTGTGGATGGAGGACTAGCTGGTTTCCAGCTGTTTGTATGCTGTAACAACACAATGGGCTGTTGATGAACTGTCTGTCTGTCTGGATTAAGTTGTTTATTTAGTGTGCACACCAAGTGTTTGATGAATTGATTAAGAGAAAGGTGAAATGGGTCCTGGGACTGATCAATGTACATCATTGGATAATGGGTATTTGAAGGAATGTGTGCCTCCTTTGGAAGATAATATTGATCAACCAAATGCTGCTGCTAAGCCTCCTAGGAGTCTTCAGCCTGTGAGACATTGTATTAGCCAGGCTATGCTGGCTGGCACCTCGGATTCGGTTGGTGATTTTTCCTCAAAAGTGACCAGATTTCTGTTTTTGACTTTTGAGGATTATGTTTTGTAATCTGTATTGGTAAGAAGTTGTTTTGGGGTTTAGTTTGTACAACATGACCCACATATCTGTTTTAGAAATAAAATGTTCTATCATCTTTCTTTATCATTTAATGATAGGTATAAATACTTTTTGTGGGTTATGAATATAGTGTGCTGAAGATGAATTCATAAGCTGTTTTGGTGATTTTAGTATGTTATGTTGTTGAATAAGATGTCCCAAACAAACTGTTTGTGTGAATGAACTCAAGATCTTGTCATTTGGTCCATCTTCCATGGTTTTTTTTTTTTTTTTTTTTTTTTTTGTTTTGTTTGGCAAATTGGATTTTAACAATCCAAACTATGACTTATTGGCAAATAGTCCGTACTATCAATATGACTAATGACACTCCTAACGTTCACTTTCGTTGCCAAGAGCAAATTCACTCACATGGATGATTATGAACGAAATGGGGAAACGTACATTCCTTGTGAGCGAAATCGGGTGTAAATCTATGATGATAATGTGAGTGGGATTGCCCTTGCCAATGAAAACGAAAGTTAAGAGTGCCACTGGTCAAATTGCCAATATGGACTATTATCGGAATATCAACCCAGTTTGCCATGTTTCTTGGGTATTCAAGTGACAGTTTTTTTTCTTTTTGAACGGATAACACGCACCCTCTAATCCTACTAGTTGTACACCGATGTCCACTATGGGACTCGAACCCTCAACCTCATGGGGAGTGACACCAACACCACTTTACAGTTTACACACCTTGAAACCACTAGGCTAGAAGCCCTTTGGTATGTTAAGATCAAACAACATTTTGTGGTTTCGGGTTAAGTATCTAAGACTAGCTGTTTAATTCACAAGCATTAAATTGATCCAGTGTTGATGTACCACAAACTGCTAACAGATATGGTTTAGTTATTTCAATAAAAGTGTAATTTTCTTGTATAATCTTTGCTCTAGATTATGACTTCAGTTGGTTAAAAACCTTGAAATACATACTTCGATTGGGCGGGATTTATAACTTACTAAGGTGTTGGGTAGGGTTTGCTATTCAGAAAGGGGTAGCGGCGCAGCTTGTTGCTGTCTACCTGCCATTGGTTTGTAATCATATTACATTTTAATTATTTAAAAAAATAAATAAATAAATAAATAATGAAGACAAAACCTAAGAAAATTGATTATGTGATTATAATGTTGTAAATTGTATCATTTGGATTTTCTAATAATTGTTCTTTTCTCAGTCTGTAAAGAAATCTACAAACGAAGGCAGCGGCCTGAAATCACCACAAAACGAGAAATGCGCGTATACGCCCATCTTTCGCTCAGGCAGCTGTTCCGAAATGGGTCCAAAACCGTATATGGAGGACGAATATATTTGTGTAGATGATCTTCAACAACATTTAGATCCACAACCAGATTACCCTTTTCATGGAGCTTTCTATGGGGTAACTTTACATATCCAACTCTCTAAATTCCTTGATCAACAAGGAAACTAAACTAGTGTTTCATGCCTGATGTATGCAATTGAATTACTGTTGCAGGTTTTCGATGGACATGGTGGCATTGATGCTGCATCATTTACTAAAAGAAACATTCTTGAGTTCATTCTCGAGGACTCTATTTTCCCAAAGGGGGTGAAGAAAGCTGTCAAGAATGCGTTTGCCAAAGTTGATCATGCGCTAGCGGATACTAGATCTCTTGATAATTCCTCTGGAACTACTGCATTGACTGCCCTCATATTAGGAAGGTAACCTACTTTATACCGACTGAACAATTGATATTACGGGTTCTAAACGGGTCATCTTCGCTGGTTGACATGTCCAACCTGACATGAAATCAAAAATTTTGATGCGAACCGGTAAACCGTGTTAGACATACGAACCCAAACACGGCACATAAATTCGCGGGTTGACACAAACATGACCCGTTTAACCTGAATTATTATTTTTTTTCTTATTTTTCTGCATATTAATATTTTAAAGTAAAAGGTTTAAATACAAAGGGTTGTTAACGTACAAAGAGTAAAAAGGATTTTATTGGTTGAGTAAGTTTGATTTCCTTCATCCGTAATTTTCATTTGTTATTTCCTTAATGCGTAATTTTCAATTGTTATTTCCTTCATGCGTAATTACTTTTTACACTTTGTACGTTAAGTGTACTTTGTACATTAACTTACCCCATATATTATATATATATTTTTTACAACCAAAAATACAAATTTATGCAAAATAAATACATTAAATTATAGATTCTTATGCCGGTTGCAGTTTCAACTTCTATATTTTTCGCATATAATACTCAAAACCAGTTATTTAGGAAAAATTACAAGTTTTCTCCTTTATCTTAATACCACTTATCAGGCGGTGTCCTTTTTAACGAATTTTGACAAGTTTTGCCCTTTACAAGGAATTTGGTTGCACGTTTTGTCCTTTAGGCTTAACTCAGTTAGATTTTCTTGTTAAATCTTGTCACCCAAGGGTATTTTAGTCTTTTTACCCATTTATTTCTTTAAAAGAATAAAACAAAATATTTTAGGGTTGACTCTTGAAATAAATGGGTAAAAAGACTAAAATACCCTTGGGTGACAAGATTTAACAAGAAAATCTAACTGGGTTAAGCCTAAAGGACAAAACGTGCAACAAAATTCCTTGTAAAGGGCAAAACTTGTCAAAATTCGTTAAAAAGGACACCGCCTGTGACAAATGGTATTAAGATAAAGTACAAAACTTGTAATTTTTCCGTTTATTTATGATATAGAACGTGTTTTTTAATATTAAATATAAGTGGGTTAAATGGGTCTACGCGCGAACCTGCCAGTTTGACACGAAACCCGTTTAACTAAGCGTGTTCATGGGTTAGACCCAAACCGTTTATTCTAAACTCAGACCCACAAATTTCGTGTTAGGTTATGTCGTGTCATAAATTCACACCCTTATAATGACATATGGTGCGGGTCATCAAGATTCAAAGATTAGTATATATGCGGACTTTGACGATTGGCATTCACAGGAATATGTTAATTGCAAATGCTGGGGACTCGAGAGCTGTACTAGGGAAACGAGGAAGAGCGATTGAGCTTTCAACAGACCACAAACCGAGCTGCACATCTGAGAAAATGAGAATAGAGAAACTTGGAGGTGTGATTTACGACGGGTATCTCAACGGACAGCTGTCAGTAGCACGTGCACTGGGAGACTGGCACATGAAGGGTCCCAAAGGTTCGGATAGCCTCTTGAGTGCTGAGCCAGAACTGGAAGAAGTAACACTAACTGAAGAAGACGAGTTTCTGATAATCGCGTGTGATGGTCTATGGGATGTGATGAGCAGCCAATACGCGGTAACAATTGTAAGGAAGGAACTTATGCTACATAACGACCCTGAGAAGTGCTCTAGACAACTTGTTAGGGAGGCTTTGAAGCGGAACAGTTGTGACAATCTGACGGTTGTGGTCGTCTGTTTCTCATCCGACCCGCCACCAAAGATCGAGATACCCAAAATGCATAGACGCAGGAGCATATCCGCTGAAGGACTTGATGTTCTAAAGGGTATTTTGGATAATGATTGATTCAAAACCAACCAAATTCAAGTGGTTTGCTGGTTTTGACTTCTATCCATTTTGTTGAGTATCTAGCACAAAGTTAATTTGTACAAATTGATTAAACCACTAGTTTTTT
>HanPP2C67
TAGTAGTTGGGTATTATCAATGTGACCCGTTTAAAAACTTGTTTTGTTGGCTTAACGCCTTTGGGGGCTTAATGACCATGTCCCGGATATCCTTGGCAGCATTTACGAATGGCCACGACCTTGACATCCCGGTGTAGGCGTACACCCGGCATTATGTCCATAACTATAAAAGTGTAGCCGTTGGTTACCCGCCACGGTTTTATGCTATGTGGTGTGTCTATTAAACTTTAACCCGGCACGACACGGGCGACCGAACGCATAGTAACATGTAATTCTTTACAAGATTTGATTATAAATTATCCCAAGTTATAAAGAGTTTGTGCCTTGAGAATTTAAACCAATTTTATTAAACATTTTTACAAAAGTGTCAGTTGAATGTATTTACTAGTGTAAACTGACGTATTTTCCCCAAAAGACTAAATGCAGGTACTATGCGTAATTGGCTGGGATTTCTCCTTAGCATCATTAGAAGTCTCGCAAGCTTAAGATGCCTAAAGTCTGTTGAACTATACTTTTGTTATTTTTATTTGCTCCCCTGTGGATTATTATTTCAACAATGGTGATACATTGATATTACATTTAATGTTGAAAAATATTTATCTTTATGCTTCCGCTGTGCATTCATATAATTGTGTGGTTTGACTATATTGTTGCCAACTACGTCACGGTAATCCCCCACCGGGCCCACCGGTGAGACACGTGGAAATCGGGGTGTGACAGGTTGTTTCTTGCTCTATCAGAGTCGCCATAACTTTTCTGCTTGTAATGACCAAAATTGTTGTTTTCTTCCTCAAATTTAGCTAGATTAACGGACACCCTAACCTTGTCTATTCTGACCGACCCCAACTTTTCACCTAACACATGCACATCTTTAACCCCAGCAAACCTGACAAATCCAAAGGTATTACCTTTTTTATCTTTCTTTCTTGGTATGTAGGCATCCGTCATATTTCCAAAGATCTGGAACGTGTCCCATAGGAGGTAGCTTGAATAGTCATACGGCAGATTCCCAATGAAGTACGTCGTTTCTTTAACATGTGGTTTCTTCTGCTGATTATTATCTTGAACCAACCTCCTTCCTTTGTATTTGGCAATCCGCCATGGCTCATCACTTGTGTAATCATCTTGTGCATCATACCTCCATCCGTAGTTGTCGTATATTCTTCGCCCCCTCTCCATTCCTAATGAGGGTATCACCGCCGCAAAGATGCAGAGTTTTAAAAGGTTAATTGGATTCGTTTCAATCTAGCTGAACTATAAAGATAGCCGCGATAAAAAACAAACCAACTAAGCAATCAAGGTCTGGACTTCGAGCACTGATACTCACAGGAATTAATCCCGGAAGAACCAAGTCCCGGACGGCGAATGGAAGAAGCAAAGGATCGATTTAGGATGAAAGGTAGATACAGATTAGCAAAGGTGGTTAATCACACCAGTCCTCGCACCCTAAACCAACACTTTCCAATCTTCGTCGAGTCACCGGCGACGGTTCAAATGATTCCGGCGATATTAGGGTTAGGGAGAGAGAGTGTTTTTTTTTTTGTATATAAAATAGATACATGACTTCGTATATCTCATCACAATGATAAAAGGAATATAATTGTAAACATAGCATTTCTTAAACAATAATCATATAAACCATAATTGTTTTATGACTTTATTTAATAACTTTCACCTTTTACAACAAAAATGATTGATTCCTAGATCTAAAGAATGTGTTTTGTGGTTGACATACGTAGTTAAATACTTTTTTTTTTACCATTGGGAATAGCCCAATGGTGTTGGTGAGTTAGATAAGGTGTAGGATAGGTAGAGGTCATGGGTTCAATCCCCATGACATACAAGTTTAGCCATTCAAAAAAAAAAAAAAAAAAAAAAAAAAAAAAAGTTAAATACTTTTCTTTTATAAATCAAAACGATATTAATGATTGATATGATATAAATAATATAATAAATTAATAATAATAATACCGGTGCCTTAAAAATCATAGAACAGAATAAAAAATTCAACATGTTGAACCAACTCAGGATAGGAAACAGTTACAGCTCATATACATTACTGAAGTCGGCTTTTTGAAGCAGAAAGCGGTGCGCGTTTTGTACGCTCGCACAGCACATGACATGATTATCAATAAACAACAAAAAAACTCTATAAACCCCTTCATTCGCCCCTATTTTTCCTCCAAATCGCATCGAATCTGCTTCTTAATCTTACTTTTCCGTTTGCAAATTCGAATTTCTTACATCCGATTTGCCGTTAACGTCATCGAATCTCTGTAAGTTCGCTATCTCTTTCATCACTTTACCTGTATTATTATTGTTATTGTTCTAGGTTTTCTTTTGCATTTCGTTTTCGAATCCAGCTGTTTTGTTCGCATTGTTTTCCGATTTCACGCGTATTTCTACTTTATGCGATTGTTTATTTATATATATTTCATGATGTTTGTGGTGATTTAGGGTTTTGTTGTGATGGAGGTGGATCTGGAGGAGGTTTAGTGTGTTTGTTAGGTTTGGATTGAAGGATATAGGTGTGGATTTGTGAAGGAAGTGAGGAAATGGCTGCGGTTAAGGGTGAGCATCATCACGCGATTCCGTTATCGGTGTTGTTGAAACGTGAACTGGCGAGTGAGAAGACGGAGAGACCGGAGATTACTTGTGGTCAGGCTAGCCAGTCTAAGAAAGGGGAGGATTTCGCGTTGGTTAAGACGGAATGTCAACGTGTGTTAGGGGATGGTGTCACTACGTATTCGGTATTTGGGGTATTTTATCTAAACTGTTTCTGGATTTCTATGTTTGAGTGTATGTATGCTTTATTAACCGTTATAACTTAATTACTTATGTGCATATTTGTTTTTGCAAATTATGTTTTAAATTTTTTATTTAAGTTGGAGATACAAAAATGGATAAGCTGCTTCGTTTTTTAGTTAAATAGGCACAGGATGGTGAATTTTTAATGAAAGTGAGTGGAGAAATAAGATTATGAAAGGATGTATTGCCAATGGTCTTCGGTTCTGTTCTCTTACGAAGATTTACTTTGCAGATATTTGACGGTCATAATGGGTCTGCGGCAGCTATATATGCTAAGGAGAACCTTTTAAACAATGTATTGGGAGCTATTCCTAAAGACCTTAACCGAGATGAATGGGTCACAGTGTTGCCCAGGGCTTTGGTGGCAGGATTTGTGAAAACAGATAAAGATTTCCAAGAACAAGGTATTCTCTCTCTCTAGGTTTCTTGACAAATCGGCATAAACAGGATGCATCCTGATGCCGTTGTGGTAATGCATGTAGAGATTTTAAACCTTACAAAGTTGGACCCACATCAATTTGAAGTAGGAGATTTTGTTTTTGATGCATGTAGGGCGGAGTCACTAAGCAGCTTCAATGCAATATTTCAATTAACTTAAAAGCTTGAGTCTAGTTATCTGCATGAGTATAGTAAGGTTTCCTTATTAGGCCTTGGGTATTAATGTTCTATATCGGAATAAACTTTTCACGTGTATTTGAGACTGATATAGTATCACTTGTCATATATAGAATTTTAGTAACCTTGGGGGTAATTACTTGTTACAATGTGTTCGTTCGACTGACATCTGGGATATTAATGACACATAACTTATTTGGCATGTATTTTTTTGGGGTGATAGAATCACATTCCTATGCAGTTTTTTGTATTGATTTTTTTTATCCCTATCTAAAATACTTGGTCCTCCAAGTTCCTTGTACTAAGCTATTTGCATGCAAAAACCTGACTCTTGTTATGCAAACAGTTGTAATACGATTCCTGTTGACGATTGTAGAATCAGATGCTCATGTGCCCACAATCATATCTTGTTTACTTTCTTTTTTCGCTTTCATATCTTGAATGGTTGATCCCTTCTTCTTGGATCATAAATGCGCATTATAATACATAATCTCAAGCTTGATTTGAAGCCTTGTAAACATAAGTGGGACATGTTATGGAGATAATAAAAGGTGAAAATTGCCAAATTCATGTTTAGGGAAGCTAATATTTATTTTGCTAAAGTTGTTGCATACTTGTACTGATAAACCACAACAGATTAGCTAACAAAGAAAAGGTTTCCAAAAAATATTGTAGAACTTCTCATTTAAAGAGGTATAGGACCACACGTTGCGAGTCATGAGACATAAGACCACCACAATGTGAACATTGATGAACAACATCAACATGGTTGAGCATCTTAATTACTTGTCTCTTATAGTTTATCTTAATAAATATCTTTCCTCCGCCTTCCTGTCGGTATAAAATGTTAAAACAGTTACAATACAAGTTAATGTACATCAGTGAATACTATATATGCACGCACACATAAATGTGTGTATATATGCGCATATTATATATGTGTGTGTGTATACTTATGCATTGTTATGTCTCAGTTCAATCCTCAGGAACAACTGTCACCTTTGTAATTATCGAAGGATCAGTTATCACCGTAGCTTCTGTTGGTGATTCCCGCTGCATACTTGAGTCTGCAGATGGTGGCTTATATTATTTATCAGCAGATCACAGGCTTGATTGCAGTGAAGAAGAGTATGCTCACAAACTATGTTGTCAAAAGCGCAAAAAGCGCGCGCCTAGGCGCCCGGGCGCAGCGAGGCGCACCTATAGCGCCTGGTGGAAGCCTAGGCGCAAAAATGGGATTTTTTTGAAAAAACGATGCTGAGGCGCAAAAAGCGCGCGCCTAGGCGCAAAAAACTTTGTTGAGGCGCATGGAAAAAGGTAAAACAGCACAAATGACCATTAAAAACGAAACCGAGTGCGTGCAAAACTGCCTCACGCGTGCAAAACTATTAGCTACATGATCTTAAATGGCATATATAATAGTTTTTTTAATTTTATATGTGGAATCTTATTTATTATCAAAGCATAACCTATTTTTTATATATTTTTTTCTCTATGTGCGCTTTTCTTAAAAAAGCCCACGCTTTTTTTGCGCCTTGCGCCTGGGCTCCGGGCGAGACCGATGCGCCTCGCCTGCGCCTTGCGTCTTTGACAACATAGCTCACAAATCTCTTTATAACACATTTAGTCTATTCTTCAAACTTTAACCTTGTAATATATTTAGCTTGTTAAACTGTAATTTCTCGCTTTGTTATTCGGTAGGAGGGAGCGTGTCACTGCAAGTGGCGGTGAGGTTGGTCGGCTTAATGCTGGTGGTGGTGCACAAGTACGTGGTCTTCTCTATCGTTGTATATAGTATGCAACTATGCATATGTATAGAGCTGTTGCTTATTTTCGAGTCGTAATTTTTTTTGATAGATTGGTCCTTTGAGATGTTGGCCCGGTGGATTGTGCCTCTCCCGATCGATTGGAGATGTAGACGTTGGAGAGTTCATCGTGCCTGTTCCTTATGTTAAGCAAGTGAAGGTCAGTTCATATTGCACTAGTATGATGTTATATTCGTTAATGAATAATATTAATAGTTTTTATAATTTGTAACCTGCCAGCTGTCCTCTGCTGGTGGAAGGATGATTATTGCAAGCGATGGGGTATGGGATGCCATGTCAGCAGAAGCAGCTCTAGTTTGTTGTCGTGGACTGCCACCAGATACAGCAGCTGCACAAATTGTTAAAGTATGGATGGATACACATTTTGTATATTTAGTGTTTGTCTGTTTGATGATTTGATCACGTCTAAACATCAGTTTTACTGAACTTTATTCCTGTTAATAGGAAGCTGTACAATTCAAAGGATTAAGGGATGACACAACCTGCATTGTCGTTGATATTCTTCCTCCAGAAAAGACGAACTCTAACGTCCCACATGCAAAGAAGACTGGTAAAGGGGTATTAAAATCCATGTTTAGGAGAAAGAGTTCCGGGTCTCCCCCTCAGGTTGATGCAGTGTATCTTCAGCCAGATGTGGTGGAAGAGCTAATAGAGGAAGGATCAGCTTTGCTTTCAGAAAGGTTTGTACTATTTGTTAACGGGTCAAATCTGACCCATTGACAGATCTACGAGTCTAGTCATGTATTATTCTTAACAACTGATATATATGATTTGGTTGCAGGTTACATACCAAATACCCGTTGTCTAACTTGTTCAAATTGTTCACTTGTGCGGTGTGTCAAAAAGAAATGAAACCAGGGGAGGGTATTTCCGTACTTTCAGGAGCGGGTAATTCGGCCAAACCAAATCCTTGGGATGGTCCTTTTCTTTGCTTAAGCTGCCATGAGAAAAGAGAGGCCATGGAAGGCAAAAGACCTTAAGGTACCTCATCTGTTCTTTGTTCTTTACCTAGACCCTGCAATTAGGCTTGTGAATGAACCGAATGAACACGAACAGAGGCATGTTCGAACACGTTCATTTAACTTTAACCGAACACGAACATATGATTGAACACATTTTTTTGTTCATGTTCGTTCATTATGAAAATGGTCATGTTCGTGTTCGTTTATTTAAAACATAAATGAACAGCTCACGAACATAAACAAACTTAAACGAACATAATTTAATCAACAATAAACAACACAAATGAACAAAATTGAACAAACATAAATGAGCACAAATGAACATAATTGACTAAACATAAAAGAACATAAAGTAATTTTTTATATTAACTACGATAATTTTTTTTTTTGGAAAACCCATCTTTATTACTAGAAAGCTCAATTACCAATTAGTCATATTTATATAAGTGGTAGAGGTTTCTTTTATGTTTAATATTTATATAAATATAACTACTTATGTATTTCAATTGAAAAGAATATAAACGAACAAACATAAACGAAAGAGCAAAAACAAATGTAAATAAATGAACGTTCACGAACATAAATGACCGAATAAACGTGTGTTCATGTTTGTTCGTTTAATTAAATGAACAAAAAGTTGTGTTCATGTTCGTTCATTTATTAAATATACAAACTTCCTGCCGAACAAGTTCACGAACAGTTCATGAACATTCGATTCGTTTACAGGCCTACCTACAATACCATTACAAACCCAGACATATTATAATTACATCCCGCATAACCCGTTTATAGGGCCATTAGAAAATGCTTTACGGGTTAAAATATCTGTACCAGTTAAGGCAATGCATAAATTTAATGGGTCCAAATGGATAAGAAGACATCAGATACGGGCCAGTTGGAGAATATAAATACATTCAGTTAATTATATATACTACAGGGGCTATTATAAAAAGGAAAATAAAGAAAACTAATTGGTCAGCCCAACTGAACTGACCGAATCCAACTCGCTTATTTTGCCACCTCTACTTCAATGTTTTCTTCCCTCATACAATGTTTTTCTTTTTATAGTAATCGGTGGCTATACATATGACCCGAGTATGGATGCGAAGACCGAAAAAGGCTGATTTTGAGATAAGTTACTATGTAAAATTGCTCAACCTACCTTTGAGCCTTGATCAATAATTCTTTTGTAATTCTTTCTTGTGCTCAAGTTGGGCCACTACTGTAGTTAAAATCTTGCCCTAATTCCATGTTCATATAACAAGGGAAGGGAGGAAGCCTAAAATGTGCTAGGCTTGGAGAAATTACATAAAACCCCATTGAATAGAATTGGGGGTCTCTAATTGGACAGTTGACAGAAAGTTTGTCTTGGAATTTTAATTATTATGAGGGTATCAATTTTTTGAAATTCTTGTATTACTAGATTCTCTTAATTGAACACTGTTTCAGATTTGTCTGTATTATGATATGATATTCATTCATAGTAACTTTAAGATCTTGTACTATCATGATTCTGTTTTCATGAAACATTTTTTCTATTTTATTTCTTGGATGCAACTGATCATTGTACTTGTAAGATGTGACCACATAGGATGCTCTGATTTGTGCTCTTTATAGGAAAATTGGTTTGTAATTTATTCT
>HanPP2C68
GAGCAGTCCACCCTATATGAGAAACTTGAGAAGCATTCTGGACCACACATTTTTCTAAGCCTTTCGTAATATACACATATGTATAGTTTAAAATTGATTATATACATATATGTATATTGAGTTATACACATATGTATATAGTCAACTTTAAACTATTAAACTATACATATGTGTATATTACGAAAGGCTTAGAAAAATGTGTGGTCCAGAATGCTTCTCAAGTTCCTCAACTAGCCTATCACTTCTCACATGATCCTTATCCTATATATATATATATAGGATTTATCATTCTTTGTTTTATGTAGACTAAGACTTCAACTTCTTTTTATTAATGATGAATTTCAAGGTTAAGTGAGGTGGCTTAGCGTCATTGTTGAATATGAGCTTTTATAGATGATACATGCCTATATATGGTGACAACTCATTTGGTTCTGATTAATTGTTTCTAGCATTGTTGATTTGGTGAAAAATATGGAAACTCACCCAAAGTTGCTTTCTTTATCCTGGATTGAAGTCTGGGTACATAGCATCATAAATACTTAGATCTTGAGAGTAACAACAGAATCAATCTTCCGCTTGAGCAAAGTTTTTTTTTTTTTTTTTTTTTTGATATAGTATGCAACGAGTCTCCAGTGTCGAGTCTTTTATCTTTATTTGGTTTGCTTATATATTTTTCTTTTATGATTTCCATATAAAGGAGTTATGTTCCTTTTATTTTGTTTATATTGAAACTTCAACTTTTTTAAAGATGAATTTAAAGGTTGAATGAGTGATTGGATATAGACTTACACATGGAAAAACCCAAATTTAGTGTTTGGTTCTAGTAACTAATACTCATTAGCTAGTCGGGCATAAGGTTATACTAAGTTATCACCCGGGATTGCTTCCCGGGCCCGAGAAAATTACTTTTATTAAAAACTATTTATGATTAATACACCCTTAAAATCATACAAAAAGTATGACATATTGATGTTCCCGCTATAAGAAAGTCATAAAGTTTTCATAAACTTAATCACGAGTTGTGACATTGTAAGTAGACTTATTAACTTAATGGGTGCTTATGATTCATTAAAGACTACACTTTGGTTGTCGAGGCGGTCCTGCATCAGCCGCACTTAATACACACTTAGAAGAAATTTCATTAATCAAATGGTAGACATCAAATATAGAAGGTTAGATAATTGTACAGCAAGCCTTGAATCCTAAACCTAAAATCAGAAAATCTACTATGAGCCGAAGATACATAATATTTACTATAATGATTAGTACCACTCCTTAAACACTCAGAACTTAGATAATAAAACCTCTATATACGGTTAACATATACATAACCTCTATGTAGAACCTAAATAGGTAACATATACACATGGAAAAACCCAAATTTAGTGTTTGGTTCTAGTAACTAATACTCATGAGCTAGTCGGGCATAAGGTTATATAACTATATCATCTTTTATTTAGTTAATATAATGAAGACAACAAAGTCACGATCAAGTAAAAGCAAACAAACTAGAGATTCAATCAATATACAGATGAACTCGAATGAAAAATGACGTCGTTGATTGATTTGTATCATGGTTATGTTTCTCTGCTACCAAAAACTAAATGAAGATAATGTCAACGAATGATTATTACGTGACTCTATATTCATTGTTGAGAATATTTGAATTACATAACATCTTCAACCAAAGGGAATGTAGCCTAGCGATATCAAGTGTACTAAAAGTGTTCCTTATCAAGTGATTGAGGATTCTAATGGACATCGGTGTAGATTTCGGGACATGTTTAGTGAGTGCGTGAATTAGATGGTGAAACAAGTGATTGAGGTCACATATTTGAGGTATCATTTGGTCTCATTTTAAGGGACTAGATGGTGAAACAAGTGAAAATCTAACTTTTTGTTAGAGCAAAGTCATTAGATGTCTTAGTTTAAGGTTTTCTTCAAGGGAATTTTCTATATCCATATATAGAAAATGATATAACTACTATAAATTAAGTGGAATGGATGATATAACTCCACCAAGGATTCTAATAAATGATATGACACAGGTGAGTGATTATTGTGTTGGGTCATTGCACCAAGAATTGGAAGAAGCATGGGGATCTGAAGGCTCTACAAATGAATGGAACAAAAAGTGGCAATCTGCACTATCTAAGGCGTATGATAACGTTGATAAAGCTTGTGTAAAAGATCTTTCAGGTGGATCAACTGCAGTAGTTGTGCTAATTTCACCTTGCCAGATCATTGCTGCAAATTGTGGTGATAGTAGGGCCATTCTTTGTCGCGGGTTCTACACCATTCCTCTCACTGCTGATCATAAGGTCTCCTCTTCCTTCCTTGGCTTTAATTAATTTCAGTATTAATCACATAAATAGGCAAAAAAAGAAATCATCAAAATTTCACAAGTTGTGTAATATGGTAATCTGACCTGGTTGGCTGTCAAATACGATGATGATGCAGCGTTAAGTTTTGACCATGTTGACCTTTTTGTCGATGTGACACAGACGTGTCACATGAAAGCCGGTTAACTTAGGTCATCATCACCATAAATCACAATGTTTAAAGGATTTTGTATTTGAAACTCATTTGAAAATATATGCAATGAGAAACATACTAAATGACAAATAATATGCCAGTAATTTTTGAAAATTAACCGCAAATGACTTGCTACGGGTTGAAGAGGCAATTCATACAAACAATAAATTTTAAAATGTAAATAAGTTGCTAAAAGTGATAACAAAATGTAGTTTTGTTTCTATTTTGCGTGTATCGTAAACCTGGTTGCTAAAGTCTAGATAAAAATGGAATTAATTTGCCATTTTAGTATTTTCACTAACACACCCGCGAAGTATTTTTTTAACAGCCTTACAGGCAAGATGAAAATGAAAGAATCGTCAGGAGTGGGGGTCTTGTTATACCAGACACATGGGGTCTACTGAGAGTTGATGGTGTTCTTGCCATGACAAGGGCAATAGGTTAGAAGAAAATAATCTTCCTGCGGTTTTATTTTCTATATTTTGATGTTTGATATCCATTTTCTCTTAGGTTTTGGATCCAGTGGGATTCACTAGTTTTGTAACTTTGATTCAGAATTTTATTAATGTTACAAAAGTGATGTATATTTAGTACTTTCTCATTTGATCATGATTCTATACAATTTCAGGAGATGGGTCGATGAAGCCATATGTAAGCGCGGTTCCTGAGGTGACTTTTACCACCAGGACCGATGAGGACGAGTGTTTAATAATGGCTAGTGATGGTTTATGGGATGTTATGTCTACAGAGCTTGTGGGAACTATGGCTACTAGTATGCTGCGACATGAGCGGGAATTTCCAAGCACCAATGAAAAACCAACACAACGTGTCGCAAAATATCTTTTCAAAGAGGCATTGGCAAGATCAAGCAGCGATAACTTTTCGGTTATTATTGTGGACTTGAAAAGGCAGCCATAA
>HanPP2C69
AACGCCAGTGATTTGATTTCATCCAAAACCTTCCTAGCATTTGGGGGAGTTTGTCTAAAAACGACATCGTTCCTTGTTTTCCATAAGGACCATATTGTTACCAGTACTACAACATGTAGCGCTTTCTTTCTTTTCCTCGATCCCGAGCATATACCGTGTAGCGTCAGTAGGTCGTTTATTCCGAACGCAATTATTGGCGGGAGCTTGCACCACGTCGCGATGTTCAGCCACACTATTTGTGCAAATTGGCATGATACAAATAAATGGTCACTAGTCTCTACATAGTCGCCGCACATTACGCACATCGTATCATTAACCGGCACATTCCGAATTGCAAGAGCTTGTTTCGTTGGCATCCGCTCCATTTCTGCCCTCCAAGCTACTATTCCAACTTTTTTGGGCACCCAACTATTCCACTCAAAAGCTCTATCCGGCCTTATACGACTTGCAGAACCCAAAATCCTTTTAATGCTTGCCACACTAAAGCTGCCACTCGGGTCATAATTCCAGCACCACCGATCTGAACCGGAGGTTAGATTCAGCCCGCCAATCAGGCCAATAAGCTGCTGGACCTGATTTAATTCATCCAAGCCGAGTACAGGTCTGGTCCAGGCCCAATTAACAATAGCAGCCCCATCTCCAACACTTATCCGGTCGCAAACCATGCACTCCTTGTCCCTTTCAAGCTTAAATAAATCTGGAAACTGTACATATAATGGCAAAGAGCCTGCCCAACTGTCTAGCCAAAATGAAATACTATTACCATTTGCCACCACAGCAGTAACAGCCTGATTCATATCTATATCTGCTGAAAGAAGAGGTATTCGAATGCTTGTTATATTTTTCCAAGGTCCTGCAATCGTAGCTTTCACTGGAAACTCATTCCACGTCCTTGAACTATGGTGAATCGACCAGATTACTTCCCGCCAAAGTGCCCTTCTTTCTGATTTAAATCTCCACCACCACTTTGCGAGCAAAGAAATATTTGCATCCCTAAGTGAGCCAAAACCCAACCCACCATAATCGACTGGAGCAATTGTTTTTTCCCACGCCACCCAATTCATTTTAGCTTTTTCCTCCGACCCACCCCAAAAGAAAACCCTCCTAATTTTATCCAACATATCCAAAACTTTTTTAGGGGCTTTAAACAATGAAAAATAGTATGTGGGTAGCGAATTCAAGACCGATTTAATTAGGGTAATTCTCCCACCATATGATAACGTTTTGGCCTTCCATAATAAAAGCCGATTCTTAAAAATTTCAACAACCGGCTTCCAATTCTTAGCAAGGTTCATGTTGGCACCTACCGTCAATCCGAGGTGTTTGAAGGGGAACGTACCATGTTTACAACCCAATAGGGCAGCCATACCTTGAATCTCTTGCTCCTCTATCCCAATACCGTAGATACTACATTTGGCCAGATTTATTTTTAACCCTGATGTAATGTAGAAACACCTTAGCATCCTACGCAGGTTATAAATGTTTGATGATGACCATTCTCCAATAAACTTTCATCACAAAATACTTTTTTTTTTTTTAATTTTTCGCACTTGTGAGCAAATAACATCATTGCTTGTACGATGTTGATGTTTGCTTTTATGTTTTTCAACAAACTAAACCAAGAATGACTAAACTCATACCACGTAATCTAAGTAAAAAATATCAAACTCGCGCCACGAAACGCTAGGAAGCAAGGCTTGTCATTAATTATTTCATGACTTAATATCATAAACATCTATGGTTCGTTGGCCGGTTTGGTTTCCAGAGTGAGGGTCCCACAAGACAGGCGACAGGCGACACCTCATCATAGTAACACATTTGTGGTGAGGTTCAGTGGGGCCATGCCACCACCATTCAATTACATGTAATTTCAGAGAACTTCAGGTGAGAAAATGTAACAAATTCACAACTTTGGTGGCCTTTCAACAAATAACTCCAAAACAAAAACAATATTTTATCAACACAAAAGAAAATGCATTGAATTATGTTGATAAATGCATCAATACGTGTCACTAAAGGATTAAAAGCATTCCCGAGGAAACCTCCCCCTCTCTCCCTCTCTCCCTCTCTCTCACACACACACACACACTTTCTGATTTTCTCTCTCTAAAAAATCTTGAACGGAAGCAGTGTATCTGCTGGCTTGAAAAGGAAGCTCAAGAACAACTTGAGGATATCTTTTTTAACATTTTTTATAATCGGTAAGCAGATAGGGGCTTGTTTTGATCTAAATTTACAGTTTAAAACAAAAAAAAAAAATAGAAATTAGGACTCAAAAAGTTTATATTTTTATTGGTCTTGAACCAGCCCTAGACTCTTATATATATATATATCCATATTATTATATGGAGTGATGAGAAGAAAACCCAAATTATCTTGATTGGCTGAGAAGGGTTGGGTTGCCTCAGATCCATGGAACCCAGATTTCTTTTTGTGGAAAATTTGAAAAAGTCTTCACCTTTTTAGGGTTTTAATTTGTAATTTGTTGTGGGTCTTGTTTTATTTTACTGTTCTTGATGTTTATTGAAAGATAGGTTTTGGGTTTTTGTTTTTGTTGGTTTTTGAAGAATCTTGTATTGTTTAGTAGATTCTAAAGAGGCCCAATTTGTTGTTTTCTTGATATTCATATGAATGGATCATGAGATCCGGTAGTTGTCGGTTGTCACCTCGGATCTGTTGACCAAATCTTGTTATTGTTTTGTGAAATAGTCAACCTTGGTCTCAATTACACAAAGGGTTTCAGCCTATAGGTGTTGTTGTTCTTCGGTTCTTCGGTTCTTGATGAGTTGATGGTTTGTGATGCTATGATTAGTGATCAAGATTAAGGGGTTCATGTAGAGGTTTGGGGGTTATGTACTTATGTTGATGTGATTGGAGATATTTGTGATTTGAAAGAAAAAGTTGTTAGATGGAAGAGATGCGACCTACGGTTTCAGTTACGTTTAGTTTAACGAATCCGATCTCCGAAAACGCTGCTCTACAAAGTCATGTGGATTTCACTCAAATGAATCTGTTTTCCGAAACAACTGTTCTTCATGGAAATAGCAAGGGGATGACCGGTAAGGGAATTGTCGGTGACGAGATTATGATTCAAGAAAGCGATGCGGATGAAACTATGTCTGTTGAGGACGTGCCGATTGAAATCAACAGTGAGTTGTTAGCCATGAATGCAAATTCGGGTGGTTTAAAGGCGTCTGTAATGGCGGAAATCAACAGTGAATTGTTAGCCATGAATGCAAATTCGGGTAGTTTAAAGGCGTCTGTAATGGCTATTGAGGGCATAGATAACGGTCAAATAGTTGCAAAAGTTATTAGTTTGGAAGCTACGACAAATGAGCATACTTTAAAAGCGTCGGTAATGGCGATTGCTGATAAGCAACATAGTAAAGTTGTAAAAAGTGTTTTTGAGTTGGAGTATTTACCACTTTGGGGATCTAATTCGGTTTGTGGTAAAAGGCCAGAAATGGAAGATGCTGTAATAGCGGTTCCTCAGTTTATGAAAATTCCGATTAAGATGCTTGTTGTCGATCATGCAGCGAATCCAAATCTCAGTGATTTAACTGCTCATTTTTTTGGTGTTTACGACGGACATGGTGGATCTCAGGTATTTCTTGAAACCTTCTAAGATAAAAATAATAACATTTAAACAATTAGGTATATAATAGCCATGGGCGAAGGATAGTGGGGGCGGGAGGGGGCGGCCAACCCCTCGAACTTTTCGCTCAATAGTGAAGAGTATGTAGTTTTCGTCAAGGGCGTAGCTTTTAAGGGGCCGGGAGGGGCGCCTGACCCCCCGAACTTTTCGCTCAGTAGTGTTATGTATGTATATTTCGTGTAGAATTTTTTAGGTATATACGTTTTCGACCCCCCGGTTTTATAAAAAAAGTTACTTATATAGAATTTTTAGGTTCGGTGACTTCCGACCCCCCGGTTTTATAAAAAAGTTACTTATATAGAATTTTTAGGTTCGGTGACTTCCGACCCCCCGTTGGAAATTTTCAAGCTTCGCCACTGATAATAGCCGTTAAAAAAGTTTATTATTTTTGAGTTGCAGCAATCGACTATCTCACGAATTAATTGATGATCTTGTGATTATTATTCATGTAGTCGTGATAGGTGATTTTTCGTTTGTAACGAACATCCCGACTCCTCCGAAAAGTTAGTGACAGATTAGGTGATTTTTCATTTATAATAGTCGTTAAATTTGTCTTAACGATTCTTTGCGTGCTTCCCTAAATTTCATTATTTGAGTCTCAATAACCAATGTTTGACTTTGACATTGACCCATGTGACCTTTCTTCTTTTTAATCCAGTTTTATTGTTTTGACCCGTAGAGATAAAACATAATCTGATACTCCGATTCAACCAATCGTAAAACGGGTTGAAATTGCCACCATTGTGTATTGTGTTTGGTGATTCGTCAAAACTGAGTTATAGTTGTTTCTTGATTTAGGTCGCCAATTATTGTCGAGATCGTGTTCATGTCGCTTTACAAGAGGAACTAAAAATCATGAAACAAGAATTGGCGAAAGGAACGATCAACGACAGTGTACAAATCTGCTGGGAAAAAACCTTCACTAATTGCTTTAAGAAGGTAGATGATGGGGTCAGCGGGACCGCAACGACTGAACCAGTGGCTCCCGAAACCGTAGGGTCCACGGCTGTGGTGGCGTTAATCTGTTCATCACATATTGTAGTTGCAAATTGTGGCGATTCTCGGGCTGTACTTTATCGCGGCAAAGAAGCCATACCTTTATCAAATGATCATAAAGTAAACATATCTTTTTTTCTCCTGTTGTTGAATGTTAACGGTGTTTTTTTTCTTTTCAAATGATCTTACTTGTTGCTTGAATGCCTAATTATATAGCCAAACAGAGAAGATGAATATGCGAGAATTGAGGCAGCAGGGGGCAAGGTTATACAGTGGCAAGGACACCGTGTTTTTGGTGTACTTGCGATGTCAAGATCTATTGGTGAGTCCTATATATATATATAATTATATATAGTGAAAGGTTTAAATACAAAAGGCTCTTAACGTGCGACGGTATGCGACCAACAATATAACGTGCGTAATTGTGCAAATAACGTGCATAATTAGGGTTAACCAACCCCATATGTAATTATGCAAATAACGTGCGTAATTAGGGTTTAACCCAACCCATGCGTAATTATGCAAATGACGTGCGTCGTTATGTATTATAACGTGCGTAATTATGCTAAGTTAATTACTATTGTGCCACCGCGCTATGTTGTCAAAAGCGCAAAAAGCGCGGGCCTAGGCGCAGCGAGGCGCACATGTAGCGCCTGGTGGTAGCCTAGGCGCAAAAAATGGGTTTGGGTTTTTTTGAAAAAAACGGTGCTGAGGCGCAAAAAGGCGCGCGCCTAGGCGCAAAAACAGTGCTGAGGCGCAGTGGATAAACAGGAAAACTGGAAAAAAGGAAAAAATGAAACCGAGTGTGGGAAAAAAAGAAAAAATGAAACCGAGTGCGTGCAAAAACTGCCTCACGCGGGCCCGGGTTTTCGAAGCTGCATTCGTGCGTGCCCGCATGAGTTCAACCAAATTCCAGCTCAGAAACTCATTTAAATGGCATATATAATAGCTTTTTTAATTTTATATGTGGAATCTTATTTATTTTCAAAGCATAACATATTTTTTATATTTTATTTCTCTAAGTGCGCTTTTCTTAAAAAAGGCCACGCTTTTTTGCGCCTTGCGCCTAGGCTCCGGGCGAGGCCGATGCACCTCGCTTGCGCCTTGCGTCTTTGACAACATAGCCACCGCGTTCAATTGAAGGCCTAGATTAGGTCAGATGTGCGGTTGAGATGCTCGTGTACGTGTCTTGTACGTTAACCGGCCTCTATATATATATGTATATATGTATGTGTGGCAAAATGGGTAAAGTTGTATGGGTTGTACCGGATCGGATCGGTGTTATTCAACCTCGGCACCTCGCATTTATGTTCTTTTTAAGGCATAGTTGGATATAAAGATTTTTTCGTTTTAGTTTTAGGTTTCAGGGCTGGGCATATTATAACCCGTTTGTTTTTCCTTCTCGTTTGATGTGTTTTTCAGGTGATAGGTATTTAAAGCCATCGATAATACCTGAACCAGAAGTTACATTCACAGCCCGAGCCCGAGAAGACGAGTGCCTGATATTAGCAAGTGATGGGTTATGGGACGTAATGTCAAACGAAGAAGCGTGTGAGGTCGCAAGAAAAAGAATCCTAATCTGGCATAAGAAAAATGGCGGTAATGTAGTCGAACGAGAGCTTAACGGGGTTGATCCTGCAGCGCAAGCAGCAGCCGATTACCTTTCCATGTTGGCTTTACAAAAAGGAAGCAATGACAATATATCAGTGATGGTGGTGGATCTTAAAGCTCAAAGAAGGTTTAAAACAAAATCTTGATTTTGTTGGTTGTTTTATGATGATAATAGTTTTTTTTTATAGAACACAAATGAATCATTTGGTTTCTTTCTCATTGTTAGTCCATTCATTTTTCATATGGGCTTTGAATGTGTGTAATGAGGATACTGTTATAATATAGTTTGTAGAGACTGCTTACTATCTCATTGATATATACTATCCTTTTCCAAACAAAAACCTATGTCGAAACGTAGGCCGACTCAAAACGTACGTAAAATAAGCACGTGTGTTGGCGTTGTATGCGGAGTGGTAAAGTATAGACTGCACTTGACCCGATTTGTTTCGGAACTAAATTAACGTCAAACTGTATAGAAACTCAAATTTATAACGTGGAATGAAAACGTACTATATTTG
>HanPP2C70
[truncated: 328,159 more chars]
