# Supplementary material for: Genome-wide identification and characterization of protein phosphatase 2C (PP2C) gene family in sunflower (Helianthus annuus L.) and their expression profiles in response to multiple abiotic stresses
Source: PLoS One. 2024 Mar 20;19(3):e0298543. doi: 10.1371/journal.pone.0298543 (PMC10954154; doi:10.1371/journal.pone.0298543)
Supplement: S9 Data — (XLSX) [file pone.0298543.s009.xlsx]

## Sheet: CAREs
S9 Data. The predicted cis-acting regulatory elements of the upstream promoter region (2.0 kb genomic sequences) of HanPP2C gene families of H. annuus.
Term	Function	Group	HanPP2C1	HanPP2C2	HanPP2C3	HanPP2C4	HanPP2C5	HanPP2C6	HanPP2C7	HanPP2C8	HanPP2C9	HanPP2C10	HanPP2C11	HanPP2C12	HanPP2C13	HanPP2C14	HanPP2C15	HanPP2C16	HanPP2C17	HanPP2C18	HanPP2C19	HanPP2C20	HanPP2C21	HanPP2C22	HanPP2C23	HanPP2C24	HanPP2C25	HanPP2C26	HanPP2C27	HanPP2C28	HanPP2C29	HanPP2C30	HanPP2C31	HanPP2C32	HanPP2C33	HanPP2C34	HanPP2C35	HanPP2C36	HanPP2C37	HanPP2C38	HanPP2C39	HanPP2C40	HanPP2C41	HanPP2C42	HanPP2C43	HanPP2C44	HanPP2C45	HanPP2C46	HanPP2C47
3-AF1 binding site	light responsive element	Light responsiveness	0	0	0	0	0	1	0	0	0	0	0	0	0	0	0	0	0	0	0	0	0	0	0	0	0	0	0	0	0	0	0	0	1	0	0	0	0	0	0	1	0	0	0	0	0	0	0
AAAC-motif	light responsive element		0	0	0	0	0	0	0	0	0	0	0	0	0	0	0	0	0	0	0	0	0	0	0	0	0	0	0	0	0	0	0	0	0	0	0	0	0	0	0	0	0	0	0	0	0	0	0
ACA-motif	part of a light responsive module		0	0	0	0	0	0	0	0	0	0	0	0	0	0	0	0	0	0	0	0	0	0	0	0	0	0	0	0	0	0	0	0	0	0	0	0	0	0	0	0	0	0	0	0	0	0	0
ACE	part of a light responsive element		0	0	0	0	1	0	0	0	0	0	0	1	1	0	0	0	0	3	0	0	0	0	0	1	0	1	0	0	0	0	1	1	0	0	1	0	0	0	1	1	0	0	0	0	1	0	0
AE-box	part of a light response element		0	0	0	0	0	0	0	2	2	0	0	0	0	1	0	0	0	0	0	0	0	0	1	0	0	0	1	0	1	0	1	0	0	0	0	0	1	1	0	0	2	0	0	0	0	1	0
AT1-motif	part of a light responsive element		0	0	0	0	0	0	0	0	0	0	0	0	0	0	0	0	0	0	0	0	0	0	0	0	0	0	0	0	0	0	0	0	0	0	0	0	0	0	0	1	0	0	0	0	0	0	0
ATC-motif	part of a light responsive element		0	0	0	0	0	0	0	0	0	0	0	0	1	0	0	0	1	1	0	0	1	0	0	0	0	1	0	0	0	0	0	0	0	0	0	0	0	0	0	0	0	1	0	0	0	0	0
ATCT-motif	part of a light responsive element		0	0	0	0	1	0	0	0	0	0	1	0	1	1	0	0	4	5	0	0	0	1	0	1	0	0	0	0	0	0	0	0	0	0	0	0	0	1	0	0	0	1	2	1	1	1	0
Box 4	part of a light responsive element		2	1	2	3	4	2	3	4	4	1	1	2	1	1	0	2	0	0	1	1	1	2	3	4	1	7	0	3	1	0	2	2	3	1	4	1	3	5	5	8	1	6	2	1	7	0	7
Box II	part of a light responsive element		0	0	0	0	0	0	0	0	0	0	0	0	0	0	0	0	0	0	0	0	0	0	0	0	0	0	0	0	0	0	0	0	0	0	0	0	0	0	0	0	0	0	0	0	0	0	0
CAG-motif	part of a light responsive element		0	0	0	0	0	0	0	0	0	0	0	0	0	0	0	0	0	0	0	0	0	0	0	0	0	0	0	0	0	0	0	0	0	0	0	0	0	0	0	0	0	0	0	0	0	0	0
chs-CMA1a	part of a light responsive element		0	1	0	0	0	0	0	0	0	0	0	0	0	0	0	0	0	0	0	0	0	0	1	0	0	0	0	0	0	0	1	1	0	0	0	0	0	0	0	0	0	0	0	0	0	0	0
chs-CMA2a	light responsive element		0	0	0	0	0	0	0	1	1	0	0	0	0	0	0	0	0	0	0	0	0	0	0	0	0	0	0	0	0	0	1	0	0	0	0	0	0	0	0	0	0	0	0	0	0	0	0
chs-Unit 1 m1	part of a light responsive element		0	0	0	0	0	0	0	0	0	0	0	0	0	0	0	0	0	0	0	6	0	0	0	0	0	0	0	0	1	0	0	0	0	0	0	0	0	0	0	0	0	0	0	0	0	0	0
GA-motif	part of a light responsive element		0	0	0	0	1	3	0	0	0	0	0	0	1	0	0	0	0	0	1	0	0	0	0	2	0	0	0	2	0	0	0	0	0	0	0	0	1	0	0	1	0	0	0	0	0	0	0
Gap-box	part of a light responsive element		0	0	0	0	0	0	0	0	0	0	0	1	0	0	0	1	1	2	0	0	0	0	0	0	0	0	0	0	0	0	0	0	0	0	0	0	0	0	0	0	0	0	0	0	0	1	0
GATA-motif	part of a light responsive element		0	0	0	1	1	1	2	0	0	0	1	1	0	2	1	2	0	0	0	0	0	0	1	0	0	0	0	2	1	0	0	0	0	0	0	0	2	0	1	1	0	1	2	2	0	0	2
GATT-motif	part of a light responsive element		0	0	0	0	0	0	0	0	0	0	0	0	0	0	0	0	1	0	0	0	0	0	0	0	0	0	0	0	0	0	0	0	0	1	0	0	0	0	0	0	0	0	0	0	0	0	0
G-Box	light responsive element		1	2	0	0	0	0	1	1	1	2	1	1	1	0	0	3	4	0	0	0	4	1	0	4	1	2	1	2	1	0	3	1	0	0	1	0	0	2	1	0	0	0	0	0	0	1	1
G-box	part of a light responsive element		0	3	0	1	0	0	3	2	2	9	2	1	7	1	1	5	2	0	1	3	2	2	1	6	2	5	3	2	1	0	2	1	1	7	0	0	0	2	2	2	3	1	2	2	0	4	1
GT1-motif	part of a light responsive element		0	1	2	0	1	0	1	1	1	1	0	2	0	5	0	2	0	0	2	0	3	7	0	0	3	2	0	0	0	0	2	1	2	0	0	0	2	0	0	0	0	1	2	3	3	0	6
GTGGC-motif	part of gapA in (gapA-CMA1) involved with light responsiveness		0	0	0	1	1	0	0	0	0	0	0	0	0	0	0	0	1	0	0	0	0	0	1	0	0	0	0	0	0	0	0	0	0	0	0	0	0	0	0	0	0	0	0	0	0	0	0
I-box	cis-acting element involved in light responsiveness		0	0	0	0	1	0	0	1	1	0	0	1	2	0	1	0	1	0	0	0	0	1	0	0	1	0	0	3	0	0	0	0	0	0	0	0	0	1	0	0	0	0	0	0	0	0	0
LAMP-element	part of a module for light response		0	1	1	1	1	0	0	0	0	0	0	0	0	0	1	0	0	0	0	0	0	0	0	0	0	0	0	0	0	0	0	0	0	0	0	0	0	0	0	0	0	0	0	0	0	0	0
L-box	part of a conserved DNA module involved in light responsiveness		0	0	0	0	0	0	0	0	0	0	0	0	0	0	0	0	0	0	1	0	0	0	0	0	0	0	0	0	0	0	0	0	0	0	0	0	0	0	0	0	0	0	0	0	0	0	0
LS7	part of a conserved DNA module involved in light responsiveness		0	0	0	0	0	0	0	0	0	0	0	0	0	0	0	0	2	0	0	0	0	1	0	0	0	0	0	0	0	0	0	0	0	0	0	0	0	0	0	0	0	0	0	0	0	0	0
MRE	part of a conserved DNA module involved in light responsiveness		0	0	1	1	0	2	0	1	1	0	0	0	2	0	0	2	3	0	2	22	2	0	0	0	1	0	0	1	9	0	1	0	0	0	1	2	1	0	0	0	0	0	0	1	1	2	0
Sp1	cis-acting regulatory element involved in light responsiveness		1	0	0	1	1	0	2	1	1	1	0	0	1	0	1	0	0	0	0	0	0	0	0	0	0	1	0	1	0	0	0	1	0	0	0	1	0	0	0	0	0	0	0	0	0	0	2
TCCC-motif	cis-acting regulatory element involved in light responsiveness		0	1	0	0	2	1	0	0	0	0	1	1	0	1	0	0	1	1	0	0	0	0	0	0	1	1	1	0	0	0	1	0	1	2	0	0	0	0	0	0	0	0	0	1	0	1	0
TCT-motif	MYB binding site involved in light responsiveness		1	0	0	0	4	1	1	3	3	2	2	0	0	1	0	0	0	0	1	0	0	0	0	0	0	2	0	0	6	0	2	0	2	1	1	1	1	1	0	2	0	0	1	0	1	0	2
4cl-CMA1c	light responsive element		0	0	0	0	0	0	0	0	0	0	0	0	0	0	0	0	0	0	0	0	0	0	0	0	0	0	0	0	0	0	0	0	0	0	0	0	0	0	0	0	0	0	0	0	0	0	0
3-AF3 binding site	part of a conserved DNA module array (CMA3)	Tissue-specific expression	0	0	0	0	0	0	0	0	0	0	1	0	0	0	0	0	2	0	2	0	0	1	0	0	0	0	0	0	0	0	0	0	0	0	0	1	0	0	0	0	0	0	0	0	0	0	0
A-box	cis-acting regulatory element		0	0	0	2	1	0	0	0	0	0	0	0	0	0	0	1	2	3	0	0	0	0	1	0	0	0	0	0	0	0	0	0	1	1	0	2	0	0	0	0	0	0	0	0	0	0	0
ARE	cis-acting regulatory element essential for the anaerobic induction		3	2	4	1	3	1	2	5	5	0	2	3	3	4	2	2	0	0	7	5	7	2	4	4	2	1	1	2	3	0	2	5	4	3	2	3	4	2	2	1	1	0	0	3	4	4	5
AT-rich element	binding site of AT-rich DNA binding protein (ATBP-1)		0	1	0	0	0	0	0	1	1	0	0	0	0	0	0	0	0	0	0	0	0	0	0	0	1	0	0	0	0	0	0	1	0	0	0	1	0	0	0	0	0	0	0	0	0	0	0
AT-rich sequence	element for maximal elicitor-mediated activation (2copies)		0	0	0	0	0	1	0	0	0	0	0	0	0	0	0	0	0	0	0	0	0	1	0	0	0	0	0	0	0	0	0	0	0	0	0	0	0	0	1	2	0	3	0	1	0	0	0
Box II -like sequence	cis-acting regulatory element		0	0	0	0	0	0	0	0	0	0	0	0	0	0	0	0	2	0	0	0	0	0	0	0	0	0	0	0	0	0	0	0	0	0	0	0	0	1	0	0	0	0	0	0	0	0	0
CAT-box	cis-acting regulatory element related to meristem expression		0	0	3	3	0	0	0	0	0	2	0	2	1	0	0	0	0	2	0	2	1	0	1	0	0	0	0	1	1	0	2	0	1	2	0	0	0	1	0	0	0	0	1	0	0	0	2
CCAAT-box	MYBHv1 binding site		1	1	0	1	0	0	0	0	0	0	0	0	0	0	0	0	1	0	0	0	0	0	0	0	0	1	2	0	0	0	0	0	0	1	0	0	1	0	1	1	0	2	2	2	0	0	0
circadian	cis-acting regulatory element involved in circadian control		0	0	0	0	1	0	0	0	0	0	0	0	0	1	0	0	0	3	1	0	0	0	1	0	0	0	1	0	0	0	0	0	0	0	1	0	0	0	0	0	1	0	0	1	0	0	0
GCN4_motif	cis-regulatory element involved in endosperm expression		1	0	0	0	0	0	1	0	0	0	0	2	0	0	0	0	0	0	0	0	0	1	0	0	0	0	0	0	0	0	0	0	1	1	0	0	0	0	0	0	0	0	0	0	1	10	0
HD-Zip 1	element involved in differentiation of the palisade mesophyll cells		0	0	0	0	0	0	0	0	0	0	0	0	0	0	0	0	0	0	0	0	0	1	0	0	0	0	0	0	0	0	0	0	0	0	0	0	0	1	0	0	0	0	0	0	0	0	0
HD-Zip 3	protein binding site		1	0	0	0	0	0	0	0	0	0	0	0	0	0	0	0	0	0	0	0	0	0	0	1	0	0	0	0	0	0	0	0	0	0	0	0	0	0	0	0	0	0	0	0	1	0	0
MBSI	MYB binding site involved in flavonoid biosynthetic genes regulation		0	0	0	2	0	0	0	0	0	0	0	0	0	0	0	1	0	0	0	0	0	0	0	0	0	0	0	0	1	0	0	0	0	1	0	0	0	0	1	0	0	0	0	0	1	0	0
motif I	cis-acting regulatory element root specific		0	0	0	0	0	0	0	0	0	0	0	0	0	0	0	0	0	0	0	0	0	0	0	0	0	0	0	0	0	0	0	0	0	0	0	0	0	0	0	0	0	0	0	0	0	0	0
MSA-like	cis-acting element involved in cell cycle regulation		0	0	0	1	0	0	0	0	0	1	1	0	0	0	0	0	0	0	0	0	0	0	0	0	0	0	1	0	0	0	0	0	0	1	0	0	0	0	0	0	0	0	0	0	0	1	0
NON-box	cis-acting regulatory element related to meristem specific activation		0	0	0	0	0	0	0	0	0	0	0	0	0	0	0	0	1	0	0	0	0	0	0	0	0	0	0	0	0	0	0	0	0	0	0	0	0	0	0	0	0	0	0	0	0	0	0
O2-site	cis-acting regulatory element involved in zein metabolism regulation		0	0	0	1	1	2	0	2	2	2	1	0	2	0	1	0	0	0	0	0	0	0	2	0	0	0	0	0	1	0	1	0	0	2	0	0	1	0	1	1	1	1	1	0	0	0	0
RY-element	cis-acting regulatory element involved in seed-specific regulation		0	0	0	0	0	0	0	0	0	0	0	0	0	1	0	0	0	1	0	0	0	0	0	0	0	0	1	0	0	0	0	0	0	0	0	0	0	0	0	1	0	1	1	1	0	0	0
P-box	gibberellin-responsive element	Phytohormone responsiveness	1	0	1	1	0	0	0	0	0	0	1	2	0	0	0	1	0	0	1	0	2	0	0	0	1	0	0	0	1	0	0	0	2	0	0	0	3	1	0	0	0	2	1	0	0	0	1
TGA-element	auxin-responsive element		0	0	2	0	0	0	0	0	0	2	0	0	0	0	1	1	4	0	0	1	0	0	0	3	0	1	3	0	1	0	0	0	1	1	1	0	1	2	1	1	0	0	0	0	0	1	1
ABRE	cis-acting element involved in the abscisic acid responsiveness		1	4	0	1	0	0	3	1	1	10	2	0	6	2	0	7	0	0	2	1	6	2	1	8	3	6	3	4	2	0	5	3	0	3	1	0	0	1	2	2	2	2	2	1	1	4	1
AuxRR-core	cis-acting regulatory element involved in auxin responsiveness		0	0	0	1	0	1	0	0	0	0	0	0	0	0	0	0	3	2	0	0	0	0	0	0	0	0	0	0	0	0	0	0	0	0	0	1	0	0	0	0	0	0	0	0	0	0	0
CGTCA-motif	cis-acting regulatory element involved in the MeJA-responsiveness		4	1	1	4	0	0	1	2	2	4	1	2	1	5	1	0	0	0	1	1	0	0	0	1	2	1	2	0	0	0	1	2	3	3	1	0	2	4	0	1	3	1	1	2	0	1	2
GARE-motif	gibberellin-responsive element		2	0	0	0	2	0	1	0	0	0	0	0	0	0	2	0	0	0	0	0	0	0	0	0	0	0	0	0	0	0	0	1	0	0	0	0	0	0	0	0	0	0	0	0	0	0	0
GC-motif	enhancer-like element involved in anoxic specific inducibility		0	0	0	1	0	0	2	0	0	0	1	0	0	0	0	0	0	0	0	1	1	2	4	0	0	1	0	1	1	0	1	0	0	2	0	0	0	0	0	0	0	0	0	0	2	0	0
TATC-box	cis-acting element involved in gibberellin-responsiveness		0	0	0	0	1	0	0	0	0	0	0	0	0	0	0	0	0	0	0	0	0	0	0	0	0	1	1	0	0	0	0	1	0	0	0	0	0	1	0	0	0	0	0	0	0	0	1
TCA-element	cis-acting element involved in salicylic acid responsiveness		1	0	1	1	0	2	0	0	0	0	0	0	2	2	1	0	0	0	0	0	0	0	0	0	0	1	0	0	0	0	1	0	0	1	1	1	0	1	1	0	1	0	0	2	1	1	3
TGA-box	part of an auxin-responsive element		0	1	0	0	0	0	0	0	0	0	0	0	0	0	0	0	3	2	0	0	0	0	0	0	0	0	0	0	0	0	0	1	0	1	1	0	0	0	0	0	0	0	0	0	0	0	0
TGACG-motif	cis-acting regulatory element involved in the MeJA-responsiveness		4	1	1	4	0	0	1	2	2	4	1	2	1	5	1	0	0	0	1	1	0	0	0	1	2	1	2	0	0	0	1	2	3	3	1	0	2	4	0	1	3	1	1	2	0	1	2
DRE core	cis-acting element involved in dehydration, low-temp, salt stresses	Stress responsiveness	0	0	0	0	0	0	0	0	0	0	0	0	0	0	0	0	0	1	0	0	0	0	0	0	0	0	0	0	0	0	0	0	0	0	0	0	0	0	0	0	0	0	0	0	0	0	0
LTR	cis-acting element involved in low-temperature responsiveness		0	1	1	0	2	1	0	0	0	1	0	0	2	1	0	2	0	1	0	1	1	1	3	1	0	1	0	2	1	0	0	0	1	1	0	0	0	0	2	1	0	1	0	2	1	0	2
MBS	MYB binding site involved in drought-inducibility		1	2	2	1	1	0	2	1	0	0	2	0	0	0	2	1	0	0	0	2	1	0	1	0	0	0	1	0	0	0	0	0	2	1	0	1	1	0	0	0	0	0	1	0	0	0	0
TC-rich repeats	cis-acting element involved in defense and stress responsiveness		0	0	1	0	2	0	0	0	0	0	3	0	0	0	1	0	0	0	0	0	0	1	1	0	0	1	0	0	1	0	1	0	1	1	0	1	0	1	0	0	1	0	0	1	0	0	0
WUN-motif	wound-responsive element		0	0	0	0	0	0	0	0	0	0	0	0	0	0	0	0	0	0	0	0	0	0	0	0	0	0	0	0	0	0	0	0	0	0	0	0	0	0	0	0	0	1	0	0	0	0	0
[truncated: 74 more columns]
